# Supplementary material for: Keratinocyte-derived small extracellular vesicles supply antigens for CD1a-resticted T cells and promote their type 2 bias in the context of filaggrin insufficiency
Source: Front Immunol. 2024 Mar 22;15:1369238. doi: 10.3389/fimmu.2024.1369238 (PMC10995404; doi:10.3389/fimmu.2024.1369238)
Supplement: Supplementary file 2 [file Table_1.xlsx]

## Sheet: Legend
Table S1. Gene Ontology and Reactome terms for genes differentially expressed in shFLG keratinocytes with relevance to the proteins identified in the sEV/exosomal compartment by FunRich.

## Sheet: GO Biological process 
GO biological process complete	Homo sapiens - REFLIST (20595)	upload_1 (33)	upload_1 (expected)	upload_1 (over/under)	upload_1 (fold Enrichment)	upload_1 (raw P-value)	upload_1 (FDR)
cell activation (GO:0001775)	1089	13	1.74	+	7.45	5.67E-09	8.96E-05	FDR < 0.05
leukocyte activation (GO:0045321)	939	12	1.50	+	7.98	1.24E-08	9.84E-05
myeloid leukocyte activation (GO:0002274)	590	9	.95	+	9.52	2.86E-07	1.51E-03
leukocyte degranulation (GO:0043299)	507	8	.81	+	9.85	1.15E-06	1.51E-03
granulocyte activation (GO:0036230)	503	8	.81	+	9.93	1.08E-06	1.55E-03
neutrophil activation (GO:0042119)	498	8	.80	+	10.03	1.00E-06	1.59E-03
autocrine signaling (GO:0035425)	8	3	.01	+	> 100	6.10E-07	1.61E-03
immune effector process (GO:0002252)	939	10	1.50	+	6.65	1.43E-06	1.61E-03
myeloid cell activation involved in immune response (GO:0002275)	528	8	.85	+	9.46	1.54E-06	1.63E-03
neutrophil activation involved in immune response (GO:0002283)	488	8	.78	+	10.23	8.64E-07	1.71E-03
myeloid leukocyte mediated immunity (GO:0002444)	522	8	.84	+	9.56	1.42E-06	1.73E-03
neutrophil mediated immunity (GO:0002446)	497	8	.80	+	10.05	9.89E-07	1.74E-03
cell activation involved in immune response (GO:0002263)	639	9	1.02	+	8.79	5.53E-07	1.75E-03
neutrophil degranulation (GO:0043312)	482	8	.77	+	10.36	7.88E-07	1.78E-03
leukocyte activation involved in immune response (GO:0002366)	635	9	1.02	+	8.85	5.25E-07	2.08E-03
leukocyte mediated immunity (GO:0002443)	764	9	1.22	+	7.35	2.39E-06	2.36E-03
cellular amino acid biosynthetic process (GO:0008652)	67	4	.11	+	37.26	4.89E-06	4.07E-03
positive regulation of biological process (GO:0048518)	6331	23	10.14	+	2.27	4.82E-06	4.24E-03
alpha-amino acid biosynthetic process (GO:1901607)	66	4	.11	+	37.82	4.62E-06	4.29E-03
regulated exocytosis (GO:0045055)	697	8	1.12	+	7.16	1.16E-05	9.20E-03
neutrophil aggregation (GO:0070488)	2	2	.00	+	> 100	1.49E-05	1.07E-02
immune system process (GO:0002376)	2903	15	4.65	+	3.22	1.45E-05	1.09E-02
positive regulation of cellular process (GO:0048522)	5741	21	9.20	+	2.28	2.01E-05	1.38E-02
response to organic substance (GO:0010033)	3008	15	4.82	+	3.11	2.24E-05	1.47E-02
system development (GO:0048731)	4330	18	6.94	+	2.59	2.48E-05	1.57E-02
exocytosis (GO:0006887)	785	8	1.26	+	6.36	2.72E-05	1.65E-02
secretion (GO:0046903)	1047	9	1.68	+	5.36	2.95E-05	1.73E-02
glial cell development (GO:0021782)	111	4	.18	+	22.49	3.31E-05	1.87E-02
sequestering of zinc ion (GO:0032119)	4	2	.01	+	> 100	3.71E-05	1.95E-02
entry into host (GO:0044409)	114	4	.18	+	21.90	3.66E-05	2.00E-02
movement in host environment (GO:0052126)	124	4	.20	+	20.13	5.03E-05	2.57E-02
positive regulation of growth (GO:0045927)	257	5	.41	+	12.14	5.64E-05	2.79E-02
protein nitrosylation (GO:0017014)	6	2	.01	+	> 100	6.91E-05	3.21E-02
positive regulation of cellular protein metabolic process (GO:0032270)	1474	10	2.36	+	4.23	7.20E-05	3.25E-02
peptidyl-cysteine S-nitrosylation (GO:0018119)	6	2	.01	+	> 100	6.91E-05	3.31E-02
regulation of apoptotic process (GO:0042981)	1493	10	2.39	+	4.18	8.01E-05	3.52E-02
secretion by cell (GO:0032940)	932	8	1.49	+	5.36	9.06E-05	3.87E-02
positive regulation of cell population proliferation (GO:0008284)	939	8	1.50	+	5.32	9.54E-05	3.97E-02
regulation of programmed cell death (GO:0043067)	1532	10	2.45	+	4.07	9.93E-05	4.03E-02
L-serine biosynthetic process (GO:0006564)	8	2	.01	+	> 100	1.11E-04	4.38E-02
positive regulation of protein metabolic process (GO:0051247)	1562	10	2.50	+	4.00	1.17E-04	4.50E-02
regulation of protein metabolic process (GO:0051246)	2665	13	4.27	+	3.04	1.31E-04	4.72E-02
aspartate family amino acid metabolic process (GO:0009066)	58	3	.09	+	32.28	1.26E-04	4.74E-02
export from cell (GO:0140352)	982	8	1.57	+	5.08	1.30E-04	4.78E-02
central nervous system development (GO:0007417)	1000	8	1.60	+	4.99	1.47E-04	5.17E-02
positive regulation of cell growth (GO:0030307)	166	4	.27	+	15.04	1.51E-04	5.20E-02
glial cell differentiation (GO:0010001)	173	4	.28	+	14.43	1.77E-04	5.94E-02
regulation of cell population proliferation (GO:0042127)	1654	10	2.65	+	3.77	1.87E-04	6.16E-02
leukocyte aggregation (GO:0070486)	11	2	.02	+	> 100	1.91E-04	6.18E-02
regulation of cellular component organization (GO:0051128)	2390	12	3.83	+	3.13	2.04E-04	6.31E-02
regulation of cell death (GO:0010941)	1668	10	2.67	+	3.74	2.00E-04	6.34E-02
sequestering of metal ion (GO:0051238)	12	2	.02	+	> 100	2.23E-04	6.41E-02
L-serine metabolic process (GO:0006563)	12	2	.02	+	> 100	2.23E-04	6.53E-02
regulation of hydrolase activity (GO:0051336)	1072	8	1.72	+	4.66	2.36E-04	6.56E-02
organonitrogen compound biosynthetic process (GO:1901566)	1379	9	2.21	+	4.07	2.43E-04	6.61E-02
positive regulation of endopeptidase activity (GO:0010950)	183	4	.29	+	13.64	2.18E-04	6.62E-02
animal organ development (GO:0048513)	3220	14	5.16	+	2.71	2.22E-04	6.63E-02
biological process involved in interaction with host (GO:0051701)	187	4	.30	+	13.35	2.36E-04	6.67E-02
neurogenesis (GO:0022008)	1391	9	2.23	+	4.04	2.59E-04	6.82E-02
immune response (GO:0006955)	2075	11	3.32	+	3.31	2.59E-04	6.93E-02
multicellular organism development (GO:0007275)	4941	18	7.92	+	2.27	2.71E-04	7.01E-02
positive regulation of hydrolase activity (GO:0051345)	574	6	.92	+	6.52	2.79E-04	7.12E-02
negative regulation of JUN kinase activity (GO:0043508)	14	2	.02	+	89.16	2.94E-04	7.14E-02
chronic inflammatory response (GO:0002544)	14	2	.02	+	89.16	2.94E-04	7.25E-02
positive regulation of peptidase activity (GO:0010952)	200	4	.32	+	12.48	3.04E-04	7.27E-02
alpha-amino acid metabolic process (GO:1901605)	198	4	.32	+	12.61	2.92E-04	7.34E-02
cellular response to chemical stimulus (GO:0070887)	2914	13	4.67	+	2.78	3.25E-04	7.56E-02
positive regulation of proteolysis (GO:0045862)	376	5	.60	+	8.30	3.25E-04	7.66E-02
response to metal ion (GO:0010038)	379	5	.61	+	8.23	3.36E-04	7.71E-02
gliogenesis (GO:0042063)	223	4	.36	+	11.19	4.55E-04	1.01E-01
nervous system development (GO:0007399)	2218	11	3.55	+	3.10	4.61E-04	1.01E-01
activation of cysteine-type endopeptidase activity involved in apoptotic process (GO:0006919)	91	3	.15	+	20.57	4.53E-04	1.02E-01
anatomical structure development (GO:0048856)	5330	18	8.54	+	2.11	4.84E-04	1.03E-01
response to chemical (GO:0042221)	4381	16	7.02	+	2.28	4.82E-04	1.04E-01
maintenance of location in cell (GO:0051651)	96	3	.15	+	19.50	5.27E-04	1.10E-01
regulation of organelle organization (GO:0033043)	1208	8	1.94	+	4.13	5.26E-04	1.11E-01
serine family amino acid biosynthetic process (GO:0009070)	20	2	.03	+	62.41	5.62E-04	1.15E-01
aspartate family amino acid biosynthetic process (GO:0009067)	21	2	.03	+	59.44	6.15E-04	1.21E-01
regulation of response to stress (GO:0080134)	1562	9	2.50	+	3.60	6.07E-04	1.23E-01
leukocyte migration involved in inflammatory response (GO:0002523)	21	2	.03	+	59.44	6.15E-04	1.23E-01
cell differentiation (GO:0030154)	3575	14	5.73	+	2.44	6.72E-04	1.31E-01
viral entry into host cell (GO:0046718)	106	3	.17	+	17.66	6.98E-04	1.34E-01
positive regulation of molecular function (GO:0044093)	1618	9	2.59	+	3.47	7.83E-04	1.49E-01
cellular developmental process (GO:0048869)	3634	14	5.82	+	2.40	7.96E-04	1.50E-01
carboxylic acid biosynthetic process (GO:0046394)	265	4	.42	+	9.42	8.59E-04	1.56E-01
establishment of skin barrier (GO:0061436)	25	2	.04	+	49.93	8.50E-04	1.56E-01
glutamine metabolic process (GO:0006541)	25	2	.04	+	49.93	8.50E-04	1.58E-01
positive regulation of transcription from RNA polymerase II promoter in response to stress (GO:0036003)	26	2	.04	+	48.01	9.14E-04	1.64E-01
cellular response to cytokine stimulus (GO:0071345)	1016	7	1.63	+	4.30	9.93E-04	1.71E-01
regulation of cell adhesion (GO:0030155)	731	6	1.17	+	5.12	9.89E-04	1.72E-01
regulation of water loss via skin (GO:0033561)	27	2	.04	+	46.23	9.81E-04	1.72E-01
organic acid biosynthetic process (GO:0016053)	274	4	.44	+	9.11	9.71E-04	1.72E-01
biological process involved in symbiotic interaction (GO:0044403)	278	4	.45	+	8.98	1.02E-03	1.74E-01
cellular amino acid metabolic process (GO:0006520)	283	4	.45	+	8.82	1.09E-03	1.84E-01
positive regulation of apoptotic signaling pathway (GO:2001235)	125	3	.20	+	14.98	1.11E-03	1.85E-01
programmed cell death (GO:0012501)	1050	7	1.68	+	4.16	1.20E-03	1.98E-01
regulation of biological process (GO:0050789)	11898	28	19.06	+	1.47	1.25E-03	2.02E-01
response to stimulus (GO:0050896)	8540	23	13.68	+	1.68	1.25E-03	2.03E-01
regulation of cellular protein metabolic process (GO:0032268)	2501	11	4.01	+	2.74	1.27E-03	2.03E-01
cell death (GO:0008219)	1086	7	1.74	+	4.02	1.46E-03	2.29E-01
regulation of cytoskeleton organization (GO:0051493)	526	5	.84	+	5.93	1.45E-03	2.29E-01
developmental process (GO:0032502)	5797	18	9.29	+	1.94	1.53E-03	2.31E-01
negative regulation of B cell activation (GO:0050869)	34	2	.05	+	36.71	1.51E-03	2.32E-01
positive regulation of cysteine-type endopeptidase activity involved in apoptotic process (GO:0043280)	139	3	.22	+	13.47	1.50E-03	2.32E-01
negative regulation of transmembrane receptor protein serine/threonine kinase signaling pathway (GO:0090101)	140	3	.22	+	13.37	1.53E-03	2.32E-01
cellular zinc ion homeostasis (GO:0006882)	35	2	.06	+	35.66	1.60E-03	2.38E-01
response to cytokine (GO:0034097)	1106	7	1.77	+	3.95	1.62E-03	2.40E-01
astrocyte development (GO:0014002)	36	2	.06	+	34.67	1.68E-03	2.46E-01
negative regulation of JNK cascade (GO:0046329)	37	2	.06	+	33.73	1.77E-03	2.57E-01
zinc ion homeostasis (GO:0055069)	38	2	.06	+	32.85	1.86E-03	2.58E-01
response to inorganic substance (GO:0010035)	553	5	.89	+	5.64	1.80E-03	2.59E-01
cellular process (GO:0009987)	15495	32	24.83	+	1.29	1.82E-03	2.60E-01
cortical actin cytoskeleton organization (GO:0030866)	38	2	.06	+	32.85	1.86E-03	2.61E-01
regulation of macromolecule metabolic process (GO:0060255)	6340	19	10.16	+	1.87	1.92E-03	2.61E-01
positive regulation of apoptotic process (GO:0043065)	560	5	.90	+	5.57	1.91E-03	2.62E-01
organonitrogen compound metabolic process (GO:1901564)	5246	17	8.41	+	2.02	1.94E-03	2.62E-01
peptidyl-cysteine modification (GO:0018198)	38	2	.06	+	32.85	1.86E-03	2.63E-01
negative regulation of lymphocyte activation (GO:0051250)	155	3	.25	+	12.08	2.03E-03	2.70E-01
positive regulation of macromolecule metabolic process (GO:0010604)	3522	13	5.64	+	2.30	2.03E-03	2.72E-01
positive regulation of cysteine-type endopeptidase activity (GO:2001056)	157	3	.25	+	11.93	2.11E-03	2.77E-01
regulation of defense response (GO:0031347)	852	6	1.37	+	4.40	2.15E-03	2.79E-01
positive regulation of programmed cell death (GO:0043068)	575	5	.92	+	5.43	2.14E-03	2.79E-01
regulation of intrinsic apoptotic signaling pathway (GO:2001242)	161	3	.26	+	11.63	2.26E-03	2.88E-01
response to hypoxia (GO:0001666)	347	4	.56	+	7.19	2.28E-03	2.89E-01
ovulation cycle process (GO:0022602)	42	2	.07	+	29.72	2.25E-03	2.89E-01
positive regulation of nitrogen compound metabolic process (GO:0051173)	3123	12	5.00	+	2.40	2.32E-03	2.91E-01
serine family amino acid metabolic process (GO:0009069)	43	2	.07	+	29.03	2.35E-03	2.93E-01
positive regulation of NF-kappaB transcription factor activity (GO:0051092)	166	3	.27	+	11.28	2.46E-03	2.99E-01
maintenance of location (GO:0051235)	166	3	.27	+	11.28	2.46E-03	3.01E-01
signal transduction in response to DNA damage (GO:0042770)	167	3	.27	+	11.21	2.50E-03	3.02E-01
regulation of apoptotic signaling pathway (GO:2001233)	354	4	.57	+	7.05	2.45E-03	3.03E-01
negative regulation of biological process (GO:0048519)	5501	17	8.81	+	1.93	2.57E-03	3.07E-01
response to decreased oxygen levels (GO:0036293)	361	4	.58	+	6.92	2.63E-03	3.13E-01
positive regulation of defense response (GO:0031349)	362	4	.58	+	6.90	2.66E-03	3.13E-01
substantia nigra development (GO:0021762)	47	2	.08	+	26.56	2.78E-03	3.19E-01
regulation of protein localization (GO:0032880)	894	6	1.43	+	4.19	2.73E-03	3.20E-01
cellular response to glucose starvation (GO:0042149)	48	2	.08	+	26.00	2.90E-03	3.20E-01
defense response to fungus (GO:0050832)	51	2	.08	+	24.47	3.25E-03	3.21E-01
regulation of localization (GO:0032879)	2753	11	4.41	+	2.49	2.78E-03	3.21E-01
response to organic cyclic compound (GO:0014070)	900	6	1.44	+	4.16	2.83E-03	3.21E-01
extracellular structure organization (GO:0043062)	384	4	.62	+	6.50	3.28E-03	3.22E-01
negative regulation of stress-activated protein kinase signaling cascade (GO:0070303)	48	2	.08	+	26.00	2.90E-03	3.23E-01
cellular response to organic substance (GO:0071310)	2344	10	3.76	+	2.66	2.86E-03	3.23E-01
extracellular matrix organization (GO:0030198)	383	4	.61	+	6.52	3.25E-03	3.23E-01
establishment of localization in cell (GO:0051649)	2335	10	3.74	+	2.67	2.78E-03	3.23E-01
external encapsulating structure organization (GO:0045229)	386	4	.62	+	6.47	3.34E-03	3.24E-01
regulation of protein folding in endoplasmic reticulum (GO:0060904)	1	1	.00	+	> 100	3.20E-03	3.24E-01
response to oxygen-containing compound (GO:1901700)	1604	8	2.57	+	3.11	3.24E-03	3.24E-01
negative regulation of leukocyte activation (GO:0002695)	183	3	.29	+	10.23	3.23E-03	3.25E-01
negative regulation of stress-activated MAPK cascade (GO:0032873)	48	2	.08	+	26.00	2.90E-03	3.25E-01
positive regulation of cell death (GO:0010942)	638	5	1.02	+	4.89	3.34E-03	3.26E-01
regulation of D-erythro-sphingosine kinase activity (GO:1900022)	1	1	.00	+	> 100	3.20E-03	3.26E-01
response to oxygen levels (GO:0070482)	388	4	.62	+	6.43	3.40E-03	3.28E-01
fatty acid primary amide biosynthetic process (GO:0062112)	1	1	.00	+	> 100	3.20E-03	3.28E-01
fatty acid primary amide metabolic process (GO:0062126)	1	1	.00	+	> 100	3.20E-03	3.30E-01
protein amidation (GO:0018032)	1	1	.00	+	> 100	3.20E-03	3.32E-01
stromal-epithelial cell signaling involved in prostate gland development (GO:0044345)	1	1	.00	+	> 100	3.20E-03	3.35E-01
astrocyte differentiation (GO:0048708)	53	2	.08	+	23.55	3.50E-03	3.35E-01
regulation of Wnt signaling pathway involved in dorsal/ventral axis specification (GO:2000053)	1	1	.00	+	> 100	3.20E-03	3.37E-01
response to drug (GO:0042493)	394	4	.63	+	6.34	3.59E-03	3.38E-01
positive regulation of developmental process (GO:0051094)	1271	7	2.04	+	3.44	3.55E-03	3.38E-01
biological process involved in interspecies interaction between organisms (GO:0044419)	1593	8	2.55	+	3.13	3.10E-03	3.38E-01
cellular response to starvation (GO:0009267)	190	3	.30	+	9.85	3.58E-03	3.39E-01
negative regulation of Wnt signaling pathway involved in dorsal/ventral axis specification (GO:2000054)	1	1	.00	+	> 100	3.20E-03	3.39E-01
positive regulation of catalytic activity (GO:0043085)	1240	7	1.99	+	3.52	3.09E-03	3.40E-01
negative regulation of canonical Wnt signaling pathway involved in controlling type B pancreatic cell proliferation (GO:2000080)	1	1	.00	+	> 100	3.20E-03	3.41E-01
convergent extension involved in somitogenesis (GO:0090246)	1	1	.00	+	> 100	3.20E-03	3.44E-01
L-asparagine biosynthetic process (GO:0070981)	1	1	.00	+	> 100	3.20E-03	3.46E-01
regulation of catalytic activity (GO:0050790)	2433	10	3.90	+	2.57	3.76E-03	3.49E-01
leukocyte cell-cell adhesion (GO:0007159)	55	2	.09	+	22.69	3.75E-03	3.51E-01
positive regulation of cellular metabolic process (GO:0031325)	3314	12	5.31	+	2.26	3.85E-03	3.56E-01
regulation of growth (GO:0040008)	661	5	1.06	+	4.72	3.88E-03	3.56E-01
protein metabolic process (GO:0019538)	4203	14	6.73	+	2.08	3.93E-03	3.59E-01
biological regulation (GO:0065007)	12568	28	20.14	+	1.39	3.99E-03	3.62E-01
regulation of developmental process (GO:0050793)	2461	10	3.94	+	2.54	4.08E-03	3.69E-01
response to methamphetamine hydrochloride (GO:1904313)	2	1	.00	+	> 100	4.79E-03	3.69E-01
pyridoxine metabolic process (GO:0008614)	2	1	.00	+	> 100	4.79E-03	3.71E-01
regulation of endopeptidase activity (GO:0052548)	429	4	.69	+	5.82	4.84E-03	3.71E-01
pyridoxine biosynthetic process (GO:0008615)	2	1	.00	+	> 100	4.79E-03	3.73E-01
regulation of immune system process (GO:0002682)	1717	8	2.75	+	2.91	4.91E-03	3.75E-01
hydroxylysine metabolic process (GO:0046946)	2	1	.00	+	> 100	4.79E-03	3.75E-01
regulation of metabolic process (GO:0019222)	6874	19	11.01	+	1.73	4.94E-03	3.75E-01
hydroxylysine biosynthetic process (GO:0046947)	2	1	.00	+	> 100	4.79E-03	3.77E-01
phenylalanine transport (GO:0015823)	2	1	.00	+	> 100	4.79E-03	3.79E-01
response to stress (GO:0006950)	3626	13	5.81	+	2.24	4.30E-03	3.80E-01
cortical cytoskeleton organization (GO:0030865)	59	2	.09	+	21.16	4.28E-03	3.80E-01
gonad development (GO:0008406)	215	3	.34	+	8.71	5.03E-03	3.80E-01
peptidyl-cysteine S-trans-nitrosylation (GO:0035606)	2	1	.00	+	> 100	4.79E-03	3.81E-01
reproductive structure development (GO:0048608)	416	4	.67	+	6.00	4.35E-03	3.82E-01
response to zinc ion (GO:0010043)	59	2	.09	+	21.16	4.28E-03	3.82E-01
regulation of planar cell polarity pathway involved in axis elongation (GO:2000040)	2	1	.00	+	> 100	4.79E-03	3.83E-01
gland development (GO:0048732)	414	4	.66	+	6.03	4.27E-03	3.84E-01
positive regulation of intrinsic apoptotic signaling pathway (GO:2001244)	60	2	.10	+	20.80	4.42E-03	3.84E-01
negative regulation of planar cell polarity pathway involved in axis elongation (GO:2000041)	2	1	.00	+	> 100	4.79E-03	3.84E-01
reproductive system development (GO:0061458)	419	4	.67	+	5.96	4.46E-03	3.85E-01
negative regulation of cell activation (GO:0050866)	205	3	.33	+	9.13	4.41E-03	3.85E-01
regulation of canonical Wnt signaling pathway involved in controlling type B pancreatic cell proliferation (GO:2000079)	2	1	.00	+	> 100	4.79E-03	3.86E-01
regulation of cell growth (GO:0001558)	422	4	.68	+	5.92	4.57E-03	3.88E-01
peptide amidation (GO:0001519)	2	1	.00	+	> 100	4.79E-03	3.88E-01
ovulation cycle (GO:0042698)	66	2	.11	+	18.91	5.29E-03	3.89E-01
regulation of cysteine-type endopeptidase activity involved in apoptotic process (GO:0043281)	218	3	.35	+	8.59	5.22E-03	3.89E-01
negative regulation of BMP signaling pathway (GO:0030514)	61	2	.10	+	20.46	4.56E-03	3.90E-01
positive regulation of cell adhesion (GO:0045785)	438	4	.70	+	5.70	5.20E-03	3.90E-01
cellular localization (GO:0051641)	2985	11	4.78	+	2.30	5.25E-03	3.90E-01
L-asparagine metabolic process (GO:0070982)	2	1	.00	+	> 100	4.79E-03	3.90E-01
neural nucleus development (GO:0048857)	66	2	.11	+	18.91	5.29E-03	3.91E-01
multicellular organismal process (GO:0032501)	6926	19	11.10	+	1.71	5.20E-03	3.91E-01
O-glycan processing (GO:0016266)	61	2	.10	+	20.46	4.56E-03	3.92E-01
asparagine biosynthetic process (GO:0006529)	2	1	.00	+	> 100	4.79E-03	3.92E-01
positive regulation of metabolic process (GO:0009893)	3820	13	6.12	+	2.12	5.39E-03	3.94E-01
regulation of metanephric ureteric bud development (GO:2001074)	2	1	.00	+	> 100	4.79E-03	3.95E-01
development of primary sexual characteristics (GO:0045137)	221	3	.35	+	8.47	5.42E-03	3.95E-01
viral process (GO:0016032)	444	4	.71	+	5.62	5.46E-03	3.96E-01
positive regulation of metanephric ureteric bud development (GO:2001076)	2	1	.00	+	> 100	4.79E-03	3.97E-01
response to fungus (GO:0009620)	62	2	.10	+	20.13	4.70E-03	3.98E-01
hindbrain structural organization (GO:0021577)	2	1	.00	+	> 100	4.79E-03	3.99E-01
cerebellum structural organization (GO:0021589)	2	1	.00	+	> 100	4.79E-03	4.01E-01
negative regulation of caveolin-mediated endocytosis (GO:2001287)	2	1	.00	+	> 100	4.79E-03	4.03E-01
extracellular matrix disassembly (GO:0022617)	68	2	.11	+	18.36	5.60E-03	4.04E-01
regulation of lymphocyte proliferation (GO:0050670)	227	3	.36	+	8.25	5.83E-03	4.19E-01
positive regulation of protein localization to cell periphery (GO:1904377)	70	2	.11	+	17.83	5.91E-03	4.23E-01
multicellular organismal water homeostasis (GO:0050891)	73	2	.12	+	17.10	6.40E-03	4.25E-01
regulation of mononuclear cell proliferation (GO:0032944)	229	3	.37	+	8.18	5.97E-03	4.25E-01
L-alanine import across plasma membrane (GO:1904273)	3	1	.00	+	> 100	6.38E-03	4.26E-01
viral life cycle (GO:0019058)	230	3	.37	+	8.14	6.05E-03	4.27E-01
cellular response to ionizing radiation (GO:0071479)	71	2	.11	+	17.58	6.08E-03	4.27E-01
positive regulation of immune response (GO:0050778)	747	5	1.20	+	4.18	6.46E-03	4.27E-01
regulation of peptidase activity (GO:0052547)	457	4	.73	+	5.46	6.03E-03	4.28E-01
L-leucine import across plasma membrane (GO:1903801)	3	1	.00	+	> 100	6.38E-03	4.28E-01
vitamin B6 biosynthetic process (GO:0042819)	3	1	.00	+	> 100	6.38E-03	4.29E-01
positive regulation of immune system process (GO:0002684)	1069	6	1.71	+	3.50	6.52E-03	4.30E-01
glutamine family amino acid metabolic process (GO:0009064)	74	2	.12	+	16.87	6.57E-03	4.31E-01
leucine import across plasma membrane (GO:0098713)	3	1	.00	+	> 100	6.38E-03	4.31E-01
response to starvation (GO:0042594)	232	3	.37	+	8.07	6.19E-03	4.33E-01
regulation of thrombin-activated receptor signaling pathway (GO:0070494)	3	1	.00	+	> 100	6.38E-03	4.33E-01
negative regulation of cellular process (GO:0048523)	4902	15	7.85	+	1.91	6.66E-03	4.35E-01
negative regulation of thrombin-activated receptor signaling pathway (GO:0070495)	3	1	.00	+	> 100	6.38E-03	4.35E-01
positive regulation of anaphase-promoting complex-dependent catabolic process (GO:1905786)	3	1	.00	+	> 100	6.38E-03	4.37E-01
regulation of protein catabolic process at postsynapse, modulating synaptic transmission (GO:0099576)	3	1	.00	+	> 100	6.38E-03	4.39E-01
regulation of proteolysis (GO:0030162)	743	5	1.19	+	4.20	6.32E-03	4.40E-01
regulation of lymphotoxin A production (GO:0032681)	3	1	.00	+	> 100	6.38E-03	4.41E-01
cellular response to nutrient levels (GO:0031669)	240	3	.38	+	7.80	6.79E-03	4.42E-01
positive regulation of lymphotoxin A production (GO:0032761)	3	1	.00	+	> 100	6.38E-03	4.43E-01
negative regulation of MAP kinase activity (GO:0043407)	76	2	.12	+	16.42	6.91E-03	4.46E-01
brain development (GO:0007420)	759	5	1.22	+	4.11	6.90E-03	4.47E-01
regulation of cysteine-type endopeptidase activity (GO:2000116)	243	3	.39	+	7.70	7.02E-03	4.51E-01
response to toxic substance (GO:0009636)	244	3	.39	+	7.67	7.10E-03	4.52E-01
neutrophil chemotaxis (GO:0030593)	77	2	.12	+	16.21	7.08E-03	4.53E-01
regulation of leukocyte proliferation (GO:0070663)	246	3	.39	+	7.61	7.26E-03	4.61E-01
DNA damage response, signal transduction by p53 class mediator (GO:0030330)	79	2	.13	+	15.80	7.43E-03	4.70E-01
regulation of ATF6-mediated unfolded protein response (GO:1903891)	4	1	.01	+	> 100	7.97E-03	4.79E-01
L-alanine transmembrane transport (GO:1904557)	4	1	.01	+	> 100	7.97E-03	4.81E-01
response to methotrexate (GO:0031427)	4	1	.01	+	> 100	7.97E-03	4.83E-01
regulation of midbrain dopaminergic neuron differentiation (GO:1904956)	4	1	.01	+	> 100	7.97E-03	4.85E-01
Wnt signaling pathway involved in somitogenesis (GO:0090244)	4	1	.01	+	> 100	7.97E-03	4.87E-01
negative regulation of transforming growth factor beta receptor signaling pathway (GO:0030512)	83	2	.13	+	15.04	8.16E-03	4.88E-01
axis elongation involved in somitogenesis (GO:0090245)	4	1	.01	+	> 100	7.97E-03	4.89E-01
response to alcohol (GO:0097305)	253	3	.41	+	7.40	7.83E-03	4.89E-01
epithelium development (GO:0060429)	1113	6	1.78	+	3.36	7.90E-03	4.89E-01
neural crest cell fate commitment (GO:0014034)	4	1	.01	+	> 100	7.97E-03	4.90E-01
water homeostasis (GO:0030104)	81	2	.13	+	15.41	7.79E-03	4.91E-01
regulation of body fluid levels (GO:0050878)	494	4	.79	+	5.05	7.89E-03	4.91E-01
regulation of transmembrane receptor protein serine/threonine kinase signaling pathway (GO:0090092)	253	3	.41	+	7.40	7.83E-03	4.91E-01
granulocyte chemotaxis (GO:0071621)	82	2	.13	+	15.22	7.97E-03	4.92E-01
negative regulation of lymphocyte proliferation (GO:0050672)	85	2	.14	+	14.68	8.53E-03	5.07E-01
positive regulation of cellular component organization (GO:0051130)	1161	6	1.86	+	3.23	9.62E-03	5.07E-01
regulation of branching involved in prostate gland morphogenesis (GO:0060687)	5	1	.01	+	> 100	9.56E-03	5.07E-01
positive regulation of DNA-binding transcription factor activity (GO:0051091)	273	3	.44	+	6.86	9.61E-03	5.08E-01
regulation of JUN kinase activity (GO:0043506)	85	2	.14	+	14.68	8.53E-03	5.09E-01
chorionic trophoblast cell differentiation (GO:0060718)	5	1	.01	+	> 100	9.56E-03	5.09E-01
regulation of epithelial to mesenchymal transition (GO:0010717)	91	2	.15	+	13.72	9.70E-03	5.09E-01
negative regulation of intracellular signal transduction (GO:1902532)	507	4	.81	+	4.92	8.62E-03	5.10E-01
negative regulation of IRE1-mediated unfolded protein response (GO:1903895)	5	1	.01	+	> 100	9.56E-03	5.11E-01
negative regulation of mononuclear cell proliferation (GO:0032945)	86	2	.14	+	14.51	8.72E-03	5.12E-01
tryptophan transport (GO:0015827)	5	1	.01	+	> 100	9.56E-03	5.12E-01
head development (GO:0060322)	803	5	1.29	+	3.89	8.69E-03	5.13E-01
peptide modification (GO:0031179)	5	1	.01	+	> 100	9.56E-03	5.14E-01
vitamin B6 metabolic process (GO:0042816)	5	1	.01	+	> 100	9.56E-03	5.16E-01
activation of protein kinase C activity (GO:1990051)	5	1	.01	+	> 100	9.56E-03	5.18E-01
negative regulation of leukocyte proliferation (GO:0070664)	92	2	.15	+	13.57	9.90E-03	5.18E-01
negative regulation of pinocytosis (GO:0048550)	5	1	.01	+	> 100	9.56E-03	5.19E-01
response to lipid (GO:0033993)	831	5	1.33	+	3.76	9.99E-03	5.21E-01
regulation of anaphase-promoting complex-dependent catabolic process (GO:1905784)	5	1	.01	+	> 100	9.56E-03	5.21E-01
small molecule biosynthetic process (GO:0044283)	530	4	.85	+	4.71	1.00E-02	5.21E-01
neutrophil migration (GO:1990266)	87	2	.14	+	14.35	8.91E-03	5.22E-01
development of primary female sexual characteristics (GO:0046545)	93	2	.15	+	13.42	1.01E-02	5.22E-01
carboxylic acid metabolic process (GO:0019752)	833	5	1.33	+	3.75	1.01E-02	5.23E-01
regulation of integrin biosynthetic process (GO:0045113)	5	1	.01	+	> 100	9.56E-03	5.23E-01
response to abiotic stimulus (GO:0009628)	1175	6	1.88	+	3.19	1.02E-02	5.24E-01
response to biotic stimulus (GO:0009607)	1547	7	2.48	+	2.82	1.02E-02	5.24E-01
cellular response to heparin (GO:0071504)	5	1	.01	+	> 100	9.56E-03	5.25E-01
female gonad development (GO:0008585)	88	2	.14	+	14.18	9.10E-03	5.25E-01
asparagine metabolic process (GO:0006528)	5	1	.01	+	> 100	9.56E-03	5.27E-01
positive regulation of response to external stimulus (GO:0032103)	514	4	.82	+	4.86	9.03E-03	5.27E-01
axis specification (GO:0009798)	88	2	.14	+	14.18	9.10E-03	5.27E-01
segmentation (GO:0035282)	95	2	.15	+	13.14	1.05E-02	5.27E-01
convergent extension involved in axis elongation (GO:0060028)	5	1	.01	+	> 100	9.56E-03	5.28E-01
cell-cell adhesion (GO:0098609)	515	4	.83	+	4.85	9.09E-03	5.28E-01
granulocyte migration (GO:0097530)	95	2	.15	+	13.14	1.05E-02	5.29E-01
cellular response to extracellular stimulus (GO:0031668)	269	3	.43	+	6.96	9.24E-03	5.29E-01
regulation of immune response (GO:0050776)	1183	6	1.90	+	3.17	1.05E-02	5.30E-01
response to indole-3-methanol (GO:0071680)	5	1	.01	+	> 100	9.56E-03	5.30E-01
cellular protein metabolic process (GO:0044267)	3590	12	5.75	+	2.09	9.23E-03	5.30E-01
midbrain development (GO:0030901)	89	2	.14	+	14.02	9.30E-03	5.31E-01
kidney development (GO:0001822)	282	3	.45	+	6.64	1.05E-02	5.31E-01
regulation of response to external stimulus (GO:0032101)	1199	6	1.92	+	3.12	1.12E-02	5.32E-01
positive regulation of cell differentiation (GO:0045597)	840	5	1.35	+	3.71	1.04E-02	5.32E-01
cellular response to indole-3-methanol (GO:0071681)	5	1	.01	+	> 100	9.56E-03	5.32E-01
prostate glandular acinus morphogenesis (GO:0060526)	6	1	.01	+	> 100	1.11E-02	5.32E-01
amide biosynthetic process (GO:0043604)	537	4	.86	+	4.65	1.05E-02	5.33E-01
regulation of lymphocyte activation (GO:0051249)	536	4	.86	+	4.66	1.04E-02	5.33E-01
prostate epithelial cord arborization involved in prostate glandular acinus morphogenesis (GO:0060527)	6	1	.01	+	> 100	1.11E-02	5.34E-01
regulation of metanephros development (GO:0072215)	5	1	.01	+	> 100	9.56E-03	5.34E-01
dentinogenesis (GO:0097187)	6	1	.01	+	> 100	1.11E-02	5.36E-01
negative regulation of B cell differentiation (GO:0045578)	5	1	.01	+	> 100	9.56E-03	5.36E-01
water-soluble vitamin biosynthetic process (GO:0042364)	6	1	.01	+	> 100	1.11E-02	5.37E-01
sex differentiation (GO:0007548)	272	3	.44	+	6.88	9.52E-03	5.37E-01
thorax and anterior abdomen determination (GO:0007356)	5	1	.01	+	> 100	9.56E-03	5.38E-01
cellular response to alcohol (GO:0097306)	90	2	.14	+	13.87	9.50E-03	5.38E-01
leucine transport (GO:0015820)	6	1	.01	+	> 100	1.11E-02	5.39E-01
negative regulation of cell adhesion (GO:0007162)	285	3	.46	+	6.57	1.08E-02	5.39E-01
renal system development (GO:0072001)	291	3	.47	+	6.43	1.14E-02	5.40E-01
regulation of stress fiber assembly (GO:0051492)	90	2	.14	+	13.87	9.50E-03	5.40E-01
regulation of nitrogen compound metabolic process (GO:0051171)	5740	16	9.20	+	1.74	1.14E-02	5.40E-01
negative regulation of guanyl-nucleotide exchange factor activity (GO:1905098)	6	1	.01	+	> 100	1.11E-02	5.40E-01
positive regulation of protein localization to cell cortex (GO:1904778)	6	1	.01	+	> 100	1.11E-02	5.42E-01
negative regulation of non-canonical Wnt signaling pathway (GO:2000051)	6	1	.01	+	> 100	1.11E-02	5.44E-01
stem cell fate commitment (GO:0048865)	6	1	.01	+	> 100	1.11E-02	5.45E-01
positive regulation of hematopoietic stem cell proliferation (GO:1902035)	6	1	.01	+	> 100	1.11E-02	5.47E-01
vesicle-mediated transport (GO:0016192)	1969	8	3.15	+	2.54	1.10E-02	5.49E-01
luteolysis (GO:0001554)	6	1	.01	+	> 100	1.11E-02	5.49E-01
oxoacid metabolic process (GO:0043436)	866	5	1.39	+	3.60	1.18E-02	5.50E-01
threonine metabolic process (GO:0006566)	6	1	.01	+	> 100	1.11E-02	5.51E-01
positive regulation of T cell proliferation (GO:0042102)	101	2	.16	+	12.36	1.18E-02	5.51E-01
regulation of molecular function (GO:0065009)	3118	11	5.00	+	2.20	1.17E-02	5.52E-01
zygotic determination of anterior/posterior axis, embryo (GO:0007354)	6	1	.01	+	> 100	1.11E-02	5.52E-01
regulation of BMP signaling pathway (GO:0030510)	101	2	.16	+	12.36	1.18E-02	5.53E-01
regulation of actomyosin structure organization (GO:0110020)	98	2	.16	+	12.74	1.11E-02	5.54E-01
regulation of protein transport (GO:0051223)	556	4	.89	+	4.49	1.18E-02	5.54E-01
regulation of actin filament bundle assembly (GO:0032231)	102	2	.16	+	12.24	1.20E-02	5.58E-01
taurine metabolic process (GO:0019530)	7	1	.01	+	89.16	1.27E-02	5.62E-01
regulation of cellular protein localization (GO:1903827)	561	4	.90	+	4.45	1.21E-02	5.63E-01
alkanesulfonate metabolic process (GO:0019694)	7	1	.01	+	89.16	1.27E-02	5.64E-01
regulation of cellular response to growth factor stimulus (GO:0090287)	299	3	.48	+	6.26	1.23E-02	5.65E-01
toll-like receptor signaling pathway (GO:0002224)	103	2	.17	+	12.12	1.22E-02	5.65E-01
chorion development (GO:0060717)	7	1	.01	+	89.16	1.27E-02	5.65E-01
branched-chain amino acid transport (GO:0015803)	7	1	.01	+	89.16	1.27E-02	5.67E-01
posttranslational protein targeting to membrane, translocation (GO:0031204)	7	1	.01	+	89.16	1.27E-02	5.68E-01
gamma-aminobutyric acid metabolic process (GO:0009448)	7	1	.01	+	89.16	1.27E-02	5.70E-01
positive regulation of histone H4 acetylation (GO:0090240)	7	1	.01	+	89.16	1.27E-02	5.72E-01
protein O-linked glycosylation (GO:0006493)	104	2	.17	+	12.00	1.24E-02	5.72E-01
negative regulation of fibroblast apoptotic process (GO:2000270)	7	1	.01	+	89.16	1.27E-02	5.73E-01
positive regulation of cellular protein localization (GO:1903829)	306	3	.49	+	6.12	1.30E-02	5.74E-01
paracrine signaling (GO:0038001)	7	1	.01	+	89.16	1.27E-02	5.75E-01
female sex differentiation (GO:0046660)	107	2	.17	+	11.67	1.31E-02	5.76E-01
response to heparin (GO:0071503)	7	1	.01	+	89.16	1.27E-02	5.77E-01
convergent extension involved in gastrulation (GO:0060027)	7	1	.01	+	89.16	1.27E-02	5.78E-01
regulation of caveolin-mediated endocytosis (GO:2001286)	7	1	.01	+	89.16	1.27E-02	5.80E-01
bone trabecula formation (GO:0060346)	7	1	.01	+	89.16	1.27E-02	5.82E-01
positive regulation of T-helper 2 cell differentiation (GO:0045630)	7	1	.01	+	89.16	1.27E-02	5.83E-01
negative regulation of apoptotic process (GO:0043066)	895	5	1.43	+	3.49	1.34E-02	5.89E-01
negative regulation of cellular response to growth factor stimulus (GO:0090288)	109	2	.17	+	11.45	1.36E-02	5.92E-01
organic acid metabolic process (GO:0006082)	897	5	1.44	+	3.48	1.36E-02	5.92E-01
regulation of establishment of protein localization (GO:0070201)	581	4	.93	+	4.30	1.37E-02	5.93E-01
entry of bacterium into host cell (GO:0035635)	8	1	.01	+	78.01	1.43E-02	6.10E-01
regulation of chaperone-mediated autophagy (GO:1904714)	8	1	.01	+	78.01	1.43E-02	6.11E-01
negative regulation of programmed cell death (GO:0043069)	914	5	1.46	+	3.41	1.46E-02	6.13E-01
regulation of protein modification process (GO:0031399)	1654	7	2.65	+	2.64	1.44E-02	6.13E-01
positive regulation of B cell receptor signaling pathway (GO:0050861)	8	1	.01	+	78.01	1.43E-02	6.13E-01
apoptotic process (GO:0006915)	913	5	1.46	+	3.42	1.45E-02	6.13E-01
generation of neurons (GO:0048699)	1271	6	2.04	+	2.95	1.46E-02	6.13E-01
peripheral nervous system myelin maintenance (GO:0032287)	8	1	.01	+	78.01	1.43E-02	6.15E-01
response to lipopolysaccharide (GO:0032496)	319	3	.51	+	5.87	1.45E-02	6.15E-01
cornification (GO:0070268)	113	2	.18	+	11.05	1.45E-02	6.16E-01
positive regulation of fibroblast apoptotic process (GO:2000271)	8	1	.01	+	78.01	1.43E-02	6.16E-01
regulation of transcription from RNA polymerase II promoter in response to stress (GO:0043618)	112	2	.18	+	11.14	1.43E-02	6.17E-01
protein targeting to ER (GO:0045047)	112	2	.18	+	11.14	1.43E-02	6.19E-01
negative regulation of immune system process (GO:0002683)	597	4	.96	+	4.18	1.49E-02	6.25E-01
urogenital system development (GO:0001655)	324	3	.52	+	5.78	1.52E-02	6.32E-01
supramolecular fiber organization (GO:0097435)	601	4	.96	+	4.15	1.53E-02	6.34E-01
establishment of protein localization to endoplasmic reticulum (GO:0072599)	116	2	.19	+	10.76	1.53E-02	6.35E-01
cellular transition metal ion homeostasis (GO:0046916)	119	2	.19	+	10.49	1.60E-02	6.44E-01
diaphragm development (GO:0060539)	9	1	.01	+	69.34	1.59E-02	6.44E-01
mitotic DNA damage checkpoint signaling (GO:0044773)	119	2	.19	+	10.49	1.60E-02	6.45E-01
negative regulation of glial cell apoptotic process (GO:0034351)	9	1	.01	+	69.34	1.59E-02	6.46E-01
signal transduction by p53 class mediator (GO:0072331)	119	2	.19	+	10.49	1.60E-02	6.47E-01
extraembryonic membrane development (GO:1903867)	9	1	.01	+	69.34	1.59E-02	6.47E-01
regulation of guanyl-nucleotide exchange factor activity (GO:1905097)	9	1	.01	+	69.34	1.59E-02	6.49E-01
regulation of protein localization to cell cortex (GO:1904776)	9	1	.01	+	69.34	1.59E-02	6.51E-01
regulation of DNA-templated transcription in response to stress (GO:0043620)	118	2	.19	+	10.58	1.58E-02	6.52E-01
odontogenesis (GO:0042476)	120	2	.19	+	10.40	1.63E-02	6.52E-01
peptidyl-lysine hydroxylation (GO:0017185)	9	1	.01	+	69.34	1.59E-02	6.52E-01
ATF6-mediated unfolded protein response (GO:0036500)	9	1	.01	+	69.34	1.59E-02	6.54E-01
regulation of hematopoietic stem cell proliferation (GO:1902033)	9	1	.01	+	69.34	1.59E-02	6.56E-01
negative regulation of signal transduction (GO:0009968)	1305	6	2.09	+	2.87	1.64E-02	6.58E-01
response to molecule of bacterial origin (GO:0002237)	336	3	.54	+	5.57	1.67E-02	6.66E-01
biological_process (GO:0008150)	17851	33	28.60	+	1.15	1.76E-02	6.73E-01
prostate glandular acinus development (GO:0060525)	10	1	.02	+	62.41	1.75E-02	6.73E-01
biological adhesion (GO:0022610)	959	5	1.54	+	3.25	1.76E-02	6.73E-01
regulation of transforming growth factor beta receptor signaling pathway (GO:0017015)	125	2	.20	+	9.99	1.75E-02	6.74E-01
Unclassified (UNCLASSIFIED)	2744	0	4.40	-	< 0.01	1.76E-02	6.75E-01
CD40 signaling pathway (GO:0023035)	10	1	.02	+	62.41	1.75E-02	6.75E-01
cellular response to external stimulus (GO:0071496)	344	3	.55	+	5.44	1.77E-02	6.75E-01
positive regulation of protein ubiquitination (GO:0031398)	123	2	.20	+	10.15	1.70E-02	6.76E-01
kidney epithelium development (GO:0072073)	126	2	.20	+	9.91	1.78E-02	6.76E-01
bone trabecula morphogenesis (GO:0061430)	10	1	.02	+	62.41	1.75E-02	6.77E-01
mitotic DNA integrity checkpoint signaling (GO:0044774)	123	2	.20	+	10.15	1.70E-02	6.77E-01
regulation of leukocyte activation (GO:0002694)	622	4	1.00	+	4.01	1.71E-02	6.78E-01
regulation of dopaminergic neuron differentiation (GO:1904338)	10	1	.02	+	62.41	1.75E-02	6.78E-01
positive regulation of cell-substrate adhesion (GO:0010811)	127	2	.20	+	9.83	1.81E-02	6.79E-01
L-alanine transport (GO:0015808)	10	1	.02	+	62.41	1.75E-02	6.80E-01
cell adhesion (GO:0007155)	953	5	1.53	+	3.27	1.72E-02	6.80E-01
myeloid leukocyte migration (GO:0097529)	124	2	.20	+	10.07	1.73E-02	6.81E-01
regulation of GTPase activity (GO:0043087)	347	3	.56	+	5.40	1.81E-02	6.81E-01
regulation of protein localization to cell periphery (GO:1904375)	127	2	.20	+	9.83	1.81E-02	6.81E-01
dorsal/ventral axis specification (GO:0009950)	10	1	.02	+	62.41	1.75E-02	6.82E-01
tissue development (GO:0009888)	1729	7	2.77	+	2.53	1.80E-02	6.82E-01
regulation of multicellular organismal development (GO:2000026)	1332	6	2.13	+	2.81	1.80E-02	6.83E-01
complement activation, lectin pathway (GO:0001867)	10	1	.02	+	62.41	1.75E-02	6.83E-01
regulation of cellular response to transforming growth factor beta stimulus (GO:1903844)	128	2	.21	+	9.75	1.83E-02	6.85E-01
positive regulation of podosome assembly (GO:0071803)	10	1	.02	+	62.41	1.75E-02	6.85E-01
cell migration (GO:0016477)	968	5	1.55	+	3.22	1.83E-02	6.85E-01
negative regulation of osteoblast proliferation (GO:0033689)	10	1	.02	+	62.41	1.75E-02	6.87E-01
regulation of JNK cascade (GO:0046328)	131	2	.21	+	9.53	1.91E-02	6.88E-01
regulation of glial cell apoptotic process (GO:0034350)	11	1	.02	+	56.74	1.90E-02	6.88E-01
positive regulation of inflammatory response (GO:0050729)	131	2	.21	+	9.53	1.91E-02	6.90E-01
regulation of PERK-mediated unfolded protein response (GO:1903897)	11	1	.02	+	56.74	1.90E-02	6.90E-01
negative regulation of transcription by competitive promoter binding (GO:0010944)	11	1	.02	+	56.74	1.90E-02	6.92E-01
regulation of primary metabolic process (GO:0080090)	5925	16	9.49	+	1.69	1.93E-02	6.92E-01
protein folding in endoplasmic reticulum (GO:0034975)	11	1	.02	+	56.74	1.90E-02	6.93E-01
G1 to G0 transition (GO:0070314)	11	1	.02	+	56.74	1.90E-02	6.95E-01
cellular response to stress (GO:0033554)	1741	7	2.79	+	2.51	1.87E-02	6.96E-01
planar cell polarity pathway involved in neural tube closure (GO:0090179)	11	1	.02	+	56.74	1.90E-02	6.96E-01
regulation of cellular component biogenesis (GO:0044087)	974	5	1.56	+	3.20	1.87E-02	6.97E-01
cellular response to manganese ion (GO:0071287)	11	1	.02	+	56.74	1.90E-02	6.98E-01
regulation of cell communication (GO:0010646)	3509	11	5.62	+	1.96	1.95E-02	6.98E-01
transport (GO:0006810)	4476	13	7.17	+	1.81	1.96E-02	6.99E-01
pattern recognition receptor signaling pathway (GO:0002221)	130	2	.21	+	9.60	1.89E-02	6.99E-01
positive regulation of hair follicle development (GO:0051798)	11	1	.02	+	56.74	1.90E-02	7.00E-01
regulation of cell projection organization (GO:0031344)	648	4	1.04	+	3.85	1.96E-02	7.00E-01
regulation of actin cytoskeleton organization (GO:0032956)	358	3	.57	+	5.23	1.97E-02	7.00E-01
regulation of T-helper 2 cell differentiation (GO:0045628)	11	1	.02	+	56.74	1.90E-02	7.01E-01
positive regulation of cell projection organization (GO:0031346)	353	3	.57	+	5.30	1.90E-02	7.02E-01
branching involved in prostate gland morphogenesis (GO:0060442)	11	1	.02	+	56.74	1.90E-02	7.03E-01
regulation of signaling (GO:0023051)	3545	11	5.68	+	1.94	2.06E-02	7.14E-01
regulation of protein folding (GO:1903332)	12	1	.02	+	52.01	2.06E-02	7.14E-01
hepatocyte growth factor receptor signaling pathway (GO:0048012)	12	1	.02	+	52.01	2.06E-02	7.16E-01
PERK-mediated unfolded protein response (GO:0036499)	12	1	.02	+	52.01	2.06E-02	7.17E-01
negative regulation of protein serine/threonine kinase activity (GO:0071901)	135	2	.22	+	9.25	2.02E-02	7.18E-01
regulation of pinocytosis (GO:0048548)	12	1	.02	+	52.01	2.06E-02	7.19E-01
positive regulation of transcription from RNA polymerase II promoter in response to endoplasmic reticulum stress (GO:1990440)	12	1	.02	+	52.01	2.06E-02	7.21E-01
actin filament network formation (GO:0051639)	12	1	.02	+	52.01	2.06E-02	7.22E-01
neural crest formation (GO:0014029)	12	1	.02	+	52.01	2.06E-02	7.24E-01
cellular response to X-ray (GO:0071481)	12	1	.02	+	52.01	2.06E-02	7.25E-01
negative regulation of protein-containing complex assembly (GO:0031333)	136	2	.22	+	9.18	2.05E-02	7.26E-01
positive regulation of lymphocyte proliferation (GO:0050671)	138	2	.22	+	9.04	2.10E-02	7.26E-01
posttranslational protein targeting to endoplasmic reticulum membrane (GO:0006620)	12	1	.02	+	52.01	2.06E-02	7.27E-01
negative regulation of cell adhesion mediated by integrin (GO:0033629)	12	1	.02	+	52.01	2.06E-02	7.29E-01
regulation of cell activation (GO:0050865)	664	4	1.06	+	3.76	2.12E-02	7.30E-01
positive regulation of mononuclear cell proliferation (GO:0032946)	139	2	.22	+	8.98	2.13E-02	7.33E-01
negative regulation of cell death (GO:0060548)	1008	5	1.62	+	3.10	2.14E-02	7.33E-01
regulation of cellular process (GO:0050794)	11351	25	18.19	+	1.37	2.15E-02	7.36E-01
transition metal ion homeostasis (GO:0055076)	140	2	.22	+	8.92	2.16E-02	7.38E-01
regulation of gene expression (GO:0010468)	4922	14	7.89	+	1.78	2.22E-02	7.41E-01
DNA damage checkpoint signaling (GO:0000077)	142	2	.23	+	8.79	2.22E-02	7.43E-01
vitamin biosynthetic process (GO:0009110)	13	1	.02	+	48.01	2.22E-02	7.44E-01
aromatic amino acid transport (GO:0015801)	13	1	.02	+	48.01	2.22E-02	7.46E-01
positive regulation of protein modification by small protein conjugation or removal (GO:1903322)	143	2	.23	+	8.73	2.25E-02	7.46E-01
negative regulation of cell communication (GO:0010648)	1401	6	2.24	+	2.67	2.25E-02	7.46E-01
positive regulation of ubiquitin protein ligase activity (GO:1904668)	13	1	.02	+	48.01	2.22E-02	7.47E-01
leukocyte chemotaxis (GO:0030595)	143	2	.23	+	8.73	2.25E-02	7.48E-01
regulation of establishment of planar polarity involved in neural tube closure (GO:0090178)	13	1	.02	+	48.01	2.22E-02	7.49E-01
protein localization to endoplasmic reticulum (GO:0070972)	143	2	.23	+	8.73	2.25E-02	7.49E-01
regulation of cellular metabolic process (GO:0031323)	6138	16	9.84	+	1.63	2.28E-02	7.50E-01
positive regulation of extrinsic apoptotic signaling pathway via death domain receptors (GO:1902043)	13	1	.02	+	48.01	2.22E-02	7.50E-01
negative regulation of signaling (GO:0023057)	1405	6	2.25	+	2.67	2.28E-02	7.51E-01
convergent extension (GO:0060026)	13	1	.02	+	48.01	2.22E-02	7.52E-01
leukocyte migration (GO:0050900)	379	3	.61	+	4.94	2.28E-02	7.52E-01
response to estradiol (GO:0032355)	144	2	.23	+	8.67	2.28E-02	7.53E-01
regulation of podosome assembly (GO:0071801)	13	1	.02	+	48.01	2.22E-02	7.54E-01
ER overload response (GO:0006983)	13	1	.02	+	48.01	2.22E-02	7.55E-01
skin development (GO:0043588)	385	3	.62	+	4.86	2.37E-02	7.60E-01
maintenance of protein localization in endoplasmic reticulum (GO:0035437)	14	1	.02	+	44.58	2.37E-02	7.61E-01
negative regulation of response to stimulus (GO:0048585)	1831	7	2.93	+	2.39	2.40E-02	7.62E-01
negative regulation of microtubule polymerization (GO:0031115)	14	1	.02	+	44.58	2.37E-02	7.63E-01
response to ionizing radiation (GO:0010212)	148	2	.24	+	8.43	2.39E-02	7.63E-01
humoral immune response (GO:0006959)	386	3	.62	+	4.85	2.39E-02	7.63E-01
regulation of histone H4 acetylation (GO:0090239)	14	1	.02	+	44.58	2.37E-02	7.64E-01
cellular response to antibiotic (GO:0071236)	14	1	.02	+	44.58	2.37E-02	7.66E-01
cellular response to lithium ion (GO:0071285)	14	1	.02	+	44.58	2.37E-02	7.67E-01
regulation of cellular component movement (GO:0051270)	1032	5	1.65	+	3.02	2.34E-02	7.68E-01
regulation of cellular response to stress (GO:0080135)	692	4	1.11	+	3.61	2.42E-02	7.68E-01
epithelial cell differentiation (GO:0030855)	686	4	1.10	+	3.64	2.35E-02	7.69E-01
regulation of transferase activity (GO:0051338)	1033	5	1.66	+	3.02	2.35E-02	7.69E-01
actin crosslink formation (GO:0051764)	14	1	.02	+	44.58	2.37E-02	7.69E-01
DNA integrity checkpoint signaling (GO:0031570)	150	2	.24	+	8.32	2.45E-02	7.69E-01
neuron differentiation (GO:0030182)	1043	5	1.67	+	2.99	2.44E-02	7.70E-01
metanephric mesenchyme development (GO:0072075)	14	1	.02	+	44.58	2.37E-02	7.70E-01
response to endogenous stimulus (GO:0009719)	1426	6	2.28	+	2.63	2.43E-02	7.71E-01
cytokine-mediated signaling pathway (GO:0019221)	687	4	1.10	+	3.63	2.36E-02	7.71E-01
positive regulation of leukocyte proliferation (GO:0070665)	150	2	.24	+	8.32	2.45E-02	7.71E-01
DNA damage response, signal transduction by p53 class mediator resulting in transcription of p21 class mediator (GO:0006978)	14	1	.02	+	44.58	2.37E-02	7.72E-01
regulation of intracellular signal transduction (GO:1902531)	1839	7	2.95	+	2.38	2.45E-02	7.72E-01
activation of innate immune response (GO:0002218)	150	2	.24	+	8.32	2.45E-02	7.72E-01
positive regulation of multicellular organismal process (GO:0051240)	1431	6	2.29	+	2.62	2.47E-02	7.73E-01
negative regulation of androgen receptor signaling pathway (GO:0060766)	15	1	.02	+	41.61	2.53E-02	7.75E-01
regulation of IRE1-mediated unfolded protein response (GO:1903894)	15	1	.02	+	41.61	2.53E-02	7.77E-01
regulation of GTP binding (GO:1904424)	15	1	.02	+	41.61	2.53E-02	7.78E-01
regulation of signal transduction (GO:0009966)	3128	10	5.01	+	2.00	2.55E-02	7.78E-01
negative regulation of cell population proliferation (GO:0008285)	703	4	1.13	+	3.55	2.55E-02	7.79E-01
lymphocyte activation (GO:0046649)	396	3	.63	+	4.73	2.55E-02	7.79E-01
DNA damage response, signal transduction resulting in transcription (GO:0042772)	15	1	.02	+	41.61	2.53E-02	7.80E-01
regulation of actin filament-based process (GO:0032970)	397	3	.64	+	4.72	2.57E-02	7.81E-01
antimicrobial humoral response (GO:0019730)	154	2	.25	+	8.11	2.57E-02	7.81E-01
postsynaptic modulation of chemical synaptic transmission (GO:0099170)	15	1	.02	+	41.61	2.53E-02	7.81E-01
protein heterotetramerization (GO:0051290)	15	1	.02	+	41.61	2.53E-02	7.83E-01
regulation of protein catabolic process (GO:0042176)	398	3	.64	+	4.70	2.59E-02	7.83E-01
alanine transport (GO:0032328)	15	1	.02	+	41.61	2.53E-02	7.84E-01
response to follicle-stimulating hormone (GO:0032354)	15	1	.02	+	41.61	2.53E-02	7.86E-01
positive regulation of non-canonical Wnt signaling pathway (GO:2000052)	15	1	.02	+	41.61	2.53E-02	7.87E-01
cellular response to vitamin D (GO:0071305)	15	1	.02	+	41.61	2.53E-02	7.89E-01
negative regulation of intrinsic apoptotic signaling pathway in response to DNA damage by p53 class mediator (GO:1902166)	15	1	.02	+	41.61	2.53E-02	7.90E-01
positive regulation of type 2 immune response (GO:0002830)	16	1	.03	+	39.01	2.69E-02	8.00E-01
protein kinase A signaling (GO:0010737)	16	1	.03	+	39.01	2.69E-02	8.01E-01
negative regulation of endoplasmic reticulum unfolded protein response (GO:1900102)	16	1	.03	+	39.01	2.69E-02	8.03E-01
myelin maintenance (GO:0043217)	16	1	.03	+	39.01	2.69E-02	8.04E-01
regulation of Wnt signaling pathway, planar cell polarity pathway (GO:2000095)	16	1	.03	+	39.01	2.69E-02	8.06E-01
neural tube development (GO:0021915)	157	2	.25	+	7.95	2.67E-02	8.06E-01
hematopoietic stem cell differentiation (GO:0060218)	16	1	.03	+	39.01	2.69E-02	8.07E-01
mesenchymal to epithelial transition (GO:0060231)	16	1	.03	+	39.01	2.69E-02	8.09E-01
positive regulation of response to stimulus (GO:0048584)	2312	8	3.70	+	2.16	2.68E-02	8.09E-01
mitotic cell cycle checkpoint signaling (GO:0007093)	159	2	.25	+	7.85	2.73E-02	8.11E-01
cellular component disassembly (GO:0022411)	409	3	.66	+	4.58	2.77E-02	8.20E-01
positive regulation of protein modification process (GO:0031401)	1079	5	1.73	+	2.89	2.77E-02	8.22E-01
positive regulation of neuron projection development (GO:0010976)	161	2	.26	+	7.75	2.79E-02	8.25E-01
anterior/posterior axis specification, embryo (GO:0008595)	17	1	.03	+	36.71	2.84E-02	8.27E-01
regulation of fibroblast apoptotic process (GO:2000269)	17	1	.03	+	36.71	2.84E-02	8.29E-01
regulation of hair follicle development (GO:0051797)	17	1	.03	+	36.71	2.84E-02	8.30E-01
cellular response to prostaglandin E stimulus (GO:0071380)	17	1	.03	+	36.71	2.84E-02	8.32E-01
regulation of intrinsic apoptotic signaling pathway in response to DNA damage by p53 class mediator (GO:1902165)	17	1	.03	+	36.71	2.84E-02	8.33E-01
integrated stress response signaling (GO:0140467)	17	1	.03	+	36.71	2.84E-02	8.35E-01
microtubule depolymerization (GO:0007019)	17	1	.03	+	36.71	2.84E-02	8.37E-01
tripartite regional subdivision (GO:0007351)	17	1	.03	+	36.71	2.84E-02	8.38E-01
primary metabolic process (GO:0044238)	7352	18	11.78	+	1.53	2.89E-02	8.39E-01
positive regulation of macrophage derived foam cell differentiation (GO:0010744)	18	1	.03	+	34.67	3.00E-02	8.55E-01
negative regulation of B cell proliferation (GO:0030889)	18	1	.03	+	34.67	3.00E-02	8.57E-01
anatomical structure arrangement (GO:0048532)	18	1	.03	+	34.67	3.00E-02	8.58E-01
B cell activation (GO:0042113)	168	2	.27	+	7.43	3.02E-02	8.59E-01
cellular response to estrogen stimulus (GO:0071391)	18	1	.03	+	34.67	3.00E-02	8.60E-01
kidney mesenchyme development (GO:0072074)	18	1	.03	+	34.67	3.00E-02	8.61E-01
positive regulation of glial cell proliferation (GO:0060252)	18	1	.03	+	34.67	3.00E-02	8.63E-01
positive regulation of keratinocyte differentiation (GO:0045618)	18	1	.03	+	34.67	3.00E-02	8.65E-01
response to nitrogen compound (GO:1901698)	1101	5	1.76	+	2.83	2.99E-02	8.65E-01
homophilic cell adhesion via plasma membrane adhesion molecules (GO:0007156)	167	2	.27	+	7.47	2.98E-02	8.65E-01
cell communication (GO:0007154)	5656	15	9.06	+	1.66	2.99E-02	8.65E-01
cell motility (GO:0048870)	1109	5	1.78	+	2.81	3.07E-02	8.71E-01
localization of cell (GO:0051674)	1109	5	1.78	+	2.81	3.07E-02	8.73E-01
protein refolding (GO:0042026)	19	1	.03	+	32.85	3.15E-02	8.81E-01
renal filtration cell differentiation (GO:0061318)	19	1	.03	+	32.85	3.15E-02	8.82E-01
regulation of reproductive process (GO:2000241)	171	2	.27	+	7.30	3.11E-02	8.82E-01
negative regulation of bone remodeling (GO:0046851)	19	1	.03	+	32.85	3.15E-02	8.84E-01
response to salt (GO:1902074)	19	1	.03	+	32.85	3.15E-02	8.85E-01
glycine metabolic process (GO:0006544)	19	1	.03	+	32.85	3.15E-02	8.87E-01
regulation of T cell proliferation (GO:0042129)	173	2	.28	+	7.21	3.18E-02	8.87E-01
glomerular visceral epithelial cell differentiation (GO:0072112)	19	1	.03	+	32.85	3.15E-02	8.88E-01
response to manganese ion (GO:0010042)	19	1	.03	+	32.85	3.15E-02	8.90E-01
negative regulation of MAPK cascade (GO:0043409)	172	2	.28	+	7.26	3.15E-02	8.90E-01
regulation of response to biotic stimulus (GO:0002831)	434	3	.70	+	4.31	3.22E-02	8.96E-01
regulation of DNA-binding transcription factor activity (GO:0051090)	435	3	.70	+	4.30	3.24E-02	9.00E-01
cellular biosynthetic process (GO:0044249)	2715	9	4.35	+	2.07	3.32E-02	9.09E-01
regulation of lymphocyte differentiation (GO:0045619)	177	2	.28	+	7.05	3.32E-02	9.10E-01
stress response to metal ion (GO:0097501)	20	1	.03	+	31.20	3.31E-02	9.11E-01
regulation of cell-cell adhesion (GO:0022407)	439	3	.70	+	4.26	3.32E-02	9.11E-01
fibrinolysis (GO:0042730)	20	1	.03	+	31.20	3.31E-02	9.13E-01
trabecula formation (GO:0060343)	20	1	.03	+	31.20	3.31E-02	9.14E-01
glomerular epithelial cell differentiation (GO:0072311)	20	1	.03	+	31.20	3.31E-02	9.16E-01
cell-cell signaling (GO:0007267)	1131	5	1.81	+	2.76	3.30E-02	9.16E-01
establishment of localization (GO:0051234)	4631	13	7.42	+	1.75	3.39E-02	9.26E-01
localization (GO:0051179)	5831	15	9.34	+	1.61	3.40E-02	9.29E-01
negative regulation of intrinsic apoptotic signaling pathway by p53 class mediator (GO:1902254)	21	1	.03	+	29.72	3.46E-02	9.39E-01
regulation of neuron projection development (GO:0010975)	447	3	.72	+	4.19	3.47E-02	9.39E-01
blastoderm segmentation (GO:0007350)	21	1	.03	+	29.72	3.46E-02	9.40E-01
regulation of stress-activated MAPK cascade (GO:0032872)	182	2	.29	+	6.86	3.49E-02	9.41E-01
cellular response to radiation (GO:0071478)	181	2	.29	+	6.90	3.45E-02	9.41E-01
positive regulation of T-helper cell differentiation (GO:0045624)	21	1	.03	+	29.72	3.46E-02	9.42E-01
protein targeting to membrane (GO:0006612)	182	2	.29	+	6.86	3.49E-02	9.42E-01
cellular response to endogenous stimulus (GO:0071495)	1152	5	1.85	+	2.71	3.53E-02	9.52E-01
response to radiation (GO:0009314)	452	3	.72	+	4.14	3.57E-02	9.59E-01
regulation of stress-activated protein kinase signaling cascade (GO:0070302)	185	2	.30	+	6.75	3.59E-02	9.64E-01
prostate gland epithelium morphogenesis (GO:0060740)	22	1	.04	+	28.37	3.62E-02	9.64E-01
regulation of protein-containing complex assembly (GO:0043254)	455	3	.73	+	4.11	3.63E-02	9.65E-01
cellular response to prostaglandin stimulus (GO:0071379)	22	1	.04	+	28.37	3.62E-02	9.66E-01
positive regulation of stem cell proliferation (GO:2000648)	22	1	.04	+	28.37	3.62E-02	9.67E-01
negative regulation of tissue remodeling (GO:0034104)	22	1	.04	+	28.37	3.62E-02	9.69E-01
organic substance biosynthetic process (GO:1901576)	2803	9	4.49	+	2.00	3.67E-02	9.74E-01
cell cycle checkpoint signaling (GO:0000075)	188	2	.30	+	6.64	3.70E-02	9.80E-01
cellular response to DNA damage stimulus (GO:0006974)	793	4	1.27	+	3.15	3.72E-02	9.86E-01
negative regulation of cell-cell adhesion (GO:0022408)	189	2	.30	+	6.60	3.73E-02	9.87E-01
negative regulation of Rho protein signal transduction (GO:0035024)	23	1	.04	+	27.13	3.77E-02	9.92E-01
negative regulation of defense response to virus (GO:0050687)	23	1	.04	+	27.13	3.77E-02	9.94E-01
glomerular epithelium development (GO:0072010)	23	1	.04	+	27.13	3.77E-02	9.95E-01
ion transmembrane transport (GO:0034220)	870	1	1.39	-	.72	1.00E00	1.00E00
respiratory burst involved in defense response (GO:0002679)	8	0	.01	-	< 0.01	1.00E00	1.00E00
response to lead ion (GO:0010288)	24	0	.04	-	< 0.01	1.00E00	1.00E00
positive regulation of chronic inflammatory response (GO:0002678)	2	0	.00	-	< 0.01	1.00E00	1.00E00
negative regulation of chronic inflammatory response (GO:0002677)	4	0	.01	-	< 0.01	1.00E00	1.00E00
heat acclimation (GO:0010286)	5	0	.01	-	< 0.01	1.00E00	1.00E00
regulation of chronic inflammatory response (GO:0002676)	7	0	.01	-	< 0.01	1.00E00	1.00E00
positive regulation of acute inflammatory response (GO:0002675)	27	0	.04	-	< 0.01	1.00E00	1.00E00
negative regulation of acute inflammatory response (GO:0002674)	13	0	.02	-	< 0.01	1.00E00	1.00E00
regulation of acute inflammatory response (GO:0002673)	48	0	.08	-	< 0.01	1.00E00	1.00E00
carbohydrate transmembrane transport (GO:0034219)	41	0	.07	-	< 0.01	1.00E00	1.00E00
protein hexamerization (GO:0034214)	9	0	.01	-	< 0.01	1.00E00	1.00E00
quinolinate catabolic process (GO:0034213)	1	0	.00	-	< 0.01	1.00E00	1.00E00
positive regulation of T cell anergy (GO:0002669)	5	0	.01	-	< 0.01	1.00E00	1.00E00
regulation of T cell anergy (GO:0002667)	8	0	.01	-	< 0.01	1.00E00	1.00E00
positive regulation of T cell tolerance induction (GO:0002666)	8	0	.01	-	< 0.01	1.00E00	1.00E00
regulation of T cell tolerance induction (GO:0002664)	12	0	.02	-	< 0.01	1.00E00	1.00E00
detoxification of copper ion (GO:0010273)	16	0	.03	-	< 0.01	1.00E00	1.00E00
positive regulation of B cell tolerance induction (GO:0002663)	2	0	.00	-	< 0.01	1.00E00	1.00E00
response to silver ion (GO:0010272)	1	0	.00	-	< 0.01	1.00E00	1.00E00
regulation of B cell tolerance induction (GO:0002661)	2	0	.00	-	< 0.01	1.00E00	1.00E00
positive regulation of peripheral tolerance induction (GO:0002660)	2	0	.00	-	< 0.01	1.00E00	1.00E00
amyloid-beta formation (GO:0034205)	10	0	.02	-	< 0.01	1.00E00	1.00E00
lipid translocation (GO:0034204)	51	0	.08	-	< 0.01	1.00E00	1.00E00
glycolipid translocation (GO:0034203)	1	0	.00	-	< 0.01	1.00E00	1.00E00
response to oleic acid (GO:0034201)	6	0	.01	-	< 0.01	1.00E00	1.00E00
response to selenium ion (GO:0010269)	11	0	.02	-	< 0.01	1.00E00	1.00E00
regulation of peripheral tolerance induction (GO:0002658)	2	0	.00	-	< 0.01	1.00E00	1.00E00
response to vitamin B1 (GO:0010266)	3	0	.00	-	< 0.01	1.00E00	1.00E00
SCF complex assembly (GO:0010265)	6	0	.01	-	< 0.01	1.00E00	1.00E00
positive regulation of tolerance induction dependent upon immune response (GO:0002654)	2	0	.00	-	< 0.01	1.00E00	1.00E00
regulation of tolerance induction dependent upon immune response (GO:0002652)	3	0	.00	-	< 0.01	1.00E00	1.00E00
positive regulation of tolerance induction to self antigen (GO:0002651)	1	0	.00	-	< 0.01	1.00E00	1.00E00
animal organ senescence (GO:0010260)	3	0	.00	-	< 0.01	1.00E00	1.00E00
positive regulation of chromatin assembly or disassembly (GO:0045799)	14	0	.02	-	< 0.01	1.00E00	1.00E00
negative regulation of chromatin assembly or disassembly (GO:0045798)	5	0	.01	-	< 0.01	1.00E00	1.00E00
positive regulation of intestinal cholesterol absorption (GO:0045797)	3	0	.00	-	< 0.01	1.00E00	1.00E00
negative regulation of intestinal cholesterol absorption (GO:0045796)	2	0	.00	-	< 0.01	1.00E00	1.00E00
positive regulation of cell volume (GO:0045795)	1	0	.00	-	< 0.01	1.00E00	1.00E00
negative regulation of cell volume (GO:0045794)	5	0	.01	-	< 0.01	1.00E00	1.00E00
positive regulation of cell size (GO:0045793)	12	0	.02	-	< 0.01	1.00E00	1.00E00
negative regulation of cell size (GO:0045792)	10	0	.02	-	< 0.01	1.00E00	1.00E00
multicellular organism aging (GO:0010259)	35	0	.06	-	< 0.01	1.00E00	1.00E00
regulation of tolerance induction to self antigen (GO:0002649)	1	0	.00	-	< 0.01	1.00E00	1.00E00
positive regulation of central tolerance induction (GO:0002648)	1	0	.00	-	< 0.01	1.00E00	1.00E00
NADH dehydrogenase complex assembly (GO:0010257)	66	0	.11	-	< 0.01	1.00E00	1.00E00
endomembrane system organization (GO:0010256)	530	1	.85	+	1.18	5.77E-01	1.00E00
regulation of central tolerance induction (GO:0002646)	1	0	.00	-	< 0.01	1.00E00	1.00E00
glucose mediated signaling pathway (GO:0010255)	3	0	.00	-	< 0.01	1.00E00	1.00E00
positive regulation of tolerance induction (GO:0002645)	11	0	.02	-	< 0.01	1.00E00	1.00E00
regulation of tolerance induction (GO:0002643)	18	0	.03	-	< 0.01	1.00E00	1.00E00
positive regulation of cell cycle (GO:0045787)	310	1	.50	+	2.01	3.95E-01	1.00E00
negative regulation of cell cycle (GO:0045786)	454	2	.73	+	2.75	1.65E-01	1.00E00
positive regulation of bone resorption (GO:0045780)	20	0	.03	-	< 0.01	1.00E00	1.00E00
positive regulation of immunoglobulin production (GO:0002639)	50	1	.08	+	12.48	7.85E-02	1.00E00
establishment or maintenance of transmembrane electrochemical gradient (GO:0010248)	11	0	.02	-	< 0.01	1.00E00	1.00E00
negative regulation of immunoglobulin production (GO:0002638)	13	0	.02	-	< 0.01	1.00E00	1.00E00
regulation of immunoglobulin production (GO:0002637)	73	1	.12	+	8.55	1.12E-01	1.00E00
positive regulation of germinal center formation (GO:0002636)	2	0	.00	-	< 0.01	1.00E00	1.00E00
negative regulation of germinal center formation (GO:0002635)	2	0	.00	-	< 0.01	1.00E00	1.00E00
regulation of germinal center formation (GO:0002634)	8	0	.01	-	< 0.01	1.00E00	1.00E00
response to organonitrogen compound (GO:0010243)	1014	4	1.62	+	2.46	7.77E-02	1.00E00
negative regulation of bone resorption (GO:0045779)	17	0	.03	-	< 0.01	1.00E00	1.00E00
positive regulation of ossification (GO:0045778)	50	0	.08	-	< 0.01	1.00E00	1.00E00
positive regulation of blood pressure (GO:0045777)	40	0	.06	-	< 0.01	1.00E00	1.00E00
negative regulation of blood pressure (GO:0045776)	44	0	.07	-	< 0.01	1.00E00	1.00E00
positive regulation of axon extension (GO:0045773)	42	0	.07	-	< 0.01	1.00E00	1.00E00
negative regulation of T cell antigen processing and presentation (GO:0002626)	1	0	.00	-	< 0.01	1.00E00	1.00E00
regulation of T cell antigen processing and presentation (GO:0002625)	2	0	.00	-	< 0.01	1.00E00	1.00E00
vascular transport (GO:0010232)	87	0	.14	-	< 0.01	1.00E00	1.00E00
regulation of B cell antigen processing and presentation (GO:0002622)	1	0	.00	-	< 0.01	1.00E00	1.00E00
negative regulation of asymmetric cell division (GO:0045769)	1	0	.00	-	< 0.01	1.00E00	1.00E00
positive regulation of angiogenesis (GO:0045766)	160	0	.26	-	< 0.01	1.00E00	1.00E00
regulation of angiogenesis (GO:0045765)	282	2	.45	+	4.43	7.55E-02	1.00E00
positive regulation of cellular amino acid metabolic process (GO:0045764)	4	0	.01	-	< 0.01	1.00E00	1.00E00
negative regulation of cellular amino acid metabolic process (GO:0045763)	3	0	.00	-	< 0.01	1.00E00	1.00E00
positive regulation of adenylate cyclase activity (GO:0045762)	10	0	.02	-	< 0.01	1.00E00	1.00E00
regulation of adenylate cyclase activity (GO:0045761)	33	0	.05	-	< 0.01	1.00E00	1.00E00
positive regulation of action potential (GO:0045760)	7	0	.01	-	< 0.01	1.00E00	1.00E00
negative regulation of macrophage antigen processing and presentation (GO:0002617)	1	0	.00	-	< 0.01	1.00E00	1.00E00
response to lithium ion (GO:0010226)	24	1	.04	+	26.00	3.93E-02	1.00E00
regulation of macrophage antigen processing and presentation (GO:0002616)	1	0	.00	-	< 0.01	1.00E00	1.00E00
response to UV-C (GO:0010225)	16	0	.03	-	< 0.01	1.00E00	1.00E00
response to UV-B (GO:0010224)	17	0	.03	-	< 0.01	1.00E00	1.00E00
negative regulation of action potential (GO:0045759)	6	0	.01	-	< 0.01	1.00E00	1.00E00
negative regulation of Toll signaling pathway (GO:0045751)	1	0	.00	-	< 0.01	1.00E00	1.00E00
maintenance of DNA methylation (GO:0010216)	7	0	.01	-	< 0.01	1.00E00	1.00E00
positive regulation of dendritic cell antigen processing and presentation (GO:0002606)	7	0	.01	-	< 0.01	1.00E00	1.00E00
negative regulation of dendritic cell antigen processing and presentation (GO:0002605)	4	0	.01	-	< 0.01	1.00E00	1.00E00
regulation of dendritic cell antigen processing and presentation (GO:0002604)	11	0	.02	-	< 0.01	1.00E00	1.00E00
regulation of hexokinase activity (GO:1903299)	11	0	.02	-	< 0.01	1.00E00	1.00E00
negative regulation of hypoxia-induced intrinsic apoptotic signaling pathway (GO:1903298)	5	0	.01	-	< 0.01	1.00E00	1.00E00
regulation of hypoxia-induced intrinsic apoptotic signaling pathway (GO:1903297)	5	0	.01	-	< 0.01	1.00E00	1.00E00
positive regulation of Notch signaling pathway (GO:0045747)	55	0	.09	-	< 0.01	1.00E00	1.00E00
positive regulation of glutamate secretion, neurotransmission (GO:1903296)	3	0	.00	-	< 0.01	1.00E00	1.00E00
negative regulation of Notch signaling pathway (GO:0045746)	39	0	.06	-	< 0.01	1.00E00	1.00E00
positive regulation of G protein-coupled receptor signaling pathway (GO:0045745)	27	0	.04	-	< 0.01	1.00E00	1.00E00
regulation of glutamate secretion, neurotransmission (GO:1903294)	3	0	.00	-	< 0.01	1.00E00	1.00E00
negative regulation of G protein-coupled receptor signaling pathway (GO:0045744)	49	1	.08	+	12.74	7.70E-02	1.00E00
positive regulation of fibroblast growth factor receptor signaling pathway (GO:0045743)	8	0	.01	-	< 0.01	1.00E00	1.00E00
protein localization to Golgi membrane (GO:1903292)	3	0	.00	-	< 0.01	1.00E00	1.00E00
positive regulation of epidermal growth factor receptor signaling pathway (GO:0045742)	38	0	.06	-	< 0.01	1.00E00	1.00E00
positive regulation of epidermal growth factor-activated receptor activity (GO:0045741)	13	0	.02	-	< 0.01	1.00E00	1.00E00
positive regulation of DNA replication (GO:0045740)	40	0	.06	-	< 0.01	1.00E00	1.00E00
positive regulation of DNA repair (GO:0045739)	75	0	.12	-	< 0.01	1.00E00	1.00E00
positive regulation of potassium ion import across plasma membrane (GO:1903288)	7	0	.01	-	< 0.01	1.00E00	1.00E00
negative regulation of DNA repair (GO:0045738)	35	0	.06	-	< 0.01	1.00E00	1.00E00
arginine catabolic process to proline (GO:0019493)	1	0	.00	-	< 0.01	1.00E00	1.00E00
positive regulation of cyclin-dependent protein serine/threonine kinase activity (GO:0045737)	33	0	.05	-	< 0.01	1.00E00	1.00E00
regulation of potassium ion import (GO:1903286)	8	0	.01	-	< 0.01	1.00E00	1.00E00
negative regulation of cyclin-dependent protein serine/threonine kinase activity (GO:0045736)	29	0	.05	-	< 0.01	1.00E00	1.00E00
positive regulation of hydrogen peroxide catabolic process (GO:1903285)	2	0	.00	-	< 0.01	1.00E00	1.00E00
positive regulation of glutathione peroxidase activity (GO:1903284)	1	0	.00	-	< 0.01	1.00E00	1.00E00
regulation of glutathione peroxidase activity (GO:1903282)	1	0	.00	-	< 0.01	1.00E00	1.00E00
positive regulation of protein catabolic process (GO:0045732)	237	1	.38	+	2.63	3.18E-01	1.00E00
positive regulation of calcium:sodium antiporter activity (GO:1903281)	2	0	.00	-	< 0.01	1.00E00	1.00E00
negative regulation of calcium:sodium antiporter activity (GO:1903280)	1	0	.00	-	< 0.01	1.00E00	1.00E00
respiratory burst (GO:0045730)	22	0	.04	-	< 0.01	1.00E00	1.00E00
response to glucagon (GO:0033762)	38	0	.06	-	< 0.01	1.00E00	1.00E00
cerebral cortex radially oriented cell migration (GO:0021799)	34	0	.05	-	< 0.01	1.00E00	1.00E00
forebrain dorsal/ventral pattern formation (GO:0021798)	7	0	.01	-	< 0.01	1.00E00	1.00E00
forebrain anterior/posterior pattern specification (GO:0021797)	3	0	.00	-	< 0.01	1.00E00	1.00E00
cerebral cortex regionalization (GO:0021796)	6	0	.01	-	< 0.01	1.00E00	1.00E00
cerebral cortex cell migration (GO:0021795)	44	0	.07	-	< 0.01	1.00E00	1.00E00
thalamus development (GO:0021794)	14	0	.02	-	< 0.01	1.00E00	1.00E00
chemorepulsion of branchiomotor axon (GO:0021793)	1	0	.00	-	< 0.01	1.00E00	1.00E00
regulation of calcium:sodium antiporter activity (GO:1903279)	3	0	.00	-	< 0.01	1.00E00	1.00E00
positive regulation of sodium ion export across plasma membrane (GO:1903278)	4	0	.01	-	< 0.01	1.00E00	1.00E00
respiratory burst after phagocytosis (GO:0045728)	4	0	.01	-	< 0.01	1.00E00	1.00E00
beta-alanine biosynthetic process (GO:0019483)	2	0	.00	-	< 0.01	1.00E00	1.00E00
positive regulation of translation (GO:0045727)	137	1	.22	+	4.56	1.99E-01	1.00E00
regulation of sodium ion export across plasma membrane (GO:1903276)	4	0	.01	-	< 0.01	1.00E00	1.00E00
beta-alanine metabolic process (GO:0019482)	4	0	.01	-	< 0.01	1.00E00	1.00E00
positive regulation of integrin biosynthetic process (GO:0045726)	3	0	.00	-	< 0.01	1.00E00	1.00E00
L-alanine catabolic process, by transamination (GO:0019481)	1	0	.00	-	< 0.01	1.00E00	1.00E00
positive regulation of glycogen biosynthetic process (GO:0045725)	16	0	.03	-	< 0.01	1.00E00	1.00E00
positive regulation of cilium assembly (GO:0045724)	23	0	.04	-	< 0.01	1.00E00	1.00E00
positive regulation of fatty acid biosynthetic process (GO:0045723)	21	0	.03	-	< 0.01	1.00E00	1.00E00
positive regulation of gluconeogenesis (GO:0045722)	14	0	.02	-	< 0.01	1.00E00	1.00E00
negative regulation of gluconeogenesis (GO:0045721)	17	0	.03	-	< 0.01	1.00E00	1.00E00
negative regulation of integrin biosynthetic process (GO:0045720)	2	0	.00	-	< 0.01	1.00E00	1.00E00
ribosome localization (GO:0033750)	13	0	.02	-	< 0.01	1.00E00	1.00E00
branchiomotor neuron axon guidance (GO:0021785)	6	0	.01	-	< 0.01	1.00E00	1.00E00
postganglionic parasympathetic fiber development (GO:0021784)	2	0	.00	-	< 0.01	1.00E00	1.00E00
preganglionic parasympathetic fiber development (GO:0021783)	16	0	.03	-	< 0.01	1.00E00	1.00E00
D-amino acid catabolic process (GO:0019478)	2	0	.00	-	< 0.01	1.00E00	1.00E00
glial cell fate commitment (GO:0021781)	13	0	.02	-	< 0.01	1.00E00	1.00E00
L-lysine catabolic process (GO:0019477)	4	0	.01	-	< 0.01	1.00E00	1.00E00
glial cell fate specification (GO:0021780)	4	0	.01	-	< 0.01	1.00E00	1.00E00
negative regulation of glycogen biosynthetic process (GO:0045719)	7	0	.01	-	< 0.01	1.00E00	1.00E00
L-lysine catabolic process to acetyl-CoA (GO:0019474)	4	0	.01	-	< 0.01	1.00E00	1.00E00
negative regulation of fatty acid biosynthetic process (GO:0045717)	15	0	.02	-	< 0.01	1.00E00	1.00E00
positive regulation of tumor necrosis factor-mediated signaling pathway (GO:1903265)	11	0	.02	-	< 0.01	1.00E00	1.00E00
4-hydroxyproline metabolic process (GO:0019471)	4	0	.01	-	< 0.01	1.00E00	1.00E00
4-hydroxyproline catabolic process (GO:0019470)	4	0	.01	-	< 0.01	1.00E00	1.00E00
oligodendrocyte cell fate commitment (GO:0021779)	4	0	.01	-	< 0.01	1.00E00	1.00E00
oligodendrocyte cell fate specification (GO:0021778)	4	0	.01	-	< 0.01	1.00E00	1.00E00
smoothened signaling pathway involved in spinal cord motor neuron cell fate specification (GO:0021776)	3	0	.00	-	< 0.01	1.00E00	1.00E00
smoothened signaling pathway involved in ventral spinal cord interneuron specification (GO:0021775)	3	0	.00	-	< 0.01	1.00E00	1.00E00
striatal medium spiny neuron differentiation (GO:0021773)	4	0	.01	-	< 0.01	1.00E00	1.00E00
olfactory bulb development (GO:0021772)	30	0	.05	-	< 0.01	1.00E00	1.00E00
lateral geniculate nucleus development (GO:0021771)	1	0	.00	-	< 0.01	1.00E00	1.00E00
exon-exon junction complex disassembly (GO:1903259)	1	0	.00	-	< 0.01	1.00E00	1.00E00
glycine decarboxylation via glycine cleavage system (GO:0019464)	3	0	.00	-	< 0.01	1.00E00	1.00E00
ectoderm and mesoderm interaction (GO:0007499)	1	0	.00	-	< 0.01	1.00E00	1.00E00
mesoderm development (GO:0007498)	121	0	.19	-	< 0.01	1.00E00	1.00E00
multi-ciliated epithelial cell differentiation (GO:1903251)	9	0	.01	-	< 0.01	1.00E00	1.00E00
posterior midgut development (GO:0007497)	2	0	.00	-	< 0.01	1.00E00	1.00E00
visceral mesoderm-endoderm interaction involved in midgut development (GO:0007495)	1	0	.00	-	< 0.01	1.00E00	1.00E00
midgut development (GO:0007494)	13	0	.02	-	< 0.01	1.00E00	1.00E00
endodermal cell fate determination (GO:0007493)	2	0	.00	-	< 0.01	1.00E00	1.00E00
endoderm development (GO:0007492)	75	0	.12	-	< 0.01	1.00E00	1.00E00
orbitofrontal cortex development (GO:0021769)	3	0	.00	-	< 0.01	1.00E00	1.00E00
nucleus accumbens development (GO:0021768)	1	0	.00	-	< 0.01	1.00E00	1.00E00
mammillary body development (GO:0021767)	1	0	.00	-	< 0.01	1.00E00	1.00E00
hippocampus development (GO:0021766)	81	0	.13	-	< 0.01	1.00E00	1.00E00
amygdala development (GO:0021764)	4	0	.01	-	< 0.01	1.00E00	1.00E00
limbic system development (GO:0021761)	109	0	.17	-	< 0.01	1.00E00	1.00E00
negative regulation of citrulline biosynthetic process (GO:1903249)	1	0	.00	-	< 0.01	1.00E00	1.00E00
regulation of citrulline biosynthetic process (GO:1903248)	1	0	.00	-	< 0.01	1.00E00	1.00E00
L-cysteine catabolic process to taurine (GO:0019452)	1	0	.00	-	< 0.01	1.00E00	1.00E00
positive regulation of cardiac muscle hypertrophy in response to stress (GO:1903244)	2	0	.00	-	< 0.01	1.00E00	1.00E00
negative regulation of cardiac muscle hypertrophy in response to stress (GO:1903243)	6	0	.01	-	< 0.01	1.00E00	1.00E00
regulation of cardiac muscle hypertrophy in response to stress (GO:1903242)	9	0	.01	-	< 0.01	1.00E00	1.00E00
U2-type prespliceosome assembly (GO:1903241)	3	0	.00	-	< 0.01	1.00E00	1.00E00
globus pallidus development (GO:0021759)	4	0	.01	-	< 0.01	1.00E00	1.00E00
putamen development (GO:0021758)	1	0	.00	-	< 0.01	1.00E00	1.00E00
caudate nucleus development (GO:0021757)	1	0	.00	-	< 0.01	1.00E00	1.00E00
pronephric duct morphogenesis (GO:0039023)	1	0	.00	-	< 0.01	1.00E00	1.00E00
striatum development (GO:0021756)	17	0	.03	-	< 0.01	1.00E00	1.00E00
pronephric duct development (GO:0039022)	1	0	.00	-	< 0.01	1.00E00	1.00E00
facial nucleus development (GO:0021754)	1	0	.00	-	< 0.01	1.00E00	1.00E00
pronephric nephron tubule development (GO:0039020)	2	0	.00	-	< 0.01	1.00E00	1.00E00
L-cysteine catabolic process to hypotaurine (GO:0019449)	1	0	.00	-	< 0.01	1.00E00	1.00E00
L-cysteine catabolic process (GO:0019448)	4	0	.01	-	< 0.01	1.00E00	1.00E00
vestibular nucleus development (GO:0021750)	1	0	.00	-	< 0.01	1.00E00	1.00E00
positive regulation of leukocyte tethering or rolling (GO:1903238)	9	0	.01	-	< 0.01	1.00E00	1.00E00
negative regulation of leukocyte tethering or rolling (GO:1903237)	4	0	.01	-	< 0.01	1.00E00	1.00E00
regulation of leukocyte tethering or rolling (GO:1903236)	14	0	.02	-	< 0.01	1.00E00	1.00E00
tryptophan catabolic process to acetyl-CoA (GO:0019442)	2	0	.00	-	< 0.01	1.00E00	1.00E00
positive regulation of calcium ion-dependent exocytosis of neurotransmitter (GO:1903235)	1	0	.00	-	< 0.01	1.00E00	1.00E00
tryptophan catabolic process to kynurenine (GO:0019441)	5	0	.01	-	< 0.01	1.00E00	1.00E00
tryptophan catabolic process to indole-3-acetate (GO:0019440)	1	0	.00	-	< 0.01	1.00E00	1.00E00
regulation of calcium ion-dependent exocytosis of neurotransmitter (GO:1903233)	3	0	.00	-	< 0.01	1.00E00	1.00E00
melanosome assembly (GO:1903232)	6	0	.01	-	< 0.01	1.00E00	1.00E00
pronephric nephron development (GO:0039019)	3	0	.00	-	< 0.01	1.00E00	1.00E00
pattern specification involved in pronephros development (GO:0039017)	2	0	.00	-	< 0.01	1.00E00	1.00E00
cochlear nucleus development (GO:0021747)	3	0	.00	-	< 0.01	1.00E00	1.00E00
aromatic compound catabolic process (GO:0019439)	438	1	.70	+	1.42	5.09E-01	1.00E00
aromatic compound biosynthetic process (GO:0019438)	1060	1	1.70	-	.59	1.00E00	1.00E00
embryonic skeletal joint development (GO:0072498)	14	0	.02	-	< 0.01	1.00E00	1.00E00
principal sensory nucleus of trigeminal nerve development (GO:0021740)	2	0	.00	-	< 0.01	1.00E00	1.00E00
mesenchymal stem cell differentiation (GO:0072497)	4	0	.01	-	< 0.01	1.00E00	1.00E00
triglyceride catabolic process (GO:0019433)	27	0	.04	-	< 0.01	1.00E00	1.00E00
positive regulation of endodermal cell differentiation (GO:1903226)	1	0	.00	-	< 0.01	1.00E00	1.00E00
triglyceride biosynthetic process (GO:0019432)	22	0	.04	-	< 0.01	1.00E00	1.00E00
negative regulation of endodermal cell differentiation (GO:1903225)	3	0	.00	-	< 0.01	1.00E00	1.00E00
regulation of endodermal cell differentiation (GO:1903224)	5	0	.01	-	< 0.01	1.00E00	1.00E00
removal of superoxide radicals (GO:0019430)	13	0	.02	-	< 0.01	1.00E00	1.00E00
positive regulation of oxidative stress-induced neuron death (GO:1903223)	7	0	.01	-	< 0.01	1.00E00	1.00E00
DNA integration (GO:0015074)	17	0	.03	-	< 0.01	1.00E00	1.00E00
pronephric nephron tubule morphogenesis (GO:0039008)	1	0	.00	-	< 0.01	1.00E00	1.00E00
pronephric nephron morphogenesis (GO:0039007)	1	0	.00	-	< 0.01	1.00E00	1.00E00
phospholipid efflux (GO:0033700)	12	0	.02	-	< 0.01	1.00E00	1.00E00
pronephric field specification (GO:0039003)	2	0	.00	-	< 0.01	1.00E00	1.00E00
midbrain-hindbrain boundary maturation (GO:0021732)	1	0	.00	-	< 0.01	1.00E00	1.00E00
allantoin biosynthetic process (GO:0019428)	5	0	.01	-	< 0.01	1.00E00	1.00E00
ammonium transmembrane transport (GO:0072488)	10	0	.02	-	< 0.01	1.00E00	1.00E00
acetyl-CoA biosynthetic process from acetate (GO:0019427)	2	0	.00	-	< 0.01	1.00E00	1.00E00
trigeminal sensory nucleus development (GO:0021730)	2	0	.00	-	< 0.01	1.00E00	1.00E00
negative regulation of protein processing involved in protein targeting to mitochondrion (GO:1903217)	2	0	.00	-	< 0.01	1.00E00	1.00E00
regulation of protein processing involved in protein targeting to mitochondrion (GO:1903216)	2	0	.00	-	< 0.01	1.00E00	1.00E00
negative regulation of protein targeting to mitochondrion (GO:1903215)	6	0	.01	-	< 0.01	1.00E00	1.00E00
regulation of protein targeting to mitochondrion (GO:1903214)	45	0	.07	-	< 0.01	1.00E00	1.00E00
positive regulation of the force of heart contraction by chemical signal (GO:0003099)	3	0	.00	-	< 0.01	1.00E00	1.00E00
renal water transport (GO:0003097)	5	0	.01	-	< 0.01	1.00E00	1.00E00
renal sodium ion transport (GO:0003096)	7	0	.01	-	< 0.01	1.00E00	1.00E00
pressure natriuresis (GO:0003095)	3	0	.00	-	< 0.01	1.00E00	1.00E00
glomerular filtration (GO:0003094)	15	0	.02	-	< 0.01	1.00E00	1.00E00
regulation of glomerular filtration (GO:0003093)	11	0	.02	-	< 0.01	1.00E00	1.00E00
renal water homeostasis (GO:0003091)	38	0	.06	-	< 0.01	1.00E00	1.00E00
medullary reticular formation development (GO:0021723)	1	0	.00	-	< 0.01	1.00E00	1.00E00
superior olivary nucleus maturation (GO:0021722)	2	0	.00	-	< 0.01	1.00E00	1.00E00
sulfide oxidation (GO:0019418)	5	0	.01	-	< 0.01	1.00E00	1.00E00
sulfur oxidation (GO:0019417)	2	0	.00	-	< 0.01	1.00E00	1.00E00
positive regulation of oxidative stress-induced cell death (GO:1903209)	18	0	.03	-	< 0.01	1.00E00	1.00E00
negative regulation of hydrogen peroxide-induced neuron death (GO:1903208)	6	0	.01	-	< 0.01	1.00E00	1.00E00
regulation of hydrogen peroxide-induced neuron death (GO:1903207)	6	0	.01	-	< 0.01	1.00E00	1.00E00
acetate biosynthetic process (GO:0019413)	2	0	.00	-	< 0.01	1.00E00	1.00E00
negative regulation of hydrogen peroxide-induced cell death (GO:1903206)	16	0	.03	-	< 0.01	1.00E00	1.00E00
regulation of hydrogen peroxide-induced cell death (GO:1903205)	22	0	.04	-	< 0.01	1.00E00	1.00E00
negative regulation of oxidative stress-induced neuron death (GO:1903204)	19	0	.03	-	< 0.01	1.00E00	1.00E00
regulation of oxidative stress-induced neuron death (GO:1903203)	28	0	.04	-	< 0.01	1.00E00	1.00E00
negative regulation of oxidative stress-induced cell death (GO:1903202)	45	0	.07	-	< 0.01	1.00E00	1.00E00
regulation of oxidative stress-induced cell death (GO:1903201)	67	0	.11	-	< 0.01	1.00E00	1.00E00
positive regulation of L-dopa decarboxylase activity (GO:1903200)	1	0	.00	-	< 0.01	1.00E00	1.00E00
hindgut morphogenesis (GO:0007442)	6	0	.01	-	< 0.01	1.00E00	1.00E00
foregut morphogenesis (GO:0007440)	9	0	.01	-	< 0.01	1.00E00	1.00E00
negative regulation of systemic arterial blood pressure (GO:0003085)	19	0	.03	-	< 0.01	1.00E00	1.00E00
positive regulation of systemic arterial blood pressure (GO:0003084)	17	0	.03	-	< 0.01	1.00E00	1.00E00
negative regulation of renal output by angiotensin (GO:0003083)	1	0	.00	-	< 0.01	1.00E00	1.00E00
superior olivary nucleus development (GO:0021718)	2	0	.00	-	< 0.01	1.00E00	1.00E00
regulation of systemic arterial blood pressure by renin-angiotensin (GO:0003081)	22	0	.04	-	< 0.01	1.00E00	1.00E00
positive regulation of behavioral fear response (GO:2000987)	7	0	.01	-	< 0.01	1.00E00	1.00E00
dolichol biosynthetic process (GO:0019408)	2	0	.00	-	< 0.01	1.00E00	1.00E00
negative regulation of behavioral fear response (GO:2000986)	1	0	.00	-	< 0.01	1.00E00	1.00E00
hexitol catabolic process (GO:0019407)	1	0	.00	-	< 0.01	1.00E00	1.00E00
hexitol biosynthetic process (GO:0019406)	1	0	.00	-	< 0.01	1.00E00	1.00E00
negative regulation of ATP citrate synthase activity (GO:2000984)	1	0	.00	-	< 0.01	1.00E00	1.00E00
alditol catabolic process (GO:0019405)	8	0	.01	-	< 0.01	1.00E00	1.00E00
regulation of ATP citrate synthase activity (GO:2000983)	1	0	.00	-	< 0.01	1.00E00	1.00E00
positive regulation of inner ear receptor cell differentiation (GO:2000982)	1	0	.00	-	< 0.01	1.00E00	1.00E00
negative regulation of inner ear receptor cell differentiation (GO:2000981)	4	0	.01	-	< 0.01	1.00E00	1.00E00
galactitol metabolic process (GO:0019402)	1	0	.00	-	< 0.01	1.00E00	1.00E00
regulation of inner ear receptor cell differentiation (GO:2000980)	9	0	.01	-	< 0.01	1.00E00	1.00E00
alditol biosynthetic process (GO:0019401)	7	0	.01	-	< 0.01	1.00E00	1.00E00
alditol metabolic process (GO:0019400)	24	0	.04	-	< 0.01	1.00E00	1.00E00
ectodermal digestive tract development (GO:0007439)	2	0	.00	-	< 0.01	1.00E00	1.00E00
mesenchymal-epithelial cell signaling involved in lung development (GO:0060496)	1	0	.00	-	< 0.01	1.00E00	1.00E00
salivary gland morphogenesis (GO:0007435)	28	0	.04	-	< 0.01	1.00E00	1.00E00
cell-cell signaling involved in lung development (GO:0060495)	2	0	.00	-	< 0.01	1.00E00	1.00E00
lung induction (GO:0060492)	3	0	.00	-	< 0.01	1.00E00	1.00E00
salivary gland development (GO:0007431)	30	0	.05	-	< 0.01	1.00E00	1.00E00
regulation of cell projection assembly (GO:0060491)	189	0	.30	-	< 0.01	1.00E00	1.00E00
lateral sprouting involved in lung morphogenesis (GO:0060490)	1	0	.00	-	< 0.01	1.00E00	1.00E00
regulation of systemic arterial blood pressure (GO:0003073)	100	0	.16	-	< 0.01	1.00E00	1.00E00
renal control of peripheral vascular resistance involved in regulation of systemic arterial blood pressure (GO:0003072)	4	0	.01	-	< 0.01	1.00E00	1.00E00
cerebellar granule cell differentiation (GO:0021707)	8	0	.01	-	< 0.01	1.00E00	1.00E00
renal system process involved in regulation of systemic arterial blood pressure (GO:0003071)	24	0	.04	-	< 0.01	1.00E00	1.00E00
regulation of systemic arterial blood pressure by neurotransmitter (GO:0003070)	1	0	.00	-	< 0.01	1.00E00	1.00E00
positive regulation of forebrain neuron differentiation (GO:2000979)	1	0	.00	-	< 0.01	1.00E00	1.00E00
locus ceruleus development (GO:0021703)	1	0	.00	-	< 0.01	1.00E00	1.00E00
negative regulation of forebrain neuron differentiation (GO:2000978)	3	0	.00	-	< 0.01	1.00E00	1.00E00
cerebellar Purkinje cell differentiation (GO:0021702)	12	0	.02	-	< 0.01	1.00E00	1.00E00
regulation of forebrain neuron differentiation (GO:2000977)	5	0	.01	-	< 0.01	1.00E00	1.00E00
developmental maturation (GO:0021700)	235	0	.38	-	< 0.01	1.00E00	1.00E00
positive regulation of pro-B cell differentiation (GO:2000975)	1	0	.00	-	< 0.01	1.00E00	1.00E00
negative regulation of pro-B cell differentiation (GO:2000974)	3	0	.00	-	< 0.01	1.00E00	1.00E00
regulation of pro-B cell differentiation (GO:2000973)	8	0	.01	-	< 0.01	1.00E00	1.00E00
negative regulation of detection of glucose (GO:2000971)	1	0	.00	-	< 0.01	1.00E00	1.00E00
regulation of detection of glucose (GO:2000970)	1	0	.00	-	< 0.01	1.00E00	1.00E00
planar dichotomous subdivision of terminal units involved in lung branching morphogenesis (GO:0060489)	1	0	.00	-	< 0.01	1.00E00	1.00E00
orthogonal dichotomous subdivision of terminal units involved in lung branching morphogenesis (GO:0060488)	1	0	.00	-	< 0.01	1.00E00	1.00E00
lung epithelial cell differentiation (GO:0060487)	21	0	.03	-	< 0.01	1.00E00	1.00E00
club cell differentiation (GO:0060486)	4	0	.01	-	< 0.01	1.00E00	1.00E00
mesenchyme development (GO:0060485)	224	2	.36	+	5.57	5.05E-02	1.00E00
lung-associated mesenchyme development (GO:0060484)	7	0	.01	-	< 0.01	1.00E00	1.00E00
sensory organ development (GO:0007423)	555	1	.89	+	1.12	5.94E-01	1.00E00
peripheral nervous system development (GO:0007422)	79	1	.13	+	7.90	1.20E-01	1.00E00
protein transport (GO:0015031)	1300	2	2.08	-	.96	1.00E00	1.00E00
lobar bronchus development (GO:0060482)	5	0	.01	-	< 0.01	1.00E00	1.00E00
lobar bronchus epithelium development (GO:0060481)	4	0	.01	-	< 0.01	1.00E00	1.00E00
acetylcholine-mediated vasodilation involved in regulation of systemic arterial blood pressure (GO:0003069)	1	0	.00	-	< 0.01	1.00E00	1.00E00
lung goblet cell differentiation (GO:0060480)	3	0	.00	-	< 0.01	1.00E00	1.00E00
regulation of systemic arterial blood pressure by acetylcholine (GO:0003068)	1	0	.00	-	< 0.01	1.00E00	1.00E00
positive regulation of heart rate by epinephrine (GO:0003065)	1	0	.00	-	< 0.01	1.00E00	1.00E00
regulation of heart rate by hormone (GO:0003064)	2	0	.00	-	< 0.01	1.00E00	1.00E00
regulation of heart rate by chemical signal (GO:0003062)	6	0	.01	-	< 0.01	1.00E00	1.00E00
positive regulation of AMPA receptor activity (GO:2000969)	8	0	.01	-	< 0.01	1.00E00	1.00E00
protein deglutathionylation (GO:0080058)	1	0	.00	-	< 0.01	1.00E00	1.00E00
lung cell differentiation (GO:0060479)	22	0	.04	-	< 0.01	1.00E00	1.00E00
ventral midline development (GO:0007418)	4	0	.01	-	< 0.01	1.00E00	1.00E00
acrosomal vesicle exocytosis (GO:0060478)	6	0	.01	-	< 0.01	1.00E00	1.00E00
synapse assembly (GO:0007416)	99	1	.16	+	6.30	1.48E-01	1.00E00
positive regulation of flagellated sperm motility involved in capacitation (GO:0060474)	3	0	.00	-	< 0.01	1.00E00	1.00E00
axonal fasciculation (GO:0007413)	21	0	.03	-	< 0.01	1.00E00	1.00E00
axon target recognition (GO:0007412)	3	0	.00	-	< 0.01	1.00E00	1.00E00
axon guidance (GO:0007411)	277	0	.44	-	< 0.01	1.00E00	1.00E00
cortical granule exocytosis (GO:0060471)	2	0	.00	-	< 0.01	1.00E00	1.00E00
positive regulation of cytosolic calcium ion concentration involved in egg activation (GO:0060470)	1	0	.00	-	< 0.01	1.00E00	1.00E00
hormonal regulation of the force of heart contraction (GO:0003058)	1	0	.00	-	< 0.01	1.00E00	1.00E00
regulation of the force of heart contraction by chemical signal (GO:0003057)	5	0	.01	-	< 0.01	1.00E00	1.00E00
regulation of vascular associated smooth muscle contraction (GO:0003056)	9	0	.01	-	< 0.01	1.00E00	1.00E00
angiotensin-mediated drinking behavior (GO:0003051)	2	0	.00	-	< 0.01	1.00E00	1.00E00
regulation of systemic arterial blood pressure by atrial natriuretic peptide (GO:0003050)	2	0	.00	-	< 0.01	1.00E00	1.00E00
response to G1 DNA damage checkpoint signaling (GO:0072432)	1	0	.00	-	< 0.01	1.00E00	1.00E00
axonogenesis (GO:0007409)	385	1	.62	+	1.62	4.64E-01	1.00E00
prevention of polyspermy (GO:0060468)	5	0	.01	-	< 0.01	1.00E00	1.00E00
negative regulation of fertilization (GO:0060467)	5	0	.01	-	< 0.01	1.00E00	1.00E00
negative regulation of neuroblast proliferation (GO:0007406)	6	0	.01	-	< 0.01	1.00E00	1.00E00
heparan sulfate proteoglycan biosynthetic process, enzymatic modification (GO:0015015)	6	0	.01	-	< 0.01	1.00E00	1.00E00
activation of meiosis involved in egg activation (GO:0060466)	1	0	.00	-	< 0.01	1.00E00	1.00E00
neuroblast proliferation (GO:0007405)	28	0	.04	-	< 0.01	1.00E00	1.00E00
heparan sulfate proteoglycan biosynthetic process, polysaccharide chain biosynthetic process (GO:0015014)	8	0	.01	-	< 0.01	1.00E00	1.00E00
pharynx development (GO:0060465)	3	0	.00	-	< 0.01	1.00E00	1.00E00
glial cell fate determination (GO:0007403)	1	0	.00	-	< 0.01	1.00E00	1.00E00
heparan sulfate proteoglycan biosynthetic process (GO:0015012)	22	0	.04	-	< 0.01	1.00E00	1.00E00
lung lobe morphogenesis (GO:0060463)	7	0	.01	-	< 0.01	1.00E00	1.00E00
ganglion mother cell fate determination (GO:0007402)	2	0	.00	-	< 0.01	1.00E00	1.00E00
lung lobe development (GO:0060462)	7	0	.01	-	< 0.01	1.00E00	1.00E00
right lung morphogenesis (GO:0060461)	1	0	.00	-	< 0.01	1.00E00	1.00E00
neuroblast fate determination (GO:0007400)	1	0	.00	-	< 0.01	1.00E00	1.00E00
left lung morphogenesis (GO:0060460)	1	0	.00	-	< 0.01	1.00E00	1.00E00
regulation of systemic arterial blood pressure mediated by a chemical signal (GO:0003044)	46	0	.07	-	< 0.01	1.00E00	1.00E00
phenol-containing compound biosynthetic process (GO:0046189)	35	0	.06	-	< 0.01	1.00E00	1.00E00
aldehyde catabolic process (GO:0046185)	13	0	.02	-	< 0.01	1.00E00	1.00E00
response to intra-S DNA damage checkpoint signaling (GO:0072429)	4	0	.01	-	< 0.01	1.00E00	1.00E00
aldehyde biosynthetic process (GO:0046184)	8	0	.01	-	< 0.01	1.00E00	1.00E00
response to nitrite (GO:0080033)	1	0	.00	-	< 0.01	1.00E00	1.00E00
response to DNA damage checkpoint signaling (GO:0072423)	7	0	.01	-	< 0.01	1.00E00	1.00E00
left lung development (GO:0060459)	2	0	.00	-	< 0.01	1.00E00	1.00E00
right lung development (GO:0060458)	2	0	.00	-	< 0.01	1.00E00	1.00E00
negative regulation of digestive system process (GO:0060457)	18	0	.03	-	< 0.01	1.00E00	1.00E00
positive regulation of digestive system process (GO:0060456)	15	0	.02	-	< 0.01	1.00E00	1.00E00
somatic sex determination (GO:0018993)	1	0	.00	-	< 0.01	1.00E00	1.00E00
negative regulation of gastric acid secretion (GO:0060455)	7	0	.01	-	< 0.01	1.00E00	1.00E00
germ-line sex determination (GO:0018992)	2	0	.00	-	< 0.01	1.00E00	1.00E00
positive regulation of gastric acid secretion (GO:0060454)	2	0	.00	-	< 0.01	1.00E00	1.00E00
regulation of gastric acid secretion (GO:0060453)	12	0	.02	-	< 0.01	1.00E00	1.00E00
positive regulation of cardiac muscle contraction (GO:0060452)	8	0	.01	-	< 0.01	1.00E00	1.00E00
positive regulation of hindgut contraction (GO:0060450)	1	0	.00	-	< 0.01	1.00E00	1.00E00
detection of oxygen (GO:0003032)	4	0	.01	-	< 0.01	1.00E00	1.00E00
D-gluconate catabolic process (GO:0046177)	2	0	.00	-	< 0.01	1.00E00	1.00E00
aldonic acid catabolic process (GO:0046176)	2	0	.00	-	< 0.01	1.00E00	1.00E00
polyol catabolic process (GO:0046174)	28	0	.04	-	< 0.01	1.00E00	1.00E00
polyol biosynthetic process (GO:0046173)	48	0	.08	-	< 0.01	1.00E00	1.00E00
response to mitotic cell cycle checkpoint signaling (GO:0072414)	1	0	.00	-	< 0.01	1.00E00	1.00E00
bud elongation involved in lung branching (GO:0060449)	7	0	.01	-	< 0.01	1.00E00	1.00E00
dichotomous subdivision of terminal units involved in lung branching (GO:0060448)	2	0	.00	-	< 0.01	1.00E00	1.00E00
bud outgrowth involved in lung branching (GO:0060447)	3	0	.00	-	< 0.01	1.00E00	1.00E00
branching involved in salivary gland morphogenesis (GO:0060445)	16	0	.03	-	< 0.01	1.00E00	1.00E00
branching involved in mammary gland duct morphogenesis (GO:0060444)	23	0	.04	-	< 0.01	1.00E00	1.00E00
mitochondrial large ribosomal subunit assembly (GO:1902775)	3	0	.00	-	< 0.01	1.00E00	1.00E00
mammary gland morphogenesis (GO:0060443)	44	0	.07	-	< 0.01	1.00E00	1.00E00
late endosome to lysosome transport (GO:1902774)	6	0	.01	-	< 0.01	1.00E00	1.00E00
epithelial tube branching involved in lung morphogenesis (GO:0060441)	26	0	.04	-	< 0.01	1.00E00	1.00E00
detection of hypoxic conditions in blood by carotid body chemoreceptor signaling (GO:0003029)	1	0	.00	-	< 0.01	1.00E00	1.00E00
trachea formation (GO:0060440)	6	0	.01	-	< 0.01	1.00E00	1.00E00
positive regulation of choline O-acetyltransferase activity (GO:1902771)	1	0	.00	-	< 0.01	1.00E00	1.00E00
regulation of systemic arterial blood pressure by carotid body chemoreceptor signaling (GO:0003027)	1	0	.00	-	< 0.01	1.00E00	1.00E00
regulation of systemic arterial blood pressure by aortic arch baroreceptor feedback (GO:0003026)	1	0	.00	-	< 0.01	1.00E00	1.00E00
regulation of systemic arterial blood pressure by baroreceptor feedback (GO:0003025)	4	0	.01	-	< 0.01	1.00E00	1.00E00
glycerol-3-phosphate catabolic process (GO:0046168)	2	0	.00	-	< 0.01	1.00E00	1.00E00
glycerol-3-phosphate biosynthetic process (GO:0046167)	4	0	.01	-	< 0.01	1.00E00	1.00E00
glyceraldehyde-3-phosphate biosynthetic process (GO:0046166)	2	0	.00	-	< 0.01	1.00E00	1.00E00
alcohol biosynthetic process (GO:0046165)	98	0	.16	-	< 0.01	1.00E00	1.00E00
alcohol catabolic process (GO:0046164)	56	0	.09	-	< 0.01	1.00E00	1.00E00
heme a metabolic process (GO:0046160)	2	0	.00	-	< 0.01	1.00E00	1.00E00
activation of protein kinase A activity (GO:0034199)	19	0	.03	-	< 0.01	1.00E00	1.00E00
cellular response to amino acid starvation (GO:0034198)	80	0	.13	-	< 0.01	1.00E00	1.00E00
response to DNA integrity checkpoint signaling (GO:0072402)	7	0	.01	-	< 0.01	1.00E00	1.00E00
trichloroethylene metabolic process (GO:0018979)	1	0	.00	-	< 0.01	1.00E00	1.00E00
triglyceride transport (GO:0034197)	5	0	.01	-	< 0.01	1.00E00	1.00E00
acylglycerol transport (GO:0034196)	5	0	.01	-	< 0.01	1.00E00	1.00E00
trachea morphogenesis (GO:0060439)	11	0	.02	-	< 0.01	1.00E00	1.00E00
trachea development (GO:0060438)	19	0	.03	-	< 0.01	1.00E00	1.00E00
regulation of choline O-acetyltransferase activity (GO:1902769)	1	0	.00	-	< 0.01	1.00E00	1.00E00
lung growth (GO:0060437)	6	0	.01	-	< 0.01	1.00E00	1.00E00
bronchiole morphogenesis (GO:0060436)	1	0	.00	-	< 0.01	1.00E00	1.00E00
isoprenoid biosynthetic process via mevalonate (GO:1902767)	2	0	.00	-	< 0.01	1.00E00	1.00E00
bronchiole development (GO:0060435)	6	0	.01	-	< 0.01	1.00E00	1.00E00
skeletal muscle satellite cell migration (GO:1902766)	2	0	.00	-	< 0.01	1.00E00	1.00E00
bronchus morphogenesis (GO:0060434)	2	0	.00	-	< 0.01	1.00E00	1.00E00
bronchus development (GO:0060433)	10	0	.02	-	< 0.01	1.00E00	1.00E00
lung pattern specification process (GO:0060432)	1	0	.00	-	< 0.01	1.00E00	1.00E00
primary lung bud formation (GO:0060431)	1	0	.00	-	< 0.01	1.00E00	1.00E00
lung saccule development (GO:0060430)	9	0	.01	-	< 0.01	1.00E00	1.00E00
positive regulation of chondrocyte development (GO:1902761)	1	0	.00	-	< 0.01	1.00E00	1.00E00
vascular process in circulatory system (GO:0003018)	251	0	.40	-	< 0.01	1.00E00	1.00E00
lymph circulation (GO:0003017)	2	0	.00	-	< 0.01	1.00E00	1.00E00
respiratory system process (GO:0003016)	22	0	.04	-	< 0.01	1.00E00	1.00E00
heart process (GO:0003015)	103	0	.17	-	< 0.01	1.00E00	1.00E00
renal system process (GO:0003014)	116	0	.19	-	< 0.01	1.00E00	1.00E00
circulatory system process (GO:0003013)	481	0	.77	-	< 0.01	1.00E00	1.00E00
muscle system process (GO:0003012)	288	0	.46	-	< 0.01	1.00E00	1.00E00
involuntary skeletal muscle contraction (GO:0003011)	3	0	.00	-	< 0.01	1.00E00	1.00E00
voluntary skeletal muscle contraction (GO:0003010)	3	0	.00	-	< 0.01	1.00E00	1.00E00
mRNA methylation (GO:0080009)	16	0	.03	-	< 0.01	1.00E00	1.00E00
positive regulation of sterol import (GO:2000911)	1	0	.00	-	< 0.01	1.00E00	1.00E00
negative regulation of sterol import (GO:2000910)	2	0	.00	-	< 0.01	1.00E00	1.00E00
thiocyanate metabolic process (GO:0018969)	1	0	.00	-	< 0.01	1.00E00	1.00E00
positive regulation of maintenance of mitotic sister chromatid cohesion (GO:0034184)	5	0	.01	-	< 0.01	1.00E00	1.00E00
lung epithelium development (GO:0060428)	31	0	.05	-	< 0.01	1.00E00	1.00E00
negative regulation of maintenance of mitotic sister chromatid cohesion (GO:0034183)	3	0	.00	-	< 0.01	1.00E00	1.00E00
lung connective tissue development (GO:0060427)	1	0	.00	-	< 0.01	1.00E00	1.00E00
propylene metabolic process (GO:0018964)	1	0	.00	-	< 0.01	1.00E00	1.00E00
regulation of maintenance of mitotic sister chromatid cohesion (GO:0034182)	8	0	.01	-	< 0.01	1.00E00	1.00E00
lung vasculature development (GO:0060426)	5	0	.01	-	< 0.01	1.00E00	1.00E00
phthalate metabolic process (GO:0018963)	2	0	.00	-	< 0.01	1.00E00	1.00E00
lung morphogenesis (GO:0060425)	43	0	.07	-	< 0.01	1.00E00	1.00E00
4-nitrophenol metabolic process (GO:0018960)	1	0	.00	-	< 0.01	1.00E00	1.00E00
nuclear pore organization (GO:0006999)	14	0	.02	-	< 0.01	1.00E00	1.00E00
positive regulation of heart growth (GO:0060421)	36	1	.06	+	17.34	5.76E-02	1.00E00
skeletal muscle contraction (GO:0003009)	30	0	.05	-	< 0.01	1.00E00	1.00E00
nuclear envelope organization (GO:0006998)	84	0	.13	-	< 0.01	1.00E00	1.00E00
regulation of heart growth (GO:0060420)	65	1	.10	+	9.60	1.00E-01	1.00E00
positive regulation of cell cycle G2/M phase transition (GO:1902751)	30	0	.05	-	< 0.01	1.00E00	1.00E00
system process (GO:0003008)	2057	1	3.30	-	.30	2.50E-01	1.00E00
nucleus organization (GO:0006997)	148	0	.24	-	< 0.01	1.00E00	1.00E00
negative regulation of cell cycle G2/M phase transition (GO:1902750)	111	1	.18	+	5.62	1.65E-01	1.00E00
heart morphogenesis (GO:0003007)	241	0	.39	-	< 0.01	1.00E00	1.00E00
organelle organization (GO:0006996)	3567	4	5.72	-	.70	6.44E-01	1.00E00
developmental process involved in reproduction (GO:0003006)	974	4	1.56	+	2.56	6.92E-02	1.00E00
cellular response to nitrogen starvation (GO:0006995)	13	0	.02	-	< 0.01	1.00E00	1.00E00
regionalization (GO:0003002)	317	2	.51	+	3.94	9.20E-02	1.00E00
response to sterol depletion (GO:0006991)	12	0	.02	-	< 0.01	1.00E00	1.00E00
positive regulation of transcription from RNA polymerase II promoter involved in unfolded protein response (GO:0006990)	3	0	.00	-	< 0.01	1.00E00	1.00E00
pigment catabolic process (GO:0046149)	16	0	.03	-	< 0.01	1.00E00	1.00E00
pigment biosynthetic process (GO:0046148)	53	0	.08	-	< 0.01	1.00E00	1.00E00
regulation of sterol import (GO:2000909)	4	0	.01	-	< 0.01	1.00E00	1.00E00
tetrahydrobiopterin metabolic process (GO:0046146)	13	0	.02	-	< 0.01	1.00E00	1.00E00
D-alanine family amino acid metabolic process (GO:0046144)	1	0	.00	-	< 0.01	1.00E00	1.00E00
phenol-containing compound metabolic process (GO:0018958)	92	0	.15	-	< 0.01	1.00E00	1.00E00
heart growth (GO:0060419)	25	0	.04	-	< 0.01	1.00E00	1.00E00
regulation of cell cycle G2/M phase transition (GO:1902749)	222	1	.36	+	2.81	3.02E-01	1.00E00
positive regulation of lens fiber cell differentiation (GO:1902748)	1	0	.00	-	< 0.01	1.00E00	1.00E00
response to growth hormone (GO:0060416)	35	0	.06	-	< 0.01	1.00E00	1.00E00
negative regulation of lens fiber cell differentiation (GO:1902747)	6	0	.01	-	< 0.01	1.00E00	1.00E00
muscle tissue morphogenesis (GO:0060415)	67	0	.11	-	< 0.01	1.00E00	1.00E00
regulation of lens fiber cell differentiation (GO:1902746)	8	0	.01	-	< 0.01	1.00E00	1.00E00
imidazole-containing compound catabolic process (GO:0052805)	1	0	.00	-	< 0.01	1.00E00	1.00E00
aorta smooth muscle tissue morphogenesis (GO:0060414)	3	0	.00	-	< 0.01	1.00E00	1.00E00
positive regulation of lamellipodium organization (GO:1902745)	37	0	.06	-	< 0.01	1.00E00	1.00E00
atrial septum morphogenesis (GO:0060413)	15	0	.02	-	< 0.01	1.00E00	1.00E00
negative regulation of lamellipodium organization (GO:1902744)	6	0	.01	-	< 0.01	1.00E00	1.00E00
imidazole-containing compound metabolic process (GO:0052803)	6	0	.01	-	< 0.01	1.00E00	1.00E00
ventricular septum morphogenesis (GO:0060412)	38	0	.06	-	< 0.01	1.00E00	1.00E00
regulation of lamellipodium organization (GO:1902743)	52	0	.08	-	< 0.01	1.00E00	1.00E00
cardiac septum morphogenesis (GO:0060411)	66	0	.11	-	< 0.01	1.00E00	1.00E00
apoptotic process involved in development (GO:1902742)	28	0	.04	-	< 0.01	1.00E00	1.00E00
response to unfolded protein (GO:0006986)	168	1	.27	+	3.71	2.38E-01	1.00E00
ER-nucleus signaling pathway (GO:0006984)	39	1	.06	+	16.00	6.21E-02	1.00E00
response to lipid hydroperoxide (GO:0006982)	3	0	.00	-	< 0.01	1.00E00	1.00E00
negative regulation of vitamin metabolic process (GO:0046137)	7	0	.01	-	< 0.01	1.00E00	1.00E00
positive regulation of vitamin metabolic process (GO:0046136)	4	0	.01	-	< 0.01	1.00E00	1.00E00
pyrimidine nucleoside catabolic process (GO:0046135)	23	0	.04	-	< 0.01	1.00E00	1.00E00
pyrimidine nucleoside biosynthetic process (GO:0046134)	16	0	.03	-	< 0.01	1.00E00	1.00E00
pyrimidine ribonucleoside catabolic process (GO:0046133)	14	0	.02	-	< 0.01	1.00E00	1.00E00
pyrimidine ribonucleoside metabolic process (GO:0046131)	14	0	.02	-	< 0.01	1.00E00	1.00E00
purine ribonucleoside catabolic process (GO:0046130)	7	0	.01	-	< 0.01	1.00E00	1.00E00
toll-like receptor 10 signaling pathway (GO:0034166)	1	0	.00	-	< 0.01	1.00E00	1.00E00
positive regulation of toll-like receptor 9 signaling pathway (GO:0034165)	5	0	.01	-	< 0.01	1.00E00	1.00E00
negative regulation of toll-like receptor 9 signaling pathway (GO:0034164)	4	0	.01	-	< 0.01	1.00E00	1.00E00
regulation of acetylcholine metabolic process (GO:0060408)	1	0	.00	-	< 0.01	1.00E00	1.00E00
regulation of toll-like receptor 9 signaling pathway (GO:0034163)	11	0	.02	-	< 0.01	1.00E00	1.00E00
negative regulation of penile erection (GO:0060407)	1	0	.00	-	< 0.01	1.00E00	1.00E00
toll-like receptor 9 signaling pathway (GO:0034162)	14	0	.02	-	< 0.01	1.00E00	1.00E00
positive regulation of penile erection (GO:0060406)	5	0	.01	-	< 0.01	1.00E00	1.00E00
positive regulation of toll-like receptor 8 signaling pathway (GO:0034161)	3	0	.00	-	< 0.01	1.00E00	1.00E00
regulation of penile erection (GO:0060405)	7	0	.01	-	< 0.01	1.00E00	1.00E00
axonemal microtubule depolymerization (GO:0060404)	1	0	.00	-	< 0.01	1.00E00	1.00E00
calcium ion transport into cytosol (GO:0060402)	73	0	.12	-	< 0.01	1.00E00	1.00E00
response to oxidative stress (GO:0006979)	390	1	.62	+	1.60	4.68E-01	1.00E00
cytosolic calcium ion transport (GO:0060401)	90	0	.14	-	< 0.01	1.00E00	1.00E00
positive regulation of chondrocyte proliferation (GO:1902732)	9	0	.01	-	< 0.01	1.00E00	1.00E00
negative regulation of growth hormone receptor signaling pathway (GO:0060400)	2	0	.00	-	< 0.01	1.00E00	1.00E00
negative regulation of chondrocyte proliferation (GO:1902731)	4	0	.01	-	< 0.01	1.00E00	1.00E00
DNA damage response, signal transduction by p53 class mediator resulting in cell cycle arrest (GO:0006977)	58	1	.09	+	10.76	9.03E-02	1.00E00
positive regulation of proteoglycan biosynthetic process (GO:1902730)	5	0	.01	-	< 0.01	1.00E00	1.00E00
DNA damage induced protein phosphorylation (GO:0006975)	8	0	.01	-	< 0.01	1.00E00	1.00E00
hyperosmotic response (GO:0006972)	24	0	.04	-	< 0.01	1.00E00	1.00E00
hypotonic response (GO:0006971)	11	0	.02	-	< 0.01	1.00E00	1.00E00
response to osmotic stress (GO:0006970)	76	0	.12	-	< 0.01	1.00E00	1.00E00
purine ribonucleoside biosynthetic process (GO:0046129)	11	0	.02	-	< 0.01	1.00E00	1.00E00
purine ribonucleoside metabolic process (GO:0046128)	22	0	.04	-	< 0.01	1.00E00	1.00E00
pyrimidine deoxyribonucleoside catabolic process (GO:0046127)	1	0	.00	-	< 0.01	1.00E00	1.00E00
pyrimidine deoxyribonucleoside biosynthetic process (GO:0046126)	2	0	.00	-	< 0.01	1.00E00	1.00E00
pyrimidine deoxyribonucleoside metabolic process (GO:0046125)	5	0	.01	-	< 0.01	1.00E00	1.00E00
purine deoxyribonucleoside catabolic process (GO:0046124)	4	0	.01	-	< 0.01	1.00E00	1.00E00
purine deoxyribonucleoside metabolic process (GO:0046122)	5	0	.01	-	< 0.01	1.00E00	1.00E00
deoxyribonucleoside catabolic process (GO:0046121)	6	0	.01	-	< 0.01	1.00E00	1.00E00
deoxyribonucleoside biosynthetic process (GO:0046120)	2	0	.00	-	< 0.01	1.00E00	1.00E00
regulation of toll-like receptor 8 signaling pathway (GO:0034159)	3	0	.00	-	< 0.01	1.00E00	1.00E00
toll-like receptor 8 signaling pathway (GO:0034158)	2	0	.00	-	< 0.01	1.00E00	1.00E00
positive regulation of toll-like receptor 7 signaling pathway (GO:0034157)	6	0	.01	-	< 0.01	1.00E00	1.00E00
negative regulation of toll-like receptor 7 signaling pathway (GO:0034156)	1	0	.00	-	< 0.01	1.00E00	1.00E00
regulation of toll-like receptor 7 signaling pathway (GO:0034155)	7	0	.01	-	< 0.01	1.00E00	1.00E00
toll-like receptor 7 signaling pathway (GO:0034154)	5	0	.01	-	< 0.01	1.00E00	1.00E00
negative regulation of proteoglycan biosynthetic process (GO:1902729)	1	0	.00	-	< 0.01	1.00E00	1.00E00
positive regulation of growth factor dependent skeletal muscle satellite cell proliferation (GO:1902728)	2	0	.00	-	< 0.01	1.00E00	1.00E00
regulation of toll-like receptor 6 signaling pathway (GO:0034151)	1	0	.00	-	< 0.01	1.00E00	1.00E00
toll-like receptor 6 signaling pathway (GO:0034150)	1	0	.00	-	< 0.01	1.00E00	1.00E00
negative regulation of satellite cell differentiation (GO:1902725)	4	0	.01	-	< 0.01	1.00E00	1.00E00
positive regulation of skeletal muscle satellite cell proliferation (GO:1902724)	2	0	.00	-	< 0.01	1.00E00	1.00E00
negative regulation of skeletal muscle satellite cell proliferation (GO:1902723)	4	0	.01	-	< 0.01	1.00E00	1.00E00
positive regulation of prolactin secretion (GO:1902722)	3	0	.00	-	< 0.01	1.00E00	1.00E00
cellular defense response (GO:0006968)	53	1	.08	+	11.78	8.29E-02	1.00E00
positive regulation of biosynthetic process of antibacterial peptides active against Gram-positive bacteria (GO:0006965)	1	0	.00	-	< 0.01	1.00E00	1.00E00
positive regulation of antibacterial peptide biosynthetic process (GO:0006963)	1	0	.00	-	< 0.01	1.00E00	1.00E00
nucleobase catabolic process (GO:0046113)	5	0	.01	-	< 0.01	1.00E00	1.00E00
nucleobase biosynthetic process (GO:0046112)	19	0	.03	-	< 0.01	1.00E00	1.00E00
xanthine biosynthetic process (GO:0046111)	1	0	.00	-	< 0.01	1.00E00	1.00E00
xanthine metabolic process (GO:0046110)	2	0	.00	-	< 0.01	1.00E00	1.00E00
negative regulation of toll-like receptor 5 signaling pathway (GO:0034148)	1	0	.00	-	< 0.01	1.00E00	1.00E00
regulation of toll-like receptor 5 signaling pathway (GO:0034147)	1	0	.00	-	< 0.01	1.00E00	1.00E00
toll-like receptor 5 signaling pathway (GO:0034146)	1	0	.00	-	< 0.01	1.00E00	1.00E00
protein localization to spindle pole body (GO:0071988)	1	0	.00	-	< 0.01	1.00E00	1.00E00
positive regulation of toll-like receptor 4 signaling pathway (GO:0034145)	12	0	.02	-	< 0.01	1.00E00	1.00E00
negative regulation of toll-like receptor 4 signaling pathway (GO:0034144)	11	0	.02	-	< 0.01	1.00E00	1.00E00
regulation of toll-like receptor 4 signaling pathway (GO:0034143)	24	0	.04	-	< 0.01	1.00E00	1.00E00
multivesicular body sorting pathway (GO:0071985)	37	0	.06	-	< 0.01	1.00E00	1.00E00
toll-like receptor 4 signaling pathway (GO:0034142)	22	0	.04	-	< 0.01	1.00E00	1.00E00
positive regulation of toll-like receptor 3 signaling pathway (GO:0034141)	7	0	.01	-	< 0.01	1.00E00	1.00E00
negative regulation of toll-like receptor 3 signaling pathway (GO:0034140)	2	0	.00	-	< 0.01	1.00E00	1.00E00
complement activation, classical pathway (GO:0006958)	161	0	.26	-	< 0.01	1.00E00	1.00E00
complement activation, alternative pathway (GO:0006957)	15	0	.02	-	< 0.01	1.00E00	1.00E00
complement activation (GO:0006956)	177	1	.28	+	3.53	2.49E-01	1.00E00
inflammatory response (GO:0006954)	498	2	.80	+	2.51	1.90E-01	1.00E00
acute-phase response (GO:0006953)	42	0	.07	-	< 0.01	1.00E00	1.00E00
defense response (GO:0006952)	1426	4	2.28	+	1.75	2.86E-01	1.00E00
uridine metabolic process (GO:0046108)	2	0	.00	-	< 0.01	1.00E00	1.00E00
thymidine biosynthetic process (GO:0046105)	2	0	.00	-	< 0.01	1.00E00	1.00E00
thymidine metabolic process (GO:0046104)	5	0	.01	-	< 0.01	1.00E00	1.00E00
inosine biosynthetic process (GO:0046103)	3	0	.00	-	< 0.01	1.00E00	1.00E00
inosine metabolic process (GO:0046102)	5	0	.01	-	< 0.01	1.00E00	1.00E00
hypoxanthine biosynthetic process (GO:0046101)	3	0	.00	-	< 0.01	1.00E00	1.00E00
negative regulation of antigen processing and presentation of peptide antigen via MHC class I (GO:0002590)	2	0	.00	-	< 0.01	1.00E00	1.00E00
hypoxanthine metabolic process (GO:0046100)	4	0	.01	-	< 0.01	1.00E00	1.00E00
regulation of toll-like receptor 3 signaling pathway (GO:0034139)	8	0	.01	-	< 0.01	1.00E00	1.00E00
toll-like receptor 3 signaling pathway (GO:0034138)	12	0	.02	-	< 0.01	1.00E00	1.00E00
positive regulation of toll-like receptor 2 signaling pathway (GO:0034137)	7	0	.01	-	< 0.01	1.00E00	1.00E00
negative regulation of toll-like receptor 2 signaling pathway (GO:0034136)	7	0	.01	-	< 0.01	1.00E00	1.00E00
regulation of toll-like receptor 2 signaling pathway (GO:0034135)	13	0	.02	-	< 0.01	1.00E00	1.00E00
nitrobenzene metabolic process (GO:0018916)	4	0	.01	-	< 0.01	1.00E00	1.00E00
toll-like receptor 2 signaling pathway (GO:0034134)	5	0	.01	-	< 0.01	1.00E00	1.00E00
cell gliding (GO:0071976)	1	0	.00	-	< 0.01	1.00E00	1.00E00
toll-like receptor 1 signaling pathway (GO:0034130)	1	0	.00	-	< 0.01	1.00E00	1.00E00
extracellular exosome assembly (GO:0071971)	1	0	.00	-	< 0.01	1.00E00	1.00E00
benzene metabolic process (GO:0018910)	1	0	.00	-	< 0.01	1.00E00	1.00E00
syncytium formation (GO:0006949)	35	0	.06	-	< 0.01	1.00E00	1.00E00
induction by virus of host cell-cell fusion (GO:0006948)	1	0	.00	-	< 0.01	1.00E00	1.00E00
regulation of striated muscle contraction (GO:0006942)	91	0	.15	-	< 0.01	1.00E00	1.00E00
striated muscle contraction (GO:0006941)	107	0	.17	-	< 0.01	1.00E00	1.00E00
regulation of antigen processing and presentation of peptide antigen via MHC class I (GO:0002589)	2	0	.00	-	< 0.01	1.00E00	1.00E00
regulation of smooth muscle contraction (GO:0006940)	60	0	.10	-	< 0.01	1.00E00	1.00E00
positive regulation of antigen processing and presentation of peptide antigen via MHC class II (GO:0002588)	2	0	.00	-	< 0.01	1.00E00	1.00E00
negative regulation of antigen processing and presentation of peptide antigen via MHC class II (GO:0002587)	2	0	.00	-	< 0.01	1.00E00	1.00E00
regulation of antigen processing and presentation of peptide antigen via MHC class II (GO:0002586)	4	0	.01	-	< 0.01	1.00E00	1.00E00
positive regulation of antigen processing and presentation of peptide antigen (GO:0002585)	2	0	.00	-	< 0.01	1.00E00	1.00E00
negative regulation of antigen processing and presentation of peptide antigen (GO:0002584)	4	0	.01	-	< 0.01	1.00E00	1.00E00
response to ozone (GO:0010193)	4	0	.01	-	< 0.01	1.00E00	1.00E00
regulation of antigen processing and presentation of peptide antigen (GO:0002583)	6	0	.01	-	< 0.01	1.00E00	1.00E00
positive regulation of antigen processing and presentation of peptide or polysaccharide antigen via MHC class II (GO:0002582)	2	0	.00	-	< 0.01	1.00E00	1.00E00
negative regulation of antigen processing and presentation of peptide or polysaccharide antigen via MHC class II (GO:0002581)	3	0	.00	-	< 0.01	1.00E00	1.00E00
regulation of antigen processing and presentation of peptide or polysaccharide antigen via MHC class II (GO:0002580)	5	0	.01	-	< 0.01	1.00E00	1.00E00
negative regulation of MyD88-independent toll-like receptor signaling pathway (GO:0034128)	7	0	.01	-	< 0.01	1.00E00	1.00E00
regulation of MyD88-independent toll-like receptor signaling pathway (GO:0034127)	8	0	.01	-	< 0.01	1.00E00	1.00E00
negative regulation of MyD88-dependent toll-like receptor signaling pathway (GO:0034125)	2	0	.00	-	< 0.01	1.00E00	1.00E00
regulation of MyD88-dependent toll-like receptor signaling pathway (GO:0034124)	4	0	.01	-	< 0.01	1.00E00	1.00E00
fungal-type cell wall polysaccharide metabolic process (GO:0071966)	1	0	.00	-	< 0.01	1.00E00	1.00E00
positive regulation of toll-like receptor signaling pathway (GO:0034123)	28	0	.04	-	< 0.01	1.00E00	1.00E00
ether metabolic process (GO:0018904)	27	0	.04	-	< 0.01	1.00E00	1.00E00
negative regulation of toll-like receptor signaling pathway (GO:0034122)	41	0	.07	-	< 0.01	1.00E00	1.00E00
regulation of toll-like receptor signaling pathway (GO:0034121)	75	0	.12	-	< 0.01	1.00E00	1.00E00
establishment or maintenance of cell polarity regulating cell shape (GO:0071963)	2	0	.00	-	< 0.01	1.00E00	1.00E00
positive regulation of erythrocyte aggregation (GO:0034120)	1	0	.00	-	< 0.01	1.00E00	1.00E00
mitotic sister chromatid cohesion, centromeric (GO:0071962)	3	0	.00	-	< 0.01	1.00E00	1.00E00
smooth muscle contraction (GO:0006939)	49	0	.08	-	< 0.01	1.00E00	1.00E00
regulation of muscle contraction (GO:0006937)	161	0	.26	-	< 0.01	1.00E00	1.00E00
muscle contraction (GO:0006936)	241	0	.39	-	< 0.01	1.00E00	1.00E00
chemotaxis (GO:0006935)	547	2	.88	+	2.28	2.19E-01	1.00E00
negative regulation of cell adhesion involved in substrate-bound cell migration (GO:0006933)	2	0	.00	-	< 0.01	1.00E00	1.00E00
substrate-dependent cell migration, cell attachment to substrate (GO:0006931)	1	0	.00	-	< 0.01	1.00E00	1.00E00
vitamin E biosynthetic process (GO:0010189)	1	0	.00	-	< 0.01	1.00E00	1.00E00
positive regulation of antigen processing and presentation (GO:0002579)	10	0	.02	-	< 0.01	1.00E00	1.00E00
substrate-dependent cell migration, cell extension (GO:0006930)	9	0	.01	-	< 0.01	1.00E00	1.00E00
negative regulation of antigen processing and presentation (GO:0002578)	9	0	.01	-	< 0.01	1.00E00	1.00E00
regulation of antigen processing and presentation (GO:0002577)	21	0	.03	-	< 0.01	1.00E00	1.00E00
positive regulation of cellular defense response (GO:0010186)	1	0	.00	-	< 0.01	1.00E00	1.00E00
platelet degranulation (GO:0002576)	129	0	.21	-	< 0.01	1.00E00	1.00E00
regulation of cellular defense response (GO:0010185)	1	0	.00	-	< 0.01	1.00E00	1.00E00
basophil chemotaxis (GO:0002575)	1	0	.00	-	< 0.01	1.00E00	1.00E00
myeloid leukocyte differentiation (GO:0002573)	123	0	.20	-	< 0.01	1.00E00	1.00E00
sugar mediated signaling pathway (GO:0010182)	3	0	.00	-	< 0.01	1.00E00	1.00E00
pro-T cell differentiation (GO:0002572)	2	0	.00	-	< 0.01	1.00E00	1.00E00
regulation of erythrocyte aggregation (GO:0034118)	1	0	.00	-	< 0.01	1.00E00	1.00E00
positive regulation of heterotypic cell-cell adhesion (GO:0034116)	16	0	.03	-	< 0.01	1.00E00	1.00E00
negative regulation of heterotypic cell-cell adhesion (GO:0034115)	10	0	.02	-	< 0.01	1.00E00	1.00E00
regulation of heterotypic cell-cell adhesion (GO:0034114)	25	0	.04	-	< 0.01	1.00E00	1.00E00
heterotypic cell-cell adhesion (GO:0034113)	35	0	.06	-	< 0.01	1.00E00	1.00E00
recycling endosome to Golgi transport (GO:0071955)	2	0	.00	-	< 0.01	1.00E00	1.00E00
positive regulation of homotypic cell-cell adhesion (GO:0034112)	9	0	.01	-	< 0.01	1.00E00	1.00E00
negative regulation of homotypic cell-cell adhesion (GO:0034111)	14	0	.02	-	< 0.01	1.00E00	1.00E00
regulation of homotypic cell-cell adhesion (GO:0034110)	29	0	.05	-	< 0.01	1.00E00	1.00E00
conversion of methionyl-tRNA to N-formyl-methionyl-tRNA (GO:0071951)	1	0	.00	-	< 0.01	1.00E00	1.00E00
substrate-dependent cell migration (GO:0006929)	20	0	.03	-	< 0.01	1.00E00	1.00E00
movement of cell or subcellular component (GO:0006928)	1596	5	2.56	+	1.96	1.78E-01	1.00E00
inflammatory cell apoptotic process (GO:0006925)	6	0	.01	-	< 0.01	1.00E00	1.00E00
activation-induced cell death of T cells (GO:0006924)	6	0	.01	-	< 0.01	1.00E00	1.00E00
cellular component disassembly involved in execution phase of apoptosis (GO:0006921)	27	0	.04	-	< 0.01	1.00E00	1.00E00
somatic diversification of T cell receptor genes (GO:0002568)	5	0	.01	-	< 0.01	1.00E00	1.00E00
somatic diversification of immune receptors via somatic mutation (GO:0002566)	16	0	.03	-	< 0.01	1.00E00	1.00E00
embryonic body morphogenesis (GO:0010172)	6	0	.01	-	< 0.01	1.00E00	1.00E00
somatic diversification of immune receptors via germline recombination within a single locus (GO:0002562)	32	0	.05	-	< 0.01	1.00E00	1.00E00
body morphogenesis (GO:0010171)	43	0	.07	-	< 0.01	1.00E00	1.00E00
basophil degranulation (GO:0002561)	1	0	.00	-	< 0.01	1.00E00	1.00E00
basophil mediated immunity (GO:0002560)	1	0	.00	-	< 0.01	1.00E00	1.00E00
homotypic cell-cell adhesion (GO:0034109)	59	0	.09	-	< 0.01	1.00E00	1.00E00
positive regulation of tissue remodeling (GO:0034105)	11	0	.02	-	< 0.01	1.00E00	1.00E00
protein deubiquitination involved in ubiquitin-dependent protein catabolic process (GO:0071947)	7	0	.01	-	< 0.01	1.00E00	1.00E00
regulation of tissue remodeling (GO:0034103)	76	1	.12	+	8.21	1.16E-01	1.00E00
erythrocyte homeostasis (GO:0034101)	95	0	.15	-	< 0.01	1.00E00	1.00E00
nitrogen cycle metabolic process (GO:0071941)	13	0	.02	-	< 0.01	1.00E00	1.00E00
autophagy (GO:0006914)	309	2	.50	+	4.04	8.82E-02	1.00E00
nucleocytoplasmic transport (GO:0006913)	261	0	.42	-	< 0.01	1.00E00	1.00E00
phagocytosis, engulfment (GO:0006911)	132	0	.21	-	< 0.01	1.00E00	1.00E00
phagocytosis, recognition (GO:0006910)	106	0	.17	-	< 0.01	1.00E00	1.00E00
wax metabolic process (GO:0010166)	4	0	.01	-	< 0.01	1.00E00	1.00E00
response to X-ray (GO:0010165)	31	1	.05	+	20.13	5.00E-02	1.00E00
response to cesium ion (GO:0010164)	1	0	.00	-	< 0.01	1.00E00	1.00E00
serotonin secretion by platelet (GO:0002554)	2	0	.00	-	< 0.01	1.00E00	1.00E00
histamine secretion by mast cell (GO:0002553)	3	0	.00	-	< 0.01	1.00E00	1.00E00
mast cell chemotaxis (GO:0002551)	5	0	.01	-	< 0.01	1.00E00	1.00E00
formation of animal organ boundary (GO:0010160)	1	0	.00	-	< 0.01	1.00E00	1.00E00
vitamin A import (GO:0071939)	1	0	.00	-	< 0.01	1.00E00	1.00E00
vitamin A transport (GO:0071938)	1	0	.00	-	< 0.01	1.00E00	1.00E00
thiamine transmembrane transport (GO:0071934)	3	0	.00	-	< 0.01	1.00E00	1.00E00
replication fork reversal (GO:0071932)	3	0	.00	-	< 0.01	1.00E00	1.00E00
positive regulation of transcription involved in G1/S transition of mitotic cell cycle (GO:0071931)	3	0	.00	-	< 0.01	1.00E00	1.00E00
negative regulation of transcription involved in G1/S transition of mitotic cell cycle (GO:0071930)	3	0	.00	-	< 0.01	1.00E00	1.00E00
phagocytosis (GO:0006909)	329	0	.53	-	< 0.01	1.00E00	1.00E00
pinocytosis (GO:0006907)	11	0	.02	-	< 0.01	1.00E00	1.00E00
vesicle fusion (GO:0006906)	87	0	.14	-	< 0.01	1.00E00	1.00E00
vesicle docking involved in exocytosis (GO:0006904)	38	0	.06	-	< 0.01	1.00E00	1.00E00
vesicle targeting (GO:0006903)	94	0	.15	-	< 0.01	1.00E00	1.00E00
vesicle coating (GO:0006901)	67	0	.11	-	< 0.01	1.00E00	1.00E00
specification of animal organ position (GO:0010159)	3	0	.00	-	< 0.01	1.00E00	1.00E00
vesicle budding from membrane (GO:0006900)	103	0	.17	-	< 0.01	1.00E00	1.00E00
monocyte chemotaxis (GO:0002548)	42	0	.07	-	< 0.01	1.00E00	1.00E00
response to chlorate (GO:0010157)	2	0	.00	-	< 0.01	1.00E00	1.00E00
regulation of proton transport (GO:0010155)	24	0	.04	-	< 0.01	1.00E00	1.00E00
activation of blood coagulation via clotting cascade (GO:0002543)	2	0	.00	-	< 0.01	1.00E00	1.00E00
Factor XII activation (GO:0002542)	2	0	.00	-	< 0.01	1.00E00	1.00E00
activation of plasma proteins involved in acute inflammatory response (GO:0002541)	1	0	.00	-	< 0.01	1.00E00	1.00E00
leukotriene production involved in inflammatory response (GO:0002540)	2	0	.00	-	< 0.01	1.00E00	1.00E00
positive regulation of glial cell differentiation (GO:0045687)	42	0	.07	-	< 0.01	1.00E00	1.00E00
negative regulation of glial cell differentiation (GO:0045686)	26	0	.04	-	< 0.01	1.00E00	1.00E00
regulation of glial cell differentiation (GO:0045685)	74	0	.12	-	< 0.01	1.00E00	1.00E00
alpha-tubulin acetylation (GO:0071929)	2	0	.00	-	< 0.01	1.00E00	1.00E00
positive regulation of epidermis development (GO:0045684)	31	1	.05	+	20.13	5.00E-02	1.00E00
negative regulation of epidermis development (GO:0045683)	13	0	.02	-	< 0.01	1.00E00	1.00E00
regulation of epidermis development (GO:0045682)	70	1	.11	+	8.92	1.08E-01	1.00E00
endocannabinoid signaling pathway (GO:0071926)	3	0	.00	-	< 0.01	1.00E00	1.00E00
regulation of cohesin loading (GO:0071922)	5	0	.01	-	< 0.01	1.00E00	1.00E00
cohesin loading (GO:0071921)	2	0	.00	-	< 0.01	1.00E00	1.00E00
arachidonic acid metabolite production involved in inflammatory response (GO:0002538)	2	0	.00	-	< 0.01	1.00E00	1.00E00
nitric oxide production involved in inflammatory response (GO:0002537)	1	0	.00	-	< 0.01	1.00E00	1.00E00
respiratory burst involved in inflammatory response (GO:0002536)	1	0	.00	-	< 0.01	1.00E00	1.00E00
farnesyl diphosphate biosynthetic process, mevalonate pathway (GO:0010142)	2	0	.00	-	< 0.01	1.00E00	1.00E00
production of molecular mediator involved in inflammatory response (GO:0002532)	14	0	.02	-	< 0.01	1.00E00	1.00E00
G-quadruplex DNA formation (GO:0071919)	1	0	.00	-	< 0.01	1.00E00	1.00E00
urea transmembrane transport (GO:0071918)	8	0	.01	-	< 0.01	1.00E00	1.00E00
positive regulation of osteoclast differentiation (GO:0045672)	26	0	.04	-	< 0.01	1.00E00	1.00E00
negative regulation of osteoclast differentiation (GO:0045671)	29	1	.05	+	21.52	4.69E-02	1.00E00
regulation of osteoclast differentiation (GO:0045670)	66	1	.11	+	9.46	1.02E-01	1.00E00
synchronous neurotransmitter secretion (GO:0071911)	1	0	.00	-	< 0.01	1.00E00	1.00E00
determination of liver left/right asymmetry (GO:0071910)	6	0	.01	-	< 0.01	1.00E00	1.00E00
pyrimidine ribonucleotide salvage (GO:0010138)	5	0	.01	-	< 0.01	1.00E00	1.00E00
regulation of vascular permeability involved in acute inflammatory response (GO:0002528)	4	0	.01	-	< 0.01	1.00E00	1.00E00
acute inflammatory response (GO:0002526)	75	1	.12	+	8.32	1.15E-01	1.00E00
hypersensitivity (GO:0002524)	3	0	.00	-	< 0.01	1.00E00	1.00E00
proline catabolic process to glutamate (GO:0010133)	3	0	.00	-	< 0.01	1.00E00	1.00E00
leukocyte migration involved in immune response (GO:0002522)	3	0	.00	-	< 0.01	1.00E00	1.00E00
leukocyte differentiation (GO:0002521)	360	0	.58	-	< 0.01	1.00E00	1.00E00
positive regulation of osteoblast differentiation (GO:0045669)	62	0	.10	-	< 0.01	1.00E00	1.00E00
immune system development (GO:0002520)	670	1	1.07	-	.93	1.00E00	1.00E00
negative regulation of osteoblast differentiation (GO:0045668)	46	1	.07	+	13.57	7.26E-02	1.00E00
regulation of osteoblast differentiation (GO:0045667)	120	1	.19	+	5.20	1.77E-01	1.00E00
positive regulation of neuron differentiation (GO:0045666)	95	0	.15	-	< 0.01	1.00E00	1.00E00
negative regulation of neuron differentiation (GO:0045665)	70	0	.11	-	< 0.01	1.00E00	1.00E00
determination of stomach left/right asymmetry (GO:0071909)	1	0	.00	-	< 0.01	1.00E00	1.00E00
regulation of neuron differentiation (GO:0045664)	193	1	.31	+	3.23	2.68E-01	1.00E00
determination of intestine left/right asymmetry (GO:0071908)	1	0	.00	-	< 0.01	1.00E00	1.00E00
positive regulation of myoblast differentiation (GO:0045663)	23	0	.04	-	< 0.01	1.00E00	1.00E00
determination of digestive tract left/right asymmetry (GO:0071907)	7	0	.01	-	< 0.01	1.00E00	1.00E00
negative regulation of myoblast differentiation (GO:0045662)	26	0	.04	-	< 0.01	1.00E00	1.00E00
regulation of myoblast differentiation (GO:0045661)	53	0	.08	-	< 0.01	1.00E00	1.00E00
positive regulation of neutrophil differentiation (GO:0045660)	1	0	.00	-	< 0.01	1.00E00	1.00E00
positive regulation of protein serine/threonine kinase activity (GO:0071902)	321	0	.51	-	< 0.01	1.00E00	1.00E00
regulation of protein serine/threonine kinase activity (GO:0071900)	493	2	.79	+	2.53	1.87E-01	1.00E00
neurofilament bundle assembly (GO:0033693)	3	0	.00	-	< 0.01	1.00E00	1.00E00
cellular polysaccharide biosynthetic process (GO:0033692)	47	0	.08	-	< 0.01	1.00E00	1.00E00
positive regulation of osteoblast proliferation (GO:0033690)	11	0	.02	-	< 0.01	1.00E00	1.00E00
natural killer cell tolerance induction (GO:0002519)	3	0	.00	-	< 0.01	1.00E00	1.00E00
lymphocyte chemotaxis across high endothelial venule (GO:0002518)	1	0	.00	-	< 0.01	1.00E00	1.00E00
T cell tolerance induction (GO:0002517)	2	0	.00	-	< 0.01	1.00E00	1.00E00
phenylacetate catabolic process (GO:0010124)	2	0	.00	-	< 0.01	1.00E00	1.00E00
B cell tolerance induction (GO:0002514)	1	0	.00	-	< 0.01	1.00E00	1.00E00
tolerance induction to self antigen (GO:0002513)	6	0	.01	-	< 0.01	1.00E00	1.00E00
arginine catabolic process to proline via ornithine (GO:0010121)	1	0	.00	-	< 0.01	1.00E00	1.00E00
negative regulation of neutrophil differentiation (GO:0045659)	2	0	.00	-	< 0.01	1.00E00	1.00E00
regulation of neutrophil differentiation (GO:0045658)	3	0	.00	-	< 0.01	1.00E00	1.00E00
positive regulation of monocyte differentiation (GO:0045657)	11	0	.02	-	< 0.01	1.00E00	1.00E00
negative regulation of monocyte differentiation (GO:0045656)	7	0	.01	-	< 0.01	1.00E00	1.00E00
regulation of monocyte differentiation (GO:0045655)	20	0	.03	-	< 0.01	1.00E00	1.00E00
positive regulation of megakaryocyte differentiation (GO:0045654)	11	0	.02	-	< 0.01	1.00E00	1.00E00
negative regulation of megakaryocyte differentiation (GO:0045653)	5	0	.01	-	< 0.01	1.00E00	1.00E00
regulation of megakaryocyte differentiation (GO:0045652)	58	0	.09	-	< 0.01	1.00E00	1.00E00
positive regulation of macrophage differentiation (GO:0045651)	16	0	.03	-	< 0.01	1.00E00	1.00E00
negative regulation of macrophage differentiation (GO:0045650)	7	0	.01	-	< 0.01	1.00E00	1.00E00
regulation of osteoblast proliferation (GO:0033688)	24	1	.04	+	26.00	3.93E-02	1.00E00
osteoblast proliferation (GO:0033687)	6	0	.01	-	< 0.01	1.00E00	1.00E00
positive regulation of luteinizing hormone secretion (GO:0033686)	3	0	.00	-	< 0.01	1.00E00	1.00E00
negative regulation of luteinizing hormone secretion (GO:0033685)	3	0	.00	-	< 0.01	1.00E00	1.00E00
regulation of luteinizing hormone secretion (GO:0033684)	6	0	.01	-	< 0.01	1.00E00	1.00E00
nucleotide-excision repair, DNA incision (GO:0033683)	39	0	.06	-	< 0.01	1.00E00	1.00E00
central tolerance induction to self antigen (GO:0002509)	1	0	.00	-	< 0.01	1.00E00	1.00E00
central tolerance induction (GO:0002508)	2	0	.00	-	< 0.01	1.00E00	1.00E00
tolerance induction (GO:0002507)	16	0	.03	-	< 0.01	1.00E00	1.00E00
antigen processing and presentation of polysaccharide antigen via MHC class II (GO:0002505)	1	0	.00	-	< 0.01	1.00E00	1.00E00
antigen processing and presentation of peptide or polysaccharide antigen via MHC class II (GO:0002504)	103	0	.17	-	< 0.01	1.00E00	1.00E00
peptide antigen assembly with MHC class II protein complex (GO:0002503)	4	0	.01	-	< 0.01	1.00E00	1.00E00
peptide antigen assembly with MHC class I protein complex (GO:0002502)	2	0	.00	-	< 0.01	1.00E00	1.00E00
peptide antigen assembly with MHC protein complex (GO:0002501)	6	0	.01	-	< 0.01	1.00E00	1.00E00
regulation of macrophage differentiation (GO:0045649)	23	0	.04	-	< 0.01	1.00E00	1.00E00
regulation of L-dopa decarboxylase activity (GO:1903198)	1	0	.00	-	< 0.01	1.00E00	1.00E00
positive regulation of erythrocyte differentiation (GO:0045648)	31	0	.05	-	< 0.01	1.00E00	1.00E00
positive regulation of L-dopa biosynthetic process (GO:1903197)	1	0	.00	-	< 0.01	1.00E00	1.00E00
negative regulation of erythrocyte differentiation (GO:0045647)	9	0	.01	-	< 0.01	1.00E00	1.00E00
regulation of erythrocyte differentiation (GO:0045646)	46	0	.07	-	< 0.01	1.00E00	1.00E00
regulation of L-dopa biosynthetic process (GO:1903195)	1	0	.00	-	< 0.01	1.00E00	1.00E00
positive regulation of eosinophil differentiation (GO:0045645)	2	0	.00	-	< 0.01	1.00E00	1.00E00
regulation of eosinophil differentiation (GO:0045643)	2	0	.00	-	< 0.01	1.00E00	1.00E00
glyoxal catabolic process (GO:1903190)	1	0	.00	-	< 0.01	1.00E00	1.00E00
positive regulation of kinase activity (GO:0033674)	614	1	.98	+	1.02	1.00E00	1.00E00
negative regulation of kinase activity (GO:0033673)	264	2	.42	+	4.73	6.73E-02	1.00E00
cellular response to iron ion starvation (GO:0010106)	1	0	.00	-	< 0.01	1.00E00	1.00E00
glyoxal metabolic process (GO:1903189)	1	0	.00	-	< 0.01	1.00E00	1.00E00
fatty acid oxidation (GO:0019395)	83	0	.13	-	< 0.01	1.00E00	1.00E00
positive regulation of myeloid cell differentiation (GO:0045639)	101	0	.16	-	< 0.01	1.00E00	1.00E00
negative regulation of myeloid cell differentiation (GO:0045638)	80	1	.13	+	7.80	1.22E-01	1.00E00
regulation of myeloid cell differentiation (GO:0045637)	232	1	.37	+	2.69	3.13E-01	1.00E00
positive regulation of melanocyte differentiation (GO:0045636)	4	0	.01	-	< 0.01	1.00E00	1.00E00
glucuronoside catabolic process (GO:0019391)	4	0	.01	-	< 0.01	1.00E00	1.00E00
regulation of melanocyte differentiation (GO:0045634)	5	0	.01	-	< 0.01	1.00E00	1.00E00
positive regulation of mechanoreceptor differentiation (GO:0045633)	1	0	.00	-	< 0.01	1.00E00	1.00E00
regulation of SUMO transferase activity (GO:1903182)	1	0	.00	-	< 0.01	1.00E00	1.00E00
negative regulation of mechanoreceptor differentiation (GO:0045632)	4	0	.01	-	< 0.01	1.00E00	1.00E00
positive regulation of dopamine biosynthetic process (GO:1903181)	1	0	.00	-	< 0.01	1.00E00	1.00E00
regulation of mechanoreceptor differentiation (GO:0045631)	9	0	.01	-	< 0.01	1.00E00	1.00E00
negative regulation by symbiont of host apoptotic process (GO:0033668)	10	0	.02	-	< 0.01	1.00E00	1.00E00
cerebellar cortex maturation (GO:0021699)	3	0	.00	-	< 0.01	1.00E00	1.00E00
cerebellar cortex structural organization (GO:0021698)	2	0	.00	-	< 0.01	1.00E00	1.00E00
cerebellar cortex formation (GO:0021697)	26	0	.04	-	< 0.01	1.00E00	1.00E00
cerebellar cortex morphogenesis (GO:0021696)	35	0	.06	-	< 0.01	1.00E00	1.00E00
cerebellar cortex development (GO:0021695)	52	1	.08	+	12.00	8.15E-02	1.00E00
cerebellar Purkinje cell layer formation (GO:0021694)	14	0	.02	-	< 0.01	1.00E00	1.00E00
cerebellar Purkinje cell layer structural organization (GO:0021693)	2	0	.00	-	< 0.01	1.00E00	1.00E00
glucuronoside metabolic process (GO:0019389)	4	0	.01	-	< 0.01	1.00E00	1.00E00
cerebellar Purkinje cell layer morphogenesis (GO:0021692)	18	0	.03	-	< 0.01	1.00E00	1.00E00
galactose catabolic process (GO:0019388)	7	0	.01	-	< 0.01	1.00E00	1.00E00
cerebellar Purkinje cell layer maturation (GO:0021691)	2	0	.00	-	< 0.01	1.00E00	1.00E00
regulation of dopamine biosynthetic process (GO:1903179)	1	0	.00	-	< 0.01	1.00E00	1.00E00
negative regulation of T-helper 2 cell differentiation (GO:0045629)	4	0	.01	-	< 0.01	1.00E00	1.00E00
positive regulation of tyrosine 3-monooxygenase activity (GO:1903178)	1	0	.00	-	< 0.01	1.00E00	1.00E00
positive regulation of T-helper 1 cell differentiation (GO:0045627)	6	0	.01	-	< 0.01	1.00E00	1.00E00
regulation of tyrosine 3-monooxygenase activity (GO:1903176)	1	0	.00	-	< 0.01	1.00E00	1.00E00
negative regulation of T-helper 1 cell differentiation (GO:0045626)	3	0	.00	-	< 0.01	1.00E00	1.00E00
regulation of T-helper 1 cell differentiation (GO:0045625)	10	0	.02	-	< 0.01	1.00E00	1.00E00
fatty alcohol metabolic process (GO:1903173)	2	0	.00	-	< 0.01	1.00E00	1.00E00
negative regulation of T-helper cell differentiation (GO:0045623)	18	0	.03	-	< 0.01	1.00E00	1.00E00
regulation of T-helper cell differentiation (GO:0045622)	38	1	.06	+	16.42	6.06E-02	1.00E00
positive regulation of lymphocyte differentiation (GO:0045621)	104	1	.17	+	6.00	1.55E-01	1.00E00
negative regulation of calcium ion transmembrane transport (GO:1903170)	41	0	.07	-	< 0.01	1.00E00	1.00E00
negative regulation of lymphocyte differentiation (GO:0045620)	54	1	.09	+	11.56	8.44E-02	1.00E00
cerebellar molecular layer formation (GO:0021688)	1	0	.00	-	< 0.01	1.00E00	1.00E00
cerebellar molecular layer morphogenesis (GO:0021687)	2	0	.00	-	< 0.01	1.00E00	1.00E00
cerebellar granular layer maturation (GO:0021686)	1	0	.00	-	< 0.01	1.00E00	1.00E00
cerebellar granular layer structural organization (GO:0021685)	1	0	.00	-	< 0.01	1.00E00	1.00E00
cerebellar granular layer formation (GO:0021684)	8	0	.01	-	< 0.01	1.00E00	1.00E00
cerebellar granular layer morphogenesis (GO:0021683)	10	0	.02	-	< 0.01	1.00E00	1.00E00
nerve maturation (GO:0021682)	1	0	.00	-	< 0.01	1.00E00	1.00E00
cerebellar granular layer development (GO:0021681)	14	0	.02	-	< 0.01	1.00E00	1.00E00
glycolipid catabolic process (GO:0019377)	15	0	.02	-	< 0.01	1.00E00	1.00E00
cerebellar Purkinje cell layer development (GO:0021680)	28	1	.04	+	22.29	4.54E-02	1.00E00
galactolipid catabolic process (GO:0019376)	3	0	.00	-	< 0.01	1.00E00	1.00E00
regulation of calcium ion transmembrane transport (GO:1903169)	156	0	.25	-	< 0.01	1.00E00	1.00E00
galactolipid biosynthetic process (GO:0019375)	6	0	.01	-	< 0.01	1.00E00	1.00E00
positive regulation of pyrroline-5-carboxylate reductase activity (GO:1903168)	1	0	.00	-	< 0.01	1.00E00	1.00E00
galactolipid metabolic process (GO:0019374)	9	0	.01	-	< 0.01	1.00E00	1.00E00
regulation of pyrroline-5-carboxylate reductase activity (GO:1903167)	1	0	.00	-	< 0.01	1.00E00	1.00E00
epoxygenase P450 pathway (GO:0019373)	20	0	.03	-	< 0.01	1.00E00	1.00E00
negative regulation of keratinocyte differentiation (GO:0045617)	7	0	.01	-	< 0.01	1.00E00	1.00E00
lipoxygenase pathway (GO:0019372)	16	0	.03	-	< 0.01	1.00E00	1.00E00
regulation of keratinocyte differentiation (GO:0045616)	42	1	.07	+	14.86	6.66E-02	1.00E00
response to polycyclic arene (GO:1903165)	1	0	.00	-	< 0.01	1.00E00	1.00E00
cyclooxygenase pathway (GO:0019371)	11	0	.02	-	< 0.01	1.00E00	1.00E00
leukotriene biosynthetic process (GO:0019370)	21	0	.03	-	< 0.01	1.00E00	1.00E00
cerebellar molecular layer development (GO:0021679)	2	0	.00	-	< 0.01	1.00E00	1.00E00
third ventricle development (GO:0021678)	4	0	.01	-	< 0.01	1.00E00	1.00E00
nerve development (GO:0021675)	76	0	.12	-	< 0.01	1.00E00	1.00E00
lysobisphosphatidic acid metabolic process (GO:2001311)	2	0	.00	-	< 0.01	1.00E00	1.00E00
arachidonic acid metabolic process (GO:0019369)	63	0	.10	-	< 0.01	1.00E00	1.00E00
fatty acid elongation, unsaturated fatty acid (GO:0019368)	7	0	.01	-	< 0.01	1.00E00	1.00E00
fatty acid elongation, saturated fatty acid (GO:0019367)	7	0	.01	-	< 0.01	1.00E00	1.00E00
lateral ventricle development (GO:0021670)	12	0	.02	-	< 0.01	1.00E00	1.00E00
pyridine nucleotide salvage (GO:0019365)	1	0	.00	-	< 0.01	1.00E00	1.00E00
positive regulation of inner ear auditory receptor cell differentiation (GO:0045609)	1	0	.00	-	< 0.01	1.00E00	1.00E00
pyridine nucleotide catabolic process (GO:0019364)	4	0	.01	-	< 0.01	1.00E00	1.00E00
negative regulation of inner ear auditory receptor cell differentiation (GO:0045608)	4	0	.01	-	< 0.01	1.00E00	1.00E00
pyridine nucleotide biosynthetic process (GO:0019363)	31	0	.05	-	< 0.01	1.00E00	1.00E00
regulation of inner ear auditory receptor cell differentiation (GO:0045607)	9	0	.01	-	< 0.01	1.00E00	1.00E00
pyridine nucleotide metabolic process (GO:0019362)	34	0	.05	-	< 0.01	1.00E00	1.00E00
positive regulation of epidermal cell differentiation (GO:0045606)	26	1	.04	+	24.00	4.23E-02	1.00E00
negative regulation of epidermal cell differentiation (GO:0045605)	13	0	.02	-	< 0.01	1.00E00	1.00E00
regulation of epidermal cell differentiation (GO:0045604)	63	1	.10	+	9.91	9.75E-02	1.00E00
positive regulation of endothelial cell differentiation (GO:0045603)	11	0	.02	-	< 0.01	1.00E00	1.00E00
ectoderm development (GO:0007398)	19	0	.03	-	< 0.01	1.00E00	1.00E00
negative regulation of endothelial cell differentiation (GO:0045602)	9	0	.01	-	< 0.01	1.00E00	1.00E00
regulation of endothelial cell differentiation (GO:0045601)	36	0	.06	-	< 0.01	1.00E00	1.00E00
positive regulation of fat cell differentiation (GO:0045600)	64	1	.10	+	9.75	9.90E-02	1.00E00
positive regulation of cell-cell adhesion mediated by integrin (GO:0033634)	6	0	.01	-	< 0.01	1.00E00	1.00E00
negative regulation of cell-cell adhesion mediated by integrin (GO:0033633)	2	0	.00	-	< 0.01	1.00E00	1.00E00
regulation of cell-cell adhesion mediated by integrin (GO:0033632)	11	0	.02	-	< 0.01	1.00E00	1.00E00
cell-cell adhesion mediated by integrin (GO:0033631)	5	0	.01	-	< 0.01	1.00E00	1.00E00
positive regulation of cell adhesion mediated by integrin (GO:0033630)	21	0	.03	-	< 0.01	1.00E00	1.00E00
lipoxin B4 biosynthetic process (GO:2001306)	1	0	.00	-	< 0.01	1.00E00	1.00E00
lipoxin B4 metabolic process (GO:2001304)	1	0	.00	-	< 0.01	1.00E00	1.00E00
rhombomere 5 formation (GO:0021666)	1	0	.00	-	< 0.01	1.00E00	1.00E00
lipoxin A4 biosynthetic process (GO:2001303)	3	0	.00	-	< 0.01	1.00E00	1.00E00
rhombomere 5 structural organization (GO:0021665)	1	0	.00	-	< 0.01	1.00E00	1.00E00
lipoxin A4 metabolic process (GO:2001302)	4	0	.01	-	< 0.01	1.00E00	1.00E00
rhombomere 5 morphogenesis (GO:0021664)	1	0	.00	-	< 0.01	1.00E00	1.00E00
lipoxin biosynthetic process (GO:2001301)	7	0	.01	-	< 0.01	1.00E00	1.00E00
lipoxin metabolic process (GO:2001300)	8	0	.01	-	< 0.01	1.00E00	1.00E00
nicotinamide nucleotide biosynthetic process (GO:0019359)	31	0	.05	-	< 0.01	1.00E00	1.00E00
rhombomere 3 formation (GO:0021660)	1	0	.00	-	< 0.01	1.00E00	1.00E00
negative regulation of autophagy of mitochondrion (GO:1903147)	6	0	.01	-	< 0.01	1.00E00	1.00E00
regulation of autophagy of mitochondrion (GO:1903146)	32	0	.05	-	< 0.01	1.00E00	1.00E00
pattern specification process (GO:0007389)	426	2	.68	+	2.93	1.49E-01	1.00E00
positive regulation of establishment of endothelial barrier (GO:1903142)	6	0	.01	-	< 0.01	1.00E00	1.00E00
posterior compartment specification (GO:0007388)	1	0	.00	-	< 0.01	1.00E00	1.00E00
negative regulation of establishment of endothelial barrier (GO:1903141)	2	0	.00	-	< 0.01	1.00E00	1.00E00
anterior compartment pattern formation (GO:0007387)	1	0	.00	-	< 0.01	1.00E00	1.00E00
regulation of establishment of endothelial barrier (GO:1903140)	17	0	.03	-	< 0.01	1.00E00	1.00E00
compartment pattern specification (GO:0007386)	4	0	.01	-	< 0.01	1.00E00	1.00E00
regulation of cell adhesion mediated by integrin (GO:0033628)	48	1	.08	+	13.00	7.55E-02	1.00E00
cell adhesion mediated by integrin (GO:0033627)	25	0	.04	-	< 0.01	1.00E00	1.00E00
positive regulation of integrin activation by cell surface receptor linked signal transduction (GO:0033626)	2	0	.00	-	< 0.01	1.00E00	1.00E00
positive regulation of integrin activation (GO:0033625)	11	0	.02	-	< 0.01	1.00E00	1.00E00
negative regulation of integrin activation (GO:0033624)	3	0	.00	-	< 0.01	1.00E00	1.00E00
regulation of integrin activation (GO:0033623)	17	0	.03	-	< 0.01	1.00E00	1.00E00
integrin activation (GO:0033622)	9	0	.01	-	< 0.01	1.00E00	1.00E00
rhombomere 3 structural organization (GO:0021659)	1	0	.00	-	< 0.01	1.00E00	1.00E00
rhombomere 3 morphogenesis (GO:0021658)	2	0	.00	-	< 0.01	1.00E00	1.00E00
dolichol metabolic process (GO:0019348)	5	0	.01	-	< 0.01	1.00E00	1.00E00
vestibulocochlear nerve formation (GO:0021650)	5	0	.01	-	< 0.01	1.00E00	1.00E00
transsulfuration (GO:0019346)	6	0	.01	-	< 0.01	1.00E00	1.00E00
cysteine biosynthetic process (GO:0019344)	4	0	.01	-	< 0.01	1.00E00	1.00E00
cysteine biosynthetic process via cystathionine (GO:0019343)	3	0	.00	-	< 0.01	1.00E00	1.00E00
dibenzo-p-dioxin catabolic process (GO:0019341)	1	0	.00	-	< 0.01	1.00E00	1.00E00
segment specification (GO:0007379)	17	0	.03	-	< 0.01	1.00E00	1.00E00
mononuclear cell differentiation (GO:1903131)	292	0	.47	-	< 0.01	1.00E00	1.00E00
membrane protein proteolysis (GO:0033619)	39	0	.06	-	< 0.01	1.00E00	1.00E00
mitochondrial cytochrome c oxidase assembly (GO:0033617)	22	0	.04	-	< 0.01	1.00E00	1.00E00
ventral midline determination (GO:0007371)	1	0	.00	-	< 0.01	1.00E00	1.00E00
mitochondrial proton-transporting ATP synthase complex assembly (GO:0033615)	6	0	.01	-	< 0.01	1.00E00	1.00E00
vestibulocochlear nerve structural organization (GO:0021649)	2	0	.00	-	< 0.01	1.00E00	1.00E00
vestibulocochlear nerve morphogenesis (GO:0021648)	7	0	.01	-	< 0.01	1.00E00	1.00E00
vagus nerve morphogenesis (GO:0021644)	2	0	.00	-	< 0.01	1.00E00	1.00E00
trochlear nerve formation (GO:0021642)	1	0	.00	-	< 0.01	1.00E00	1.00E00
phenol-containing compound catabolic process (GO:0019336)	13	0	.02	-	< 0.01	1.00E00	1.00E00
response to cell cycle checkpoint signaling (GO:0072396)	7	0	.01	-	< 0.01	1.00E00	1.00E00
microtubule anchoring at microtubule organizing center (GO:0072393)	12	0	.02	-	< 0.01	1.00E00	1.00E00
negative regulation of centriole-centriole cohesion (GO:1903126)	1	0	.00	-	< 0.01	1.00E00	1.00E00
negative regulation of thioredoxin peroxidase activity by peptidyl-threonine phosphorylation (GO:1903125)	1	0	.00	-	< 0.01	1.00E00	1.00E00
gastrulation (GO:0007369)	157	1	.25	+	3.98	2.24E-01	1.00E00
negative regulation of TRAIL-activated apoptotic signaling pathway (GO:1903122)	1	0	.00	-	< 0.01	1.00E00	1.00E00
determination of left/right symmetry (GO:0007368)	125	0	.20	-	< 0.01	1.00E00	1.00E00
regulation of TRAIL-activated apoptotic signaling pathway (GO:1903121)	4	0	.01	-	< 0.01	1.00E00	1.00E00
oxalate metabolic process (GO:0033609)	1	0	.00	-	< 0.01	1.00E00	1.00E00
chemokine receptor transport within lipid bilayer (GO:0033606)	1	0	.00	-	< 0.01	1.00E00	1.00E00
positive regulation of catecholamine secretion (GO:0033605)	14	0	.02	-	< 0.01	1.00E00	1.00E00
negative regulation of catecholamine secretion (GO:0033604)	14	0	.02	-	< 0.01	1.00E00	1.00E00
positive regulation of dopamine secretion (GO:0033603)	7	0	.01	-	< 0.01	1.00E00	1.00E00
negative regulation of dopamine secretion (GO:0033602)	4	0	.01	-	< 0.01	1.00E00	1.00E00
positive regulation of mammary gland epithelial cell proliferation (GO:0033601)	10	0	.02	-	< 0.01	1.00E00	1.00E00
negative regulation of mammary gland epithelial cell proliferation (GO:0033600)	4	0	.01	-	< 0.01	1.00E00	1.00E00
trochlear nerve morphogenesis (GO:0021639)	1	0	.00	-	< 0.01	1.00E00	1.00E00
trigeminal nerve structural organization (GO:0021637)	5	0	.01	-	< 0.01	1.00E00	1.00E00
trigeminal nerve morphogenesis (GO:0021636)	5	0	.01	-	< 0.01	1.00E00	1.00E00
optic nerve structural organization (GO:0021633)	2	0	.00	-	< 0.01	1.00E00	1.00E00
flavin adenine dinucleotide catabolic process (GO:0072389)	1	0	.00	-	< 0.01	1.00E00	1.00E00
optic nerve morphogenesis (GO:0021631)	6	0	.01	-	< 0.01	1.00E00	1.00E00
flavin adenine dinucleotide biosynthetic process (GO:0072388)	1	0	.00	-	< 0.01	1.00E00	1.00E00
flavin adenine dinucleotide metabolic process (GO:0072387)	2	0	.00	-	< 0.01	1.00E00	1.00E00
plus-end-directed organelle transport along microtubule (GO:0072386)	7	0	.01	-	< 0.01	1.00E00	1.00E00
protein localization to actin cytoskeleton (GO:1903119)	1	0	.00	-	< 0.01	1.00E00	1.00E00
minus-end-directed organelle transport along microtubule (GO:0072385)	5	0	.01	-	< 0.01	1.00E00	1.00E00
urate homeostasis (GO:1903118)	1	0	.00	-	< 0.01	1.00E00	1.00E00
organelle transport along microtubule (GO:0072384)	78	0	.12	-	< 0.01	1.00E00	1.00E00
pentose catabolic process (GO:0019323)	6	0	.01	-	< 0.01	1.00E00	1.00E00
plus-end-directed vesicle transport along microtubule (GO:0072383)	6	0	.01	-	< 0.01	1.00E00	1.00E00
positive regulation of actin filament-based movement (GO:1903116)	1	0	.00	-	< 0.01	1.00E00	1.00E00
pentose biosynthetic process (GO:0019322)	4	0	.01	-	< 0.01	1.00E00	1.00E00
minus-end-directed vesicle transport along microtubule (GO:0072382)	1	0	.00	-	< 0.01	1.00E00	1.00E00
regulation of actin filament-based movement (GO:1903115)	38	0	.06	-	< 0.01	1.00E00	1.00E00
pentose metabolic process (GO:0019321)	16	0	.03	-	< 0.01	1.00E00	1.00E00
hexose catabolic process (GO:0019320)	48	0	.08	-	< 0.01	1.00E00	1.00E00
zygotic specification of dorsal/ventral axis (GO:0007352)	3	0	.00	-	< 0.01	1.00E00	1.00E00
olfactory nerve structural organization (GO:0021629)	1	0	.00	-	< 0.01	1.00E00	1.00E00
olfactory nerve morphogenesis (GO:0021627)	1	0	.00	-	< 0.01	1.00E00	1.00E00
central nervous system maturation (GO:0021626)	7	0	.01	-	< 0.01	1.00E00	1.00E00
oculomotor nerve formation (GO:0021623)	2	0	.00	-	< 0.01	1.00E00	1.00E00
hexose biosynthetic process (GO:0019319)	47	0	.08	-	< 0.01	1.00E00	1.00E00
oculomotor nerve morphogenesis (GO:0021622)	2	0	.00	-	< 0.01	1.00E00	1.00E00
hexose metabolic process (GO:0019318)	156	0	.25	-	< 0.01	1.00E00	1.00E00
blood coagulation, fibrin clot formation (GO:0072378)	25	0	.04	-	< 0.01	1.00E00	1.00E00
amylopectin metabolic process (GO:2000896)	1	0	.00	-	< 0.01	1.00E00	1.00E00
fucose catabolic process (GO:0019317)	9	0	.01	-	< 0.01	1.00E00	1.00E00
blood coagulation, common pathway (GO:0072377)	1	0	.00	-	< 0.01	1.00E00	1.00E00
protein activation cascade (GO:0072376)	25	0	.04	-	< 0.01	1.00E00	1.00E00
positive regulation of mitochondrial transcription (GO:1903109)	2	0	.00	-	< 0.01	1.00E00	1.00E00
regulation of mitochondrial transcription (GO:1903108)	4	0	.01	-	< 0.01	1.00E00	1.00E00
inositol catabolic process (GO:0019310)	1	0	.00	-	< 0.01	1.00E00	1.00E00
cellularization (GO:0007349)	1	0	.00	-	< 0.01	1.00E00	1.00E00
1-phosphatidyl-1D-myo-inositol 3,5-bisphosphate metabolic process (GO:1903100)	1	0	.00	-	< 0.01	1.00E00	1.00E00
regulation of mitotic cell cycle (GO:0007346)	588	3	.94	+	3.18	6.77E-02	1.00E00
pronuclear fusion (GO:0007344)	1	0	.00	-	< 0.01	1.00E00	1.00E00
egg activation (GO:0007343)	8	0	.01	-	< 0.01	1.00E00	1.00E00
fusion of sperm to egg plasma membrane involved in single fertilization (GO:0007342)	21	0	.03	-	< 0.01	1.00E00	1.00E00
penetration of zona pellucida (GO:0007341)	9	0	.01	-	< 0.01	1.00E00	1.00E00
acrosome reaction (GO:0007340)	23	0	.04	-	< 0.01	1.00E00	1.00E00
hypoglossal nerve morphogenesis (GO:0021618)	1	0	.00	-	< 0.01	1.00E00	1.00E00
glossopharyngeal nerve morphogenesis (GO:0021615)	3	0	.00	-	< 0.01	1.00E00	1.00E00
facial nerve structural organization (GO:0021612)	9	0	.01	-	< 0.01	1.00E00	1.00E00
facial nerve morphogenesis (GO:0021610)	11	0	.02	-	< 0.01	1.00E00	1.00E00
D-ribose catabolic process (GO:0019303)	2	0	.00	-	< 0.01	1.00E00	1.00E00
positive regulation of dipeptide transport (GO:2000880)	2	0	.00	-	< 0.01	1.00E00	1.00E00
binding of sperm to zona pellucida (GO:0007339)	44	0	.07	-	< 0.01	1.00E00	1.00E00
positive regulation of growth hormone receptor signaling pathway (GO:0060399)	3	0	.00	-	< 0.01	1.00E00	1.00E00
single fertilization (GO:0007338)	155	0	.25	-	< 0.01	1.00E00	1.00E00
regulation of growth hormone receptor signaling pathway (GO:0060398)	6	0	.01	-	< 0.01	1.00E00	1.00E00
growth hormone receptor signaling pathway via JAK-STAT (GO:0060397)	14	0	.02	-	< 0.01	1.00E00	1.00E00
growth hormone receptor signaling pathway (GO:0060396)	20	0	.03	-	< 0.01	1.00E00	1.00E00
SMAD protein signal transduction (GO:0060395)	62	0	.10	-	< 0.01	1.00E00	1.00E00
negative regulation of pathway-restricted SMAD protein phosphorylation (GO:0060394)	11	0	.02	-	< 0.01	1.00E00	1.00E00
regulation of pathway-restricted SMAD protein phosphorylation (GO:0060393)	60	0	.10	-	< 0.01	1.00E00	1.00E00
negative regulation of SMAD protein signal transduction (GO:0060392)	7	0	.01	-	< 0.01	1.00E00	1.00E00
positive regulation of SMAD protein signal transduction (GO:0060391)	16	0	.03	-	< 0.01	1.00E00	1.00E00
regulation of SMAD protein signal transduction (GO:0060390)	28	0	.04	-	< 0.01	1.00E00	1.00E00
cranial nerve structural organization (GO:0021604)	12	0	.02	-	< 0.01	1.00E00	1.00E00
cranial nerve formation (GO:0021603)	9	0	.01	-	< 0.01	1.00E00	1.00E00
positive regulation of oligopeptide transport (GO:2000878)	2	0	.00	-	< 0.01	1.00E00	1.00E00
cranial nerve morphogenesis (GO:0021602)	30	0	.05	-	< 0.01	1.00E00	1.00E00
circulatory system development (GO:0072359)	877	1	1.41	-	.71	1.00E00	1.00E00
chromosome passenger complex localization to kinetochore (GO:0072356)	2	0	.00	-	< 0.01	1.00E00	1.00E00
histone H3-T3 phosphorylation (GO:0072355)	2	0	.00	-	< 0.01	1.00E00	1.00E00
positive regulation of progesterone secretion (GO:2000872)	1	0	.00	-	< 0.01	1.00E00	1.00E00
regulation of progesterone secretion (GO:2000870)	2	0	.00	-	< 0.01	1.00E00	1.00E00
tricarboxylic acid metabolic process (GO:0072350)	14	0	.02	-	< 0.01	1.00E00	1.00E00
pathway-restricted SMAD protein phosphorylation (GO:0060389)	13	0	.02	-	< 0.01	1.00E00	1.00E00
synapse assembly involved in innervation (GO:0060386)	1	0	.00	-	< 0.01	1.00E00	1.00E00
axonogenesis involved in innervation (GO:0060385)	5	0	.01	-	< 0.01	1.00E00	1.00E00
innervation (GO:0060384)	23	0	.04	-	< 0.01	1.00E00	1.00E00
positive regulation of DNA strand elongation (GO:0060383)	1	0	.00	-	< 0.01	1.00E00	1.00E00
regulation of DNA strand elongation (GO:0060382)	2	0	.00	-	< 0.01	1.00E00	1.00E00
sperm displacement (GO:0007321)	1	0	.00	-	< 0.01	1.00E00	1.00E00
positive regulation of single-stranded telomeric DNA binding (GO:0060381)	1	0	.00	-	< 0.01	1.00E00	1.00E00
insemination (GO:0007320)	12	0	.02	-	< 0.01	1.00E00	1.00E00
regulation of single-stranded telomeric DNA binding (GO:0060380)	1	0	.00	-	< 0.01	1.00E00	1.00E00
sulfur compound transport (GO:0072348)	54	0	.09	-	< 0.01	1.00E00	1.00E00
positive regulation of estradiol secretion (GO:2000866)	2	0	.00	-	< 0.01	1.00E00	1.00E00
response to anesthetic (GO:0072347)	1	0	.00	-	< 0.01	1.00E00	1.00E00
regulation of estradiol secretion (GO:2000864)	3	0	.00	-	< 0.01	1.00E00	1.00E00
rescue of stalled ribosome (GO:0072344)	6	0	.01	-	< 0.01	1.00E00	1.00E00
positive regulation of aldosterone secretion (GO:2000860)	2	0	.00	-	< 0.01	1.00E00	1.00E00
cellular lactam catabolic process (GO:0072340)	1	0	.00	-	< 0.01	1.00E00	1.00E00
cardiac muscle cell myoblast differentiation (GO:0060379)	10	0	.02	-	< 0.01	1.00E00	1.00E00
regulation of brood size (GO:0060378)	1	0	.00	-	< 0.01	1.00E00	1.00E00
negative regulation of mast cell differentiation (GO:0060377)	1	0	.00	-	< 0.01	1.00E00	1.00E00
positive regulation of mast cell differentiation (GO:0060376)	1	0	.00	-	< 0.01	1.00E00	1.00E00
pole plasm assembly (GO:0007315)	3	0	.00	-	< 0.01	1.00E00	1.00E00
regulation of mast cell differentiation (GO:0060375)	3	0	.00	-	< 0.01	1.00E00	1.00E00
oocyte anterior/posterior axis specification (GO:0007314)	3	0	.00	-	< 0.01	1.00E00	1.00E00
mast cell differentiation (GO:0060374)	3	0	.00	-	< 0.01	1.00E00	1.00E00
regulation of ventricular cardiac muscle cell membrane depolarization (GO:0060373)	6	0	.01	-	< 0.01	1.00E00	1.00E00
regulation of atrial cardiac muscle cell membrane repolarization (GO:0060372)	7	0	.01	-	< 0.01	1.00E00	1.00E00
regulation of atrial cardiac muscle cell membrane depolarization (GO:0060371)	8	0	.01	-	< 0.01	1.00E00	1.00E00
susceptibility to T cell mediated cytotoxicity (GO:0060370)	2	0	.00	-	< 0.01	1.00E00	1.00E00
guanine biosynthetic process (GO:0046099)	1	0	.00	-	< 0.01	1.00E00	1.00E00
guanine metabolic process (GO:0046098)	4	0	.01	-	< 0.01	1.00E00	1.00E00
regulation of aldosterone secretion (GO:2000858)	6	0	.01	-	< 0.01	1.00E00	1.00E00
positive regulation of mineralocorticoid secretion (GO:2000857)	2	0	.00	-	< 0.01	1.00E00	1.00E00
deoxyinosine metabolic process (GO:0046094)	2	0	.00	-	< 0.01	1.00E00	1.00E00
cellular lactam metabolic process (GO:0072338)	3	0	.00	-	< 0.01	1.00E00	1.00E00
modified amino acid transport (GO:0072337)	32	0	.05	-	< 0.01	1.00E00	1.00E00
regulation of mineralocorticoid secretion (GO:2000855)	6	0	.01	-	< 0.01	1.00E00	1.00E00
deoxycytidine metabolic process (GO:0046092)	1	0	.00	-	< 0.01	1.00E00	1.00E00
positive regulation of corticosterone secretion (GO:2000854)	3	0	.00	-	< 0.01	1.00E00	1.00E00
deoxyadenosine metabolic process (GO:0046090)	3	0	.00	-	< 0.01	1.00E00	1.00E00
UDP-galactose transmembrane transport (GO:0072334)	4	0	.01	-	< 0.01	1.00E00	1.00E00
regulation of corticosterone secretion (GO:2000852)	5	0	.01	-	< 0.01	1.00E00	1.00E00
positive regulation of glucocorticoid secretion (GO:2000851)	6	0	.01	-	< 0.01	1.00E00	1.00E00
intrinsic apoptotic signaling pathway by p53 class mediator (GO:0072332)	51	0	.08	-	< 0.01	1.00E00	1.00E00
negative regulation of glucocorticoid secretion (GO:2000850)	3	0	.00	-	< 0.01	1.00E00	1.00E00
monocarboxylic acid biosynthetic process (GO:0072330)	170	0	.27	-	< 0.01	1.00E00	1.00E00
positive regulation of Fc receptor mediated stimulatory signaling pathway (GO:0060369)	6	0	.01	-	< 0.01	1.00E00	1.00E00
oocyte axis specification (GO:0007309)	3	0	.00	-	< 0.01	1.00E00	1.00E00
regulation of Fc receptor mediated stimulatory signaling pathway (GO:0060368)	10	0	.02	-	< 0.01	1.00E00	1.00E00
oocyte construction (GO:0007308)	3	0	.00	-	< 0.01	1.00E00	1.00E00
sagittal suture morphogenesis (GO:0060367)	1	0	.00	-	< 0.01	1.00E00	1.00E00
lambdoid suture morphogenesis (GO:0060366)	1	0	.00	-	< 0.01	1.00E00	1.00E00
frontal suture morphogenesis (GO:0060364)	3	0	.00	-	< 0.01	1.00E00	1.00E00
cranial suture morphogenesis (GO:0060363)	9	0	.01	-	< 0.01	1.00E00	1.00E00
regulation of neuroblast proliferation (GO:1902692)	33	0	.05	-	< 0.01	1.00E00	1.00E00
respiratory basal cell differentiation (GO:1902691)	1	0	.00	-	< 0.01	1.00E00	1.00E00
positive regulation of NAD metabolic process (GO:1902690)	1	0	.00	-	< 0.01	1.00E00	1.00E00
cytidine metabolic process (GO:0046087)	12	0	.02	-	< 0.01	1.00E00	1.00E00
regulation of glucocorticoid secretion (GO:2000849)	11	0	.02	-	< 0.01	1.00E00	1.00E00
adenosine biosynthetic process (GO:0046086)	1	0	.00	-	< 0.01	1.00E00	1.00E00
positive regulation of corticosteroid hormone secretion (GO:2000848)	8	0	.01	-	< 0.01	1.00E00	1.00E00
adenosine metabolic process (GO:0046085)	10	0	.02	-	< 0.01	1.00E00	1.00E00
monocarboxylic acid catabolic process (GO:0072329)	114	0	.18	-	< 0.01	1.00E00	1.00E00
negative regulation of corticosteroid hormone secretion (GO:2000847)	3	0	.00	-	< 0.01	1.00E00	1.00E00
adenine biosynthetic process (GO:0046084)	3	0	.00	-	< 0.01	1.00E00	1.00E00
regulation of corticosteroid hormone secretion (GO:2000846)	17	0	.03	-	< 0.01	1.00E00	1.00E00
adenine metabolic process (GO:0046083)	3	0	.00	-	< 0.01	1.00E00	1.00E00
positive regulation of testosterone secretion (GO:2000845)	2	0	.00	-	< 0.01	1.00E00	1.00E00
dUTP catabolic process (GO:0046081)	2	0	.00	-	< 0.01	1.00E00	1.00E00
regulation of testosterone secretion (GO:2000843)	2	0	.00	-	< 0.01	1.00E00	1.00E00
dUTP metabolic process (GO:0046080)	2	0	.00	-	< 0.01	1.00E00	1.00E00
response to ammonium ion (GO:0060359)	6	0	.01	-	< 0.01	1.00E00	1.00E00
negative regulation of leucine import (GO:0060358)	2	0	.00	-	< 0.01	1.00E00	1.00E00
negative regulation of NAD metabolic process (GO:1902689)	3	0	.00	-	< 0.01	1.00E00	1.00E00
regulation of leucine import (GO:0060357)	2	0	.00	-	< 0.01	1.00E00	1.00E00
regulation of NAD metabolic process (GO:1902688)	4	0	.01	-	< 0.01	1.00E00	1.00E00
dibenzo-p-dioxin metabolic process (GO:0018894)	3	0	.00	-	< 0.01	1.00E00	1.00E00
inositol phosphorylation (GO:0052746)	2	0	.00	-	< 0.01	1.00E00	1.00E00
positive regulation of cell adhesion molecule production (GO:0060355)	4	0	.01	-	< 0.01	1.00E00	1.00E00
mitochondrial outer membrane permeabilization involved in programmed cell death (GO:1902686)	20	0	.03	-	< 0.01	1.00E00	1.00E00
negative regulation of cell adhesion molecule production (GO:0060354)	5	0	.01	-	< 0.01	1.00E00	1.00E00
positive regulation of receptor localization to synapse (GO:1902685)	4	0	.01	-	< 0.01	1.00E00	1.00E00
regulation of cell adhesion molecule production (GO:0060353)	10	0	.02	-	< 0.01	1.00E00	1.00E00
negative regulation of receptor localization to synapse (GO:1902684)	1	0	.00	-	< 0.01	1.00E00	1.00E00
cell adhesion molecule production (GO:0060352)	3	0	.00	-	< 0.01	1.00E00	1.00E00
regulation of receptor localization to synapse (GO:1902683)	18	0	.03	-	< 0.01	1.00E00	1.00E00
cartilage development involved in endochondral bone morphogenesis (GO:0060351)	30	0	.05	-	< 0.01	1.00E00	1.00E00
endochondral bone morphogenesis (GO:0060350)	54	0	.09	-	< 0.01	1.00E00	1.00E00
positive regulation of RNA biosynthetic process (GO:1902680)	1629	5	2.61	+	1.92	1.82E-01	1.00E00
dUMP catabolic process (GO:0046079)	3	0	.00	-	< 0.01	1.00E00	1.00E00
dUMP metabolic process (GO:0046078)	6	0	.01	-	< 0.01	1.00E00	1.00E00
dUDP metabolic process (GO:0046077)	2	0	.00	-	< 0.01	1.00E00	1.00E00
dTTP metabolic process (GO:0046075)	4	0	.01	-	< 0.01	1.00E00	1.00E00
vesicle uncoating (GO:0072319)	6	0	.01	-	< 0.01	1.00E00	1.00E00
dTMP catabolic process (GO:0046074)	3	0	.00	-	< 0.01	1.00E00	1.00E00
clathrin coat disassembly (GO:0072318)	5	0	.01	-	< 0.01	1.00E00	1.00E00
positive regulation of androgen secretion (GO:2000836)	1	0	.00	-	< 0.01	1.00E00	1.00E00
dTMP metabolic process (GO:0046073)	5	0	.01	-	< 0.01	1.00E00	1.00E00
dTDP metabolic process (GO:0046072)	2	0	.00	-	< 0.01	1.00E00	1.00E00
regulation of androgen secretion (GO:2000834)	1	0	.00	-	< 0.01	1.00E00	1.00E00
positive regulation of steroid hormone secretion (GO:2000833)	10	0	.02	-	< 0.01	1.00E00	1.00E00
dGTP metabolic process (GO:0046070)	3	0	.00	-	< 0.01	1.00E00	1.00E00
negative regulation of steroid hormone secretion (GO:2000832)	3	0	.00	-	< 0.01	1.00E00	1.00E00
metanephric glomerular epithelial cell development (GO:0072313)	2	0	.00	-	< 0.01	1.00E00	1.00E00
regulation of steroid hormone secretion (GO:2000831)	20	0	.03	-	< 0.01	1.00E00	1.00E00
metanephric glomerular epithelial cell differentiation (GO:0072312)	2	0	.00	-	< 0.01	1.00E00	1.00E00
glomerular epithelial cell development (GO:0072310)	12	0	.02	-	< 0.01	1.00E00	1.00E00
bone morphogenesis (GO:0060349)	97	0	.16	-	< 0.01	1.00E00	1.00E00
bone development (GO:0060348)	189	0	.30	-	< 0.01	1.00E00	1.00E00
negative regulation of RNA biosynthetic process (GO:1902679)	1301	3	2.08	+	1.44	4.63E-01	1.00E00
heart trabecula formation (GO:0060347)	13	0	.02	-	< 0.01	1.00E00	1.00E00
carbon tetrachloride metabolic process (GO:0018885)	1	0	.00	-	< 0.01	1.00E00	1.00E00
regulation of cellular localization (GO:0060341)	841	4	1.35	+	2.97	4.46E-02	1.00E00
positive regulation of type I interferon-mediated signaling pathway (GO:0060340)	13	0	.02	-	< 0.01	1.00E00	1.00E00
cGMP catabolic process (GO:0046069)	5	0	.01	-	< 0.01	1.00E00	1.00E00
cGMP metabolic process (GO:0046068)	18	0	.03	-	< 0.01	1.00E00	1.00E00
dGDP catabolic process (GO:0046067)	1	0	.00	-	< 0.01	1.00E00	1.00E00
dGDP metabolic process (GO:0046066)	3	0	.00	-	< 0.01	1.00E00	1.00E00
dCTP metabolic process (GO:0046065)	1	0	.00	-	< 0.01	1.00E00	1.00E00
mitochondrial RNA surveillance (GO:2000827)	1	0	.00	-	< 0.01	1.00E00	1.00E00
negative regulation of metanephric nephron tubule epithelial cell differentiation (GO:0072308)	1	0	.00	-	< 0.01	1.00E00	1.00E00
regulation of heart morphogenesis (GO:2000826)	9	0	.01	-	< 0.01	1.00E00	1.00E00
dCMP metabolic process (GO:0046063)	3	0	.00	-	< 0.01	1.00E00	1.00E00
regulation of metanephric nephron tubule epithelial cell differentiation (GO:0072307)	7	0	.01	-	< 0.01	1.00E00	1.00E00
positive regulation of androgen receptor activity (GO:2000825)	3	0	.00	-	< 0.01	1.00E00	1.00E00
dATP catabolic process (GO:0046061)	2	0	.00	-	< 0.01	1.00E00	1.00E00
negative regulation of mesenchymal cell apoptotic process involved in metanephric nephron morphogenesis (GO:0072305)	2	0	.00	-	< 0.01	1.00E00	1.00E00
dATP metabolic process (GO:0046060)	4	0	.01	-	< 0.01	1.00E00	1.00E00
regulation of mesenchymal cell apoptotic process involved in metanephric nephron morphogenesis (GO:0072304)	2	0	.00	-	< 0.01	1.00E00	1.00E00
regulation of behavioral fear response (GO:2000822)	10	0	.02	-	< 0.01	1.00E00	1.00E00
positive regulation of glomerular metanephric mesangial cell proliferation (GO:0072303)	1	0	.00	-	< 0.01	1.00E00	1.00E00
regulation of grooming behavior (GO:2000821)	6	0	.01	-	< 0.01	1.00E00	1.00E00
negative regulation of metanephric glomerular mesangial cell proliferation (GO:0072302)	1	0	.00	-	< 0.01	1.00E00	1.00E00
negative regulation of transcription from RNA polymerase II promoter involved in smooth muscle cell differentiation (GO:2000820)	3	0	.00	-	< 0.01	1.00E00	1.00E00
regulation of metanephric glomerular mesangial cell proliferation (GO:0072301)	2	0	.00	-	< 0.01	1.00E00	1.00E00
biphenyl metabolic process (GO:0018879)	3	0	.00	-	< 0.01	1.00E00	1.00E00
positive regulation of metanephric glomerulus development (GO:0072300)	2	0	.00	-	< 0.01	1.00E00	1.00E00
negative regulation of type I interferon-mediated signaling pathway (GO:0060339)	19	0	.03	-	< 0.01	1.00E00	1.00E00
regulation of type I interferon-mediated signaling pathway (GO:0060338)	38	0	.06	-	< 0.01	1.00E00	1.00E00
positive regulation of axon guidance (GO:1902669)	3	0	.00	-	< 0.01	1.00E00	1.00E00
type I interferon signaling pathway (GO:0060337)	68	0	.11	-	< 0.01	1.00E00	1.00E00
negative regulation of axon guidance (GO:1902668)	2	0	.00	-	< 0.01	1.00E00	1.00E00
positive regulation of maintenance of sister chromatid cohesion (GO:0034093)	5	0	.01	-	< 0.01	1.00E00	1.00E00
negative regulation of interferon-gamma-mediated signaling pathway (GO:0060336)	8	0	.01	-	< 0.01	1.00E00	1.00E00
regulation of axon guidance (GO:1902667)	14	0	.02	-	< 0.01	1.00E00	1.00E00
benzoate metabolic process (GO:0018874)	1	0	.00	-	< 0.01	1.00E00	1.00E00
negative regulation of maintenance of sister chromatid cohesion (GO:0034092)	3	0	.00	-	< 0.01	1.00E00	1.00E00
positive regulation of interferon-gamma-mediated signaling pathway (GO:0060335)	6	0	.01	-	< 0.01	1.00E00	1.00E00
regulation of maintenance of sister chromatid cohesion (GO:0034091)	8	0	.01	-	< 0.01	1.00E00	1.00E00
regulation of interferon-gamma-mediated signaling pathway (GO:0060334)	26	0	.04	-	< 0.01	1.00E00	1.00E00
arsonoacetate metabolic process (GO:0018872)	2	0	.00	-	< 0.01	1.00E00	1.00E00
interferon-gamma-mediated signaling pathway (GO:0060333)	72	0	.12	-	< 0.01	1.00E00	1.00E00
1-aminocyclopropane-1-carboxylate metabolic process (GO:0018871)	1	0	.00	-	< 0.01	1.00E00	1.00E00
positive regulation of response to interferon-gamma (GO:0060332)	6	0	.01	-	< 0.01	1.00E00	1.00E00
negative regulation of response to interferon-gamma (GO:0060331)	8	0	.01	-	< 0.01	1.00E00	1.00E00
regulation of response to interferon-gamma (GO:0060330)	26	0	.04	-	< 0.01	1.00E00	1.00E00
positive regulation of glucose mediated signaling pathway (GO:1902661)	3	0	.00	-	< 0.01	1.00E00	1.00E00
dAMP catabolic process (GO:0046059)	4	0	.01	-	< 0.01	1.00E00	1.00E00
cAMP metabolic process (GO:0046058)	22	0	.04	-	< 0.01	1.00E00	1.00E00
dADP catabolic process (GO:0046057)	1	0	.00	-	< 0.01	1.00E00	1.00E00
regulation of nucleotide-excision repair (GO:2000819)	4	0	.01	-	< 0.01	1.00E00	1.00E00
dADP metabolic process (GO:0046056)	3	0	.00	-	< 0.01	1.00E00	1.00E00
negative regulation of myoblast proliferation (GO:2000818)	2	0	.00	-	< 0.01	1.00E00	1.00E00
dGMP catabolic process (GO:0046055)	4	0	.01	-	< 0.01	1.00E00	1.00E00
dGMP metabolic process (GO:0046054)	5	0	.01	-	< 0.01	1.00E00	1.00E00
negative regulation of mitotic sister chromatid separation (GO:2000816)	30	0	.05	-	< 0.01	1.00E00	1.00E00
dAMP metabolic process (GO:0046053)	6	0	.01	-	< 0.01	1.00E00	1.00E00
regulation of mRNA stability involved in response to oxidative stress (GO:2000815)	2	0	.00	-	< 0.01	1.00E00	1.00E00
UTP catabolic process (GO:0046052)	1	0	.00	-	< 0.01	1.00E00	1.00E00
UTP metabolic process (GO:0046051)	12	0	.02	-	< 0.01	1.00E00	1.00E00
negative regulation of barbed-end actin filament capping (GO:2000813)	4	0	.01	-	< 0.01	1.00E00	1.00E00
UMP catabolic process (GO:0046050)	1	0	.00	-	< 0.01	1.00E00	1.00E00
regulation of barbed-end actin filament capping (GO:2000812)	6	0	.01	-	< 0.01	1.00E00	1.00E00
negative regulation of anoikis (GO:2000811)	18	0	.03	-	< 0.01	1.00E00	1.00E00
regulation of bicellular tight junction assembly (GO:2000810)	24	1	.04	+	26.00	3.93E-02	1.00E00
maintenance of mitotic sister chromatid cohesion (GO:0034088)	4	0	.01	-	< 0.01	1.00E00	1.00E00
establishment of mitotic sister chromatid cohesion (GO:0034087)	2	0	.00	-	< 0.01	1.00E00	1.00E00
maintenance of sister chromatid cohesion (GO:0034086)	4	0	.01	-	< 0.01	1.00E00	1.00E00
establishment of sister chromatid cohesion (GO:0034085)	6	0	.01	-	< 0.01	1.00E00	1.00E00
regulation of glucose mediated signaling pathway (GO:1902659)	3	0	.00	-	< 0.01	1.00E00	1.00E00
cytoplasmic actin-based contraction involved in cell motility (GO:0060327)	3	0	.00	-	< 0.01	1.00E00	1.00E00
cell chemotaxis (GO:0060326)	203	2	.33	+	6.15	4.24E-02	1.00E00
face morphogenesis (GO:0060325)	30	0	.05	-	< 0.01	1.00E00	1.00E00
calcium ion import into cytosol (GO:1902656)	17	0	.03	-	< 0.01	1.00E00	1.00E00
face development (GO:0060324)	47	0	.08	-	< 0.01	1.00E00	1.00E00
CENP-A containing nucleosome assembly (GO:0034080)	30	0	.05	-	< 0.01	1.00E00	1.00E00
head morphogenesis (GO:0060323)	36	0	.06	-	< 0.01	1.00E00	1.00E00
secondary alcohol biosynthetic process (GO:1902653)	40	0	.06	-	< 0.01	1.00E00	1.00E00
secondary alcohol metabolic process (GO:1902652)	135	0	.22	-	< 0.01	1.00E00	1.00E00
receptor-mediated endocytosis (GO:0006898)	249	0	.40	-	< 0.01	1.00E00	1.00E00
endocytosis (GO:0006897)	569	0	.91	-	< 0.01	1.00E00	1.00E00
Golgi to vacuole transport (GO:0006896)	21	0	.03	-	< 0.01	1.00E00	1.00E00
Golgi to endosome transport (GO:0006895)	17	0	.03	-	< 0.01	1.00E00	1.00E00
Golgi to plasma membrane transport (GO:0006893)	52	0	.08	-	< 0.01	1.00E00	1.00E00
post-Golgi vesicle-mediated transport (GO:0006892)	136	0	.22	-	< 0.01	1.00E00	1.00E00
intra-Golgi vesicle-mediated transport (GO:0006891)	34	0	.05	-	< 0.01	1.00E00	1.00E00
retrograde vesicle-mediated transport, Golgi to endoplasmic reticulum (GO:0006890)	85	0	.14	-	< 0.01	1.00E00	1.00E00
UMP metabolic process (GO:0046049)	11	0	.02	-	< 0.01	1.00E00	1.00E00
UDP metabolic process (GO:0046048)	3	0	.00	-	< 0.01	1.00E00	1.00E00
positive regulation of synaptic vesicle clustering (GO:2000809)	3	0	.00	-	< 0.01	1.00E00	1.00E00
negative regulation of synaptic vesicle clustering (GO:2000808)	1	0	.00	-	< 0.01	1.00E00	1.00E00
regulation of synaptic vesicle clustering (GO:2000807)	7	0	.01	-	< 0.01	1.00E00	1.00E00
positive regulation of termination of RNA polymerase II transcription, poly(A)-coupled (GO:2000806)	1	0	.00	-	< 0.01	1.00E00	1.00E00
negative regulation of termination of RNA polymerase II transcription, poly(A)-coupled (GO:2000805)	2	0	.00	-	< 0.01	1.00E00	1.00E00
regulation of termination of RNA polymerase II transcription, poly(A)-coupled (GO:2000804)	3	0	.00	-	< 0.01	1.00E00	1.00E00
ITP metabolic process (GO:0046041)	2	0	.00	-	< 0.01	1.00E00	1.00E00
positive regulation of endocardial cushion to mesenchymal transition involved in heart valve formation (GO:2000802)	1	0	.00	-	< 0.01	1.00E00	1.00E00
IMP metabolic process (GO:0046040)	17	0	.03	-	< 0.01	1.00E00	1.00E00
regulation of endocardial cushion to mesenchymal transition involved in heart valve formation (GO:2000800)	1	0	.00	-	< 0.01	1.00E00	1.00E00
primitive erythrocyte differentiation (GO:0060319)	2	0	.00	-	< 0.01	1.00E00	1.00E00
definitive erythrocyte differentiation (GO:0060318)	3	0	.00	-	< 0.01	1.00E00	1.00E00
cardiac epithelial to mesenchymal transition (GO:0060317)	26	0	.04	-	< 0.01	1.00E00	1.00E00
positive regulation of ryanodine-sensitive calcium-release channel activity (GO:0060316)	9	0	.01	-	< 0.01	1.00E00	1.00E00
negative regulation of ryanodine-sensitive calcium-release channel activity (GO:0060315)	11	0	.02	-	< 0.01	1.00E00	1.00E00
regulation of ryanodine-sensitive calcium-release channel activity (GO:0060314)	27	0	.04	-	< 0.01	1.00E00	1.00E00
tertiary alcohol biosynthetic process (GO:1902645)	3	0	.00	-	< 0.01	1.00E00	1.00E00
negative regulation of blood vessel remodeling (GO:0060313)	1	0	.00	-	< 0.01	1.00E00	1.00E00
tertiary alcohol metabolic process (GO:1902644)	13	0	.02	-	< 0.01	1.00E00	1.00E00
regulation of blood vessel remodeling (GO:0060312)	6	0	.01	-	< 0.01	1.00E00	1.00E00
negative regulation of elastin catabolic process (GO:0060311)	1	0	.00	-	< 0.01	1.00E00	1.00E00
regulation of elastin catabolic process (GO:0060310)	1	0	.00	-	< 0.01	1.00E00	1.00E00
endoplasmic reticulum to Golgi vesicle-mediated transport (GO:0006888)	197	0	.32	-	< 0.01	1.00E00	1.00E00
intracellular protein transport (GO:0006886)	781	2	1.25	+	1.60	3.58E-01	1.00E00
regulation of pH (GO:0006885)	105	0	.17	-	< 0.01	1.00E00	1.00E00
cell volume homeostasis (GO:0006884)	31	0	.05	-	< 0.01	1.00E00	1.00E00
cellular sodium ion homeostasis (GO:0006883)	21	0	.03	-	< 0.01	1.00E00	1.00E00
intracellular sequestering of iron ion (GO:0006880)	6	0	.01	-	< 0.01	1.00E00	1.00E00
GTP metabolic process (GO:0046039)	25	0	.04	-	< 0.01	1.00E00	1.00E00
GMP catabolic process (GO:0046038)	3	0	.00	-	< 0.01	1.00E00	1.00E00
GMP metabolic process (GO:0046037)	16	0	.03	-	< 0.01	1.00E00	1.00E00
CTP metabolic process (GO:0046036)	16	0	.03	-	< 0.01	1.00E00	1.00E00
CMP metabolic process (GO:0046035)	1	0	.00	-	< 0.01	1.00E00	1.00E00
ATP metabolic process (GO:0046034)	206	0	.33	-	< 0.01	1.00E00	1.00E00
AMP metabolic process (GO:0046033)	18	0	.03	-	< 0.01	1.00E00	1.00E00
ADP catabolic process (GO:0046032)	2	0	.00	-	< 0.01	1.00E00	1.00E00
ADP metabolic process (GO:0046031)	49	0	.08	-	< 0.01	1.00E00	1.00E00
protein localization to Golgi apparatus (GO:0034067)	29	0	.05	-	< 0.01	1.00E00	1.00E00
methylguanosine-cap decapping (GO:0110156)	12	0	.02	-	< 0.01	1.00E00	1.00E00
elastin catabolic process (GO:0060309)	3	0	.00	-	< 0.01	1.00E00	1.00E00
NAD-cap decapping (GO:0110155)	2	0	.00	-	< 0.01	1.00E00	1.00E00
RNA decapping (GO:0110154)	14	0	.02	-	< 0.01	1.00E00	1.00E00
regulation of ventricular cardiac muscle cell membrane repolarization (GO:0060307)	21	0	.03	-	< 0.01	1.00E00	1.00E00
stress granule assembly (GO:0034063)	23	0	.04	-	< 0.01	1.00E00	1.00E00
regulation of membrane repolarization (GO:0060306)	33	0	.05	-	< 0.01	1.00E00	1.00E00
regulation of cell diameter (GO:0060305)	1	0	.00	-	< 0.01	1.00E00	1.00E00
positive regulation of biomineralization (GO:0110151)	48	0	.08	-	< 0.01	1.00E00	1.00E00
regulation of phosphatidylinositol dephosphorylation (GO:0060304)	6	0	.01	-	< 0.01	1.00E00	1.00E00
negative regulation of biomineralization (GO:0110150)	29	0	.05	-	< 0.01	1.00E00	1.00E00
1-phosphatidyl-1D-myo-inositol 4,5-bisphosphate biosynthetic process (GO:1902635)	3	0	.00	-	< 0.01	1.00E00	1.00E00
negative regulation of cytokine activity (GO:0060302)	2	0	.00	-	< 0.01	1.00E00	1.00E00
1-phosphatidyl-1D-myo-inositol 4,5-bisphosphate metabolic process (GO:1902633)	3	0	.00	-	< 0.01	1.00E00	1.00E00
positive regulation of cytokine activity (GO:0060301)	1	0	.00	-	< 0.01	1.00E00	1.00E00
positive regulation of membrane hyperpolarization (GO:1902632)	1	0	.00	-	< 0.01	1.00E00	1.00E00
cellular iron ion homeostasis (GO:0006879)	72	0	.12	-	< 0.01	1.00E00	1.00E00
regulation of cytokine activity (GO:0060300)	4	0	.01	-	< 0.01	1.00E00	1.00E00
negative regulation of membrane hyperpolarization (GO:1902631)	2	0	.00	-	< 0.01	1.00E00	1.00E00
cellular copper ion homeostasis (GO:0006878)	16	0	.03	-	< 0.01	1.00E00	1.00E00
regulation of membrane hyperpolarization (GO:1902630)	5	0	.01	-	< 0.01	1.00E00	1.00E00
cellular cadmium ion homeostasis (GO:0006876)	2	0	.00	-	< 0.01	1.00E00	1.00E00
cellular metal ion homeostasis (GO:0006875)	561	2	.90	+	2.22	2.27E-01	1.00E00
cellular calcium ion homeostasis (GO:0006874)	425	0	.68	-	< 0.01	1.00E00	1.00E00
cellular ion homeostasis (GO:0006873)	659	2	1.06	+	1.89	2.86E-01	1.00E00
regulation of biomineralization (GO:0110149)	95	0	.15	-	< 0.01	1.00E00	1.00E00
response to anoxia (GO:0034059)	3	0	.00	-	< 0.01	1.00E00	1.00E00
biomineralization (GO:0110148)	94	0	.15	-	< 0.01	1.00E00	1.00E00
endosomal vesicle fusion (GO:0034058)	8	0	.01	-	< 0.01	1.00E00	1.00E00
DNA biosynthetic process (GO:0071897)	117	0	.19	-	< 0.01	1.00E00	1.00E00
protein localization to adherens junction (GO:0071896)	5	0	.01	-	< 0.01	1.00E00	1.00E00
regulation of mRNA stability involved in cellular response to UV (GO:1902629)	1	0	.00	-	< 0.01	1.00E00	1.00E00
suppression by symbiont of host defense-related programmed cell death (GO:0034054)	1	0	.00	-	< 0.01	1.00E00	1.00E00
odontoblast differentiation (GO:0071895)	3	0	.00	-	< 0.01	1.00E00	1.00E00
modulation by symbiont of host defense-related programmed cell death (GO:0034053)	1	0	.00	-	< 0.01	1.00E00	1.00E00
histone H2B conserved C-terminal lysine ubiquitination (GO:0071894)	1	0	.00	-	< 0.01	1.00E00	1.00E00
BMP signaling pathway involved in nephric duct formation (GO:0071893)	1	0	.00	-	< 0.01	1.00E00	1.00E00
assembly of large subunit precursor of preribosome (GO:1902626)	3	0	.00	-	< 0.01	1.00E00	1.00E00
positive regulation of neutrophil migration (GO:1902624)	29	0	.05	-	< 0.01	1.00E00	1.00E00
negative regulation of neutrophil migration (GO:1902623)	4	0	.01	-	< 0.01	1.00E00	1.00E00
regulation of neutrophil migration (GO:1902622)	41	0	.07	-	< 0.01	1.00E00	1.00E00
lipid transport (GO:0006869)	315	0	.50	-	< 0.01	1.00E00	1.00E00
glutamine transport (GO:0006868)	8	0	.01	-	< 0.01	1.00E00	1.00E00
asparagine transport (GO:0006867)	3	0	.00	-	< 0.01	1.00E00	1.00E00
amino acid transport (GO:0006865)	118	1	.19	+	5.29	1.74E-01	1.00E00
pyrimidine nucleotide transport (GO:0006864)	2	0	.00	-	< 0.01	1.00E00	1.00E00
purine nucleobase transport (GO:0006863)	8	0	.01	-	< 0.01	1.00E00	1.00E00
nucleotide transport (GO:0006862)	36	0	.06	-	< 0.01	1.00E00	1.00E00
positive regulation of transcription by glucose (GO:0046016)	4	0	.01	-	< 0.01	1.00E00	1.00E00
regulation of transcription by glucose (GO:0046015)	5	0	.01	-	< 0.01	1.00E00	1.00E00
regulation of T cell homeostatic proliferation (GO:0046013)	3	0	.00	-	< 0.01	1.00E00	1.00E00
positive regulation of circadian sleep/wake cycle, non-REM sleep (GO:0046010)	4	0	.01	-	< 0.01	1.00E00	1.00E00
macrophage apoptotic process (GO:0071888)	2	0	.00	-	< 0.01	1.00E00	1.00E00
Norrin signaling pathway (GO:0110135)	3	0	.00	-	< 0.01	1.00E00	1.00E00
leukocyte apoptotic process (GO:0071887)	28	0	.04	-	< 0.01	1.00E00	1.00E00
cellular response to fluoride (GO:1902618)	1	0	.00	-	< 0.01	1.00E00	1.00E00
response to fluoride (GO:1902617)	5	0	.01	-	< 0.01	1.00E00	1.00E00
acyl carnitine transmembrane transport (GO:1902616)	4	0	.01	-	< 0.01	1.00E00	1.00E00
phospholipase C-activating adrenergic receptor signaling pathway (GO:0071882)	1	0	.00	-	< 0.01	1.00E00	1.00E00
adenylate cyclase-inhibiting adrenergic receptor signaling pathway (GO:0071881)	1	0	.00	-	< 0.01	1.00E00	1.00E00
negative regulation of anti-Mullerian hormone signaling pathway (GO:1902613)	1	0	.00	-	< 0.01	1.00E00	1.00E00
adenylate cyclase-activating adrenergic receptor signaling pathway (GO:0071880)	21	0	.03	-	< 0.01	1.00E00	1.00E00
regulation of anti-Mullerian hormone signaling pathway (GO:1902612)	1	0	.00	-	< 0.01	1.00E00	1.00E00
extracellular transport (GO:0006858)	37	0	.06	-	< 0.01	1.00E00	1.00E00
oligopeptide transport (GO:0006857)	14	0	.02	-	< 0.01	1.00E00	1.00E00
drug transmembrane transport (GO:0006855)	7	0	.01	-	< 0.01	1.00E00	1.00E00
carnitine shuttle (GO:0006853)	11	0	.02	-	< 0.01	1.00E00	1.00E00
mitochondrial calcium ion transmembrane transport (GO:0006851)	25	0	.04	-	< 0.01	1.00E00	1.00E00
mitochondrial pyruvate transmembrane transport (GO:0006850)	3	0	.00	-	< 0.01	1.00E00	1.00E00
negative regulation of activated T cell proliferation (GO:0046007)	14	0	.02	-	< 0.01	1.00E00	1.00E00
regulation of activated T cell proliferation (GO:0046006)	41	0	.07	-	< 0.01	1.00E00	1.00E00
antigen processing and presentation of peptide antigen via MHC class II (GO:0002495)	101	0	.16	-	< 0.01	1.00E00	1.00E00
positive regulation of circadian sleep/wake cycle, REM sleep (GO:0046005)	1	0	.00	-	< 0.01	1.00E00	1.00E00
antigen processing and presentation of endogenous peptide antigen via MHC class II (GO:0002491)	2	0	.00	-	< 0.01	1.00E00	1.00E00
positive regulation of adenylate cyclase-activating adrenergic receptor signaling pathway (GO:0071879)	1	0	.00	-	< 0.01	1.00E00	1.00E00
purine ribonucleoside bisphosphate biosynthetic process (GO:0034036)	6	0	.01	-	< 0.01	1.00E00	1.00E00
negative regulation of adenylate cyclase-activating adrenergic receptor signaling pathway (GO:0071878)	4	0	.01	-	< 0.01	1.00E00	1.00E00
purine ribonucleoside bisphosphate metabolic process (GO:0034035)	25	0	.04	-	< 0.01	1.00E00	1.00E00
regulation of adenylate cyclase-inhibiting adrenergic receptor signaling pathway (GO:0071877)	1	0	.00	-	< 0.01	1.00E00	1.00E00
purine nucleoside bisphosphate catabolic process (GO:0034034)	6	0	.01	-	< 0.01	1.00E00	1.00E00
positive regulation of large conductance calcium-activated potassium channel activity (GO:1902608)	2	0	.00	-	< 0.01	1.00E00	1.00E00
purine nucleoside bisphosphate biosynthetic process (GO:0034033)	60	0	.10	-	< 0.01	1.00E00	1.00E00
adrenergic receptor signaling pathway (GO:0071875)	24	0	.04	-	< 0.01	1.00E00	1.00E00
negative regulation of large conductance calcium-activated potassium channel activity (GO:1902607)	1	0	.00	-	< 0.01	1.00E00	1.00E00
purine nucleoside bisphosphate metabolic process (GO:0034032)	133	0	.21	-	< 0.01	1.00E00	1.00E00
cellular response to norepinephrine stimulus (GO:0071874)	2	0	.00	-	< 0.01	1.00E00	1.00E00
regulation of large conductance calcium-activated potassium channel activity (GO:1902606)	3	0	.00	-	< 0.01	1.00E00	1.00E00
ribonucleoside bisphosphate catabolic process (GO:0034031)	6	0	.01	-	< 0.01	1.00E00	1.00E00
response to norepinephrine (GO:0071873)	3	0	.00	-	< 0.01	1.00E00	1.00E00
heterotrimeric G-protein complex assembly (GO:1902605)	1	0	.00	-	< 0.01	1.00E00	1.00E00
ribonucleoside bisphosphate biosynthetic process (GO:0034030)	60	0	.10	-	< 0.01	1.00E00	1.00E00
cellular response to epinephrine stimulus (GO:0071872)	13	0	.02	-	< 0.01	1.00E00	1.00E00
response to epinephrine (GO:0071871)	16	0	.03	-	< 0.01	1.00E00	1.00E00
carnitine transmembrane transport (GO:1902603)	4	0	.01	-	< 0.01	1.00E00	1.00E00
cellular response to catecholamine stimulus (GO:0071870)	99	0	.16	-	< 0.01	1.00E00	1.00E00
pyruvate transport (GO:0006848)	6	0	.01	-	< 0.01	1.00E00	1.00E00
proton transmembrane transport (GO:1902600)	133	0	.21	-	< 0.01	1.00E00	1.00E00
acyl carnitine transport (GO:0006844)	5	0	.01	-	< 0.01	1.00E00	1.00E00
mitochondrial citrate transmembrane transport (GO:0006843)	1	0	.00	-	< 0.01	1.00E00	1.00E00
tricarboxylic acid transport (GO:0006842)	5	0	.01	-	< 0.01	1.00E00	1.00E00
antigen processing and presentation of endogenous peptide antigen via MHC class Ib via ER pathway, TAP-dependent (GO:0002489)	1	0	.00	-	< 0.01	1.00E00	1.00E00
antigen processing and presentation of endogenous peptide antigen via MHC class Ib via ER pathway (GO:0002488)	1	0	.00	-	< 0.01	1.00E00	1.00E00
antigen processing and presentation of endogenous peptide antigen via MHC class I via ER pathway, TAP-independent (GO:0002486)	8	0	.01	-	< 0.01	1.00E00	1.00E00
antigen processing and presentation of endogenous peptide antigen via MHC class I via ER pathway, TAP-dependent (GO:0002485)	1	0	.00	-	< 0.01	1.00E00	1.00E00
antigen processing and presentation of endogenous peptide antigen via MHC class I via ER pathway (GO:0002484)	8	0	.01	-	< 0.01	1.00E00	1.00E00
antigen processing and presentation of endogenous peptide antigen (GO:0002483)	19	0	.03	-	< 0.01	1.00E00	1.00E00
specification of animal organ identity (GO:0010092)	18	0	.03	-	< 0.01	1.00E00	1.00E00
antigen processing and presentation of exogenous protein antigen via MHC class Ib, TAP-dependent (GO:0002481)	1	0	.00	-	< 0.01	1.00E00	1.00E00
antigen processing and presentation of exogenous peptide antigen via MHC class I, TAP-independent (GO:0002480)	9	0	.01	-	< 0.01	1.00E00	1.00E00
response to catecholamine (GO:0071869)	103	0	.17	-	< 0.01	1.00E00	1.00E00
cellular response to monoamine stimulus (GO:0071868)	99	0	.16	-	< 0.01	1.00E00	1.00E00
response to monoamine (GO:0071867)	103	0	.17	-	< 0.01	1.00E00	1.00E00
negative regulation of lipid transporter activity (GO:0110114)	1	0	.00	-	< 0.01	1.00E00	1.00E00
negative regulation of apoptotic process in bone marrow cell (GO:0071866)	5	0	.01	-	< 0.01	1.00E00	1.00E00
positive regulation of lipid transporter activity (GO:0110113)	2	0	.00	-	< 0.01	1.00E00	1.00E00
regulation of apoptotic process in bone marrow cell (GO:0071865)	5	0	.01	-	< 0.01	1.00E00	1.00E00
regulation of lipid transporter activity (GO:0110112)	4	0	.01	-	< 0.01	1.00E00	1.00E00
positive regulation of cell proliferation in bone marrow (GO:0071864)	6	0	.01	-	< 0.01	1.00E00	1.00E00
negative regulation of animal organ morphogenesis (GO:0110111)	2	0	.00	-	< 0.01	1.00E00	1.00E00
response to silicon dioxide (GO:0034021)	3	0	.00	-	< 0.01	1.00E00	1.00E00
regulation of cell proliferation in bone marrow (GO:0071863)	7	0	.01	-	< 0.01	1.00E00	1.00E00
positive regulation of animal organ morphogenesis (GO:0110110)	31	0	.05	-	< 0.01	1.00E00	1.00E00
mitochondrial transport (GO:0006839)	235	0	.38	-	< 0.01	1.00E00	1.00E00
serotonin transport (GO:0006837)	9	0	.01	-	< 0.01	1.00E00	1.00E00
neurotransmitter transport (GO:0006836)	142	0	.23	-	< 0.01	1.00E00	1.00E00
dicarboxylic acid transport (GO:0006835)	66	0	.11	-	< 0.01	1.00E00	1.00E00
water transport (GO:0006833)	21	0	.03	-	< 0.01	1.00E00	1.00E00
antigen processing and presentation of exogenous peptide antigen via MHC class I, TAP-dependent (GO:0002479)	76	0	.12	-	< 0.01	1.00E00	1.00E00
antigen processing and presentation of exogenous peptide antigen (GO:0002478)	178	0	.29	-	< 0.01	1.00E00	1.00E00
antigen processing and presentation of exogenous peptide antigen via MHC class Ib (GO:0002477)	3	0	.00	-	< 0.01	1.00E00	1.00E00
antigen processing and presentation of endogenous peptide antigen via MHC class Ib (GO:0002476)	6	0	.01	-	< 0.01	1.00E00	1.00E00
polarity specification of proximal/distal axis (GO:0010085)	2	0	.00	-	< 0.01	1.00E00	1.00E00
antigen processing and presentation via MHC class Ib (GO:0002475)	14	0	.02	-	< 0.01	1.00E00	1.00E00
antigen processing and presentation of peptide antigen via MHC class I (GO:0002474)	100	0	.16	-	< 0.01	1.00E00	1.00E00
plasmacytoid dendritic cell antigen processing and presentation (GO:0002470)	1	0	.00	-	< 0.01	1.00E00	1.00E00
mRNA alternative polyadenylation (GO:0110104)	5	0	.01	-	< 0.01	1.00E00	1.00E00
response to triglyceride (GO:0034014)	1	0	.00	-	< 0.01	1.00E00	1.00E00
fungal-type cell wall organization or biogenesis (GO:0071852)	1	0	.00	-	< 0.01	1.00E00	1.00E00
zinc ion transport (GO:0006829)	29	0	.05	-	< 0.01	1.00E00	1.00E00
manganese ion transport (GO:0006828)	15	0	.02	-	< 0.01	1.00E00	1.00E00
iron ion transport (GO:0006826)	76	0	.12	-	< 0.01	1.00E00	1.00E00
copper ion transport (GO:0006825)	15	0	.02	-	< 0.01	1.00E00	1.00E00
cobalt ion transport (GO:0006824)	6	0	.01	-	< 0.01	1.00E00	1.00E00
chloride transport (GO:0006821)	103	0	.17	-	< 0.01	1.00E00	1.00E00
myeloid dendritic cell antigen processing and presentation (GO:0002469)	3	0	.00	-	< 0.01	1.00E00	1.00E00
anion transport (GO:0006820)	460	1	.74	+	1.36	5.26E-01	1.00E00
dendritic cell antigen processing and presentation (GO:0002468)	4	0	.01	-	< 0.01	1.00E00	1.00E00
germinal center formation (GO:0002467)	8	0	.01	-	< 0.01	1.00E00	1.00E00
peripheral tolerance induction (GO:0002465)	2	0	.00	-	< 0.01	1.00E00	1.00E00
tolerance induction dependent upon immune response (GO:0002461)	2	0	.00	-	< 0.01	1.00E00	1.00E00
zygote asymmetric cell division (GO:0010070)	1	0	.00	-	< 0.01	1.00E00	1.00E00
adaptive immune response based on somatic recombination of immune receptors built from immunoglobulin superfamily domains (GO:0002460)	269	1	.43	+	2.32	3.53E-01	1.00E00
positive regulation of ERK1 and ERK2 cascade via TNFSF11-mediated signaling (GO:0071848)	2	0	.00	-	< 0.01	1.00E00	1.00E00
TNFSF11-mediated signaling pathway (GO:0071847)	5	0	.01	-	< 0.01	1.00E00	1.00E00
actin filament debranching (GO:0071846)	2	0	.00	-	< 0.01	1.00E00	1.00E00
corpus callosum development (GO:0022038)	14	0	.02	-	< 0.01	1.00E00	1.00E00
cellular component organization or biogenesis (GO:0071840)	6006	10	9.62	+	1.04	8.50E-01	1.00E00
metencephalon development (GO:0022037)	112	1	.18	+	5.57	1.66E-01	1.00E00
phosphate ion transport (GO:0006817)	20	0	.03	-	< 0.01	1.00E00	1.00E00
calcium ion transport (GO:0006816)	244	1	.39	+	2.56	3.26E-01	1.00E00
[truncated: 13,808 more rows]

## Sheet: GO Molecular function
GO molecular function complete	Homo sapiens - REFLIST (20595)	upload_1 (33)	upload_1 (expected)	upload_1 (over/under)	upload_1 (fold Enrichment)	upload_1 (raw P-value)	upload_1 (FDR)
cell adhesion molecule binding (GO:0050839)	537	7	.86	+	8.14	2.01E-05	3.26E-02	FDR < 0.05
calcium ion binding (GO:0005509)	730	8	1.17	+	6.84	1.62E-05	3.94E-02
Toll-like receptor 4 binding (GO:0035662)	4	2	.01	+	> 100	3.71E-05	4.51E-02
icosanoid binding (GO:0050542)	7	2	.01	+	> 100	8.87E-05	5.39E-02
organic acid binding (GO:0043177)	135	4	.22	+	18.49	6.94E-05	5.62E-02
cadherin binding (GO:0045296)	323	6	.52	+	11.59	1.21E-05	5.89E-02
icosatetraenoic acid binding (GO:0050543)	7	2	.01	+	> 100	8.87E-05	6.16E-02
arachidonic acid binding (GO:0050544)	6	2	.01	+	> 100	6.91E-05	6.72E-02
RAGE receptor binding (GO:0050786)	11	2	.02	+	> 100	1.91E-04	9.31E-02
Toll-like receptor binding (GO:0035325)	12	2	.02	+	> 100	2.23E-04	9.86E-02
carboxylic acid binding (GO:0031406)	176	4	.28	+	14.18	1.88E-04	1.02E-01
long-chain fatty acid binding (GO:0036041)	14	2	.02	+	89.16	2.94E-04	1.19E-01
calcium-dependent protein binding (GO:0048306)	90	3	.14	+	20.80	4.39E-04	1.64E-01
L-ascorbic acid binding (GO:0031418)	20	2	.03	+	62.41	5.62E-04	1.95E-01
cytoskeletal protein binding (GO:0008092)	1003	7	1.61	+	4.36	9.21E-04	2.99E-01
small molecule binding (GO:0036094)	2507	11	4.02	+	2.74	1.30E-03	3.95E-01
vitamin binding (GO:0019842)	148	3	.24	+	12.65	1.79E-03	5.11E-01
fatty acid binding (GO:0005504)	39	2	.06	+	32.00	1.96E-03	5.29E-01
tubulin binding (GO:0015631)	382	4	.61	+	6.53	3.22E-03	6.02E-01
acetylgalactosaminyl-O-glycosyl-glycoprotein beta-1,6-N-acetylglucosaminyltransferase activity (GO:0047225)	1	1	.00	+	> 100	3.20E-03	6.22E-01
acetylgalactosaminyl-O-glycosyl-seryl-glycoprotein beta-1,6-N-acetylglucosaminyltransferase activity (GO:0106325)	1	1	.00	+	> 100	3.20E-03	6.48E-01
acetylgalactosaminyl-O-glycosyl-threonyl-glycoprotein beta-1,6-N-acetylglucosaminyltransferase activity (GO:0106326)	1	1	.00	+	> 100	3.20E-03	6.76E-01
peptidylglycine monooxygenase activity (GO:0004504)	1	1	.00	+	> 100	3.20E-03	7.07E-01
enzyme binding (GO:0019899)	2050	9	3.28	+	2.74	4.05E-03	7.30E-01
peptidylamidoglycolate lyase activity (GO:0004598)	1	1	.00	+	> 100	3.20E-03	7.40E-01
phosphoglycerate dehydrogenase activity (GO:0004617)	1	1	.00	+	> 100	3.20E-03	7.77E-01
O-phospho-L-serine:2-oxoglutarate aminotransferase activity (GO:0004648)	1	1	.00	+	> 100	3.20E-03	8.18E-01
asparagine synthase (glutamine-hydrolyzing) activity (GO:0004066)	2	1	.00	+	> 100	4.79E-03	8.32E-01
structural molecule activity (GO:0005198)	707	5	1.13	+	4.41	5.14E-03	8.62E-01
monocarboxylic acid binding (GO:0033293)	73	2	.12	+	17.10	6.40E-03	9.16E-01
N-acetyllactosaminide beta-1,6-N-acetylglucosaminyltransferase activity (GO:0008109)	3	1	.00	+	> 100	6.38E-03	9.41E-01
L-malate dehydrogenase activity (GO:0030060)	4	1	.01	+	> 100	7.97E-03	9.46E-01
exogenous protein binding (GO:0140272)	77	2	.12	+	16.21	7.08E-03	9.56E-01
virus receptor activity (GO:0001618)	76	2	.12	+	16.42	6.91E-03	9.60E-01
ubiquitin ligase activator activity (GO:1990757)	4	1	.01	+	> 100	7.97E-03	9.69E-01
procollagen-lysine 5-dioxygenase activity (GO:0008475)	3	1	.00	+	> 100	6.38E-03	9.70E-01
peptidyl-lysine 5-dioxygenase activity (GO:0070815)	4	1	.01	+	> 100	7.97E-03	9.94E-01
growth hormone receptor binding (GO:0005131)	9	0	.01	-	< 0.01	1.00E00	1.00E00
granulocyte colony-stimulating factor receptor binding (GO:0005130)	1	0	.00	-	< 0.01	1.00E00	1.00E00
14-3-3 protein binding (GO:0071889)	32	0	.05	-	< 0.01	1.00E00	1.00E00
neuromedin U binding (GO:0042924)	2	0	.00	-	< 0.01	1.00E00	1.00E00
neuropeptide binding (GO:0042923)	26	0	.04	-	< 0.01	1.00E00	1.00E00
neuromedin U receptor binding (GO:0042922)	1	0	.00	-	< 0.01	1.00E00	1.00E00
1-(4-iodo-2,5-dimethoxyphenyl)propan-2-amine binding (GO:0071886)	2	0	.00	-	< 0.01	1.00E00	1.00E00
N-terminal protein N-methyltransferase activity (GO:0071885)	2	0	.00	-	< 0.01	1.00E00	1.00E00
granulocyte macrophage colony-stimulating factor receptor binding (GO:0005129)	1	0	.00	-	< 0.01	1.00E00	1.00E00
erythropoietin receptor binding (GO:0005128)	2	0	.00	-	< 0.01	1.00E00	1.00E00
ciliary neurotrophic factor receptor binding (GO:0005127)	9	0	.01	-	< 0.01	1.00E00	1.00E00
cytokine receptor binding (GO:0005126)	270	1	.43	+	2.31	3.54E-01	1.00E00
cytokine activity (GO:0005125)	233	1	.37	+	2.68	3.14E-01	1.00E00
scavenger receptor binding (GO:0005124)	4	0	.01	-	< 0.01	1.00E00	1.00E00
death receptor binding (GO:0005123)	21	0	.03	-	< 0.01	1.00E00	1.00E00
Toll binding (GO:0005121)	1	0	.00	-	< 0.01	1.00E00	1.00E00
lactosylceramide 4-alpha-galactosyltransferase activity (GO:0050512)	1	0	.00	-	< 0.01	1.00E00	1.00E00
N-acetylgalactosaminyl-proteoglycan 3-beta-glucuronosyltransferase activity (GO:0050510)	4	0	.01	-	< 0.01	1.00E00	1.00E00
xenobiotic transmembrane transporter activity (GO:0042910)	31	0	.05	-	< 0.01	1.00E00	1.00E00
inositol trisphosphate phosphatase activity (GO:0046030)	11	0	.02	-	< 0.01	1.00E00	1.00E00
smoothened binding (GO:0005119)	3	0	.00	-	< 0.01	1.00E00	1.00E00
Tat protein binding (GO:0030957)	10	0	.02	-	< 0.01	1.00E00	1.00E00
potassium ion binding (GO:0030955)	12	0	.02	-	< 0.01	1.00E00	1.00E00
receptor tyrosine kinase-like orphan receptor binding (GO:0005115)	1	0	.00	-	< 0.01	1.00E00	1.00E00
type II transforming growth factor beta receptor binding (GO:0005114)	8	0	.01	-	< 0.01	1.00E00	1.00E00
N-acetylglucosaminyl-proteoglycan 4-beta-glucuronosyltransferase activity (GO:0050509)	2	0	.00	-	< 0.01	1.00E00	1.00E00
patched binding (GO:0005113)	8	0	.01	-	< 0.01	1.00E00	1.00E00
glucuronosyl-N-acetylglucosaminyl-proteoglycan 4-alpha-N-acetylglucosaminyltransferase activity (GO:0050508)	3	0	.00	-	< 0.01	1.00E00	1.00E00
Notch binding (GO:0005112)	25	0	.04	-	< 0.01	1.00E00	1.00E00
type 2 fibroblast growth factor receptor binding (GO:0005111)	5	0	.01	-	< 0.01	1.00E00	1.00E00
hyaluronan synthase activity (GO:0050501)	4	0	.01	-	< 0.01	1.00E00	1.00E00
tubulin deacetylase activity (GO:0042903)	2	0	.00	-	< 0.01	1.00E00	1.00E00
sn-1-glycerol-3-phosphate C16:0-DCA-CoA acyl transferase activity (GO:0102420)	4	0	.01	-	< 0.01	1.00E00	1.00E00
frizzled binding (GO:0005109)	39	1	.06	+	16.00	6.21E-02	1.00E00
type 1 fibroblast growth factor receptor binding (GO:0005105)	6	0	.01	-	< 0.01	1.00E00	1.00E00
mitochondrion targeting sequence binding (GO:0030943)	5	0	.01	-	< 0.01	1.00E00	1.00E00
fibroblast growth factor receptor binding (GO:0005104)	26	0	.04	-	< 0.01	1.00E00	1.00E00
endoplasmic reticulum signal peptide binding (GO:0030942)	3	0	.00	-	< 0.01	1.00E00	1.00E00
signaling receptor binding (GO:0005102)	1583	5	2.54	+	1.97	1.06E-01	1.00E00
5'-3' RNA polymerase activity (GO:0034062)	42	0	.07	-	< 0.01	1.00E00	1.00E00
DNA polymerase activity (GO:0034061)	41	0	.07	-	< 0.01	1.00E00	1.00E00
neuropeptide receptor binding (GO:0071855)	40	0	.06	-	< 0.01	1.00E00	1.00E00
oxidoreductase activity, acting on peroxide as acceptor (GO:0016684)	58	0	.09	-	< 0.01	1.00E00	1.00E00
RNA strand-exchange activity (GO:0034057)	2	0	.00	-	< 0.01	1.00E00	1.00E00
estrogen response element binding (GO:0034056)	3	0	.00	-	< 0.01	1.00E00	1.00E00
benzoate-CoA ligase activity (GO:0018858)	3	0	.00	-	< 0.01	1.00E00	1.00E00
oxidoreductase activity, acting on diphenols and related substances as donors (GO:0016679)	10	0	.02	-	< 0.01	1.00E00	1.00E00
oxidoreductase activity, acting on a heme group of donors (GO:0016675)	23	0	.04	-	< 0.01	1.00E00	1.00E00
oxidoreductase activity, acting on a sulfur group of donors, quinone or similar compound as acceptor (GO:0016672)	3	0	.00	-	< 0.01	1.00E00	1.00E00
oxidoreductase activity, acting on a sulfur group of donors, disulfide as acceptor (GO:0016671)	8	0	.01	-	< 0.01	1.00E00	1.00E00
oxidoreductase activity, acting on a sulfur group of donors, oxygen as acceptor (GO:0016670)	12	0	.02	-	< 0.01	1.00E00	1.00E00
UTP diphosphatase activity (GO:0036221)	1	0	.00	-	< 0.01	1.00E00	1.00E00
poly(G) binding (GO:0034046)	8	0	.01	-	< 0.01	1.00E00	1.00E00
ABC-type sterol transporter activity (GO:0034041)	2	0	.00	-	< 0.01	1.00E00	1.00E00
ATPase-coupled lipid transmembrane transporter activity (GO:0034040)	8	0	.01	-	< 0.01	1.00E00	1.00E00
HMG box domain binding (GO:0071837)	14	0	.02	-	< 0.01	1.00E00	1.00E00
oxidoreductase activity, acting on a sulfur group of donors, NAD(P) as acceptor (GO:0016668)	14	0	.02	-	< 0.01	1.00E00	1.00E00
oxidoreductase activity, acting on a sulfur group of donors (GO:0016667)	57	0	.09	-	< 0.01	1.00E00	1.00E00
oxidoreductase activity, acting on other nitrogenous compounds as donors, cytochrome as acceptor (GO:0016662)	4	0	.01	-	< 0.01	1.00E00	1.00E00
oxidoreductase activity, acting on other nitrogenous compounds as donors (GO:0016661)	7	0	.01	-	< 0.01	1.00E00	1.00E00
dTTP diphosphatase activity (GO:0036218)	5	0	.01	-	< 0.01	1.00E00	1.00E00
8-oxo-7,8-dihydroguanine DNA N-glycosylase activity (GO:0034039)	2	0	.00	-	< 0.01	1.00E00	1.00E00
deoxyhypusine synthase activity (GO:0034038)	1	0	.00	-	< 0.01	1.00E00	1.00E00
TPR domain binding (GO:0030911)	8	0	.01	-	< 0.01	1.00E00	1.00E00
oxidoreductase activity, acting on NAD(P)H, nitrogenous group as acceptor (GO:0016657)	2	0	.00	-	< 0.01	1.00E00	1.00E00
N-box binding (GO:0071820)	2	0	.00	-	< 0.01	1.00E00	1.00E00
oxidoreductase activity, acting on NAD(P)H, quinone or similar compound as acceptor (GO:0016655)	58	0	.09	-	< 0.01	1.00E00	1.00E00
oxidoreductase activity, acting on NAD(P)H, heme protein as acceptor (GO:0016653)	10	0	.02	-	< 0.01	1.00E00	1.00E00
oxidoreductase activity, acting on NAD(P)H, NAD(P) as acceptor (GO:0016652)	1	0	.00	-	< 0.01	1.00E00	1.00E00
oxidoreductase activity, acting on NAD(P)H (GO:0016651)	90	0	.14	-	< 0.01	1.00E00	1.00E00
calcium-independent protein kinase C activity (GO:0004699)	2	0	.00	-	< 0.01	1.00E00	1.00E00
calcium-dependent protein kinase C activity (GO:0004698)	16	1	.03	+	39.01	2.69E-02	1.00E00
protein kinase C activity (GO:0004697)	17	1	.03	+	36.71	2.84E-02	1.00E00
eukaryotic translation initiation factor 2alpha kinase activity (GO:0004694)	4	0	.01	-	< 0.01	1.00E00	1.00E00
cyclin-dependent protein serine/threonine kinase activity (GO:0004693)	29	0	.05	-	< 0.01	1.00E00	1.00E00
cGMP-dependent protein kinase activity (GO:0004692)	2	0	.00	-	< 0.01	1.00E00	1.00E00
cAMP-dependent protein kinase activity (GO:0004691)	8	0	.01	-	< 0.01	1.00E00	1.00E00
cyclic nucleotide-dependent protein kinase activity (GO:0004690)	10	0	.02	-	< 0.01	1.00E00	1.00E00
protein-lipid complex binding (GO:0071814)	29	0	.05	-	< 0.01	1.00E00	1.00E00
delta4-3-oxosteroid 5beta-reductase activity (GO:0047787)	2	0	.00	-	< 0.01	1.00E00	1.00E00
lipoprotein particle binding (GO:0071813)	29	0	.05	-	< 0.01	1.00E00	1.00E00
oxidoreductase activity, acting on the CH-NH group of donors, quinone or similar compound as acceptor (GO:0016649)	2	0	.00	-	< 0.01	1.00E00	1.00E00
oxidoreductase activity, acting on the CH-NH group of donors, oxygen as acceptor (GO:0016647)	4	0	.01	-	< 0.01	1.00E00	1.00E00
oxidoreductase activity, acting on the CH-NH group of donors, NAD or NADP as acceptor (GO:0016646)	18	0	.03	-	< 0.01	1.00E00	1.00E00
corticosterone 18-monooxygenase activity (GO:0047783)	2	0	.00	-	< 0.01	1.00E00	1.00E00
oxidoreductase activity, acting on the CH-NH group of donors (GO:0016645)	28	0	.04	-	< 0.01	1.00E00	1.00E00
citrate dehydratase activity (GO:0047780)	2	0	.00	-	< 0.01	1.00E00	1.00E00
oxidoreductase activity, acting on the CH-NH2 group of donors, disulfide as acceptor (GO:0016642)	1	0	.00	-	< 0.01	1.00E00	1.00E00
oxidoreductase activity, acting on the CH-NH2 group of donors, oxygen as acceptor (GO:0016641)	16	0	.03	-	< 0.01	1.00E00	1.00E00
phosphorylase kinase activity (GO:0004689)	4	0	.01	-	< 0.01	1.00E00	1.00E00
myosin light chain kinase activity (GO:0004687)	4	0	.01	-	< 0.01	1.00E00	1.00E00
FAD-AMP lyase (cyclizing) activity (GO:0034012)	1	0	.00	-	< 0.01	1.00E00	1.00E00
elongation factor-2 kinase activity (GO:0004686)	1	0	.00	-	< 0.01	1.00E00	1.00E00
calmodulin-dependent protein kinase activity (GO:0004683)	27	0	.04	-	< 0.01	1.00E00	1.00E00
(S)-citramalyl-CoA lyase activity (GO:0047777)	1	0	.00	-	< 0.01	1.00E00	1.00E00
oxidoreductase activity, acting on the CH-NH2 group of donors, NAD or NADP as acceptor (GO:0016639)	2	0	.00	-	< 0.01	1.00E00	1.00E00
3-hydroxyacyl-CoA dehydratase activity (GO:0018812)	5	0	.01	-	< 0.01	1.00E00	1.00E00
oxidoreductase activity, acting on the CH-NH2 group of donors (GO:0016638)	20	0	.03	-	< 0.01	1.00E00	1.00E00
oxidoreductase activity, acting on the CH-CH group of donors, quinone or related compound as acceptor (GO:0016635)	3	0	.00	-	< 0.01	1.00E00	1.00E00
oxidoreductase activity, acting on the CH-CH group of donors, oxygen as acceptor (GO:0016634)	10	0	.02	-	< 0.01	1.00E00	1.00E00
AMP-activated protein kinase activity (GO:0004679)	8	0	.01	-	< 0.01	1.00E00	1.00E00
DNA-dependent protein kinase activity (GO:0004677)	3	0	.00	-	< 0.01	1.00E00	1.00E00
3-phosphoinositide-dependent protein kinase activity (GO:0004676)	1	0	.00	-	< 0.01	1.00E00	1.00E00
transmembrane receptor protein serine/threonine kinase activity (GO:0004675)	19	0	.03	-	< 0.01	1.00E00	1.00E00
protein serine/threonine kinase activity (GO:0004674)	434	1	.70	+	1.44	5.05E-01	1.00E00
protein histidine kinase activity (GO:0004673)	1	0	.00	-	< 0.01	1.00E00	1.00E00
protein kinase activity (GO:0004672)	582	1	.93	+	1.07	6.12E-01	1.00E00
protein C-terminal S-isoprenylcysteine carboxyl O-methyltransferase activity (GO:0004671)	1	0	.00	-	< 0.01	1.00E00	1.00E00
oxidoreductase activity, acting on the CH-CH group of donors, NAD or NADP as acceptor (GO:0016628)	28	0	.04	-	< 0.01	1.00E00	1.00E00
oxidoreductase activity, acting on the CH-CH group of donors (GO:0016627)	59	0	.09	-	< 0.01	1.00E00	1.00E00
oxidoreductase activity, acting on the aldehyde or oxo group of donors, disulfide as acceptor (GO:0016624)	8	0	.01	-	< 0.01	1.00E00	1.00E00
oxidoreductase activity, acting on the aldehyde or oxo group of donors, oxygen as acceptor (GO:0016623)	3	0	.00	-	< 0.01	1.00E00	1.00E00
butyrate-CoA ligase activity (GO:0047760)	10	0	.02	-	< 0.01	1.00E00	1.00E00
oxidoreductase activity, acting on the aldehyde or oxo group of donors, NAD or NADP as acceptor (GO:0016620)	37	0	.06	-	< 0.01	1.00E00	1.00E00
protein-arginine deiminase activity (GO:0004668)	5	0	.01	-	< 0.01	1.00E00	1.00E00
prostaglandin-D synthase activity (GO:0004667)	3	0	.00	-	< 0.01	1.00E00	1.00E00
prostaglandin-endoperoxide synthase activity (GO:0004666)	2	0	.00	-	< 0.01	1.00E00	1.00E00
Rab geranylgeranyltransferase activity (GO:0004663)	4	0	.01	-	< 0.01	1.00E00	1.00E00
CAAX-protein geranylgeranyltransferase activity (GO:0004662)	2	0	.00	-	< 0.01	1.00E00	1.00E00
protein geranylgeranyltransferase activity (GO:0004661)	5	0	.01	-	< 0.01	1.00E00	1.00E00
protein farnesyltransferase activity (GO:0004660)	2	0	.00	-	< 0.01	1.00E00	1.00E00
chondroitin-glucuronate 5-epimerase activity (GO:0047757)	2	0	.00	-	< 0.01	1.00E00	1.00E00
chondroitin 4-sulfotransferase activity (GO:0047756)	4	0	.01	-	< 0.01	1.00E00	1.00E00
hydroxypyruvate reductase activity (GO:0016618)	1	0	.00	-	< 0.01	1.00E00	1.00E00
oxidoreductase activity, acting on the CH-OH group of donors, NAD or NADP as acceptor (GO:0016616)	126	1	.20	+	4.95	1.85E-01	1.00E00
RNA 5'-methyltransferase activity (GO:1990276)	1	0	.00	-	< 0.01	1.00E00	1.00E00
malate dehydrogenase activity (GO:0016615)	8	1	.01	+	78.01	1.43E-02	1.00E00
preribosome binding (GO:1990275)	1	0	.00	-	< 0.01	1.00E00	1.00E00
oxidoreductase activity, acting on CH-OH group of donors (GO:0016614)	138	1	.22	+	4.52	2.00E-01	1.00E00
cholestenone 5-alpha-reductase activity (GO:0047751)	3	0	.00	-	< 0.01	1.00E00	1.00E00
cholestenol delta-isomerase activity (GO:0047750)	2	0	.00	-	< 0.01	1.00E00	1.00E00
anti-Mullerian hormone receptor activity (GO:1990272)	1	0	.00	-	< 0.01	1.00E00	1.00E00
HLH domain binding (GO:0043398)	4	0	.01	-	< 0.01	1.00E00	1.00E00
heparan sulfate proteoglycan binding (GO:0043395)	18	0	.03	-	< 0.01	1.00E00	1.00E00
proteoglycan binding (GO:0043394)	37	0	.06	-	< 0.01	1.00E00	1.00E00
2-alkenal reductase (NADP+) activity (GO:0035798)	1	0	.00	-	< 0.01	1.00E00	1.00E00
prenyltransferase activity (GO:0004659)	17	0	.03	-	< 0.01	1.00E00	1.00E00
propionyl-CoA carboxylase activity (GO:0004658)	2	0	.00	-	< 0.01	1.00E00	1.00E00
proline dehydrogenase activity (GO:0004657)	2	0	.00	-	< 0.01	1.00E00	1.00E00
procollagen-proline 4-dioxygenase activity (GO:0004656)	5	0	.01	-	< 0.01	1.00E00	1.00E00
porphobilinogen synthase activity (GO:0004655)	1	0	.00	-	< 0.01	1.00E00	1.00E00
polyribonucleotide nucleotidyltransferase activity (GO:0004654)	1	0	.00	-	< 0.01	1.00E00	1.00E00
polypeptide N-acetylgalactosaminyltransferase activity (GO:0004653)	19	0	.03	-	< 0.01	1.00E00	1.00E00
polynucleotide adenylyltransferase activity (GO:0004652)	13	0	.02	-	< 0.01	1.00E00	1.00E00
polynucleotide 5'-phosphatase activity (GO:0004651)	2	0	.00	-	< 0.01	1.00E00	1.00E00
cholestanetriol 26-monooxygenase activity (GO:0047749)	1	0	.00	-	< 0.01	1.00E00	1.00E00
cholestanetetraol 26-dehydrogenase activity (GO:0047748)	1	0	.00	-	< 0.01	1.00E00	1.00E00
cholate-CoA ligase activity (GO:0047747)	2	0	.00	-	< 0.01	1.00E00	1.00E00
RNA polymerase II C-terminal domain phosphoserine binding (GO:1990269)	5	0	.01	-	< 0.01	1.00E00	1.00E00
growth hormone-releasing hormone activity (GO:0016608)	2	0	.00	-	< 0.01	1.00E00	1.00E00
endopolyphosphatase activity (GO:0000298)	5	0	.01	-	< 0.01	1.00E00	1.00E00
chlordecone reductase activity (GO:0047743)	1	0	.00	-	< 0.01	1.00E00	1.00E00
TRAIL binding (GO:0045569)	5	0	.01	-	< 0.01	1.00E00	1.00E00
adenine nucleotide transmembrane transporter activity (GO:0000295)	17	0	.03	-	< 0.01	1.00E00	1.00E00
glutaminyl-peptide cyclotransferase activity (GO:0016603)	2	0	.00	-	< 0.01	1.00E00	1.00E00
ferric-chelate reductase activity (GO:0000293)	4	0	.01	-	< 0.01	1.00E00	1.00E00
poly(ADP-ribose) glycohydrolase activity (GO:0004649)	2	0	.00	-	< 0.01	1.00E00	1.00E00
phosphoserine phosphatase activity (GO:0004647)	4	0	.01	-	< 0.01	1.00E00	1.00E00
1,4-alpha-oligoglucan phosphorylase activity (GO:0004645)	6	0	.01	-	< 0.01	1.00E00	1.00E00
phosphoribosylglycinamide formyltransferase activity (GO:0004644)	1	0	.00	-	< 0.01	1.00E00	1.00E00
phosphoribosylaminoimidazolecarboxamide formyltransferase activity (GO:0004643)	1	0	.00	-	< 0.01	1.00E00	1.00E00
phosphoribosylformylglycinamidine synthase activity (GO:0004642)	1	0	.00	-	< 0.01	1.00E00	1.00E00
phosphoribosylformylglycinamidine cyclo-ligase activity (GO:0004641)	1	0	.00	-	< 0.01	1.00E00	1.00E00
histone-glutamine methyltransferase activity (GO:1990259)	2	0	.00	-	< 0.01	1.00E00	1.00E00
CDP-glycerol diphosphatase activity (GO:0047734)	1	0	.00	-	< 0.01	1.00E00	1.00E00
magnesium ion binding (GO:0000287)	218	1	.35	+	2.86	2.97E-01	1.00E00
keratin filament binding (GO:1990254)	6	0	.01	-	< 0.01	1.00E00	1.00E00
1-phosphatidylinositol-3-phosphate 5-kinase activity (GO:0000285)	3	0	.00	-	< 0.01	1.00E00	1.00E00
carnosine synthase activity (GO:0047730)	1	0	.00	-	< 0.01	1.00E00	1.00E00
geranylgeranyl reductase activity (GO:0045550)	2	0	.00	-	< 0.01	1.00E00	1.00E00
phosphoribosylaminoimidazolesuccinocarboxamide synthase activity (GO:0004639)	1	0	.00	-	< 0.01	1.00E00	1.00E00
phosphoribosylaminoimidazole carboxylase activity (GO:0004638)	1	0	.00	-	< 0.01	1.00E00	1.00E00
phosphoribosylamine-glycine ligase activity (GO:0004637)	1	0	.00	-	< 0.01	1.00E00	1.00E00
phosphopyruvate hydratase activity (GO:0004634)	4	0	.01	-	< 0.01	1.00E00	1.00E00
phosphopantothenoylcysteine decarboxylase activity (GO:0004633)	1	0	.00	-	< 0.01	1.00E00	1.00E00
phosphopantothenate--cysteine ligase activity (GO:0004632)	1	0	.00	-	< 0.01	1.00E00	1.00E00
phosphomevalonate kinase activity (GO:0004631)	1	0	.00	-	< 0.01	1.00E00	1.00E00
phospholipase D activity (GO:0004630)	5	0	.01	-	< 0.01	1.00E00	1.00E00
RNA strand annealing activity (GO:0033592)	5	0	.01	-	< 0.01	1.00E00	1.00E00
iron-cytochrome-c reductase activity (GO:0047726)	1	0	.00	-	< 0.01	1.00E00	1.00E00
N6-methyladenosine-containing RNA binding (GO:1990247)	7	0	.01	-	< 0.01	1.00E00	1.00E00
histone kinase activity (H2A-T120 specific) (GO:1990244)	1	0	.00	-	< 0.01	1.00E00	1.00E00
dehydrodolichyl diphosphate synthase activity (GO:0045547)	2	0	.00	-	< 0.01	1.00E00	1.00E00
syndecan binding (GO:0045545)	6	0	.01	-	< 0.01	1.00E00	1.00E00
phospholipase C activity (GO:0004629)	28	0	.04	-	< 0.01	1.00E00	1.00E00
phospholipase A2 activity (GO:0004623)	33	0	.05	-	< 0.01	1.00E00	1.00E00
lysophospholipase activity (GO:0004622)	25	0	.04	-	< 0.01	1.00E00	1.00E00
glycosylphosphatidylinositol phospholipase D activity (GO:0004621)	1	0	.00	-	< 0.01	1.00E00	1.00E00
phospholipase activity (GO:0004620)	107	0	.17	-	< 0.01	1.00E00	1.00E00
indanol dehydrogenase activity (GO:0047718)	3	0	.00	-	< 0.01	1.00E00	1.00E00
steroid hormone binding (GO:1990239)	6	0	.01	-	< 0.01	1.00E00	1.00E00
double-stranded DNA endodeoxyribonuclease activity (GO:1990238)	1	0	.00	-	< 0.01	1.00E00	1.00E00
galactolipase activity (GO:0047714)	1	0	.00	-	< 0.01	1.00E00	1.00E00
peroxisome targeting sequence binding (GO:0000268)	6	0	.01	-	< 0.01	1.00E00	1.00E00
bis(5'-adenosyl)-triphosphatase activity (GO:0047710)	2	0	.00	-	< 0.01	1.00E00	1.00E00
chemokine (C-C motif) ligand 21 binding (GO:0035758)	1	0	.00	-	< 0.01	1.00E00	1.00E00
chemokine (C-C motif) ligand 19 binding (GO:0035757)	1	0	.00	-	< 0.01	1.00E00	1.00E00
phosphoglycerate mutase activity (GO:0004619)	4	0	.01	-	< 0.01	1.00E00	1.00E00
phosphoglycerate kinase activity (GO:0004618)	2	0	.00	-	< 0.01	1.00E00	1.00E00
cardiolipin hydrolase activity (GO:0035755)	1	0	.00	-	< 0.01	1.00E00	1.00E00
phosphogluconate dehydrogenase (decarboxylating) activity (GO:0004616)	1	0	.00	-	< 0.01	1.00E00	1.00E00
phosphomannomutase activity (GO:0004615)	2	0	.00	-	< 0.01	1.00E00	1.00E00
phosphoglucomutase activity (GO:0004614)	3	0	.00	-	< 0.01	1.00E00	1.00E00
phosphoenolpyruvate carboxykinase (GTP) activity (GO:0004613)	2	0	.00	-	< 0.01	1.00E00	1.00E00
phosphoenolpyruvate carboxykinase activity (GO:0004611)	2	0	.00	-	< 0.01	1.00E00	1.00E00
phosphoacetylglucosamine mutase activity (GO:0004610)	1	0	.00	-	< 0.01	1.00E00	1.00E00
biotinidase activity (GO:0047708)	2	0	.00	-	< 0.01	1.00E00	1.00E00
bile-salt sulfotransferase activity (GO:0047704)	2	0	.00	-	< 0.01	1.00E00	1.00E00
histone methyltransferase binding (GO:1990226)	11	0	.02	-	< 0.01	1.00E00	1.00E00
C-4 methylsterol oxidase activity (GO:0000254)	3	0	.00	-	< 0.01	1.00E00	1.00E00
3-keto sterol reductase activity (GO:0000253)	5	0	.01	-	< 0.01	1.00E00	1.00E00
C-3 sterol dehydrogenase (C-4 sterol decarboxylase) activity (GO:0000252)	1	0	.00	-	< 0.01	1.00E00	1.00E00
interleukin-27 receptor binding (GO:0045523)	1	0	.00	-	< 0.01	1.00E00	1.00E00
lanosterol synthase activity (GO:0000250)	1	0	.00	-	< 0.01	1.00E00	1.00E00
phosphatidylserine decarboxylase activity (GO:0004609)	2	0	.00	-	< 0.01	1.00E00	1.00E00
phosphatidylethanolamine N-methyltransferase activity (GO:0004608)	1	0	.00	-	< 0.01	1.00E00	1.00E00
phosphatidylcholine-sterol O-acyltransferase activity (GO:0004607)	1	0	.00	-	< 0.01	1.00E00	1.00E00
phosphatidate cytidylyltransferase activity (GO:0004605)	3	0	.00	-	< 0.01	1.00E00	1.00E00
phenylethanolamine N-methyltransferase activity (GO:0004603)	1	0	.00	-	< 0.01	1.00E00	1.00E00
glutathione peroxidase activity (GO:0004602)	23	0	.04	-	< 0.01	1.00E00	1.00E00
peroxidase activity (GO:0004601)	54	0	.09	-	< 0.01	1.00E00	1.00E00
folate reductase activity (GO:0033560)	1	0	.00	-	< 0.01	1.00E00	1.00E00
protein tag (GO:0031386)	14	0	.02	-	< 0.01	1.00E00	1.00E00
C-5 sterol desaturase activity (GO:0000248)	2	0	.00	-	< 0.01	1.00E00	1.00E00
C-8 sterol isomerase activity (GO:0000247)	1	0	.00	-	< 0.01	1.00E00	1.00E00
interleukin-23 receptor binding (GO:0045519)	2	0	.00	-	< 0.01	1.00E00	1.00E00
delta24(24-1) sterol reductase activity (GO:0000246)	1	0	.00	-	< 0.01	1.00E00	1.00E00
interleukin-22 receptor binding (GO:0045518)	2	0	.00	-	< 0.01	1.00E00	1.00E00
interleukin-20 receptor binding (GO:0045517)	1	0	.00	-	< 0.01	1.00E00	1.00E00
interleukin-18 receptor binding (GO:0045515)	1	0	.00	-	< 0.01	1.00E00	1.00E00
interleukin-27 binding (GO:0045513)	1	0	.00	-	< 0.01	1.00E00	1.00E00
CDP-diacylglycerol-phosphatidylglycerol phosphatidyltransferase activity (GO:0043337)	1	0	.00	-	< 0.01	1.00E00	1.00E00
2-octaprenyl-6-methoxy-1,4-benzoquinone methylase activity (GO:0043333)	1	0	.00	-	< 0.01	1.00E00	1.00E00
protein deacetylase activity (GO:0033558)	23	0	.04	-	< 0.01	1.00E00	1.00E00
dinitrosyl-iron complex binding (GO:0035731)	1	0	.00	-	< 0.01	1.00E00	1.00E00
S-nitrosoglutathione binding (GO:0035730)	1	0	.00	-	< 0.01	1.00E00	1.00E00
interleukin-27 receptor activity (GO:0045509)	2	0	.00	-	< 0.01	1.00E00	1.00E00
eukaryotic initiation factor 4G binding (GO:0031370)	1	0	.00	-	< 0.01	1.00E00	1.00E00
dynein intermediate chain binding (GO:0045505)	29	0	.05	-	< 0.01	1.00E00	1.00E00
dynein heavy chain binding (GO:0045504)	13	0	.02	-	< 0.01	1.00E00	1.00E00
dynein light chain binding (GO:0045503)	10	0	.02	-	< 0.01	1.00E00	1.00E00
phosphatidylinositol-3,4-bisphosphate binding (GO:0043325)	29	0	.05	-	< 0.01	1.00E00	1.00E00
lysophosphatidic acid binding (GO:0035727)	8	0	.01	-	< 0.01	1.00E00	1.00E00
MAP kinase phosphatase activity (GO:0033549)	15	0	.02	-	< 0.01	1.00E00	1.00E00
translation initiation factor binding (GO:0031369)	34	0	.05	-	< 0.01	1.00E00	1.00E00
N-acetylglucosaminylphosphatidylinositol deacetylase activity (GO:0000225)	1	0	.00	-	< 0.01	1.00E00	1.00E00
peptide-N4-(N-acetyl-beta-glucosaminyl)asparagine amidase activity (GO:0000224)	1	0	.00	-	< 0.01	1.00E00	1.00E00
macrophage migration inhibitory factor binding (GO:0035718)	2	0	.00	-	< 0.01	1.00E00	1.00E00
chemokine (C-C motif) ligand 7 binding (GO:0035717)	2	0	.00	-	< 0.01	1.00E00	1.00E00
chemokine (C-C motif) ligand 12 binding (GO:0035716)	1	0	.00	-	< 0.01	1.00E00	1.00E00
chemokine (C-C motif) ligand 2 binding (GO:0035715)	1	0	.00	-	< 0.01	1.00E00	1.00E00
delta-catenin binding (GO:0070097)	9	0	.01	-	< 0.01	1.00E00	1.00E00
fructose-6-phosphate binding (GO:0070095)	5	0	.01	-	< 0.01	1.00E00	1.00E00
DNA secondary structure binding (GO:0000217)	37	0	.06	-	< 0.01	1.00E00	1.00E00
tRNA 2'-phosphotransferase activity (GO:0000215)	2	0	.00	-	< 0.01	1.00E00	1.00E00
tRNA-intron endonuclease activity (GO:0000213)	2	0	.00	-	< 0.01	1.00E00	1.00E00
NAD+ diphosphatase activity (GO:0000210)	3	0	.00	-	< 0.01	1.00E00	1.00E00
very-long-chain-acyl-CoA dehydrogenase activity (GO:0017099)	4	0	.01	-	< 0.01	1.00E00	1.00E00
chloride-activated potassium channel activity (GO:0070089)	1	0	.00	-	< 0.01	1.00E00	1.00E00
sulfonylurea receptor binding (GO:0017098)	2	0	.00	-	< 0.01	1.00E00	1.00E00
iodotyrosine deiodinase activity (GO:0140616)	1	0	.00	-	< 0.01	1.00E00	1.00E00
chromo shadow domain binding (GO:0070087)	6	0	.01	-	< 0.01	1.00E00	1.00E00
acetylserotonin O-methyltransferase activity (GO:0017096)	1	0	.00	-	< 0.01	1.00E00	1.00E00
heparan sulfate 6-O-sulfotransferase activity (GO:0017095)	3	0	.00	-	< 0.01	1.00E00	1.00E00
P-type manganese transporter activity (GO:0140613)	2	0	.00	-	< 0.01	1.00E00	1.00E00
titin Z domain binding (GO:0070080)	2	0	.00	-	< 0.01	1.00E00	1.00E00
glycolipid transfer activity (GO:0017089)	3	0	.00	-	< 0.01	1.00E00	1.00E00
ATP hydrolysis activity (GO:0140603)	43	0	.07	-	< 0.01	1.00E00	1.00E00
4-galactosyl-N-acetylglucosaminide 3-alpha-L-fucosyltransferase activity (GO:0017083)	6	0	.01	-	< 0.01	1.00E00	1.00E00
chloride channel regulator activity (GO:0017081)	16	0	.03	-	< 0.01	1.00E00	1.00E00
sodium channel regulator activity (GO:0017080)	40	0	.06	-	< 0.01	1.00E00	1.00E00
raffinose alpha-galactosidase activity (GO:0052692)	1	0	.00	-	< 0.01	1.00E00	1.00E00
oxidative phosphorylation uncoupler activity (GO:0017077)	5	0	.01	-	< 0.01	1.00E00	1.00E00
purine nucleotide binding (GO:0017076)	1925	4	3.08	+	1.30	5.45E-01	1.00E00
syntaxin-1 binding (GO:0017075)	26	0	.04	-	< 0.01	1.00E00	1.00E00
proline-rich region binding (GO:0070064)	18	0	.03	-	< 0.01	1.00E00	1.00E00
RNA polymerase binding (GO:0070063)	61	0	.10	-	< 0.01	1.00E00	1.00E00
fructose binding (GO:0070061)	6	0	.01	-	< 0.01	1.00E00	1.00E00
U6 snRNA binding (GO:0017070)	14	0	.02	-	< 0.01	1.00E00	1.00E00
hexitol dehydrogenase activity (GO:0031320)	1	0	.00	-	< 0.01	1.00E00	1.00E00
carboxylic ester hydrolase activity (GO:0052689)	150	0	.24	-	< 0.01	1.00E00	1.00E00
snRNA binding (GO:0017069)	47	0	.08	-	< 0.01	1.00E00	1.00E00
single-strand selective uracil DNA N-glycosylase activity (GO:0017065)	1	0	.00	-	< 0.01	1.00E00	1.00E00
fatty acid amide hydrolase activity (GO:0017064)	4	0	.01	-	< 0.01	1.00E00	1.00E00
thrombospondin receptor activity (GO:0070053)	4	0	.01	-	< 0.01	1.00E00	1.00E00
collagen V binding (GO:0070052)	2	0	.00	-	< 0.01	1.00E00	1.00E00
S-methyl-5-thioadenosine phosphorylase activity (GO:0017061)	2	0	.00	-	< 0.01	1.00E00	1.00E00
fibrinogen binding (GO:0070051)	5	0	.01	-	< 0.01	1.00E00	1.00E00
3-galactosyl-N-acetylglucosaminide 4-alpha-L-fucosyltransferase activity (GO:0017060)	2	0	.00	-	< 0.01	1.00E00	1.00E00
deaminase activity (GO:0019239)	32	0	.05	-	< 0.01	1.00E00	1.00E00
cyclohydrolase activity (GO:0019238)	5	0	.01	-	< 0.01	1.00E00	1.00E00
centromeric DNA binding (GO:0019237)	6	0	.01	-	< 0.01	1.00E00	1.00E00
alkylthioltransferase activity (GO:0050497)	2	0	.00	-	< 0.01	1.00E00	1.00E00
6-phosphogluconolactonase activity (GO:0017057)	2	0	.00	-	< 0.01	1.00E00	1.00E00
structural constituent of nuclear pore (GO:0017056)	28	0	.04	-	< 0.01	1.00E00	1.00E00
rRNA (uridine-N3-)-methyltransferase activity (GO:0070042)	1	0	.00	-	< 0.01	1.00E00	1.00E00
D-erythro-sphingosine kinase activity (GO:0017050)	2	0	.00	-	< 0.01	1.00E00	1.00E00
retinoic acid binding (GO:0001972)	20	0	.03	-	< 0.01	1.00E00	1.00E00
tRNA (cytosine-2'-O-)-methyltransferase activity (GO:0052666)	1	0	.00	-	< 0.01	1.00E00	1.00E00
GTPase activator activity (GO:0005096)	466	0	.75	-	< 0.01	1.00E00	1.00E00
GTPase inhibitor activity (GO:0005095)	14	0	.02	-	< 0.01	1.00E00	1.00E00
Rho GDP-dissociation inhibitor activity (GO:0005094)	3	0	.00	-	< 0.01	1.00E00	1.00E00
Rab GDP-dissociation inhibitor activity (GO:0005093)	2	0	.00	-	< 0.01	1.00E00	1.00E00
GDP-dissociation inhibitor activity (GO:0005092)	16	0	.03	-	< 0.01	1.00E00	1.00E00
intramolecular transferase activity, transferring hydroxy groups (GO:0050486)	2	0	.00	-	< 0.01	1.00E00	1.00E00
IMP 5'-nucleotidase activity (GO:0050483)	3	0	.00	-	< 0.01	1.00E00	1.00E00
amide transmembrane transporter activity (GO:0042887)	37	0	.06	-	< 0.01	1.00E00	1.00E00
rRNA (guanosine-2'-O-)-methyltransferase activity (GO:0070039)	2	0	.00	-	< 0.01	1.00E00	1.00E00
activin binding (GO:0048185)	15	0	.02	-	< 0.01	1.00E00	1.00E00
imidazolonepropionase activity (GO:0050480)	1	0	.00	-	< 0.01	1.00E00	1.00E00
rRNA (pseudouridine) methyltransferase activity (GO:0070037)	1	0	.00	-	< 0.01	1.00E00	1.00E00
peptide hormone binding (GO:0017046)	52	0	.08	-	< 0.01	1.00E00	1.00E00
corticotropin-releasing hormone activity (GO:0017045)	1	0	.00	-	< 0.01	1.00E00	1.00E00
telomerase RNA binding (GO:0070034)	22	0	.04	-	< 0.01	1.00E00	1.00E00
glycosylceramidase activity (GO:0017042)	2	0	.00	-	< 0.01	1.00E00	1.00E00
galactosylgalactosylglucosylceramidase activity (GO:0017041)	1	0	.00	-	< 0.01	1.00E00	1.00E00
N-acylsphingosine amidohydrolase activity (GO:0017040)	7	0	.01	-	< 0.01	1.00E00	1.00E00
fibronectin binding (GO:0001968)	28	0	.04	-	< 0.01	1.00E00	1.00E00
G-protein alpha-subunit binding (GO:0001965)	26	0	.04	-	< 0.01	1.00E00	1.00E00
inositol-1,3,4,5-tetrakisphosphate 5-phosphatase activity (GO:0052659)	6	0	.01	-	< 0.01	1.00E00	1.00E00
inositol-1,4,5-trisphosphate 5-phosphatase activity (GO:0052658)	7	0	.01	-	< 0.01	1.00E00	1.00E00
guanine phosphoribosyltransferase activity (GO:0052657)	1	0	.00	-	< 0.01	1.00E00	1.00E00
L-isoleucine transaminase activity (GO:0052656)	2	0	.00	-	< 0.01	1.00E00	1.00E00
L-valine transaminase activity (GO:0052655)	2	0	.00	-	< 0.01	1.00E00	1.00E00
L-leucine transaminase activity (GO:0052654)	2	0	.00	-	< 0.01	1.00E00	1.00E00
guanyl-nucleotide exchange factor activity (GO:0005085)	224	0	.36	-	< 0.01	1.00E00	1.00E00
glyceryl-ether monooxygenase activity (GO:0050479)	1	0	.00	-	< 0.01	1.00E00	1.00E00
NADP-retinol dehydrogenase activity (GO:0052650)	13	0	.02	-	< 0.01	1.00E00	1.00E00
protein kinase C binding (GO:0005080)	55	0	.09	-	< 0.01	1.00E00	1.00E00
intermediate filament binding (GO:0019215)	15	0	.02	-	< 0.01	1.00E00	1.00E00
deacetylase activity (GO:0019213)	38	0	.06	-	< 0.01	1.00E00	1.00E00
arachidonate 15-lipoxygenase activity (GO:0050473)	3	0	.00	-	< 0.01	1.00E00	1.00E00
phosphatase inhibitor activity (GO:0019212)	52	0	.08	-	< 0.01	1.00E00	1.00E00
phosphatase activator activity (GO:0019211)	24	0	.04	-	< 0.01	1.00E00	1.00E00
kinase inhibitor activity (GO:0019210)	74	0	.12	-	< 0.01	1.00E00	1.00E00
nitric oxide binding (GO:0070026)	3	0	.00	-	< 0.01	1.00E00	1.00E00
carbon monoxide binding (GO:0070025)	1	0	.00	-	< 0.01	1.00E00	1.00E00
decanoate-CoA ligase activity (GO:0102391)	4	0	.01	-	< 0.01	1.00E00	1.00E00
mycophenolic acid acyl-glucuronide esterase activity (GO:0102390)	1	0	.00	-	< 0.01	1.00E00	1.00E00
nucleoside phosphate binding (GO:1901265)	2171	5	3.48	+	1.44	3.88E-01	1.00E00
MAP-kinase scaffold activity (GO:0005078)	11	0	.02	-	< 0.01	1.00E00	1.00E00
kinase activator activity (GO:0019209)	101	0	.16	-	< 0.01	1.00E00	1.00E00
lysophosphatidic acid phosphatase activity (GO:0052642)	3	0	.00	-	< 0.01	1.00E00	1.00E00
phosphatase regulator activity (GO:0019208)	76	0	.12	-	< 0.01	1.00E00	1.00E00
kinase regulator activity (GO:0019207)	233	0	.37	-	< 0.01	1.00E00	1.00E00
nucleoside kinase activity (GO:0019206)	9	0	.01	-	< 0.01	1.00E00	1.00E00
nucleobase-containing compound kinase activity (GO:0019205)	42	0	.07	-	< 0.01	1.00E00	1.00E00
polyprenol reductase activity (GO:0102389)	1	0	.00	-	< 0.01	1.00E00	1.00E00
carbohydrate phosphatase activity (GO:0019203)	11	0	.02	-	< 0.01	1.00E00	1.00E00
amino acid kinase activity (GO:0019202)	2	0	.00	-	< 0.01	1.00E00	1.00E00
N-acetylneuraminate synthase activity (GO:0050462)	1	0	.00	-	< 0.01	1.00E00	1.00E00
carbohydrate kinase activity (GO:0019200)	22	0	.04	-	< 0.01	1.00E00	1.00E00
armadillo repeat domain binding (GO:0070016)	10	0	.02	-	< 0.01	1.00E00	1.00E00
TBP-class protein binding (GO:0017025)	25	0	.04	-	< 0.01	1.00E00	1.00E00
myosin I binding (GO:0017024)	1	0	.00	-	< 0.01	1.00E00	1.00E00
myosin binding (GO:0017022)	74	0	.12	-	< 0.01	1.00E00	1.00E00
oligopeptidase activity (GO:0070012)	3	0	.00	-	< 0.01	1.00E00	1.00E00
myosin phosphatase regulator activity (GO:0017020)	3	0	.00	-	< 0.01	1.00E00	1.00E00
transmembrane receptor protein tyrosine kinase adaptor activity (GO:0005068)	13	0	.02	-	< 0.01	1.00E00	1.00E00
lipoprotein lipase activator activity (GO:0060230)	3	0	.00	-	< 0.01	1.00E00	1.00E00
ethanolamine-phosphate phospho-lyase activity (GO:0050459)	1	0	.00	-	< 0.01	1.00E00	1.00E00
UDP-N-acetylgalactosamine diphosphorylase activity (GO:0052630)	1	0	.00	-	< 0.01	1.00E00	1.00E00
tau protein binding (GO:0048156)	45	0	.07	-	< 0.01	1.00E00	1.00E00
serine-type aminopeptidase activity (GO:0070009)	1	0	.00	-	< 0.01	1.00E00	1.00E00
myosin phosphatase activity (GO:0017018)	4	0	.01	-	< 0.01	1.00E00	1.00E00
serine-type exopeptidase activity (GO:0070008)	10	0	.02	-	< 0.01	1.00E00	1.00E00
MAP kinase tyrosine/serine/threonine phosphatase activity (GO:0017017)	13	0	.02	-	< 0.01	1.00E00	1.00E00
metalloaminopeptidase activity (GO:0070006)	27	0	.04	-	< 0.01	1.00E00	1.00E00
cysteine-type exopeptidase activity (GO:0070004)	5	0	.01	-	< 0.01	1.00E00	1.00E00
threonine-type peptidase activity (GO:0070003)	25	0	.04	-	< 0.01	1.00E00	1.00E00
glutamic-type peptidase activity (GO:0070002)	1	0	.00	-	< 0.01	1.00E00	1.00E00
aspartic-type peptidase activity (GO:0070001)	40	0	.06	-	< 0.01	1.00E00	1.00E00
lipase activator activity (GO:0060229)	18	0	.03	-	< 0.01	1.00E00	1.00E00
phosphatidylcholine-sterol O-acyltransferase activator activity (GO:0060228)	6	0	.01	-	< 0.01	1.00E00	1.00E00
calcium-dependent ATPase activity (GO:0030899)	2	0	.00	-	< 0.01	1.00E00	1.00E00
phosphatidylinositol-3,5-bisphosphate 3-phosphatase activity (GO:0052629)	11	0	.02	-	< 0.01	1.00E00	1.00E00
laminin receptor activity (GO:0005055)	2	0	.00	-	< 0.01	1.00E00	1.00E00
peroxisome matrix targeting signal-2 binding (GO:0005053)	1	0	.00	-	< 0.01	1.00E00	1.00E00
peroxisome matrix targeting signal-1 binding (GO:0005052)	2	0	.00	-	< 0.01	1.00E00	1.00E00
3'-tyrosyl-DNA phosphodiesterase activity (GO:0017005)	1	0	.00	-	< 0.01	1.00E00	1.00E00
activin-activated receptor activity (GO:0017002)	10	0	.02	-	< 0.01	1.00E00	1.00E00
(R)-carnitine transmembrane transporter activity (GO:1901235)	1	0	.00	-	< 0.01	1.00E00	1.00E00
nuclear export signal receptor activity (GO:0005049)	11	0	.02	-	< 0.01	1.00E00	1.00E00
signal sequence binding (GO:0005048)	50	0	.08	-	< 0.01	1.00E00	1.00E00
13-lipoxin reductase activity (GO:0036185)	1	0	.00	-	< 0.01	1.00E00	1.00E00
signal recognition particle binding (GO:0005047)	7	0	.01	-	< 0.01	1.00E00	1.00E00
KDEL sequence binding (GO:0005046)	3	0	.00	-	< 0.01	1.00E00	1.00E00
exogenous lipid antigen binding (GO:0030884)	5	0	.01	-	< 0.01	1.00E00	1.00E00
endogenous lipid antigen binding (GO:0030883)	5	0	.01	-	< 0.01	1.00E00	1.00E00
scavenger receptor activity (GO:0005044)	47	0	.08	-	< 0.01	1.00E00	1.00E00
lipid antigen binding (GO:0030882)	5	0	.01	-	< 0.01	1.00E00	1.00E00
netrin receptor activity involved in chemorepulsion (GO:0005043)	1	0	.00	-	< 0.01	1.00E00	1.00E00
beta-2-microglobulin binding (GO:0030881)	8	0	.01	-	< 0.01	1.00E00	1.00E00
netrin receptor activity (GO:0005042)	6	0	.01	-	< 0.01	1.00E00	1.00E00
low-density lipoprotein particle receptor activity (GO:0005041)	15	0	.02	-	< 0.01	1.00E00	1.00E00
microfibril binding (GO:0050436)	4	0	.01	-	< 0.01	1.00E00	1.00E00
transforming growth factor beta binding (GO:0050431)	24	0	.04	-	< 0.01	1.00E00	1.00E00
BRE binding (GO:0042835)	2	0	.00	-	< 0.01	1.00E00	1.00E00
11-cis-retinol dehydrogenase activity (GO:0102354)	3	0	.00	-	< 0.01	1.00E00	1.00E00
peptidoglycan binding (GO:0042834)	18	0	.03	-	< 0.01	1.00E00	1.00E00
K6-linked polyubiquitin modification-dependent protein binding (GO:0071796)	2	0	.00	-	< 0.01	1.00E00	1.00E00
K11-linked polyubiquitin modification-dependent protein binding (GO:0071795)	1	0	.00	-	< 0.01	1.00E00	1.00E00
chemokine (C-C motif) ligand 5 binding (GO:0071791)	2	0	.00	-	< 0.01	1.00E00	1.00E00
farnesylated protein binding (GO:0001918)	1	0	.00	-	< 0.01	1.00E00	1.00E00
death receptor activity (GO:0005035)	13	0	.02	-	< 0.01	1.00E00	1.00E00
osmosensor activity (GO:0005034)	4	0	.01	-	< 0.01	1.00E00	1.00E00
calcium-dependent phospholipase C activity (GO:0050429)	2	0	.00	-	< 0.01	1.00E00	1.00E00
propane-1,3-diamine oxidase activity (GO:0052600)	1	0	.00	-	< 0.01	1.00E00	1.00E00
tumor necrosis factor-activated receptor activity (GO:0005031)	10	0	.02	-	< 0.01	1.00E00	1.00E00
neurotrophin receptor activity (GO:0005030)	4	0	.01	-	< 0.01	1.00E00	1.00E00
histone deacetylase binding (GO:0042826)	115	0	.18	-	< 0.01	1.00E00	1.00E00
nitrite reductase (NO-forming) activity (GO:0050421)	4	0	.01	-	< 0.01	1.00E00	1.00E00
3-hydroxy-lignoceroyl-CoA dehydratase activity (GO:0102345)	4	0	.01	-	< 0.01	1.00E00	1.00E00
3-hydroxy-behenoyl-CoA dehydratase activity (GO:0102344)	4	0	.01	-	< 0.01	1.00E00	1.00E00
3-hydroxy-arachidoyl-CoA dehydratase activity (GO:0102343)	4	0	.01	-	< 0.01	1.00E00	1.00E00
3-oxo-cerotoyl-CoA reductase activity (GO:0102342)	1	0	.00	-	< 0.01	1.00E00	1.00E00
3-oxo-lignoceroyl-CoA reductase activity (GO:0102341)	1	0	.00	-	< 0.01	1.00E00	1.00E00
3-oxo-behenoyl-CoA reductase activity (GO:0102340)	1	0	.00	-	< 0.01	1.00E00	1.00E00
transforming growth factor beta receptor activity, type II (GO:0005026)	1	0	.00	-	< 0.01	1.00E00	1.00E00
transforming growth factor beta receptor activity, type I (GO:0005025)	5	0	.01	-	< 0.01	1.00E00	1.00E00
transforming growth factor beta-activated receptor activity (GO:0005024)	12	0	.02	-	< 0.01	1.00E00	1.00E00
vascular endothelial growth factor-activated receptor activity (GO:0005021)	8	0	.01	-	< 0.01	1.00E00	1.00E00
stem cell factor receptor activity (GO:0005020)	1	0	.00	-	< 0.01	1.00E00	1.00E00
3-oxo-arachidoyl-CoA reductase activity (GO:0102339)	1	0	.00	-	< 0.01	1.00E00	1.00E00
3-oxo-lignoceronyl-CoA synthase activity (GO:0102338)	7	0	.01	-	< 0.01	1.00E00	1.00E00
3-oxo-cerotoyl-CoA synthase activity (GO:0102337)	7	0	.01	-	< 0.01	1.00E00	1.00E00
3-oxo-arachidoyl-CoA synthase activity (GO:0102336)	7	0	.01	-	< 0.01	1.00E00	1.00E00
Wnt-activated receptor activity (GO:0042813)	15	0	.02	-	< 0.01	1.00E00	1.00E00
platelet-derived growth factor beta-receptor activity (GO:0005019)	2	0	.00	-	< 0.01	1.00E00	1.00E00
platelet-derived growth factor alpha-receptor activity (GO:0005018)	1	0	.00	-	< 0.01	1.00E00	1.00E00
platelet-derived growth factor-activated receptor activity (GO:0005017)	3	0	.00	-	< 0.01	1.00E00	1.00E00
macrophage colony-stimulating factor receptor activity (GO:0005011)	2	0	.00	-	< 0.01	1.00E00	1.00E00
insulin-like growth factor-activated receptor activity (GO:0005010)	3	0	.00	-	< 0.01	1.00E00	1.00E00
[acetyl-CoA carboxylase] kinase activity (GO:0050405)	2	0	.00	-	< 0.01	1.00E00	1.00E00
vitamin D receptor binding (GO:0042809)	15	0	.02	-	< 0.01	1.00E00	1.00E00
fucose binding (GO:0042806)	5	0	.01	-	< 0.01	1.00E00	1.00E00
actinin binding (GO:0042805)	38	0	.06	-	< 0.01	1.00E00	1.00E00
protein homodimerization activity (GO:0042803)	692	1	1.11	-	.90	1.00E00	1.00E00
identical protein binding (GO:0042802)	2107	7	3.38	+	2.07	7.47E-02	1.00E00
calcium- and calmodulin-regulated 3',5'-cyclic-GMP phosphodiesterase activity (GO:0048101)	3	0	.00	-	< 0.01	1.00E00	1.00E00
1,8-cineole 2-exo-monooxygenase activity (GO:0102320)	1	0	.00	-	< 0.01	1.00E00	1.00E00
histone methyltransferase activity (H3-K4 specific) (GO:0042800)	17	0	.03	-	< 0.01	1.00E00	1.00E00
acetylpyruvate hydrolase activity (GO:0018773)	1	0	.00	-	< 0.01	1.00E00	1.00E00
amino acid binding (GO:0016597)	54	0	.09	-	< 0.01	1.00E00	1.00E00
thienylcyclohexylpiperidine binding (GO:0016596)	1	0	.00	-	< 0.01	1.00E00	1.00E00
glutamate binding (GO:0016595)	11	0	.02	-	< 0.01	1.00E00	1.00E00
glycine binding (GO:0016594)	14	0	.02	-	< 0.01	1.00E00	1.00E00
ribonuclease E activity (GO:0008995)	1	0	.00	-	< 0.01	1.00E00	1.00E00
insulin-activated receptor activity (GO:0005009)	3	0	.00	-	< 0.01	1.00E00	1.00E00
hepatocyte growth factor-activated receptor activity (GO:0005008)	1	0	.00	-	< 0.01	1.00E00	1.00E00
fibroblast growth factor-activated receptor activity (GO:0005007)	5	0	.01	-	< 0.01	1.00E00	1.00E00
epidermal growth factor-activated receptor activity (GO:0005006)	2	0	.00	-	< 0.01	1.00E00	1.00E00
kringle domain binding (GO:0036143)	1	0	.00	-	< 0.01	1.00E00	1.00E00
3-hydroxykynureninase activity (GO:0061981)	1	0	.00	-	< 0.01	1.00E00	1.00E00
transmembrane-ephrin receptor activity (GO:0005005)	17	0	.03	-	< 0.01	1.00E00	1.00E00
regulatory RNA binding (GO:0061980)	43	0	.07	-	< 0.01	1.00E00	1.00E00
GPI-linked ephrin receptor activity (GO:0005004)	7	0	.01	-	< 0.01	1.00E00	1.00E00
ephrin receptor activity (GO:0005003)	19	0	.03	-	< 0.01	1.00E00	1.00E00
peptidyl-asparagine 3-dioxygenase activity (GO:0036140)	1	0	.00	-	< 0.01	1.00E00	1.00E00
transmembrane receptor protein tyrosine phosphatase activity (GO:0005001)	17	0	.03	-	< 0.01	1.00E00	1.00E00
vasopressin receptor activity (GO:0005000)	7	0	.01	-	< 0.01	1.00E00	1.00E00
rRNA (adenine-N6-)-methyltransferase activity (GO:0008988)	3	0	.00	-	< 0.01	1.00E00	1.00E00
peptidyl-histidine dioxygenase activity (GO:0036139)	1	0	.00	-	< 0.01	1.00E00	1.00E00
kynurenine aminotransferase activity (GO:0036137)	4	0	.01	-	< 0.01	1.00E00	1.00E00
protein-glutamate O-methyltransferase activity (GO:0008983)	1	0	.00	-	< 0.01	1.00E00	1.00E00
12-hydroxyheptadecatrienoic acid synthase activity (GO:0036134)	3	0	.00	-	< 0.01	1.00E00	1.00E00
13-prostaglandin reductase activity (GO:0036132)	3	0	.00	-	< 0.01	1.00E00	1.00E00
prostaglandin D2 11-ketoreductase activity (GO:0036131)	1	0	.00	-	< 0.01	1.00E00	1.00E00
prostaglandin H2 endoperoxidase reductase activity (GO:0036130)	2	0	.00	-	< 0.01	1.00E00	1.00E00
phosphopentomutase activity (GO:0008973)	1	0	.00	-	< 0.01	1.00E00	1.00E00
phospholipase A1 activity (GO:0008970)	17	0	.03	-	< 0.01	1.00E00	1.00E00
BMP binding (GO:0036122)	15	0	.02	-	< 0.01	1.00E00	1.00E00
double-stranded DNA helicase activity (GO:0036121)	3	0	.00	-	< 0.01	1.00E00	1.00E00
phosphoglycolate phosphatase activity (GO:0008967)	2	0	.00	-	< 0.01	1.00E00	1.00E00
phospho-N-acetylmuramoyl-pentapeptide-transferase activity (GO:0008963)	1	0	.00	-	< 0.01	1.00E00	1.00E00
mRNA (adenine-N1-)-methyltransferase activity (GO:0061953)	3	0	.00	-	< 0.01	1.00E00	1.00E00
phosphatidylglycerophosphatase activity (GO:0008962)	1	0	.00	-	< 0.01	1.00E00	1.00E00
S-formylglutathione hydrolase activity (GO:0018738)	1	0	.00	-	< 0.01	1.00E00	1.00E00
3,4-dihydrocoumarin hydrolase activity (GO:0018733)	1	0	.00	-	< 0.01	1.00E00	1.00E00
lipopeptide binding (GO:0071723)	10	0	.02	-	< 0.01	1.00E00	1.00E00
beta-adrenergic receptor kinase activity (GO:0047696)	4	0	.01	-	< 0.01	1.00E00	1.00E00
ATP diphosphatase activity (GO:0047693)	1	0	.00	-	< 0.01	1.00E00	1.00E00
aspartyltransferase activity (GO:0047690)	3	0	.00	-	< 0.01	1.00E00	1.00E00
peptidoglycan glycosyltransferase activity (GO:0008955)	1	0	.00	-	< 0.01	1.00E00	1.00E00
peroxisome membrane class-1 targeting sequence binding (GO:0036105)	1	0	.00	-	< 0.01	1.00E00	1.00E00
peptide alpha-N-acetyltransferase activity (GO:0004596)	11	0	.02	-	< 0.01	1.00E00	1.00E00
pantetheine-phosphate adenylyltransferase activity (GO:0004595)	1	0	.00	-	< 0.01	1.00E00	1.00E00
pantothenate kinase activity (GO:0004594)	4	0	.01	-	< 0.01	1.00E00	1.00E00
oxoglutarate dehydrogenase (succinyl-transferring) activity (GO:0004591)	3	0	.00	-	< 0.01	1.00E00	1.00E00
orotidine-5'-phosphate decarboxylase activity (GO:0004590)	1	0	.00	-	< 0.01	1.00E00	1.00E00
icosanoid transmembrane transporter activity (GO:0071714)	3	0	.00	-	< 0.01	1.00E00	1.00E00
amine sulfotransferase activity (GO:0047685)	1	0	.00	-	< 0.01	1.00E00	1.00E00
oxaloacetate decarboxylase activity (GO:0008948)	4	0	.01	-	< 0.01	1.00E00	1.00E00
oligonucleotidase activity (GO:0008946)	1	0	.00	-	< 0.01	1.00E00	1.00E00
nitric oxide dioxygenase activity (GO:0008941)	1	0	.00	-	< 0.01	1.00E00	1.00E00
nitrate reductase activity (GO:0008940)	3	0	.00	-	< 0.01	1.00E00	1.00E00
orotate phosphoribosyltransferase activity (GO:0004588)	1	0	.00	-	< 0.01	1.00E00	1.00E00
ornithine-oxo-acid transaminase activity (GO:0004587)	1	0	.00	-	< 0.01	1.00E00	1.00E00
ornithine decarboxylase activity (GO:0004586)	2	0	.00	-	< 0.01	1.00E00	1.00E00
ornithine carbamoyltransferase activity (GO:0004585)	1	0	.00	-	< 0.01	1.00E00	1.00E00
dolichyl-phosphate-glucose-glycolipid alpha-glucosyltransferase activity (GO:0004583)	2	0	.00	-	< 0.01	1.00E00	1.00E00
dolichyl-phosphate beta-D-mannosyltransferase activity (GO:0004582)	1	0	.00	-	< 0.01	1.00E00	1.00E00
dolichyl-phosphate beta-glucosyltransferase activity (GO:0004581)	1	0	.00	-	< 0.01	1.00E00	1.00E00
arachidonate 8(R)-lipoxygenase activity (GO:0047677)	1	0	.00	-	< 0.01	1.00E00	1.00E00
arachidonate-CoA ligase activity (GO:0047676)	11	0	.02	-	< 0.01	1.00E00	1.00E00
cyclin-dependent protein serine/threonine kinase regulator activity (GO:0016538)	50	0	.08	-	< 0.01	1.00E00	1.00E00
metalloendopeptidase activity involved in amyloid precursor protein catabolic process (GO:1902945)	4	0	.01	-	< 0.01	1.00E00	1.00E00
chemorepellent activity (GO:0045499)	28	0	.04	-	< 0.01	1.00E00	1.00E00
gamma-glutamylaminecyclotransferase activity (GO:0061929)	1	0	.00	-	< 0.01	1.00E00	1.00E00
glutathione specific gamma-glutamylcyclotransferase activity (GO:0061928)	2	0	.00	-	< 0.01	1.00E00	1.00E00
ferredoxin-NAD(P) reductase activity (GO:0008937)	1	0	.00	-	< 0.01	1.00E00	1.00E00
superoxide dismutase copper chaperone activity (GO:0016532)	2	0	.00	-	< 0.01	1.00E00	1.00E00
copper chaperone activity (GO:0016531)	6	0	.01	-	< 0.01	1.00E00	1.00E00
metallochaperone activity (GO:0016530)	8	0	.01	-	< 0.01	1.00E00	1.00E00
peptide-glutamate-N-acetyltransferase activity (GO:1990190)	2	0	.00	-	< 0.01	1.00E00	1.00E00
inositol monophosphate 1-phosphatase activity (GO:0008934)	3	0	.00	-	< 0.01	1.00E00	1.00E00
protein propionyltransferase activity (GO:0061920)	1	0	.00	-	< 0.01	1.00E00	1.00E00
dolichyl-diphosphooligosaccharide-protein glycotransferase activity (GO:0004579)	5	0	.01	-	< 0.01	1.00E00	1.00E00
chitobiosyldiphosphodolichol beta-mannosyltransferase activity (GO:0004578)	1	0	.00	-	< 0.01	1.00E00	1.00E00
N-acetylglucosaminyldiphosphodolichol N-acetylglucosaminyltransferase activity (GO:0004577)	1	0	.00	-	< 0.01	1.00E00	1.00E00
oligosaccharyl transferase activity (GO:0004576)	6	0	.01	-	< 0.01	1.00E00	1.00E00
sucrose alpha-glucosidase activity (GO:0004575)	1	0	.00	-	< 0.01	1.00E00	1.00E00
oligo-1,6-glucosidase activity (GO:0004574)	1	0	.00	-	< 0.01	1.00E00	1.00E00
mannosyl-oligosaccharide glucosidase activity (GO:0004573)	1	0	.00	-	< 0.01	1.00E00	1.00E00
mannosyl-oligosaccharide 1,3-1,6-alpha-mannosidase activity (GO:0004572)	2	0	.00	-	< 0.01	1.00E00	1.00E00
mannosyl-oligosaccharide 1,2-alpha-mannosidase activity (GO:0004571)	7	0	.01	-	< 0.01	1.00E00	1.00E00
phosphatidylinositol bisphosphate binding (GO:1902936)	106	0	.17	-	< 0.01	1.00E00	1.00E00
peptide-serine-N-acetyltransferase activity (GO:1990189)	3	0	.00	-	< 0.01	1.00E00	1.00E00
methylglyoxal synthase activity (GO:0008929)	1	0	.00	-	< 0.01	1.00E00	1.00E00
latrotoxin receptor activity (GO:0016524)	2	0	.00	-	< 0.01	1.00E00	1.00E00
amino-acid racemase activity (GO:0047661)	1	0	.00	-	< 0.01	1.00E00	1.00E00
pituitary adenylate cyclase activating polypeptide activity (GO:0016521)	1	0	.00	-	< 0.01	1.00E00	1.00E00
omega-6 fatty acid desaturase activity (GO:0045485)	1	0	.00	-	< 0.01	1.00E00	1.00E00
growth hormone-releasing hormone receptor activity (GO:0016520)	3	0	.00	-	< 0.01	1.00E00	1.00E00
oligopeptide binding (GO:1900750)	12	0	.02	-	< 0.01	1.00E00	1.00E00
glycoprotein endo-alpha-1,2-mannosidase activity (GO:0004569)	1	0	.00	-	< 0.01	1.00E00	1.00E00
chitinase activity (GO:0004568)	4	0	.01	-	< 0.01	1.00E00	1.00E00
beta-mannosidase activity (GO:0004567)	1	0	.00	-	< 0.01	1.00E00	1.00E00
beta-glucuronidase activity (GO:0004566)	5	0	.01	-	< 0.01	1.00E00	1.00E00
beta-galactosidase activity (GO:0004565)	5	0	.01	-	< 0.01	1.00E00	1.00E00
beta-fructofuranosidase activity (GO:0004564)	1	0	.00	-	< 0.01	1.00E00	1.00E00
beta-N-acetylhexosaminidase activity (GO:0004563)	5	0	.01	-	< 0.01	1.00E00	1.00E00
alpha-N-acetylglucosaminidase activity (GO:0004561)	1	0	.00	-	< 0.01	1.00E00	1.00E00
alpha-L-fucosidase activity (GO:0004560)	2	0	.00	-	< 0.01	1.00E00	1.00E00
alpha-amino-acid esterase activity (GO:0047658)	1	0	.00	-	< 0.01	1.00E00	1.00E00
gastric inhibitory peptide receptor activity (GO:0016519)	1	0	.00	-	< 0.01	1.00E00	1.00E00
allyl-alcohol dehydrogenase activity (GO:0047655)	4	0	.01	-	< 0.01	1.00E00	1.00E00
interleukin-12 receptor activity (GO:0016517)	1	0	.00	-	< 0.01	1.00E00	1.00E00
EH domain binding (GO:1990175)	2	0	.00	-	< 0.01	1.00E00	1.00E00
phosphodiesterase decapping endonuclease activity (GO:1990174)	2	0	.00	-	< 0.01	1.00E00	1.00E00
glutathione binding (GO:0043295)	11	0	.02	-	< 0.01	1.00E00	1.00E00
alpha-mannosidase activity (GO:0004559)	14	0	.02	-	< 0.01	1.00E00	1.00E00
alpha-1,4-glucosidase activity (GO:0004558)	5	0	.01	-	< 0.01	1.00E00	1.00E00
alpha-galactosidase activity (GO:0004557)	2	0	.00	-	< 0.01	1.00E00	1.00E00
alpha-amylase activity (GO:0004556)	3	0	.00	-	< 0.01	1.00E00	1.00E00
alpha,alpha-trehalase activity (GO:0004555)	1	0	.00	-	< 0.01	1.00E00	1.00E00
hydrolase activity, hydrolyzing O-glycosyl compounds (GO:0004553)	95	0	.15	-	< 0.01	1.00E00	1.00E00
nucleotide diphosphatase activity (GO:0004551)	20	0	.03	-	< 0.01	1.00E00	1.00E00
nucleoside diphosphate kinase activity (GO:0004550)	19	0	.03	-	< 0.01	1.00E00	1.00E00
long-chain-3-hydroxyacyl-CoA dehydrogenase activity (GO:0016509)	3	0	.00	-	< 0.01	1.00E00	1.00E00
long-chain-enoyl-CoA hydratase activity (GO:0016508)	3	0	.00	-	< 0.01	1.00E00	1.00E00
peptidase activator activity involved in apoptotic process (GO:0016505)	21	0	.03	-	< 0.01	1.00E00	1.00E00
single-strand break-containing DNA binding (GO:1990165)	1	0	.00	-	< 0.01	1.00E00	1.00E00
peptidase activator activity (GO:0016504)	44	0	.07	-	< 0.01	1.00E00	1.00E00
pheromone receptor activity (GO:0016503)	6	0	.01	-	< 0.01	1.00E00	1.00E00
nucleotide receptor activity (GO:0016502)	21	0	.03	-	< 0.01	1.00E00	1.00E00
prostacyclin receptor activity (GO:0016501)	1	0	.00	-	< 0.01	1.00E00	1.00E00
mannose-phosphate guanylyltransferase activity (GO:0008905)	1	0	.00	-	< 0.01	1.00E00	1.00E00
protein-hormone receptor activity (GO:0016500)	18	0	.03	-	< 0.01	1.00E00	1.00E00
hydroxypyruvate isomerase activity (GO:0008903)	1	0	.00	-	< 0.01	1.00E00	1.00E00
P-type potassium:proton transporter activity (GO:0008900)	3	0	.00	-	< 0.01	1.00E00	1.00E00
tRNA-specific ribonuclease activity (GO:0004549)	14	0	.02	-	< 0.01	1.00E00	1.00E00
protein carrier activity (GO:0140597)	48	0	.08	-	< 0.01	1.00E00	1.00E00
ribonuclease activity (GO:0004540)	119	0	.19	-	< 0.01	1.00E00	1.00E00
alanine-oxo-acid transaminase activity (GO:0047635)	2	0	.00	-	< 0.01	1.00E00	1.00E00
ADP-ribose diphosphatase activity (GO:0047631)	6	0	.01	-	< 0.01	1.00E00	1.00E00
rDNA binding (GO:0000182)	8	0	.01	-	< 0.01	1.00E00	1.00E00
phospholipase binding (GO:0043274)	22	0	.04	-	< 0.01	1.00E00	1.00E00
CTPase activity (GO:0043273)	3	0	.00	-	< 0.01	1.00E00	1.00E00
deoxyribonuclease activity (GO:0004536)	59	0	.09	-	< 0.01	1.00E00	1.00E00
oligopeptide transmembrane transporter activity (GO:0035673)	11	0	.02	-	< 0.01	1.00E00	1.00E00
chromatin loop anchoring activity (GO:0140587)	1	0	.00	-	< 0.01	1.00E00	1.00E00
poly(A)-specific ribonuclease activity (GO:0004535)	13	0	.02	-	< 0.01	1.00E00	1.00E00
5'-3' exoribonuclease activity (GO:0004534)	3	0	.00	-	< 0.01	1.00E00	1.00E00
enone reductase activity (GO:0035671)	5	0	.01	-	< 0.01	1.00E00	1.00E00
promoter-enhancer loop anchoring activity (GO:0140585)	1	0	.00	-	< 0.01	1.00E00	1.00E00
exoribonuclease activity (GO:0004532)	39	0	.06	-	< 0.01	1.00E00	1.00E00
deoxyribonuclease II activity (GO:0004531)	2	0	.00	-	< 0.01	1.00E00	1.00E00
deoxyribonuclease I activity (GO:0004530)	5	0	.01	-	< 0.01	1.00E00	1.00E00
P-type monovalent copper transporter activity (GO:0140581)	2	0	.00	-	< 0.01	1.00E00	1.00E00
rRNA (adenine-N6,N6-)-dimethyltransferase activity (GO:0000179)	4	0	.01	-	< 0.01	1.00E00	1.00E00
talin binding (GO:1990147)	1	0	.00	-	< 0.01	1.00E00	1.00E00
adenosine-phosphate deaminase activity (GO:0047623)	3	0	.00	-	< 0.01	1.00E00	1.00E00
acylpyruvate hydrolase activity (GO:0047621)	1	0	.00	-	< 0.01	1.00E00	1.00E00
3'-5'-exoribonuclease activity (GO:0000175)	35	0	.06	-	< 0.01	1.00E00	1.00E00
acylglycerol kinase activity (GO:0047620)	1	0	.00	-	< 0.01	1.00E00	1.00E00
ribonuclease MRP activity (GO:0000171)	1	0	.00	-	< 0.01	1.00E00	1.00E00
sphingosine hydroxylase activity (GO:0000170)	1	0	.00	-	< 0.01	1.00E00	1.00E00
adenosine-diphosphatase activity (GO:0043262)	2	0	.00	-	< 0.01	1.00E00	1.00E00
exodeoxyribonuclease activity (GO:0004529)	23	0	.04	-	< 0.01	1.00E00	1.00E00
phosphodiesterase I activity (GO:0004528)	6	0	.01	-	< 0.01	1.00E00	1.00E00
exonuclease activity (GO:0004527)	82	0	.13	-	< 0.01	1.00E00	1.00E00
ribonuclease P activity (GO:0004526)	11	0	.02	-	< 0.01	1.00E00	1.00E00
Toll-like receptor 2 binding (GO:0035663)	3	0	.00	-	< 0.01	1.00E00	1.00E00
ribonuclease III activity (GO:0004525)	3	0	.00	-	< 0.01	1.00E00	1.00E00
transmembrane monodehydroascorbate reductase activity (GO:0140575)	3	0	.00	-	< 0.01	1.00E00	1.00E00
RNA-DNA hybrid ribonuclease activity (GO:0004523)	16	0	.03	-	< 0.01	1.00E00	1.00E00
ribonuclease A activity (GO:0004522)	4	0	.01	-	< 0.01	1.00E00	1.00E00
endoribonuclease activity (GO:0004521)	73	0	.12	-	< 0.01	1.00E00	1.00E00
endodeoxyribonuclease activity (GO:0004520)	40	0	.06	-	< 0.01	1.00E00	1.00E00
transmembrane ascorbate ferrireductase activity (GO:0140571)	4	0	.01	-	< 0.01	1.00E00	1.00E00
acyl-CoA hydrolase activity (GO:0047617)	20	0	.03	-	< 0.01	1.00E00	1.00E00
aconitate decarboxylase activity (GO:0047613)	1	0	.00	-	< 0.01	1.00E00	1.00E00
linoleate 9S-lipoxygenase activity (GO:1990136)	2	0	.00	-	< 0.01	1.00E00	1.00E00
nucleotide binding (GO:0000166)	2170	5	3.48	+	1.44	3.88E-01	1.00E00
acetylspermidine deacetylase activity (GO:0047611)	1	0	.00	-	< 0.01	1.00E00	1.00E00
endonuclease activity (GO:0004519)	130	0	.21	-	< 0.01	1.00E00	1.00E00
nuclease activity (GO:0004518)	212	0	.34	-	< 0.01	1.00E00	1.00E00
sodium-dependent organic anion transmembrane transporter activity (GO:0043250)	1	0	.00	-	< 0.01	1.00E00	1.00E00
nitric-oxide synthase activity (GO:0004517)	3	0	.00	-	< 0.01	1.00E00	1.00E00
nicotinate phosphoribosyltransferase activity (GO:0004516)	1	0	.00	-	< 0.01	1.00E00	1.00E00
transmembrane protein dislocase activity (GO:0140567)	2	0	.00	-	< 0.01	1.00E00	1.00E00
nicotinate-nucleotide adenylyltransferase activity (GO:0004515)	4	0	.01	-	< 0.01	1.00E00	1.00E00
nicotinate-nucleotide diphosphorylase (carboxylating) activity (GO:0004514)	3	0	.00	-	< 0.01	1.00E00	1.00E00
AP-3 adaptor complex binding (GO:0035651)	3	0	.00	-	< 0.01	1.00E00	1.00E00
neolactotetraosylceramide alpha-2,3-sialyltransferase activity (GO:0004513)	2	0	.00	-	< 0.01	1.00E00	1.00E00
AP-1 adaptor complex binding (GO:0035650)	5	0	.01	-	< 0.01	1.00E00	1.00E00
inositol-3-phosphate synthase activity (GO:0004512)	1	0	.00	-	< 0.01	1.00E00	1.00E00
UDP-D-xylose:beta-D-glucoside alpha-1,3-D-xylosyltransferase activity (GO:0140563)	2	0	.00	-	< 0.01	1.00E00	1.00E00
tyrosine 3-monooxygenase activity (GO:0004511)	1	0	.00	-	< 0.01	1.00E00	1.00E00
EGF-domain serine xylosyltransferase activity (GO:0140562)	3	0	.00	-	< 0.01	1.00E00	1.00E00
tryptophan 5-monooxygenase activity (GO:0004510)	2	0	.00	-	< 0.01	1.00E00	1.00E00
acetylputrescine deacetylase activity (GO:0047609)	1	0	.00	-	< 0.01	1.00E00	1.00E00
EGF-domain serine glucosyltransferase activity (GO:0140561)	3	0	.00	-	< 0.01	1.00E00	1.00E00
xylosyl alpha-1,3-xylosyltransferase activity (GO:0140560)	1	0	.00	-	< 0.01	1.00E00	1.00E00
acetoacetyl-CoA hydrolase activity (GO:0047603)	1	0	.00	-	< 0.01	1.00E00	1.00E00
DNA strand exchange activity (GO:0000150)	2	0	.00	-	< 0.01	1.00E00	1.00E00
steroid 21-monooxygenase activity (GO:0004509)	1	0	.00	-	< 0.01	1.00E00	1.00E00
steroid 17-alpha-monooxygenase activity (GO:0004508)	1	0	.00	-	< 0.01	1.00E00	1.00E00
steroid 11-beta-monooxygenase activity (GO:0004507)	2	0	.00	-	< 0.01	1.00E00	1.00E00
squalene monooxygenase activity (GO:0004506)	1	0	.00	-	< 0.01	1.00E00	1.00E00
L-DOPA receptor activity (GO:0035643)	1	0	.00	-	< 0.01	1.00E00	1.00E00
phenylalanine 4-monooxygenase activity (GO:0004505)	3	0	.00	-	< 0.01	1.00E00	1.00E00
histone methyltransferase activity (H3-R17 specific) (GO:0035642)	1	0	.00	-	< 0.01	1.00E00	1.00E00
monophenol monooxygenase activity (GO:0004503)	2	0	.00	-	< 0.01	1.00E00	1.00E00
L-arginine 3-hydroxylase activity (GO:0140554)	1	0	.00	-	< 0.01	1.00E00	1.00E00
kynurenine 3-monooxygenase activity (GO:0004502)	1	0	.00	-	< 0.01	1.00E00	1.00E00
dopamine beta-monooxygenase activity (GO:0004500)	3	0	.00	-	< 0.01	1.00E00	1.00E00
SNARE binding (GO:0000149)	113	0	.18	-	< 0.01	1.00E00	1.00E00
microfilament motor activity (GO:0000146)	30	0	.05	-	< 0.01	1.00E00	1.00E00
acylglycerone-phosphate reductase activity (GO:0000140)	1	0	.00	-	< 0.01	1.00E00	1.00E00
laminin-1 binding (GO:0043237)	6	0	.01	-	< 0.01	1.00E00	1.00E00
laminin binding (GO:0043236)	29	0	.05	-	< 0.01	1.00E00	1.00E00
purine ribonucleoside triphosphate binding (GO:0035639)	1839	4	2.95	+	1.36	5.33E-01	1.00E00
transmembrane receptor protein kinase activity (GO:0019199)	144	0	.23	-	< 0.01	1.00E00	1.00E00
ATPase-coupled inorganic anion transmembrane transporter activity (GO:0043225)	26	0	.04	-	< 0.01	1.00E00	1.00E00
transmembrane receptor protein phosphatase activity (GO:0019198)	17	0	.03	-	< 0.01	1.00E00	1.00E00
SMC family protein binding (GO:0043221)	1	0	.00	-	< 0.01	1.00E00	1.00E00
transcription regulator activator activity (GO:0140537)	3	0	.00	-	< 0.01	1.00E00	1.00E00
nuclear receptor corepressor activity (GO:0140536)	1	0	.00	-	< 0.01	1.00E00	1.00E00
small GTPase binding (GO:0031267)	263	1	.42	+	2.37	3.46E-01	1.00E00
glycerol-1-phosphatase activity (GO:0000121)	1	0	.00	-	< 0.01	1.00E00	1.00E00
beta-1,4-mannosyltransferase activity (GO:0019187)	1	0	.00	-	< 0.01	1.00E00	1.00E00
resveratrol binding (GO:1905594)	1	0	.00	-	< 0.01	1.00E00	1.00E00
clathrin adaptor activity (GO:0035615)	19	0	.03	-	< 0.01	1.00E00	1.00E00
alkanesulfonate binding (GO:0043210)	1	0	.00	-	< 0.01	1.00E00	1.00E00
RNA stem-loop binding (GO:0035613)	22	0	.04	-	< 0.01	1.00E00	1.00E00
AP-2 adaptor complex binding (GO:0035612)	10	0	.02	-	< 0.01	1.00E00	1.00E00
glycosphingolipid binding (GO:0043208)	10	0	.02	-	< 0.01	1.00E00	1.00E00
NADP phosphatase activity (GO:0019178)	1	0	.00	-	< 0.01	1.00E00	1.00E00
peptidyl-cysteine S-nitrosylase activity (GO:0035605)	1	0	.00	-	< 0.01	1.00E00	1.00E00
protein-RNA adaptor activity (GO:0140517)	1	0	.00	-	< 0.01	1.00E00	1.00E00
3-hydroxyacyl-[acyl-carrier-protein] dehydratase activity (GO:0019171)	2	0	.00	-	< 0.01	1.00E00	1.00E00
denatured protein binding (GO:0031249)	1	0	.00	-	< 0.01	1.00E00	1.00E00
succinate dehydrogenase activity (GO:0000104)	2	0	.00	-	< 0.01	1.00E00	1.00E00
ganglioside GP1c binding (GO:1905577)	1	0	.00	-	< 0.01	1.00E00	1.00E00
ganglioside GT1b binding (GO:1905576)	3	0	.00	-	< 0.01	1.00E00	1.00E00
ganglioside GM3 binding (GO:1905575)	1	0	.00	-	< 0.01	1.00E00	1.00E00
trans-2-enoyl-CoA reductase (NADPH) activity (GO:0019166)	3	0	.00	-	< 0.01	1.00E00	1.00E00
ganglioside GM2 binding (GO:1905574)	1	0	.00	-	< 0.01	1.00E00	1.00E00
ganglioside GM1 binding (GO:1905573)	3	0	.00	-	< 0.01	1.00E00	1.00E00
N-acylmannosamine kinase activity (GO:0009384)	1	0	.00	-	< 0.01	1.00E00	1.00E00
rRNA (cytosine-C5-)-methyltransferase activity (GO:0009383)	3	0	.00	-	< 0.01	1.00E00	1.00E00
methylputrescine oxidase activity (GO:0052599)	1	0	.00	-	< 0.01	1.00E00	1.00E00
histamine oxidase activity (GO:0052598)	1	0	.00	-	< 0.01	1.00E00	1.00E00
diamine oxidase activity (GO:0052597)	1	0	.00	-	< 0.01	1.00E00	1.00E00
phenethylamine:oxygen oxidoreductase (deaminating) activity (GO:0052596)	2	0	.00	-	< 0.01	1.00E00	1.00E00
aliphatic-amine oxidase activity (GO:0052595)	2	0	.00	-	< 0.01	1.00E00	1.00E00
aminoacetone:oxygen oxidoreductase(deaminating) activity (GO:0052594)	2	0	.00	-	< 0.01	1.00E00	1.00E00
tryptamine:oxygen oxidoreductase (deaminating) activity (GO:0052593)	2	0	.00	-	< 0.01	1.00E00	1.00E00
mannokinase activity (GO:0019158)	5	0	.01	-	< 0.01	1.00E00	1.00E00
sn-glycerol-3-phosphate:ubiquinone-8 oxidoreductase activity (GO:0052591)	1	0	.00	-	< 0.01	1.00E00	1.00E00
sn-glycerol-3-phosphate:ubiquinone oxidoreductase activity (GO:0052590)	1	0	.00	-	< 0.01	1.00E00	1.00E00
protein-disulfide reductase (glutathione) activity (GO:0019153)	1	0	.00	-	< 0.01	1.00E00	1.00E00
D-ribulokinase activity (GO:0019150)	1	0	.00	-	< 0.01	1.00E00	1.00E00
four-way junction helicase activity (GO:0009378)	6	0	.01	-	< 0.01	1.00E00	1.00E00
biotin binding (GO:0009374)	5	0	.01	-	< 0.01	1.00E00	1.00E00
apelin receptor activity (GO:0060182)	1	0	.00	-	< 0.01	1.00E00	1.00E00
aminobutyraldehyde dehydrogenase activity (GO:0019145)	2	0	.00	-	< 0.01	1.00E00	1.00E00
ADP-sugar diphosphatase activity (GO:0019144)	2	0	.00	-	< 0.01	1.00E00	1.00E00
glucuronyl-galactosyl-proteoglycan 4-alpha-N-acetylglucosaminyltransferase activity (GO:0001888)	2	0	.00	-	< 0.01	1.00E00	1.00E00
brain-derived neurotrophic factor-activated receptor activity (GO:0060175)	1	0	.00	-	< 0.01	1.00E00	1.00E00
phosphatidylcholine binding (GO:0031210)	31	0	.05	-	< 0.01	1.00E00	1.00E00
purine nucleoside binding (GO:0001883)	3	0	.00	-	< 0.01	1.00E00	1.00E00
nucleoside binding (GO:0001882)	9	0	.01	-	< 0.01	1.00E00	1.00E00
deoxynucleoside kinase activity (GO:0019136)	4	0	.01	-	< 0.01	1.00E00	1.00E00
deoxyhypusine monooxygenase activity (GO:0019135)	1	0	.00	-	< 0.01	1.00E00	1.00E00
histone methyltransferase activity (H4-K20 specific) (GO:0042799)	7	0	.01	-	< 0.01	1.00E00	1.00E00
POZ domain binding (GO:0031208)	3	0	.00	-	< 0.01	1.00E00	1.00E00
lipopolysaccharide immune receptor activity (GO:0001875)	5	0	.01	-	< 0.01	1.00E00	1.00E00
(1->3)-beta-D-glucan binding (GO:0001872)	2	0	.00	-	< 0.01	1.00E00	1.00E00
polysome binding (GO:1905538)	6	0	.01	-	< 0.01	1.00E00	1.00E00
3'-tRNA processing endoribonuclease activity (GO:0042781)	2	0	.00	-	< 0.01	1.00E00	1.00E00
complement component C4b receptor activity (GO:0001861)	1	0	.00	-	< 0.01	1.00E00	1.00E00
phenanthrene-9,10-epoxide hydrolase activity (GO:0019119)	1	0	.00	-	< 0.01	1.00E00	1.00E00
phenanthrene-epoxide hydrolase activity (GO:0019118)	1	0	.00	-	< 0.01	1.00E00	1.00E00
benzaldehyde dehydrogenase [NAD(P)+] activity (GO:0019115)	4	0	.01	-	< 0.01	1.00E00	1.00E00
limonene monooxygenase activity (GO:0019113)	2	0	.00	-	< 0.01	1.00E00	1.00E00
cholesterol dehydrogenase activity (GO:0102294)	2	0	.00	-	< 0.01	1.00E00	1.00E00
complement component C5a binding (GO:0001856)	1	0	.00	-	< 0.01	1.00E00	1.00E00
complement component C4b binding (GO:0001855)	2	0	.00	-	< 0.01	1.00E00	1.00E00
complement component C3b binding (GO:0001851)	5	0	.01	-	< 0.01	1.00E00	1.00E00
complement component C3a binding (GO:0001850)	1	0	.00	-	< 0.01	1.00E00	1.00E00
myristoyltransferase activity (GO:0019107)	11	0	.02	-	< 0.01	1.00E00	1.00E00
DNA N-glycosylase activity (GO:0019104)	13	0	.02	-	< 0.01	1.00E00	1.00E00
pyrimidine nucleotide binding (GO:0019103)	6	0	.01	-	< 0.01	1.00E00	1.00E00
complement component C1q complex binding (GO:0001849)	8	0	.01	-	< 0.01	1.00E00	1.00E00
complement binding (GO:0001848)	21	0	.03	-	< 0.01	1.00E00	1.00E00
opsonin receptor activity (GO:0001847)	4	0	.01	-	< 0.01	1.00E00	1.00E00
opsonin binding (GO:0001846)	15	0	.02	-	< 0.01	1.00E00	1.00E00
triphosphatase activity (GO:0050355)	1	0	.00	-	< 0.01	1.00E00	1.00E00
lecithin:11-cis retinol acyltransferase activity (GO:0102279)	1	0	.00	-	< 0.01	1.00E00	1.00E00
triokinase activity (GO:0050354)	1	0	.00	-	< 0.01	1.00E00	1.00E00
acetyl-CoA binding (GO:1905502)	3	0	.00	-	< 0.01	1.00E00	1.00E00
trimethyllysine dioxygenase activity (GO:0050353)	1	0	.00	-	< 0.01	1.00E00	1.00E00
membrane insertase activity (GO:0032977)	14	0	.02	-	< 0.01	1.00E00	1.00E00
methylarsonite methyltransferase activity (GO:0030792)	2	0	.00	-	< 0.01	1.00E00	1.00E00
arsenite methyltransferase activity (GO:0030791)	1	0	.00	-	< 0.01	1.00E00	1.00E00
trans-octaprenyltranstransferase activity (GO:0050347)	2	0	.00	-	< 0.01	1.00E00	1.00E00
trans-L-3-hydroxyproline dehydratase activity (GO:0050346)	1	0	.00	-	< 0.01	1.00E00	1.00E00
tRNA-dihydrouridine20 synthase activity (GO:0102264)	1	0	.00	-	< 0.01	1.00E00	1.00E00
UDP-glucuronate decarboxylase activity (GO:0048040)	1	0	.00	-	< 0.01	1.00E00	1.00E00
purine nucleotide-sugar transmembrane transporter activity (GO:0036080)	1	0	.00	-	< 0.01	1.00E00	1.00E00
thiosulfate-thiol sulfurtransferase activity (GO:0050337)	1	0	.00	-	< 0.01	1.00E00	1.00E00
ubiquinone binding (GO:0048039)	7	0	.01	-	< 0.01	1.00E00	1.00E00
1,2-diacylglycerol acylhydrolase activity (GO:0102259)	1	0	.00	-	< 0.01	1.00E00	1.00E00
quinone binding (GO:0048038)	18	0	.03	-	< 0.01	1.00E00	1.00E00
1,3-diacylglycerol acylhydrolase activity (GO:0102258)	1	0	.00	-	< 0.01	1.00E00	1.00E00
thiamin-triphosphatase activity (GO:0050333)	1	0	.00	-	< 0.01	1.00E00	1.00E00
PH domain binding (GO:0042731)	4	1	.01	+	> 100	7.97E-03	1.00E00
disaccharide binding (GO:0048030)	4	0	.01	-	< 0.01	1.00E00	1.00E00
linear malto-oligosaccharide phosphorylase activity (GO:0102250)	3	0	.00	-	< 0.01	1.00E00	1.00E00
monosaccharide binding (GO:0048029)	72	2	.12	+	17.34	6.24E-03	1.00E00
mRNA 5'-UTR binding (GO:0048027)	26	0	.04	-	< 0.01	1.00E00	1.00E00
tau-protein kinase activity (GO:0050321)	22	0	.04	-	< 0.01	1.00E00	1.00E00
CCR chemokine receptor binding (GO:0048020)	46	0	.07	-	< 0.01	1.00E00	1.00E00
pyridine N-methyltransferase activity (GO:0030760)	1	0	.00	-	< 0.01	1.00E00	1.00E00
receptor antagonist activity (GO:0048019)	33	0	.05	-	< 0.01	1.00E00	1.00E00
receptor ligand activity (GO:0048018)	491	1	.79	+	1.27	5.49E-01	1.00E00
sulfur dioxygenase activity (GO:0050313)	1	0	.00	-	< 0.01	1.00E00	1.00E00
alkane 1-monooxygenase activity (GO:0018685)	5	0	.01	-	< 0.01	1.00E00	1.00E00
11-cis-retinal 3,4-desaturase activity (GO:0061899)	1	0	.00	-	< 0.01	1.00E00	1.00E00
sterol binding (GO:0032934)	62	1	.10	+	10.07	9.61E-02	1.00E00
all-trans retinoic acid 3,4-desaturase activity (GO:0061898)	1	0	.00	-	< 0.01	1.00E00	1.00E00
all-trans retinal 3,4-desaturase activity (GO:0061897)	1	0	.00	-	< 0.01	1.00E00	1.00E00
all-trans retinol 3,4-desaturase activity (GO:0061896)	1	0	.00	-	< 0.01	1.00E00	1.00E00
protein-succinyllysine desuccinylase activity (GO:0036055)	2	0	.00	-	< 0.01	1.00E00	1.00E00
protein-malonyllysine demalonylase activity (GO:0036054)	1	0	.00	-	< 0.01	1.00E00	1.00E00
calcium ion sensor activity (GO:0061891)	4	0	.01	-	< 0.01	1.00E00	1.00E00
sugar-terminal-phosphatase activity (GO:0050309)	3	0	.00	-	< 0.01	1.00E00	1.00E00
sugar-phosphatase activity (GO:0050308)	10	0	.02	-	< 0.01	1.00E00	1.00E00
(S)-limonene 7-monooxygenase activity (GO:0018676)	2	0	.00	-	< 0.01	1.00E00	1.00E00
(S)-limonene 6-monooxygenase activity (GO:0018675)	2	0	.00	-	< 0.01	1.00E00	1.00E00
orexin receptor activity (GO:0016499)	2	0	.00	-	< 0.01	1.00E00	1.00E00
substance K receptor activity (GO:0016497)	1	0	.00	-	< 0.01	1.00E00	1.00E00
substance P receptor activity (GO:0016496)	1	0	.00	-	< 0.01	1.00E00	1.00E00
C-X3-C chemokine receptor activity (GO:0016495)	1	0	.00	-	< 0.01	1.00E00	1.00E00
C-X-C chemokine receptor activity (GO:0016494)	8	0	.01	-	< 0.01	1.00E00	1.00E00
C-C chemokine receptor activity (GO:0016493)	23	0	.04	-	< 0.01	1.00E00	1.00E00
holo-[acyl-carrier-protein] synthase activity (GO:0008897)	1	0	.00	-	< 0.01	1.00E00	1.00E00
G protein-coupled neurotensin receptor activity (GO:0016492)	2	0	.00	-	< 0.01	1.00E00	1.00E00
oxidoreductase activity (GO:0016491)	752	3	1.20	+	2.49	1.19E-01	1.00E00
amine N-methyltransferase activity (GO:0030748)	1	0	.00	-	< 0.01	1.00E00	1.00E00
guanosine-5'-triphosphate,3'-diphosphate diphosphatase activity (GO:0008894)	1	0	.00	-	< 0.01	1.00E00	1.00E00
guanosine-3',5'-bis(diphosphate) 3'-diphosphatase activity (GO:0008893)	1	0	.00	-	< 0.01	1.00E00	1.00E00
guanine deaminase activity (GO:0008892)	1	0	.00	-	< 0.01	1.00E00	1.00E00
glycolate oxidase activity (GO:0008891)	1	0	.00	-	< 0.01	1.00E00	1.00E00
glycine C-acetyltransferase activity (GO:0008890)	1	0	.00	-	< 0.01	1.00E00	1.00E00
long-chain fatty acyl-CoA binding (GO:0036042)	7	0	.01	-	< 0.01	1.00E00	1.00E00
GTP-dependent protein binding (GO:0030742)	22	0	.04	-	< 0.01	1.00E00	1.00E00
glycerophosphodiester phosphodiesterase activity (GO:0008889)	2	0	.00	-	< 0.01	1.00E00	1.00E00
glycerate kinase activity (GO:0008887)	1	0	.00	-	< 0.01	1.00E00	1.00E00
carnosine N-methyltransferase activity (GO:0030735)	1	0	.00	-	< 0.01	1.00E00	1.00E00
mediator complex binding (GO:0036033)	4	0	.01	-	< 0.01	1.00E00	1.00E00
guanidinoacetate N-methyltransferase activity (GO:0030731)	1	0	.00	-	< 0.01	1.00E00	1.00E00
docosanoate omega-hydroxylase activity (GO:0102207)	2	0	.00	-	< 0.01	1.00E00	1.00E00
N-acetylphosphatidylethanolamine-hydrolysing phospholipase activity (GO:0102200)	1	0	.00	-	< 0.01	1.00E00	1.00E00
acetoacetate-CoA ligase activity (GO:0030729)	1	0	.00	-	< 0.01	1.00E00	1.00E00
microtubule plus end polymerase (GO:0061863)	1	0	.00	-	< 0.01	1.00E00	1.00E00
DNA clamp unloader activity (GO:0061860)	2	0	.00	-	< 0.01	1.00E00	1.00E00
dihydroceramidase activity (GO:0071633)	3	0	.00	-	< 0.01	1.00E00	1.00E00
pyrophosphatase activity (GO:0016462)	545	1	.87	+	1.15	5.88E-01	1.00E00
fructokinase activity (GO:0008865)	5	0	.01	-	< 0.01	1.00E00	1.00E00
phenanthrene 9,10-monooxygenase activity (GO:0018636)	3	0	.00	-	< 0.01	1.00E00	1.00E00
7-dehydrocholesterol reductase activity (GO:0047598)	1	0	.00	-	< 0.01	1.00E00	1.00E00
exoribonuclease II activity (GO:0008859)	1	0	.00	-	< 0.01	1.00E00	1.00E00
C-palmitoyltransferase activity (GO:0016454)	5	0	.01	-	< 0.01	1.00E00	1.00E00
telomeric G-quadruplex DNA binding (GO:0061849)	2	0	.00	-	< 0.01	1.00E00	1.00E00
C-acetyltransferase activity (GO:0016453)	6	0	.01	-	< 0.01	1.00E00	1.00E00
protein-glutamine N-methyltransferase activity (GO:0036009)	3	0	.00	-	< 0.01	1.00E00	1.00E00
exodeoxyribonuclease III activity (GO:0008853)	4	0	.01	-	< 0.01	1.00E00	1.00E00
exodeoxyribonuclease I activity (GO:0008852)	1	0	.00	-	< 0.01	1.00E00	1.00E00
GAF domain binding (GO:0036004)	1	0	.00	-	< 0.01	1.00E00	1.00E00
pre-mRNA binding (GO:0036002)	39	0	.06	-	< 0.01	1.00E00	1.00E00
N,N-dimethylaniline monooxygenase activity (GO:0004499)	6	0	.01	-	< 0.01	1.00E00	1.00E00
calcidiol 1-monooxygenase activity (GO:0004498)	1	0	.00	-	< 0.01	1.00E00	1.00E00
monooxygenase activity (GO:0004497)	106	1	.17	+	5.89	1.58E-01	1.00E00
mevalonate kinase activity (GO:0004496)	1	0	.00	-	< 0.01	1.00E00	1.00E00
methylmalonyl-CoA mutase activity (GO:0004494)	1	0	.00	-	< 0.01	1.00E00	1.00E00
methylmalonyl-CoA epimerase activity (GO:0004493)	1	0	.00	-	< 0.01	1.00E00	1.00E00
lysophospholipid acyltransferase activity (GO:0071617)	23	0	.04	-	< 0.01	1.00E00	1.00E00
methylmalonate-semialdehyde dehydrogenase (acylating) activity (GO:0004491)	1	0	.00	-	< 0.01	1.00E00	1.00E00
methylglutaconyl-CoA hydratase activity (GO:0004490)	1	0	.00	-	< 0.01	1.00E00	1.00E00
linoleic acid epoxygenase activity (GO:0071614)	1	0	.00	-	< 0.01	1.00E00	1.00E00
endochitinase activity (GO:0008843)	1	0	.00	-	< 0.01	1.00E00	1.00E00
methylenetetrahydrofolate reductase (NAD(P)H) activity (GO:0004489)	1	0	.00	-	< 0.01	1.00E00	1.00E00
methylenetetrahydrofolate dehydrogenase (NADP+) activity (GO:0004488)	4	0	.01	-	< 0.01	1.00E00	1.00E00
methylenetetrahydrofolate dehydrogenase (NAD+) activity (GO:0004487)	3	0	.00	-	< 0.01	1.00E00	1.00E00
methylenetetrahydrofolate dehydrogenase [NAD(P)+] activity (GO:0004486)	4	0	.01	-	< 0.01	1.00E00	1.00E00
methylcrotonoyl-CoA carboxylase activity (GO:0004485)	2	0	.00	-	< 0.01	1.00E00	1.00E00
mRNA guanylyltransferase activity (GO:0004484)	1	0	.00	-	< 0.01	1.00E00	1.00E00
mRNA (nucleoside-2'-O-)-methyltransferase activity (GO:0004483)	2	0	.00	-	< 0.01	1.00E00	1.00E00
mRNA (guanine-N7-)-methyltransferase activity (GO:0004482)	1	0	.00	-	< 0.01	1.00E00	1.00E00
tRNA cytidylyltransferase activity (GO:0016437)	1	0	.00	-	< 0.01	1.00E00	1.00E00
rRNA (uridine) methyltransferase activity (GO:0016436)	3	0	.00	-	< 0.01	1.00E00	1.00E00
rRNA (guanine) methyltransferase activity (GO:0016435)	4	0	.01	-	< 0.01	1.00E00	1.00E00
rRNA (cytosine) methyltransferase activity (GO:0016434)	5	0	.01	-	< 0.01	1.00E00	1.00E00
rRNA (adenine) methyltransferase activity (GO:0016433)	9	0	.01	-	< 0.01	1.00E00	1.00E00
tRNA-uridine aminocarboxypropyltransferase activity (GO:0016432)	3	0	.00	-	< 0.01	1.00E00	1.00E00
tRNA (adenine-N6-)-methyltransferase activity (GO:0016430)	1	0	.00	-	< 0.01	1.00E00	1.00E00
dGTPase activity (GO:0008832)	1	0	.00	-	< 0.01	1.00E00	1.00E00
telomeric D-loop binding (GO:0061821)	4	0	.01	-	< 0.01	1.00E00	1.00E00
methionyl-tRNA formyltransferase activity (GO:0004479)	1	0	.00	-	< 0.01	1.00E00	1.00E00
methionine adenosyltransferase activity (GO:0004478)	2	0	.00	-	< 0.01	1.00E00	1.00E00
methenyltetrahydrofolate cyclohydrolase activity (GO:0004477)	3	0	.00	-	< 0.01	1.00E00	1.00E00
mannose-6-phosphate isomerase activity (GO:0004476)	2	0	.00	-	< 0.01	1.00E00	1.00E00
mannose-1-phosphate guanylyltransferase activity (GO:0004475)	1	0	.00	-	< 0.01	1.00E00	1.00E00
malate synthase activity (GO:0004474)	1	0	.00	-	< 0.01	1.00E00	1.00E00
malate dehydrogenase (decarboxylating) (NADP+) activity (GO:0004473)	3	0	.00	-	< 0.01	1.00E00	1.00E00
malate dehydrogenase (decarboxylating) (NAD+) activity (GO:0004471)	3	0	.00	-	< 0.01	1.00E00	1.00E00
malic enzyme activity (GO:0004470)	4	0	.01	-	< 0.01	1.00E00	1.00E00
tRNA (adenine-N1-)-methyltransferase activity (GO:0016429)	3	0	.00	-	< 0.01	1.00E00	1.00E00
tRNA (cytosine-5-)-methyltransferase activity (GO:0016428)	4	0	.01	-	< 0.01	1.00E00	1.00E00
4-nitrophenol 2-monooxygenase activity (GO:0018601)	1	0	.00	-	< 0.01	1.00E00	1.00E00
tRNA (cytosine) methyltransferase activity (GO:0016427)	9	0	.01	-	< 0.01	1.00E00	1.00E00
tRNA (adenine) methyltransferase activity (GO:0016426)	4	0	.01	-	< 0.01	1.00E00	1.00E00
dCTP deaminase activity (GO:0008829)	1	0	.00	-	< 0.01	1.00E00	1.00E00
dATP pyrophosphohydrolase activity (GO:0008828)	1	0	.00	-	< 0.01	1.00E00	1.00E00
tRNA (guanine) methyltransferase activity (GO:0016423)	15	0	.02	-	< 0.01	1.00E00	1.00E00
3-dehydrosphinganine reductase activity (GO:0047560)	1	0	.00	-	< 0.01	1.00E00	1.00E00
mRNA (2'-O-methyladenosine-N6-)-methyltransferase activity (GO:0016422)	3	0	.00	-	< 0.01	1.00E00	1.00E00
CoA carboxylase activity (GO:0016421)	6	0	.01	-	< 0.01	1.00E00	1.00E00
malonyltransferase activity (GO:0016420)	2	0	.00	-	< 0.01	1.00E00	1.00E00
trimethylamine receptor activity (GO:1990081)	1	0	.00	-	< 0.01	1.00E00	1.00E00
cupric reductase activity (GO:0008823)	3	0	.00	-	< 0.01	1.00E00	1.00E00
cyclic ADP-ribose hydrolase (GO:0061812)	1	0	.00	-	< 0.01	1.00E00	1.00E00
crossover junction endodeoxyribonuclease activity (GO:0008821)	5	0	.01	-	< 0.01	1.00E00	1.00E00
ADP-ribosyl cyclase activity (GO:0061811)	1	0	.00	-	< 0.01	1.00E00	1.00E00
lysine N-acetyltransferase activity, acting on acetyl phosphate as donor (GO:0004468)	6	0	.01	-	< 0.01	1.00E00	1.00E00
long-chain fatty acid-CoA ligase activity (GO:0004467)	15	0	.02	-	< 0.01	1.00E00	1.00E00
long-chain-acyl-CoA dehydrogenase activity (GO:0004466)	5	0	.01	-	< 0.01	1.00E00	1.00E00
lipoprotein lipase activity (GO:0004465)	11	0	.02	-	< 0.01	1.00E00	1.00E00
leukotriene-C4 synthase activity (GO:0004464)	5	0	.01	-	< 0.01	1.00E00	1.00E00
leukotriene-A4 hydrolase activity (GO:0004463)	1	0	.00	-	< 0.01	1.00E00	1.00E00
lactoylglutathione lyase activity (GO:0004462)	1	0	.00	-	< 0.01	1.00E00	1.00E00
lactose synthase activity (GO:0004461)	3	0	.00	-	< 0.01	1.00E00	1.00E00
S-malonyltransferase activity (GO:0016419)	2	0	.00	-	< 0.01	1.00E00	1.00E00
S-acetyltransferase activity (GO:0016418)	2	0	.00	-	< 0.01	1.00E00	1.00E00
3',5'-cyclic-GMP phosphodiesterase activity (GO:0047555)	14	0	.02	-	< 0.01	1.00E00	1.00E00
S-acyltransferase activity (GO:0016417)	32	0	.05	-	< 0.01	1.00E00	1.00E00
O-palmitoyltransferase activity (GO:0016416)	5	0	.01	-	< 0.01	1.00E00	1.00E00
octanoyltransferase activity (GO:0016415)	4	0	.01	-	< 0.01	1.00E00	1.00E00
O-octanoyltransferase activity (GO:0016414)	3	0	.00	-	< 0.01	1.00E00	1.00E00
NAD+ nucleotidase, cyclic ADP-ribose generating (GO:0061809)	16	0	.03	-	< 0.01	1.00E00	1.00E00
O-acetyltransferase activity (GO:0016413)	8	0	.01	-	< 0.01	1.00E00	1.00E00
cob(I)yrinic acid a,c-diamide adenosyltransferase activity (GO:0008817)	1	0	.00	-	< 0.01	1.00E00	1.00E00
serine O-acyltransferase activity (GO:0016412)	1	0	.00	-	< 0.01	1.00E00	1.00E00
acylglycerol O-acyltransferase activity (GO:0016411)	31	0	.05	-	< 0.01	1.00E00	1.00E00
N-acyltransferase activity (GO:0016410)	101	0	.16	-	< 0.01	1.00E00	1.00E00
sulfate binding (GO:0043199)	4	0	.01	-	< 0.01	1.00E00	1.00E00
choline dehydrogenase activity (GO:0008812)	1	0	.00	-	< 0.01	1.00E00	1.00E00
chloramphenicol O-acetyltransferase activity (GO:0008811)	1	0	.00	-	< 0.01	1.00E00	1.00E00
N6-threonylcarbomyladenosine methylthiotransferase activity (GO:0035598)	1	0	.00	-	< 0.01	1.00E00	1.00E00
N6-isopentenyladenosine methylthiotransferase activity (GO:0035597)	1	0	.00	-	< 0.01	1.00E00	1.00E00
L-lactate dehydrogenase activity (GO:0004459)	5	0	.01	-	< 0.01	1.00E00	1.00E00
methylthiotransferase activity (GO:0035596)	2	0	.00	-	< 0.01	1.00E00	1.00E00
D-lactate dehydrogenase (cytochrome) activity (GO:0004458)	1	0	.00	-	< 0.01	1.00E00	1.00E00
lactate dehydrogenase activity (GO:0004457)	6	0	.01	-	< 0.01	1.00E00	1.00E00
ganglioside binding (GO:0035594)	5	0	.01	-	< 0.01	1.00E00	1.00E00
ketohexokinase activity (GO:0004454)	1	0	.00	-	< 0.01	1.00E00	1.00E00
signaling adaptor activity (GO:0035591)	72	0	.12	-	< 0.01	1.00E00	1.00E00
isopentenyl-diphosphate delta-isomerase activity (GO:0004452)	2	0	.00	-	< 0.01	1.00E00	1.00E00
isocitrate dehydrogenase (NADP+) activity (GO:0004450)	2	0	.00	-	< 0.01	1.00E00	1.00E00
palmitoyltransferase activity (GO:0016409)	39	0	.06	-	< 0.01	1.00E00	1.00E00
C-acyltransferase activity (GO:0016408)	20	0	.03	-	< 0.01	1.00E00	1.00E00
2-hydroxyglutarate dehydrogenase activity (GO:0047545)	1	0	.00	-	< 0.01	1.00E00	1.00E00
sulfur amino acid transmembrane transporter activity (GO:0000099)	9	0	.01	-	< 0.01	1.00E00	1.00E00
acetyltransferase activity (GO:0016407)	98	0	.16	-	< 0.01	1.00E00	1.00E00
carnitine O-acyltransferase activity (GO:0016406)	6	0	.01	-	< 0.01	1.00E00	1.00E00
CoA-ligase activity (GO:0016405)	27	0	.04	-	< 0.01	1.00E00	1.00E00
15-hydroxyprostaglandin dehydrogenase (NAD+) activity (GO:0016404)	2	0	.00	-	< 0.01	1.00E00	1.00E00
S-adenosyl-L-methionine transmembrane transporter activity (GO:0000095)	1	0	.00	-	< 0.01	1.00E00	1.00E00
cardiolipin synthase activity (GO:0008808)	1	0	.00	-	< 0.01	1.00E00	1.00E00
dimethylargininase activity (GO:0016403)	2	0	.00	-	< 0.01	1.00E00	1.00E00
pristanoyl-CoA oxidase activity (GO:0016402)	1	0	.00	-	< 0.01	1.00E00	1.00E00
palmitoyl-CoA oxidase activity (GO:0016401)	4	0	.01	-	< 0.01	1.00E00	1.00E00
bis(5'-nucleosyl)-tetraphosphatase (symmetrical) activity (GO:0008803)	1	0	.00	-	< 0.01	1.00E00	1.00E00
betaine-aldehyde dehydrogenase activity (GO:0008802)	1	0	.00	-	< 0.01	1.00E00	1.00E00
beta-lactamase activity (GO:0008800)	1	0	.00	-	< 0.01	1.00E00	1.00E00
vascular endothelial growth factor receptor 3 binding (GO:0043185)	2	0	.00	-	< 0.01	1.00E00	1.00E00
vascular endothelial growth factor receptor 2 binding (GO:0043184)	9	0	.01	-	< 0.01	1.00E00	1.00E00
vascular endothelial growth factor receptor 1 binding (GO:0043183)	3	0	.00	-	< 0.01	1.00E00	1.00E00
isocitrate dehydrogenase (NAD+) activity (GO:0004449)	3	0	.00	-	< 0.01	1.00E00	1.00E00
isocitrate dehydrogenase activity (GO:0004448)	5	0	.01	-	< 0.01	1.00E00	1.00E00
iodide peroxidase activity (GO:0004447)	3	0	.00	-	< 0.01	1.00E00	1.00E00
inositol-hexakisphosphate phosphatase activity (GO:0004446)	1	0	.00	-	< 0.01	1.00E00	1.00E00
inositol-polyphosphate 5-phosphatase activity (GO:0004445)	7	0	.01	-	< 0.01	1.00E00	1.00E00
inositol-1,4-bisphosphate 1-phosphatase activity (GO:0004441)	1	0	.00	-	< 0.01	1.00E00	1.00E00
2-aminoadipate transaminase activity (GO:0047536)	1	0	.00	-	< 0.01	1.00E00	1.00E00
C3HC4-type RING finger domain binding (GO:0055131)	6	0	.01	-	< 0.01	1.00E00	1.00E00
interleukin-1 type II receptor antagonist activity (GO:0045353)	1	0	.00	-	< 0.01	1.00E00	1.00E00
phosphatidic acid transfer activity (GO:1990050)	7	0	.01	-	< 0.01	1.00E00	1.00E00
interleukin-1 type I receptor antagonist activity (GO:0045352)	1	0	.00	-	< 0.01	1.00E00	1.00E00
alcohol binding (GO:0043178)	90	1	.14	+	6.93	1.36E-01	1.00E00
amine binding (GO:0043176)	12	0	.02	-	< 0.01	1.00E00	1.00E00
RNA polymerase core enzyme binding (GO:0043175)	43	0	.07	-	< 0.01	1.00E00	1.00E00
phosphatidylinositol-4,5-bisphosphate 5-phosphatase activity (GO:0004439)	9	0	.01	-	< 0.01	1.00E00	1.00E00
phosphatidylinositol-3-phosphatase activity (GO:0004438)	18	0	.03	-	< 0.01	1.00E00	1.00E00
histone demethylase activity (H4-K20 specific) (GO:0035575)	3	0	.00	-	< 0.01	1.00E00	1.00E00
phosphatidylinositol phospholipase C activity (GO:0004435)	26	0	.04	-	< 0.01	1.00E00	1.00E00
1-phosphatidylinositol 4-kinase activity (GO:0004430)	6	0	.01	-	< 0.01	1.00E00	1.00E00
ABC-type iron-sulfur cluster transporter activity (GO:0140481)	1	0	.00	-	< 0.01	1.00E00	1.00E00
15-oxoprostaglandin 13-oxidase activity (GO:0047522)	3	0	.00	-	< 0.01	1.00E00	1.00E00
glycerol dehydrogenase [NAD(P)+] activity (GO:1990042)	2	0	.00	-	< 0.01	1.00E00	1.00E00
cation binding (GO:0043169)	4364	12	6.99	+	1.72	5.14E-02	1.00E00
anion binding (GO:0043168)	2408	9	3.86	+	2.33	1.15E-02	1.00E00
ion binding (GO:0043167)	6067	15	9.72	+	1.54	5.49E-02	1.00E00
mercury ion binding (GO:0045340)	3	0	.00	-	< 0.01	1.00E00	1.00E00
inorganic diphosphatase activity (GO:0004427)	4	0	.01	-	< 0.01	1.00E00	1.00E00
iduronate-2-sulfatase activity (GO:0004423)	1	0	.00	-	< 0.01	1.00E00	1.00E00
hypoxanthine phosphoribosyltransferase activity (GO:0004422)	1	0	.00	-	< 0.01	1.00E00	1.00E00
hydroxymethylglutaryl-CoA synthase activity (GO:0004421)	2	0	.00	-	< 0.01	1.00E00	1.00E00
hydroxymethylglutaryl-CoA reductase (NADPH) activity (GO:0004420)	1	0	.00	-	< 0.01	1.00E00	1.00E00
L-ornithine transmembrane transporter activity (GO:0000064)	5	0	.01	-	< 0.01	1.00E00	1.00E00
fatty-acyl-CoA binding (GO:0000062)	22	0	.04	-	< 0.01	1.00E00	1.00E00
receptor-receptor interaction (GO:0090722)	4	0	.01	-	< 0.01	1.00E00	1.00E00
hydroxymethylglutaryl-CoA lyase activity (GO:0004419)	2	0	.00	-	< 0.01	1.00E00	1.00E00
hydroxymethylbilane synthase activity (GO:0004418)	1	0	.00	-	< 0.01	1.00E00	1.00E00
hydroxyacylglutathione hydrolase activity (GO:0004416)	3	0	.00	-	< 0.01	1.00E00	1.00E00
hyalurononglucosaminidase activity (GO:0004415)	8	0	.01	-	< 0.01	1.00E00	1.00E00
ubiquitin-protein transferase regulator activity (GO:0055106)	23	1	.04	+	27.13	3.77E-02	1.00E00
homogentisate 1,2-dioxygenase activity (GO:0004411)	1	0	.00	-	< 0.01	1.00E00	1.00E00
ubiquitin-protein transferase inhibitor activity (GO:0055105)	10	0	.02	-	< 0.01	1.00E00	1.00E00
ligase regulator activity (GO:0055103)	1	0	.00	-	< 0.01	1.00E00	1.00E00
lipase inhibitor activity (GO:0055102)	18	0	.03	-	< 0.01	1.00E00	1.00E00
adiponectin binding (GO:0055100)	3	0	.00	-	< 0.01	1.00E00	1.00E00
unmethylated CpG binding (GO:0045322)	8	0	.01	-	< 0.01	1.00E00	1.00E00
holocytochrome-c synthase activity (GO:0004408)	1	0	.00	-	< 0.01	1.00E00	1.00E00
histone deacetylase activity (GO:0004407)	22	0	.04	-	< 0.01	1.00E00	1.00E00
protein demethylase activity (GO:0140457)	30	0	.05	-	< 0.01	1.00E00	1.00E00
histone acetyltransferase activity (GO:0004402)	43	0	.07	-	< 0.01	1.00E00	1.00E00
tRNA binding (GO:0000049)	73	1	.12	+	8.55	1.12E-01	1.00E00
peptidyltransferase activity (GO:0000048)	5	0	.01	-	< 0.01	1.00E00	1.00E00
5'-3' DNA helicase activity (GO:0043139)	9	0	.01	-	< 0.01	1.00E00	1.00E00
3'-5' DNA helicase activity (GO:0043138)	16	0	.03	-	< 0.01	1.00E00	1.00E00
glycerol-3-phosphatase activity (GO:0043136)	2	0	.00	-	< 0.01	1.00E00	1.00E00
8-oxo-7,8-dihydrodeoxyguanosine triphosphate pyrophosphatase activity (GO:0035539)	2	0	.00	-	< 0.01	1.00E00	1.00E00
carbohydrate response element binding (GO:0035538)	1	0	.00	-	< 0.01	1.00E00	1.00E00
ubiquitin binding (GO:0043130)	93	0	.15	-	< 0.01	1.00E00	1.00E00
cytoskeleton-nuclear membrane anchor activity (GO:0140444)	5	0	.01	-	< 0.01	1.00E00	1.00E00
phosphopantetheine binding (GO:0031177)	1	0	.00	-	< 0.01	1.00E00	1.00E00
protein phosphorylated amino acid binding (GO:0045309)	56	0	.09	-	< 0.01	1.00E00	1.00E00
acyl carrier activity (GO:0000036)	1	0	.00	-	< 0.01	1.00E00	1.00E00
acyl binding (GO:0000035)	2	0	.00	-	< 0.01	1.00E00	1.00E00
inosine-diphosphatase activity (GO:1990003)	2	0	.00	-	< 0.01	1.00E00	1.00E00
alpha-1,3-mannosyltransferase activity (GO:0000033)	3	0	.00	-	< 0.01	1.00E00	1.00E00
methylglyoxal reductase (NADPH-dependent, acetol producing) (GO:1990002)	1	0	.00	-	< 0.01	1.00E00	1.00E00
mannosyltransferase activity (GO:0000030)	25	0	.04	-	< 0.01	1.00E00	1.00E00
ErbB-3 class receptor binding (GO:0043125)	5	0	.01	-	< 0.01	1.00E00	1.00E00
NADH pyrophosphatase activity (GO:0035529)	9	0	.01	-	< 0.01	1.00E00	1.00E00
neurotrophin binding (GO:0043121)	9	0	.01	-	< 0.01	1.00E00	1.00E00
tumor necrosis factor binding (GO:0043120)	5	0	.01	-	< 0.01	1.00E00	1.00E00
protein-cysteine S-stearoyltransferase activity (GO:0140439)	7	0	.01	-	< 0.01	1.00E00	1.00E00
alpha-1,2-mannosyltransferase activity (GO:0000026)	4	0	.01	-	< 0.01	1.00E00	1.00E00
oxidative DNA demethylase activity (GO:0035516)	3	0	.00	-	< 0.01	1.00E00	1.00E00
oxidative RNA demethylase activity (GO:0035515)	5	0	.01	-	< 0.01	1.00E00	1.00E00
DNA demethylase activity (GO:0035514)	4	0	.01	-	< 0.01	1.00E00	1.00E00
lactase activity (GO:0000016)	1	0	.00	-	< 0.01	1.00E00	1.00E00
single-stranded DNA endodeoxyribonuclease activity (GO:0000014)	10	0	.02	-	< 0.01	1.00E00	1.00E00
histone methyltransferase activity (H3-K79 specific) (GO:0031151)	1	0	.00	-	< 0.01	1.00E00	1.00E00
trans-hexaprenyltranstransferase activity (GO:0000010)	2	0	.00	-	< 0.01	1.00E00	1.00E00
transcription regulator inhibitor activity (GO:0140416)	20	0	.03	-	< 0.01	1.00E00	1.00E00
peroxisome membrane targeting sequence binding (GO:0033328)	2	0	.00	-	< 0.01	1.00E00	1.00E00
MH1 domain binding (GO:0035501)	1	0	.00	-	< 0.01	1.00E00	1.00E00
MH2 domain binding (GO:0035500)	2	0	.00	-	< 0.01	1.00E00	1.00E00
phosphopantetheine-dependent carrier activity (GO:0140414)	1	0	.00	-	< 0.01	1.00E00	1.00E00
zinc:bicarbonate symporter activity (GO:0140412)	1	0	.00	-	< 0.01	1.00E00	1.00E00
adenine phosphoribosyltransferase activity (GO:0003999)	1	0	.00	-	< 0.01	1.00E00	1.00E00
acylphosphatase activity (GO:0003998)	2	0	.00	-	< 0.01	1.00E00	1.00E00
solute:bicarbonate symporter activity (GO:0140410)	7	0	.01	-	< 0.01	1.00E00	1.00E00
acyl-CoA oxidase activity (GO:0003997)	7	0	.01	-	< 0.01	1.00E00	1.00E00
acyl-CoA dehydrogenase activity (GO:0003995)	12	0	.02	-	< 0.01	1.00E00	1.00E00
alpha-1,6-mannosyltransferase activity (GO:0000009)	2	0	.00	-	< 0.01	1.00E00	1.00E00
aconitate hydratase activity (GO:0003994)	3	0	.00	-	< 0.01	1.00E00	1.00E00
acid phosphatase activity (GO:0003993)	9	0	.01	-	< 0.01	1.00E00	1.00E00
acetylcholinesterase activity (GO:0003990)	2	0	.00	-	< 0.01	1.00E00	1.00E00
acetyl-CoA carboxylase activity (GO:0003989)	3	0	.00	-	< 0.01	1.00E00	1.00E00
acetyl-CoA C-acyltransferase activity (GO:0003988)	7	0	.01	-	< 0.01	1.00E00	1.00E00
acetate-CoA ligase activity (GO:0003987)	4	0	.01	-	< 0.01	1.00E00	1.00E00
acetyl-CoA hydrolase activity (GO:0003986)	5	0	.01	-	< 0.01	1.00E00	1.00E00
acetyl-CoA C-acetyltransferase activity (GO:0003985)	5	0	.01	-	< 0.01	1.00E00	1.00E00
acetolactate synthase activity (GO:0003984)	1	0	.00	-	< 0.01	1.00E00	1.00E00
UTP:glucose-1-phosphate uridylyltransferase activity (GO:0003983)	1	0	.00	-	< 0.01	1.00E00	1.00E00
UDP-glucose:glycoprotein glucosyltransferase activity (GO:0003980)	2	0	.00	-	< 0.01	1.00E00	1.00E00
molecular adaptor activity (GO:0060090)	353	0	.57	-	< 0.01	1.00E00	1.00E00
nucleobase-containing compound transmembrane transporter activity (GO:0015932)	50	0	.08	-	< 0.01	1.00E00	1.00E00
UDP-glucose 6-dehydrogenase activity (GO:0003979)	1	0	.00	-	< 0.01	1.00E00	1.00E00
UDP-glucose 4-epimerase activity (GO:0003978)	1	0	.00	-	< 0.01	1.00E00	1.00E00
UDP-N-acetylglucosamine diphosphorylase activity (GO:0003977)	2	0	.00	-	< 0.01	1.00E00	1.00E00
UDP-N-acetylglucosamine-lysosomal-enzyme N-acetylglucosaminephosphotransferase activity (GO:0003976)	3	0	.00	-	< 0.01	1.00E00	1.00E00
UDP-N-acetylglucosamine-dolichyl-phosphate N-acetylglucosaminephosphotransferase activity (GO:0003975)	1	0	.00	-	< 0.01	1.00E00	1.00E00
alpha-(1,2)-fucosyltransferase activity (GO:0031127)	2	0	.00	-	< 0.01	1.00E00	1.00E00
dehydroascorbic acid transmembrane transporter activity (GO:0033300)	8	0	.01	-	< 0.01	1.00E00	1.00E00
UDP-N-acetylglucosamine 4-epimerase activity (GO:0003974)	1	0	.00	-	< 0.01	1.00E00	1.00E00
(S)-2-hydroxy-acid oxidase activity (GO:0003973)	3	0	.00	-	< 0.01	1.00E00	1.00E00
molecular transducer activity (GO:0060089)	1609	2	2.58	-	.78	1.00E00	1.00E00
RNA ligase (ATP) activity (GO:0003972)	1	0	.00	-	< 0.01	1.00E00	1.00E00
hexosaminidase activity (GO:0015929)	15	0	.02	-	< 0.01	1.00E00	1.00E00
fucosidase activity (GO:0015928)	2	0	.00	-	< 0.01	1.00E00	1.00E00
polymeric immunoglobulin receptor activity (GO:0001792)	1	0	.00	-	< 0.01	1.00E00	1.00E00
trehalase activity (GO:0015927)	1	0	.00	-	< 0.01	1.00E00	1.00E00
IgM binding (GO:0001791)	2	0	.00	-	< 0.01	1.00E00	1.00E00
glucosidase activity (GO:0015926)	15	0	.02	-	< 0.01	1.00E00	1.00E00
galactosidase activity (GO:0015925)	7	0	.01	-	< 0.01	1.00E00	1.00E00
mannosyl-oligosaccharide mannosidase activity (GO:0015924)	9	0	.01	-	< 0.01	1.00E00	1.00E00
mannosidase activity (GO:0015923)	15	0	.02	-	< 0.01	1.00E00	1.00E00
aspartate oxidase activity (GO:0015922)	1	0	.00	-	< 0.01	1.00E00	1.00E00
RNA-directed 5'-3' RNA polymerase activity (GO:0003968)	2	0	.00	-	< 0.01	1.00E00	1.00E00
RNA-directed DNA polymerase activity (GO:0003964)	17	0	.03	-	< 0.01	1.00E00	1.00E00
RNA-3'-phosphate cyclase activity (GO:0003963)	1	0	.00	-	< 0.01	1.00E00	1.00E00
NADPH:quinone reductase activity (GO:0003960)	4	0	.01	-	< 0.01	1.00E00	1.00E00
phosphatidylserine binding (GO:0001786)	60	0	.10	-	< 0.01	1.00E00	1.00E00
prostaglandin J receptor activity (GO:0001785)	1	0	.00	-	< 0.01	1.00E00	1.00E00
phosphotyrosine residue binding (GO:0001784)	44	0	.07	-	< 0.01	1.00E00	1.00E00
large conductance calcium-activated potassium channel activity (GO:0060072)	1	0	.00	-	< 0.01	1.00E00	1.00E00
RNA polymerase activity (GO:0097747)	42	0	.07	-	< 0.01	1.00E00	1.00E00
protein-containing complex binding (GO:0044877)	1303	4	2.09	+	1.92	1.54E-01	1.00E00
steryl-beta-glucosidase activity (GO:0050295)	2	0	.00	-	< 0.01	1.00E00	1.00E00
steroid sulfotransferase activity (GO:0050294)	4	0	.01	-	< 0.01	1.00E00	1.00E00
sphingosine N-acyltransferase activity (GO:0050291)	7	0	.01	-	< 0.01	1.00E00	1.00E00
sphingomyelin phosphodiesterase D activity (GO:0050290)	1	0	.00	-	< 0.01	1.00E00	1.00E00
NADPH-hemoprotein reductase activity (GO:0003958)	3	0	.00	-	< 0.01	1.00E00	1.00E00
NAD(P)+ transhydrogenase (B-specific) activity (GO:0003957)	1	0	.00	-	< 0.01	1.00E00	1.00E00
NAD(P)+-protein-arginine ADP-ribosyltransferase activity (GO:0003956)	6	0	.01	-	< 0.01	1.00E00	1.00E00
NAD(P)H dehydrogenase (quinone) activity (GO:0003955)	46	0	.07	-	< 0.01	1.00E00	1.00E00
NADH dehydrogenase activity (GO:0003954)	45	0	.07	-	< 0.01	1.00E00	1.00E00
NAD+ nucleosidase activity (GO:0003953)	16	0	.03	-	< 0.01	1.00E00	1.00E00
NAD+ synthase (glutamine-hydrolyzing) activity (GO:0003952)	1	0	.00	-	< 0.01	1.00E00	1.00E00
NAD+ kinase activity (GO:0003951)	17	0	.03	-	< 0.01	1.00E00	1.00E00
NAD+ ADP-ribosyltransferase activity (GO:0003950)	25	0	.04	-	< 0.01	1.00E00	1.00E00
N4-(beta-N-acetylglucosaminyl)-L-asparaginase activity (GO:0003948)	1	0	.00	-	< 0.01	1.00E00	1.00E00
(N-acetylneuraminyl)-galactosylglucosylceramide N-acetylgalactosaminyltransferase activity (GO:0003947)	1	0	.00	-	< 0.01	1.00E00	1.00E00
N-acetyllactosamine synthase activity (GO:0003945)	5	0	.01	-	< 0.01	1.00E00	1.00E00
N-acetylglucosamine-1-phosphodiester alpha-N-acetylglucosaminidase activity (GO:0003944)	1	0	.00	-	< 0.01	1.00E00	1.00E00
N-acetylgalactosamine-4-sulfatase activity (GO:0003943)	2	0	.00	-	< 0.01	1.00E00	1.00E00
L-serine ammonia-lyase activity (GO:0003941)	3	0	.00	-	< 0.01	1.00E00	1.00E00
L-iduronidase activity (GO:0003940)	1	0	.00	-	< 0.01	1.00E00	1.00E00
aminocarboxymuconate-semialdehyde decarboxylase activity (GO:0001760)	1	0	.00	-	< 0.01	1.00E00	1.00E00
LEM domain binding (GO:0097726)	1	0	.00	-	< 0.01	1.00E00	1.00E00
sedoheptulokinase activity (GO:0050277)	1	0	.00	-	< 0.01	1.00E00	1.00E00
protein-fructosamine 3-kinase activity (GO:0102194)	1	0	.00	-	< 0.01	1.00E00	1.00E00
protein-ribulosamine 3-kinase activity (GO:0102193)	2	0	.00	-	< 0.01	1.00E00	1.00E00
L-iditol 2-dehydrogenase activity (GO:0003939)	1	0	.00	-	< 0.01	1.00E00	1.00E00
IMP dehydrogenase activity (GO:0003938)	3	0	.00	-	< 0.01	1.00E00	1.00E00
IMP cyclohydrolase activity (GO:0003937)	1	0	.00	-	< 0.01	1.00E00	1.00E00
GTP cyclohydrolase I activity (GO:0003934)	1	0	.00	-	< 0.01	1.00E00	1.00E00
GTP cyclohydrolase activity (GO:0003933)	1	0	.00	-	< 0.01	1.00E00	1.00E00
palmitoyl-CoA 9-desaturase activity (GO:0032896)	1	0	.00	-	< 0.01	1.00E00	1.00E00
retinal dehydrogenase activity (GO:0001758)	8	0	.01	-	< 0.01	1.00E00	1.00E00
neuropilin binding (GO:0038191)	5	0	.01	-	< 0.01	1.00E00	1.00E00
disordered domain specific binding (GO:0097718)	37	0	.06	-	< 0.01	1.00E00	1.00E00
RNA uridylyltransferase activity (GO:0050265)	3	0	.00	-	< 0.01	1.00E00	1.00E00
GDP binding (GO:0019003)	75	0	.12	-	< 0.01	1.00E00	1.00E00
GMP binding (GO:0019002)	3	0	.00	-	< 0.01	1.00E00	1.00E00
ribosylnicotinamide kinase activity (GO:0050262)	2	0	.00	-	< 0.01	1.00E00	1.00E00
guanyl nucleotide binding (GO:0019001)	402	1	.64	+	1.55	4.79E-01	1.00E00
mRNA binding involved in posttranscriptional gene silencing (GO:1903231)	3	0	.00	-	< 0.01	1.00E00	1.00E00
G protein activity (GO:0003925)	40	0	.06	-	< 0.01	1.00E00	1.00E00
GTPase activity (GO:0003924)	329	1	.53	+	1.90	4.13E-01	1.00E00
pattern recognition receptor activity (GO:0038187)	25	0	.04	-	< 0.01	1.00E00	1.00E00
peroxynitrite isomerase activity (GO:0062213)	1	0	.00	-	< 0.01	1.00E00	1.00E00
GPI-anchor transamidase activity (GO:0003923)	2	0	.00	-	< 0.01	1.00E00	1.00E00
lithocholic acid receptor activity (GO:0038186)	1	0	.00	-	< 0.01	1.00E00	1.00E00
GMP synthase (glutamine-hydrolyzing) activity (GO:0003922)	1	0	.00	-	< 0.01	1.00E00	1.00E00
GMP synthase activity (GO:0003921)	1	0	.00	-	< 0.01	1.00E00	1.00E00
GMP reductase activity (GO:0003920)	2	0	.00	-	< 0.01	1.00E00	1.00E00
G protein-coupled bile acid receptor activity (GO:0038182)	1	0	.00	-	< 0.01	1.00E00	1.00E00
bile acid receptor activity (GO:0038181)	3	0	.00	-	< 0.01	1.00E00	1.00E00
ribitol 2-dehydrogenase activity (GO:0050255)	1	0	.00	-	< 0.01	1.00E00	1.00E00
rhodopsin kinase activity (GO:0050254)	3	0	.00	-	< 0.01	1.00E00	1.00E00
MHC class II protein binding, via antigen binding groove (GO:0042658)	1	0	.00	-	< 0.01	1.00E00	1.00E00
retinyl-palmitate esterase activity (GO:0050253)	4	0	.01	-	< 0.01	1.00E00	1.00E00
retinol O-fatty-acyltransferase activity (GO:0050252)	3	0	.00	-	< 0.01	1.00E00	1.00E00
retinol isomerase activity (GO:0050251)	2	0	.00	-	< 0.01	1.00E00	1.00E00
3-beta-hydroxysteroid dehydrogenase/C4-decarboxylase activity (GO:0102175)	1	0	.00	-	< 0.01	1.00E00	1.00E00
FMN adenylyltransferase activity (GO:0003919)	1	0	.00	-	< 0.01	1.00E00	1.00E00
DNA topoisomerase type II (double strand cut, ATP-hydrolyzing) activity (GO:0003918)	3	0	.00	-	< 0.01	1.00E00	1.00E00
DNA topoisomerase type I (single strand cut, ATP-independent) activity (GO:0003917)	4	0	.01	-	< 0.01	1.00E00	1.00E00
DNA topoisomerase activity (GO:0003916)	7	0	.01	-	< 0.01	1.00E00	1.00E00
death receptor agonist activity (GO:0038177)	2	0	.00	-	< 0.01	1.00E00	1.00E00
DNA nucleotidylexotransferase activity (GO:0003912)	1	0	.00	-	< 0.01	1.00E00	1.00E00
DNA ligase (ATP) activity (GO:0003910)	4	0	.01	-	< 0.01	1.00E00	1.00E00
prenylcysteine oxidase activity (GO:0001735)	2	0	.00	-	< 0.01	1.00E00	1.00E00
mRNA (N6-adenosine)-methyltransferase activity (GO:0001734)	2	0	.00	-	< 0.01	1.00E00	1.00E00
galactosylceramide sulfotransferase activity (GO:0001733)	4	0	.01	-	< 0.01	1.00E00	1.00E00
S-adenosylmethionine-dependent tRNA (m5U54) methyltransferase activity (GO:0030697)	1	0	.00	-	< 0.01	1.00E00	1.00E00
tRNA (m5U54) methyltransferase activity (GO:0030696)	1	0	.00	-	< 0.01	1.00E00	1.00E00
GTPase regulator activity (GO:0030695)	494	0	.79	-	< 0.01	1.00E00	1.00E00
2'-5'-oligoadenylate synthetase activity (GO:0001730)	4	0	.01	-	< 0.01	1.00E00	1.00E00
[protein]-3-O-(N-acetyl-D-glucosaminyl)-L-serine O-N-acetyl-alpha-D-glucosaminase activity (GO:0102167)	1	0	.00	-	< 0.01	1.00E00	1.00E00
[protein]-3-O-(N-acetyl-D-glucosaminyl)-L-threonine O-N-acetyl-alpha-D-glucosaminase activity (GO:0102166)	1	0	.00	-	< 0.01	1.00E00	1.00E00
DNA ligase activity (GO:0003909)	4	0	.01	-	< 0.01	1.00E00	1.00E00
methylated-DNA-[protein]-cysteine S-methyltransferase activity (GO:0003908)	1	0	.00	-	< 0.01	1.00E00	1.00E00
DNA-(apurinic or apyrimidinic site) endonuclease activity (GO:0003906)	13	0	.02	-	< 0.01	1.00E00	1.00E00
alkylbase DNA N-glycosylase activity (GO:0003905)	1	0	.00	-	< 0.01	1.00E00	1.00E00
ceramide kinase activity (GO:0001729)	2	0	.00	-	< 0.01	1.00E00	1.00E00
thrombopoietin receptor activity (GO:0038164)	1	0	.00	-	< 0.01	1.00E00	1.00E00
lipid kinase activity (GO:0001727)	6	0	.01	-	< 0.01	1.00E00	1.00E00
very-long-chain 3-hydroxyacyl-CoA dehydratase activity (GO:0102158)	4	0	.01	-	< 0.01	1.00E00	1.00E00
L-amino-acid oxidase activity (GO:0001716)	1	0	.00	-	< 0.01	1.00E00	1.00E00
plus-end directed microfilament motor activity (GO:0060002)	3	0	.00	-	< 0.01	1.00E00	1.00E00
minus-end directed microfilament motor activity (GO:0060001)	1	0	.00	-	< 0.01	1.00E00	1.00E00
protein-macromolecule adaptor activity (GO:0030674)	282	0	.45	-	< 0.01	1.00E00	1.00E00
N-acetyl-beta-D-galactosaminidase activity (GO:0102148)	3	0	.00	-	< 0.01	1.00E00	1.00E00
ATPase-coupled transmembrane transporter activity (GO:0042626)	120	0	.19	-	< 0.01	1.00E00	1.00E00
prostaglandin-E2 9-reductase activity (GO:0050221)	1	0	.00	-	< 0.01	1.00E00	1.00E00
ATPase-coupled ion transmembrane transporter activity (GO:0042625)	23	0	.04	-	< 0.01	1.00E00	1.00E00
prostaglandin-E synthase activity (GO:0050220)	3	0	.00	-	< 0.01	1.00E00	1.00E00
heparan sulfate N-deacetylase activity (GO:0102140)	2	0	.00	-	< 0.01	1.00E00	1.00E00
C-X-C motif chemokine 12 receptor activity (GO:0038147)	1	0	.00	-	< 0.01	1.00E00	1.00E00
calcitonin binding (GO:0032841)	1	0	.00	-	< 0.01	1.00E00	1.00E00
propionate-CoA ligase activity (GO:0050218)	4	0	.01	-	< 0.01	1.00E00	1.00E00
progesterone 5-alpha-reductase activity (GO:0050213)	1	0	.00	-	< 0.01	1.00E00	1.00E00
procollagen galactosyltransferase activity (GO:0050211)	3	0	.00	-	< 0.01	1.00E00	1.00E00
3-oxo-pimeloyl-[acp] methyl ester reductase activity (GO:0102132)	2	0	.00	-	< 0.01	1.00E00	1.00E00
3-oxo-glutaryl-[acp] methyl ester reductase activity (GO:0102131)	2	0	.00	-	< 0.01	1.00E00	1.00E00
CD8 receptor binding (GO:0042610)	4	0	.01	-	< 0.01	1.00E00	1.00E00
cyclic pyranopterin monophosphate synthase activity (GO:0061799)	1	0	.00	-	< 0.01	1.00E00	1.00E00
GTP 3',8'-cyclase activity (GO:0061798)	1	0	.00	-	< 0.01	1.00E00	1.00E00
neuregulin binding (GO:0038132)	5	0	.01	-	< 0.01	1.00E00	1.00E00
pH-gated chloride channel activity (GO:0061797)	1	0	.00	-	< 0.01	1.00E00	1.00E00
neuregulin receptor activity (GO:0038131)	2	0	.00	-	< 0.01	1.00E00	1.00E00
plasmanylethanolamine desaturase activity (GO:0050207)	1	0	.00	-	< 0.01	1.00E00	1.00E00
CD4 receptor binding (GO:0042609)	9	0	.01	-	< 0.01	1.00E00	1.00E00
T cell receptor binding (GO:0042608)	11	0	.02	-	< 0.01	1.00E00	1.00E00
fucokinase activity (GO:0050201)	1	0	.00	-	< 0.01	1.00E00	1.00E00
peptide antigen binding (GO:0042605)	32	0	.05	-	< 0.01	1.00E00	1.00E00
plasmalogen synthase activity (GO:0050200)	2	0	.00	-	< 0.01	1.00E00	1.00E00
UFM1 transferase activity (GO:0071568)	2	0	.00	-	< 0.01	1.00E00	1.00E00
UFM1 hydrolase activity (GO:0071567)	1	0	.00	-	< 0.01	1.00E00	1.00E00
riboflavin reductase (NADPH) activity (GO:0042602)	1	0	.00	-	< 0.01	1.00E00	1.00E00
UFM1 activating enzyme activity (GO:0071566)	1	0	.00	-	< 0.01	1.00E00	1.00E00
ceramidase activity (GO:0102121)	6	0	.01	-	< 0.01	1.00E00	1.00E00
beta-aspartyl-peptidase activity (GO:0008798)	2	0	.00	-	< 0.01	1.00E00	1.00E00
bis(5'-nucleosyl)-tetraphosphatase activity (GO:0008796)	2	0	.00	-	< 0.01	1.00E00	1.00E00
C-C motif chemokine 21 receptor activity (GO:0038121)	1	0	.00	-	< 0.01	1.00E00	1.00E00
arsenate reductase (glutaredoxin) activity (GO:0008794)	1	0	.00	-	< 0.01	1.00E00	1.00E00
peptidoglycan muralytic activity (GO:0061783)	13	0	.02	-	< 0.01	1.00E00	1.00E00
arginine decarboxylase activity (GO:0008792)	1	0	.00	-	< 0.01	1.00E00	1.00E00
laurate hydroxylase activity (GO:0102116)	1	0	.00	-	< 0.01	1.00E00	1.00E00
histone demethylase activity (H3-K27 specific) (GO:0071558)	5	0	.01	-	< 0.01	1.00E00	1.00E00
hypoxia-inducible factor-asparagine oxygenase activity (GO:0102113)	1	0	.00	-	< 0.01	1.00E00	1.00E00
G protein-coupled pyrimidinergic nucleotide receptor activity (GO:0071553)	3	0	.00	-	< 0.01	1.00E00	1.00E00
C-C motif chemokine 19 receptor activity (GO:0038117)	1	0	.00	-	< 0.01	1.00E00	1.00E00
intracellular chloride channel activity (GO:0061778)	18	0	.03	-	< 0.01	1.00E00	1.00E00
tumor necrosis factor receptor superfamily binding (GO:0032813)	50	1	.08	+	12.48	7.85E-02	1.00E00
alkyl hydroperoxide reductase activity (GO:0008785)	1	0	.00	-	< 0.01	1.00E00	1.00E00
sterol response element binding (GO:0032810)	2	0	.00	-	< 0.01	1.00E00	1.00E00
agmatinase activity (GO:0008783)	1	0	.00	-	< 0.01	1.00E00	1.00E00
N-acylneuraminate cytidylyltransferase activity (GO:0008781)	2	0	.00	-	< 0.01	1.00E00	1.00E00
translation elongation factor binding (GO:0061770)	1	0	.00	-	< 0.01	1.00E00	1.00E00
protein carboxyl O-methyltransferase activity (GO:0051998)	6	0	.01	-	< 0.01	1.00E00	1.00E00
2-oxo-4-hydroxy-4-carboxy-5-ureidoimidazoline decarboxylase activity (GO:0051997)	1	0	.00	-	< 0.01	1.00E00	1.00E00
squalene synthase activity (GO:0051996)	1	0	.00	-	< 0.01	1.00E00	1.00E00
(R)-2-hydroxyglutarate dehydrogenase activity (GO:0051990)	1	0	.00	-	< 0.01	1.00E00	1.00E00
homocarnosine synthase activity (GO:0102102)	1	0	.00	-	< 0.01	1.00E00	1.00E00
choriogonadotropin hormone binding (GO:0038106)	1	0	.00	-	< 0.01	1.00E00	1.00E00
ribosylnicotinate kinase activity (GO:0061769)	2	0	.00	-	< 0.01	1.00E00	1.00E00
magnesium:sodium antiporter activity (GO:0061768)	1	0	.00	-	< 0.01	1.00E00	1.00E00
activin receptor antagonist activity (GO:0038102)	2	0	.00	-	< 0.01	1.00E00	1.00E00
U6 snRNA 3'-end binding (GO:0030629)	2	0	.00	-	< 0.01	1.00E00	1.00E00
acetate CoA-transferase activity (GO:0008775)	1	0	.00	-	< 0.01	1.00E00	1.00E00
pre-mRNA 3'-splice site binding (GO:0030628)	7	0	.01	-	< 0.01	1.00E00	1.00E00
nodal binding (GO:0038100)	5	0	.01	-	< 0.01	1.00E00	1.00E00
pre-mRNA 5'-splice site binding (GO:0030627)	1	0	.00	-	< 0.01	1.00E00	1.00E00
U12 snRNA binding (GO:0030626)	2	0	.00	-	< 0.01	1.00E00	1.00E00
U6atac snRNA binding (GO:0030624)	1	0	.00	-	< 0.01	1.00E00	1.00E00
U5 snRNA binding (GO:0030623)	2	0	.00	-	< 0.01	1.00E00	1.00E00
U4atac snRNA binding (GO:0030622)	3	0	.00	-	< 0.01	1.00E00	1.00E00
U4 snRNA binding (GO:0030621)	6	0	.01	-	< 0.01	1.00E00	1.00E00
U2 snRNA binding (GO:0030620)	6	0	.01	-	< 0.01	1.00E00	1.00E00
methanethiol oxidase activity (GO:0018549)	1	0	.00	-	< 0.01	1.00E00	1.00E00
RING-like zinc finger domain binding (GO:0071535)	4	0	.01	-	< 0.01	1.00E00	1.00E00
ankyrin repeat binding (GO:0071532)	6	0	.01	-	< 0.01	1.00E00	1.00E00
UDP-sugar diphosphatase activity (GO:0008768)	2	0	.00	-	< 0.01	1.00E00	1.00E00
activin receptor activity, type II (GO:0016362)	2	0	.00	-	< 0.01	1.00E00	1.00E00
activin receptor activity, type I (GO:0016361)	5	0	.01	-	< 0.01	1.00E00	1.00E00
U1 snRNA binding (GO:0030619)	8	0	.01	-	< 0.01	1.00E00	1.00E00
telomeric repeat-containing RNA binding (GO:0061752)	2	0	.00	-	< 0.01	1.00E00	1.00E00
UDP-N-acetylglucosamine 2-epimerase activity (GO:0008761)	1	0	.00	-	< 0.01	1.00E00	1.00E00
oxidoreductase activity, acting on phosphorus or arsenic in donors, disulfide as acceptor (GO:0030614)	3	0	.00	-	< 0.01	1.00E00	1.00E00
neutral sphingomyelin phosphodiesterase activity (GO:0061751)	1	0	.00	-	< 0.01	1.00E00	1.00E00
oxidoreductase activity, acting on phosphorus or arsenic in donors (GO:0030613)	3	0	.00	-	< 0.01	1.00E00	1.00E00
acid sphingomyelin phosphodiesterase activity (GO:0061750)	1	0	.00	-	< 0.01	1.00E00	1.00E00
arsenate reductase activity (GO:0030611)	1	0	.00	-	< 0.01	1.00E00	1.00E00
lysophospholipid:sodium symporter activity (GO:0051978)	1	0	.00	-	< 0.01	1.00E00	1.00E00
calcium-independent phospholipase A2 activity (GO:0047499)	8	0	.01	-	< 0.01	1.00E00	1.00E00
calcium-dependent phospholipase A2 activity (GO:0047498)	16	0	.03	-	< 0.01	1.00E00	1.00E00
ceramide cholinephosphotransferase activity (GO:0047493)	3	0	.00	-	< 0.01	1.00E00	1.00E00
forked DNA-dependent helicase activity (GO:0061749)	2	0	.00	-	< 0.01	1.00E00	1.00E00
S-adenosylmethionine-dependent methyltransferase activity (GO:0008757)	160	0	.26	-	< 0.01	1.00E00	1.00E00
NADPH dehydrogenase (quinone) activity (GO:0008753)	3	0	.00	-	< 0.01	1.00E00	1.00E00
histidine decarboxylase activity (GO:0004398)	1	0	.00	-	< 0.01	1.00E00	1.00E00
histidine ammonia-lyase activity (GO:0004397)	1	0	.00	-	< 0.01	1.00E00	1.00E00
hexokinase activity (GO:0004396)	6	0	.01	-	< 0.01	1.00E00	1.00E00
hexaprenyldihydroxybenzoate methyltransferase activity (GO:0004395)	1	0	.00	-	< 0.01	1.00E00	1.00E00
heparan sulfate 2-O-sulfotransferase activity (GO:0004394)	1	0	.00	-	< 0.01	1.00E00	1.00E00
heme oxygenase (decyclizing) activity (GO:0004392)	2	0	.00	-	< 0.01	1.00E00	1.00E00
MCM complex binding (GO:1904931)	1	0	.00	-	< 0.01	1.00E00	1.00E00
protein N-terminus binding (GO:0047485)	112	0	.18	-	< 0.01	1.00E00	1.00E00
N-acetylneuraminate lyase activity (GO:0008747)	1	0	.00	-	< 0.01	1.00E00	1.00E00
NAD(P)+ transhydrogenase activity (GO:0008746)	1	0	.00	-	< 0.01	1.00E00	1.00E00
N-acetylmuramoyl-L-alanine amidase activity (GO:0008745)	4	0	.01	-	< 0.01	1.00E00	1.00E00
L-threonine 3-dehydrogenase activity (GO:0008743)	1	0	.00	-	< 0.01	1.00E00	1.00E00
peptide-lysine-N-acetyltransferase activity (GO:0061733)	45	0	.07	-	< 0.01	1.00E00	1.00E00
ribonucleoside-diphosphate reductase activity (GO:0061731)	3	0	.00	-	< 0.01	1.00E00	1.00E00
dynein light intermediate chain binding (GO:0051959)	27	0	.04	-	< 0.01	1.00E00	1.00E00
helicase activity (GO:0004386)	159	0	.25	-	< 0.01	1.00E00	1.00E00
coreceptor activity involved in Wnt signaling pathway, planar cell polarity pathway (GO:1904929)	6	0	.01	-	< 0.01	1.00E00	1.00E00
guanylate kinase activity (GO:0004385)	9	0	.01	-	< 0.01	1.00E00	1.00E00
coreceptor activity involved in canonical Wnt signaling pathway (GO:1904928)	3	0	.00	-	< 0.01	1.00E00	1.00E00
guanylate cyclase activity (GO:0004383)	9	0	.01	-	< 0.01	1.00E00	1.00E00
gap junction hemi-channel activity (GO:0055077)	3	0	.00	-	< 0.01	1.00E00	1.00E00
guanosine-diphosphatase activity (GO:0004382)	9	0	.01	-	< 0.01	1.00E00	1.00E00
fucosylgalactoside 3-alpha-galactosyltransferase activity (GO:0004381)	1	0	.00	-	< 0.01	1.00E00	1.00E00
glycoprotein-fucosylgalactoside alpha-N-acetylgalactosaminyltransferase activity (GO:0004380)	1	0	.00	-	< 0.01	1.00E00	1.00E00
gamma-catenin binding (GO:0045295)	12	1	.02	+	52.01	2.06E-02	1.00E00
alpha-catenin binding (GO:0045294)	11	0	.02	-	< 0.01	1.00E00	1.00E00
L-allo-threonine aldolase activity (GO:0008732)	2	0	.00	-	< 0.01	1.00E00	1.00E00
glycylpeptide N-tetradecanoyltransferase activity (GO:0004379)	2	0	.00	-	< 0.01	1.00E00	1.00E00
GDP-Man:Man1GlcNAc2-PP-Dol alpha-1,3-mannosyltransferase activity (GO:0004378)	1	0	.00	-	< 0.01	1.00E00	1.00E00
GDP-Man:Man3GlcNAc2-PP-Dol alpha-1,2-mannosyltransferase activity (GO:0004377)	1	0	.00	-	< 0.01	1.00E00	1.00E00
glycolipid mannosyltransferase activity (GO:0004376)	5	0	.01	-	< 0.01	1.00E00	1.00E00
glycine dehydrogenase (decarboxylating) activity (GO:0004375)	1	0	.00	-	< 0.01	1.00E00	1.00E00
glycogen (starch) synthase activity (GO:0004373)	3	0	.00	-	< 0.01	1.00E00	1.00E00
glycine hydroxymethyltransferase activity (GO:0004372)	2	0	.00	-	< 0.01	1.00E00	1.00E00
glycerone kinase activity (GO:0004371)	1	0	.00	-	< 0.01	1.00E00	1.00E00
glycerol kinase activity (GO:0004370)	4	0	.01	-	< 0.01	1.00E00	1.00E00
Ser-tRNA(Ala) hydrolase activity (GO:0002196)	2	0	.00	-	< 0.01	1.00E00	1.00E00
heparosan-N-sulfate-glucuronate 5-epimerase activity (GO:0047464)	1	0	.00	-	< 0.01	1.00E00	1.00E00
DNA-3-methyladenine glycosylase activity (GO:0008725)	1	0	.00	-	< 0.01	1.00E00	1.00E00
folic acid receptor activity (GO:0061714)	2	0	.00	-	< 0.01	1.00E00	1.00E00
tRNA (N(6)-L-threonylcarbamoyladenosine(37)-C(2))-methylthiotransferase (GO:0061712)	1	0	.00	-	< 0.01	1.00E00	1.00E00
D-serine ammonia-lyase activity (GO:0008721)	1	0	.00	-	< 0.01	1.00E00	1.00E00
N(6)-L-threonylcarbamoyladenine synthase activity (GO:0061711)	2	0	.00	-	< 0.01	1.00E00	1.00E00
D-lactate dehydrogenase activity (GO:0008720)	1	0	.00	-	< 0.01	1.00E00	1.00E00
glycerol-3-phosphate dehydrogenase (quinone) activity (GO:0004368)	2	0	.00	-	< 0.01	1.00E00	1.00E00
glycerol-3-phosphate dehydrogenase [NAD+] activity (GO:0004367)	2	0	.00	-	< 0.01	1.00E00	1.00E00
glycerol-3-phosphate O-acyltransferase activity (GO:0004366)	4	0	.01	-	< 0.01	1.00E00	1.00E00
glyceraldehyde-3-phosphate dehydrogenase (NAD+) (phosphorylating) activity (GO:0004365)	2	0	.00	-	< 0.01	1.00E00	1.00E00
glutathione transferase activity (GO:0004364)	27	0	.04	-	< 0.01	1.00E00	1.00E00
glutathione synthase activity (GO:0004363)	1	0	.00	-	< 0.01	1.00E00	1.00E00
D-glucose transmembrane transporter activity (GO:0055056)	9	0	.01	-	< 0.01	1.00E00	1.00E00
glutathione-disulfide reductase (NADPH) activity (GO:0004362)	2	0	.00	-	< 0.01	1.00E00	1.00E00
glutaryl-CoA dehydrogenase activity (GO:0004361)	1	0	.00	-	< 0.01	1.00E00	1.00E00
glutamine-fructose-6-phosphate transaminase (isomerizing) activity (GO:0004360)	2	0	.00	-	< 0.01	1.00E00	1.00E00
phosphatidylinositol-3,4-bisphosphate 4-phosphatase activity (GO:0016316)	2	0	.00	-	< 0.01	1.00E00	1.00E00
ATP-dependent NAD(P)H-hydrate dehydratase activity (GO:0047453)	1	0	.00	-	< 0.01	1.00E00	1.00E00
phosphatidylinositol-3,4,5-trisphosphate 3-phosphatase activity (GO:0016314)	5	0	.01	-	< 0.01	1.00E00	1.00E00
3-hydroxyoctanoyl-[acyl-carrier-protein] dehydratase activity (GO:0047451)	2	0	.00	-	< 0.01	1.00E00	1.00E00
tRNA-5-taurinomethyluridine 2-sulfurtransferase (GO:0061708)	1	0	.00	-	< 0.01	1.00E00	1.00E00
inositol bisphosphate phosphatase activity (GO:0016312)	5	0	.01	-	< 0.01	1.00E00	1.00E00
cAMP response element binding (GO:0035497)	16	0	.03	-	< 0.01	1.00E00	1.00E00
glutaminase activity (GO:0004359)	3	0	.00	-	< 0.01	1.00E00	1.00E00
glutamate-cysteine ligase activity (GO:0004357)	2	0	.00	-	< 0.01	1.00E00	1.00E00
glutamate-ammonia ligase activity (GO:0004356)	2	0	.00	-	< 0.01	1.00E00	1.00E00
glutamate dehydrogenase (NADP+) activity (GO:0004354)	2	0	.00	-	< 0.01	1.00E00	1.00E00
glutamate dehydrogenase [NAD(P)+] activity (GO:0004353)	2	0	.00	-	< 0.01	1.00E00	1.00E00
peroxiredoxin activity (GO:0051920)	8	0	.01	-	< 0.01	1.00E00	1.00E00
glutamate dehydrogenase (NAD+) activity (GO:0004352)	2	0	.00	-	< 0.01	1.00E00	1.00E00
glutamate decarboxylase activity (GO:0004351)	2	0	.00	-	< 0.01	1.00E00	1.00E00
glutamate-5-semialdehyde dehydrogenase activity (GO:0004350)	1	0	.00	-	< 0.01	1.00E00	1.00E00
1-phosphatidylinositol-5-phosphate 4-kinase activity (GO:0016309)	3	0	.00	-	< 0.01	1.00E00	1.00E00
1-phosphatidylinositol-4-phosphate 5-kinase activity (GO:0016308)	8	0	.01	-	< 0.01	1.00E00	1.00E00
phosphatidylinositol phosphate kinase activity (GO:0016307)	16	0	.03	-	< 0.01	1.00E00	1.00E00
N-acylneuraminate-9-phosphate synthase activity (GO:0047444)	1	0	.00	-	< 0.01	1.00E00	1.00E00
17-alpha-hydroxyprogesterone aldolase activity (GO:0047442)	1	0	.00	-	< 0.01	1.00E00	1.00E00
cholate 7-alpha-dehydrogenase activity (GO:0008709)	1	0	.00	-	< 0.01	1.00E00	1.00E00
1-phosphatidylinositol-3-kinase activity (GO:0016303)	10	0	.02	-	< 0.01	1.00E00	1.00E00
kinase activity (GO:0016301)	764	1	1.22	-	.82	1.00E00	1.00E00
tRNA (uracil) methyltransferase activity (GO:0016300)	4	0	.01	-	< 0.01	1.00E00	1.00E00
methionine synthase activity (GO:0008705)	1	0	.00	-	< 0.01	1.00E00	1.00E00
4-hydroxy-2-oxoglutarate aldolase activity (GO:0008700)	1	0	.00	-	< 0.01	1.00E00	1.00E00
glutamate 5-kinase activity (GO:0004349)	1	0	.00	-	< 0.01	1.00E00	1.00E00
adenine/guanine mispair binding (GO:0035485)	1	0	.00	-	< 0.01	1.00E00	1.00E00
granulocyte colony-stimulating factor binding (GO:0051916)	2	0	.00	-	< 0.01	1.00E00	1.00E00
glucosylceramidase activity (GO:0004348)	3	0	.00	-	< 0.01	1.00E00	1.00E00
glucose-6-phosphate isomerase activity (GO:0004347)	1	0	.00	-	< 0.01	1.00E00	1.00E00
glucose-6-phosphatase activity (GO:0004346)	3	0	.00	-	< 0.01	1.00E00	1.00E00
glucose-6-phosphate dehydrogenase activity (GO:0004345)	2	0	.00	-	< 0.01	1.00E00	1.00E00
glucose dehydrogenase activity (GO:0004344)	1	0	.00	-	< 0.01	1.00E00	1.00E00
glucosamine 6-phosphate N-acetyltransferase activity (GO:0004343)	1	0	.00	-	< 0.01	1.00E00	1.00E00
glucosamine-6-phosphate deaminase activity (GO:0004342)	2	0	.00	-	< 0.01	1.00E00	1.00E00
gluconolactonase activity (GO:0004341)	1	0	.00	-	< 0.01	1.00E00	1.00E00
glucokinase activity (GO:0004340)	6	0	.01	-	< 0.01	1.00E00	1.00E00
dystroglycan binding (GO:0002162)	10	0	.02	-	< 0.01	1.00E00	1.00E00
aminoacyl-tRNA editing activity (GO:0002161)	13	0	.02	-	< 0.01	1.00E00	1.00E00
chylomicron binding (GO:0035478)	1	0	.00	-	< 0.01	1.00E00	1.00E00
double-stranded DNA 5'-3' exodeoxyribonuclease activity (GO:0051908)	1	0	.00	-	< 0.01	1.00E00	1.00E00
glucan 1,4-alpha-glucosidase activity (GO:0004339)	2	0	.00	-	< 0.01	1.00E00	1.00E00
geranyltranstransferase activity (GO:0004337)	2	0	.00	-	< 0.01	1.00E00	1.00E00
lipase binding (GO:0035473)	6	0	.01	-	< 0.01	1.00E00	1.00E00
galactosylceramidase activity (GO:0004336)	2	0	.00	-	< 0.01	1.00E00	1.00E00
choriogonadotropin hormone receptor activity (GO:0035472)	1	0	.00	-	< 0.01	1.00E00	1.00E00
S-(hydroxymethyl)glutathione dehydrogenase activity (GO:0051903)	2	0	.00	-	< 0.01	1.00E00	1.00E00
galactokinase activity (GO:0004335)	2	0	.00	-	< 0.01	1.00E00	1.00E00
fumarylacetoacetase activity (GO:0004334)	1	0	.00	-	< 0.01	1.00E00	1.00E00
fumarate hydratase activity (GO:0004333)	1	0	.00	-	< 0.01	1.00E00	1.00E00
fructose-bisphosphate aldolase activity (GO:0004332)	3	0	.00	-	< 0.01	1.00E00	1.00E00
fructose-2,6-bisphosphate 2-phosphatase activity (GO:0004331)	5	0	.01	-	< 0.01	1.00E00	1.00E00
nucleoside-triphosphate diphosphatase activity (GO:0047429)	11	0	.02	-	< 0.01	1.00E00	1.00E00
steroid receptor RNA activator RNA binding (GO:0002153)	2	0	.00	-	< 0.01	1.00E00	1.00E00
G-quadruplex RNA binding (GO:0002151)	6	0	.01	-	< 0.01	1.00E00	1.00E00
formate-tetrahydrofolate ligase activity (GO:0004329)	2	0	.00	-	< 0.01	1.00E00	1.00E00
tetrahydrofolylpolyglutamate synthase activity (GO:0004326)	1	0	.00	-	< 0.01	1.00E00	1.00E00
ferrochelatase activity (GO:0004325)	1	0	.00	-	< 0.01	1.00E00	1.00E00
immune receptor activity (GO:0140375)	137	0	.22	-	< 0.01	1.00E00	1.00E00
ferredoxin-NADP+ reductase activity (GO:0004324)	1	0	.00	-	< 0.01	1.00E00	1.00E00
ferroxidase activity (GO:0004322)	9	0	.01	-	< 0.01	1.00E00	1.00E00
ATPase-coupled monocarboxylic acid transmembrane transporter activity (GO:0033285)	4	0	.01	-	< 0.01	1.00E00	1.00E00
fatty-acyl-CoA synthase activity (GO:0004321)	7	0	.01	-	< 0.01	1.00E00	1.00E00
ATPase-coupled carboxylic acid transmembrane transporter activity (GO:0033284)	4	0	.01	-	< 0.01	1.00E00	1.00E00
N-acetylgalactosamine-6-phosphate deacetylase activity (GO:0047419)	1	0	.00	-	< 0.01	1.00E00	1.00E00
oleoyl-[acyl-carrier-protein] hydrolase activity (GO:0004320)	2	0	.00	-	< 0.01	1.00E00	1.00E00
ATPase-coupled organic acid transmembrane transporter activity (GO:0033283)	4	0	.01	-	< 0.01	1.00E00	1.00E00
N-(long-chain-acyl)ethanolamine deacylase activity (GO:0047412)	1	0	.00	-	< 0.01	1.00E00	1.00E00
CXCR1 chemokine receptor binding (GO:0045237)	1	0	.00	-	< 0.01	1.00E00	1.00E00
CXCR chemokine receptor binding (GO:0045236)	18	0	.03	-	< 0.01	1.00E00	1.00E00
endoribonuclease activity, cleaving miRNA-paired mRNA (GO:0090624)	2	0	.00	-	< 0.01	1.00E00	1.00E00
3-hydroxypalmitoyl-[acyl-carrier-protein] dehydratase activity (GO:0004317)	2	0	.00	-	< 0.01	1.00E00	1.00E00
3-oxoacyl-[acyl-carrier-protein] reductase (NADPH) activity (GO:0004316)	2	0	.00	-	< 0.01	1.00E00	1.00E00
3-oxoacyl-[acyl-carrier-protein] synthase activity (GO:0004315)	2	0	.00	-	< 0.01	1.00E00	1.00E00
[acyl-carrier-protein] S-malonyltransferase activity (GO:0004314)	2	0	.00	-	< 0.01	1.00E00	1.00E00
[acyl-carrier-protein] S-acetyltransferase activity (GO:0004313)	1	0	.00	-	< 0.01	1.00E00	1.00E00
fatty acid synthase activity (GO:0004312)	13	0	.02	-	< 0.01	1.00E00	1.00E00
farnesyltranstransferase activity (GO:0004311)	3	0	.00	-	< 0.01	1.00E00	1.00E00
alkenylglycerophosphoethanolamine hydrolase activity (GO:0047409)	2	0	.00	-	< 0.01	1.00E00	1.00E00
farnesyl-diphosphate farnesyltransferase activity (GO:0004310)	1	0	.00	-	< 0.01	1.00E00	1.00E00
alkenylglycerophosphocholine hydrolase activity (GO:0047408)	2	0	.00	-	< 0.01	1.00E00	1.00E00
cyclic-GMP-AMP transmembrane transporter activity (GO:0140360)	2	0	.00	-	< 0.01	1.00E00	1.00E00
CTP binding (GO:0002135)	1	0	.00	-	< 0.01	1.00E00	1.00E00
UTP binding (GO:0002134)	2	0	.00	-	< 0.01	1.00E00	1.00E00
protein-glucosylgalactosylhydroxylysine glucosidase activity (GO:0047402)	1	0	.00	-	< 0.01	1.00E00	1.00E00
single-stranded telomeric DNA binding (GO:0043047)	12	0	.02	-	< 0.01	1.00E00	1.00E00
exopolyphosphatase activity (GO:0004309)	5	0	.01	-	< 0.01	1.00E00	1.00E00
ABC-type transporter activity (GO:0140359)	32	0	.05	-	< 0.01	1.00E00	1.00E00
exo-alpha-sialidase activity (GO:0004308)	5	0	.01	-	< 0.01	1.00E00	1.00E00
P-type transmembrane transporter activity (GO:0140358)	23	0	.04	-	< 0.01	1.00E00	1.00E00
ethanolaminephosphotransferase activity (GO:0004307)	3	0	.00	-	< 0.01	1.00E00	1.00E00
ethanolamine-phosphate cytidylyltransferase activity (GO:0004306)	1	0	.00	-	< 0.01	1.00E00	1.00E00
ethanolamine kinase activity (GO:0004305)	4	0	.01	-	< 0.01	1.00E00	1.00E00
estrone sulfotransferase activity (GO:0004304)	1	0	.00	-	< 0.01	1.00E00	1.00E00
estradiol 17-beta-dehydrogenase activity (GO:0004303)	19	0	.03	-	< 0.01	1.00E00	1.00E00
choline binding (GO:0033265)	4	0	.01	-	< 0.01	1.00E00	1.00E00
epoxide hydrolase activity (GO:0004301)	6	0	.01	-	< 0.01	1.00E00	1.00E00
glycosylceramide flippase activity (GO:0140351)	3	0	.00	-	< 0.01	1.00E00	1.00E00
enoyl-CoA hydratase activity (GO:0004300)	10	0	.02	-	< 0.01	1.00E00	1.00E00
chromatin insulator sequence binding (GO:0043035)	5	0	.01	-	< 0.01	1.00E00	1.00E00
cyclic-di-GMP binding (GO:0035438)	1	0	.00	-	< 0.01	1.00E00	1.00E00
alpha-1,3-glucosidase activity (GO:0090600)	1	0	.00	-	< 0.01	1.00E00	1.00E00
lysophosphatidylcholine flippase activity (GO:0140348)	1	0	.00	-	< 0.01	1.00E00	1.00E00
N-retinylidene-phosphatidylethanolamine flippase activity (GO:0140347)	1	0	.00	-	< 0.01	1.00E00	1.00E00
phosphatidylserine flippase activity (GO:0140346)	5	0	.01	-	< 0.01	1.00E00	1.00E00
phosphatidylcholine flippase activity (GO:0140345)	5	0	.01	-	< 0.01	1.00E00	1.00E00
triglyceride transfer activity (GO:0140344)	1	0	.00	-	< 0.01	1.00E00	1.00E00
phosphatidylserine transfer activity (GO:0140343)	2	0	.00	-	< 0.01	1.00E00	1.00E00
cerebroside transfer activity (GO:0140340)	1	0	.00	-	< 0.01	1.00E00	1.00E00
interleukin-33 receptor activity (GO:0002114)	2	0	.00	-	< 0.01	1.00E00	1.00E00
histone deacetylase activity (H3-K14 specific) (GO:0031078)	10	0	.02	-	< 0.01	1.00E00	1.00E00
interleukin-33 binding (GO:0002113)	1	0	.00	-	< 0.01	1.00E00	1.00E00
cholesterol 26-hydroxylase activity (GO:0031073)	1	0	.00	-	< 0.01	1.00E00	1.00E00
heat shock protein binding (GO:0031072)	130	1	.21	+	4.80	1.90E-01	1.00E00
cysteine desulfurase activity (GO:0031071)	1	0	.00	-	< 0.01	1.00E00	1.00E00
cysteine-type endopeptidase regulator activity involved in apoptotic process (GO:0043028)	41	0	.07	-	< 0.01	1.00E00	1.00E00
cysteine-type endopeptidase inhibitor activity involved in apoptotic process (GO:0043027)	22	0	.04	-	< 0.01	1.00E00	1.00E00
ribosomal small subunit binding (GO:0043024)	17	0	.03	-	< 0.01	1.00E00	1.00E00
ribosomal large subunit binding (GO:0043023)	14	0	.02	-	< 0.01	1.00E00	1.00E00
ribosome binding (GO:0043022)	68	1	.11	+	9.18	1.05E-01	1.00E00
ribonucleoprotein complex binding (GO:0043021)	151	1	.24	+	4.13	2.17E-01	1.00E00
phosphatidylglycerol transfer activity (GO:0140339)	1	0	.00	-	< 0.01	1.00E00	1.00E00
sphingomyelin transfer activity (GO:0140338)	2	0	.00	-	< 0.01	1.00E00	1.00E00
diacylglyceride transfer activity (GO:0140337)	1	0	.00	-	< 0.01	1.00E00	1.00E00
glycerophospholipid flippase activity (GO:0140333)	13	0	.02	-	< 0.01	1.00E00	1.00E00
gamma-tubulin binding (GO:0043015)	31	1	.05	+	20.13	5.00E-02	1.00E00
alpha-tubulin binding (GO:0043014)	44	0	.07	-	< 0.01	1.00E00	1.00E00
RNA binding involved in posttranscriptional gene silencing (GO:0150100)	3	0	.00	-	< 0.01	1.00E00	1.00E00
retromer complex binding (GO:1905394)	8	0	.01	-	< 0.01	1.00E00	1.00E00
iron ion transmembrane transporter inhibitor activity (GO:0097690)	1	0	.00	-	< 0.01	1.00E00	1.00E00
floppase activity (GO:0140328)	7	0	.01	-	< 0.01	1.00E00	1.00E00
flippase activity (GO:0140327)	16	0	.03	-	< 0.01	1.00E00	1.00E00
ATPase-coupled intramembrane lipid transporter activity (GO:0140326)	27	0	.04	-	< 0.01	1.00E00	1.00E00
dihydrotestosterone 17-beta-dehydrogenase activity (GO:0035410)	4	0	.01	-	< 0.01	1.00E00	1.00E00
solute:anion antiporter activity (GO:0140323)	34	0	.05	-	< 0.01	1.00E00	1.00E00
oxidoreductase activity, acting on the CH-NH group of donors, flavin as acceptor (GO:0046997)	2	0	.00	-	< 0.01	1.00E00	1.00E00
ATP-dependent protein binding (GO:0043008)	8	0	.01	-	< 0.01	1.00E00	1.00E00
oxidoreductase activity, acting on X-H and Y-H to form an X-Y bond (GO:0046992)	1	0	.00	-	< 0.01	1.00E00	1.00E00
intracellular phosphatidylinositol-3,5-bisphosphate-sensitive cation channel activity (GO:0097682)	1	0	.00	-	< 0.01	1.00E00	1.00E00
protein transporter activity (GO:0140318)	31	0	.05	-	< 0.01	1.00E00	1.00E00
histone kinase activity (H3-T6 specific) (GO:0035403)	2	0	.00	-	< 0.01	1.00E00	1.00E00
cysteine transmembrane transporter activity (GO:0033229)	3	0	.00	-	< 0.01	1.00E00	1.00E00
histone kinase activity (H3-T11 specific) (GO:0035402)	2	0	.00	-	< 0.01	1.00E00	1.00E00
histone kinase activity (H3-Y41 specific) (GO:0035401)	1	0	.00	-	< 0.01	1.00E00	1.00E00
histone tyrosine kinase activity (GO:0035400)	1	0	.00	-	< 0.01	1.00E00	1.00E00
molecular sequestering activity (GO:0140313)	6	0	.01	-	< 0.01	1.00E00	1.00E00
anandamide 14,15 epoxidase activity (GO:0062189)	4	0	.01	-	< 0.01	1.00E00	1.00E00
cargo adaptor activity (GO:0140312)	20	0	.03	-	< 0.01	1.00E00	1.00E00
anandamide 11,12 epoxidase activity (GO:0062188)	3	0	.00	-	< 0.01	1.00E00	1.00E00
protein sequestering activity (GO:0140311)	6	0	.01	-	< 0.01	1.00E00	1.00E00
DNA-directed 5'-3' RNA polymerase activity (GO:0003899)	39	0	.06	-	< 0.01	1.00E00	1.00E00
anandamide 8,9 epoxidase activity (GO:0062187)	3	0	.00	-	< 0.01	1.00E00	1.00E00
anandamide epoxidase activity (GO:0062186)	4	0	.01	-	< 0.01	1.00E00	1.00E00
secalciferol 1-monooxygenase activity (GO:0062185)	1	0	.00	-	< 0.01	1.00E00	1.00E00
DNA primase activity (GO:0003896)	2	0	.00	-	< 0.01	1.00E00	1.00E00
testosterone 16-beta-hydroxylase activity (GO:0062184)	2	0	.00	-	< 0.01	1.00E00	1.00E00
all-trans retinoic acid 18-hydroxylase activity (GO:0062183)	2	0	.00	-	< 0.01	1.00E00	1.00E00
all-trans retinoic acid 4-hydrolase activity (GO:0062182)	1	0	.00	-	< 0.01	1.00E00	1.00E00
1-alpha,25-dihydroxyvitamin D3 23-hydroxylase activity (GO:0062181)	2	0	.00	-	< 0.01	1.00E00	1.00E00
25-hydroxycholecalciferol-23-hydroxylase activity (GO:0062180)	1	0	.00	-	< 0.01	1.00E00	1.00E00
STAT family protein binding (GO:0097677)	9	0	.01	-	< 0.01	1.00E00	1.00E00
protein dimerization activity (GO:0046983)	1040	2	1.67	+	1.20	6.83E-01	1.00E00
protein heterodimerization activity (GO:0046982)	321	1	.51	+	1.94	4.05E-01	1.00E00
tapasin binding (GO:0046980)	1	0	.00	-	< 0.01	1.00E00	1.00E00
amide binding (GO:0033218)	395	0	.63	-	< 0.01	1.00E00	1.00E00
intramembrane lipid transporter activity (GO:0140303)	38	0	.06	-	< 0.01	1.00E00	1.00E00
vitamin D 23-hydroxylase activity (GO:0062179)	2	0	.00	-	< 0.01	1.00E00	1.00E00
DNA-directed DNA polymerase activity (GO:0003887)	25	0	.04	-	< 0.01	1.00E00	1.00E00
DNA (cytosine-5-)-methyltransferase activity (GO:0003886)	3	0	.00	-	< 0.01	1.00E00	1.00E00
D-amino-acid oxidase activity (GO:0003884)	2	0	.00	-	< 0.01	1.00E00	1.00E00
CTP synthase activity (GO:0003883)	2	0	.00	-	< 0.01	1.00E00	1.00E00
CDP-diacylglycerol-serine O-phosphatidyltransferase activity (GO:0003882)	1	0	.00	-	< 0.01	1.00E00	1.00E00
CDP-diacylglycerol-inositol 3-phosphatidyltransferase activity (GO:0003881)	1	0	.00	-	< 0.01	1.00E00	1.00E00
protein C-terminal carboxyl O-methyltransferase activity (GO:0003880)	2	0	.00	-	< 0.01	1.00E00	1.00E00
TAP2 binding (GO:0046979)	3	0	.00	-	< 0.01	1.00E00	1.00E00
TAP1 binding (GO:0046978)	5	0	.01	-	< 0.01	1.00E00	1.00E00
TAP binding (GO:0046977)	8	0	.01	-	< 0.01	1.00E00	1.00E00
histone methyltransferase activity (H3-K27 specific) (GO:0046976)	4	0	.01	-	< 0.01	1.00E00	1.00E00
histone methyltransferase activity (H3-K36 specific) (GO:0046975)	11	0	.02	-	< 0.01	1.00E00	1.00E00
histone methyltransferase activity (H3-K9 specific) (GO:0046974)	10	0	.02	-	< 0.01	1.00E00	1.00E00
histone acetyltransferase activity (H4-K16 specific) (GO:0046972)	2	0	.00	-	< 0.01	1.00E00	1.00E00
NAD-dependent histone deacetylase activity (H4-K16 specific) (GO:0046970)	1	0	.00	-	< 0.01	1.00E00	1.00E00
ribonuclease P RNA binding (GO:0033204)	10	0	.02	-	< 0.01	1.00E00	1.00E00
ATP citrate synthase activity (GO:0003878)	1	0	.00	-	< 0.01	1.00E00	1.00E00
ATP adenylyltransferase activity (GO:0003877)	1	0	.00	-	< 0.01	1.00E00	1.00E00
AMP deaminase activity (GO:0003876)	3	0	.00	-	< 0.01	1.00E00	1.00E00
ADP-ribosylarginine hydrolase activity (GO:0003875)	2	0	.00	-	< 0.01	1.00E00	1.00E00
6-pyruvoyltetrahydropterin synthase activity (GO:0003874)	1	0	.00	-	< 0.01	1.00E00	1.00E00
6-phosphofructo-2-kinase activity (GO:0003873)	4	0	.01	-	< 0.01	1.00E00	1.00E00
6-phosphofructokinase activity (GO:0003872)	3	0	.00	-	< 0.01	1.00E00	1.00E00
5-aminolevulinate synthase activity (GO:0003870)	2	0	.00	-	< 0.01	1.00E00	1.00E00
NAD-dependent histone deacetylase activity (H3-K9 specific) (GO:0046969)	2	0	.00	-	< 0.01	1.00E00	1.00E00
thyroid hormone receptor binding (GO:0046966)	31	0	.05	-	< 0.01	1.00E00	1.00E00
retinoid X receptor binding (GO:0046965)	17	0	.03	-	< 0.01	1.00E00	1.00E00
3'-phosphoadenosine 5'-phosphosulfate transmembrane transporter activity (GO:0046964)	2	0	.00	-	< 0.01	1.00E00	1.00E00
3',5'-nucleotide bisphosphate phosphatase activity (GO:0097657)	1	0	.00	-	< 0.01	1.00E00	1.00E00
pseudophosphatase activity (GO:0001691)	2	0	.00	-	< 0.01	1.00E00	1.00E00
serpin family protein binding (GO:0097655)	1	0	.00	-	< 0.01	1.00E00	1.00E00
proton-transporting ATPase activity, rotational mechanism (GO:0046961)	23	0	.04	-	< 0.01	1.00E00	1.00E00
tRNA dimethylallyltransferase activity (GO:0052381)	1	0	.00	-	< 0.01	1.00E00	1.00E00
4-hydroxyphenylpyruvate dioxygenase activity (GO:0003868)	2	0	.00	-	< 0.01	1.00E00	1.00E00
mitochondrial ATP-gated potassium channel activity (GO:0062156)	1	0	.00	-	< 0.01	1.00E00	1.00E00
4-aminobutyrate transaminase activity (GO:0003867)	1	0	.00	-	< 0.01	1.00E00	1.00E00
N6-mAMP deaminase activity (GO:0062154)	1	0	.00	-	< 0.01	1.00E00	1.00E00
3-oxo-5-alpha-steroid 4-dehydrogenase activity (GO:0003865)	3	0	.00	-	< 0.01	1.00E00	1.00E00
C5-methylcytidine-containing RNA binding (GO:0062153)	3	0	.00	-	< 0.01	1.00E00	1.00E00
mRNA (cytidine-5-)-methyltransferase activity (GO:0062152)	1	0	.00	-	< 0.01	1.00E00	1.00E00
3-methyl-2-oxobutanoate dehydrogenase (2-methylpropanoyl-transferring) activity (GO:0003863)	2	0	.00	-	< 0.01	1.00E00	1.00E00
troponin T binding (GO:0031014)	4	0	.01	-	< 0.01	1.00E00	1.00E00
troponin I binding (GO:0031013)	5	0	.01	-	< 0.01	1.00E00	1.00E00
3-hydroxyisobutyryl-CoA hydrolase activity (GO:0003860)	1	0	.00	-	< 0.01	1.00E00	1.00E00
sialate O-acetylesterase activity (GO:0001681)	1	0	.00	-	< 0.01	1.00E00	1.00E00
amylin binding (GO:0097645)	1	0	.00	-	< 0.01	1.00E00	1.00E00
calcitonin family binding (GO:0097644)	5	0	.01	-	< 0.01	1.00E00	1.00E00
amylin receptor activity (GO:0097643)	4	0	.01	-	< 0.01	1.00E00	1.00E00
calcitonin family receptor activity (GO:0097642)	6	0	.01	-	< 0.01	1.00E00	1.00E00
phytanate-CoA ligase activity (GO:0050197)	2	0	.00	-	< 0.01	1.00E00	1.00E00
[phosphorylase] phosphatase activity (GO:0050196)	2	0	.00	-	< 0.01	1.00E00	1.00E00
3-hydroxybutyrate dehydrogenase activity (GO:0003858)	2	0	.00	-	< 0.01	1.00E00	1.00E00
3-hydroxyacyl-CoA dehydrogenase activity (GO:0003857)	8	0	.01	-	< 0.01	1.00E00	1.00E00
3-beta-hydroxy-delta5-steroid dehydrogenase activity (GO:0003854)	6	0	.01	-	< 0.01	1.00E00	1.00E00
2-methylacyl-CoA dehydrogenase activity (GO:0003853)	1	0	.00	-	< 0.01	1.00E00	1.00E00
filamin binding (GO:0031005)	13	0	.02	-	< 0.01	1.00E00	1.00E00
2-hydroxyacylsphingosine 1-beta-galactosyltransferase activity (GO:0003851)	1	0	.00	-	< 0.01	1.00E00	1.00E00
ATPase activator activity (GO:0001671)	27	0	.04	-	< 0.01	1.00E00	1.00E00
carboxylic acid transmembrane transporter activity (GO:0046943)	163	1	.26	+	3.83	2.32E-01	1.00E00
ATPase activity, coupled to transmembrane movement of ions, rotational mechanism (GO:0044769)	23	0	.04	-	< 0.01	1.00E00	1.00E00
phosphatidylinositol deacylase activity (GO:0050185)	1	0	.00	-	< 0.01	1.00E00	1.00E00
peptide deformylase activity (GO:0042586)	1	0	.00	-	< 0.01	1.00E00	1.00E00
Fc-gamma receptor I complex binding (GO:0034988)	2	0	.00	-	< 0.01	1.00E00	1.00E00
immunoglobulin receptor binding (GO:0034987)	97	0	.16	-	< 0.01	1.00E00	1.00E00
iron chaperone activity (GO:0034986)	2	0	.00	-	< 0.01	1.00E00	1.00E00
1-alkyl-2-acetylglycerophosphocholine esterase activity (GO:0003847)	8	0	.01	-	< 0.01	1.00E00	1.00E00
2-acylglycerol O-acyltransferase activity (GO:0003846)	7	0	.01	-	< 0.01	1.00E00	1.00E00
11-beta-hydroxysteroid dehydrogenase [NAD(P)] activity (GO:0003845)	2	0	.00	-	< 0.01	1.00E00	1.00E00
1,4-alpha-glucan branching enzyme activity (GO:0003844)	1	0	.00	-	< 0.01	1.00E00	1.00E00
1-pyrroline-5-carboxylate dehydrogenase activity (GO:0003842)	1	0	.00	-	< 0.01	1.00E00	1.00E00
1-acylglycerol-3-phosphate O-acyltransferase activity (GO:0003841)	21	0	.03	-	< 0.01	1.00E00	1.00E00
alpha-N-acetylgalactosaminide alpha-2,6-sialyltransferase activity (GO:0001665)	6	0	.01	-	< 0.01	1.00E00	1.00E00
G protein-coupled receptor binding (GO:0001664)	299	1	.48	+	2.09	3.84E-01	1.00E00
2'-deoxyadenosine deaminase activity (GO:0046936)	1	0	.00	-	< 0.01	1.00E00	1.00E00
1-phosphatidylinositol-3-kinase regulator activity (GO:0046935)	16	0	.03	-	< 0.01	1.00E00	1.00E00
phosphatidylinositol-4,5-bisphosphate 3-kinase activity (GO:0046934)	7	0	.01	-	< 0.01	1.00E00	1.00E00
proton-transporting ATP synthase activity, rotational mechanism (GO:0046933)	17	0	.03	-	< 0.01	1.00E00	1.00E00
phenylpyruvate tautomerase activity (GO:0050178)	2	0	.00	-	< 0.01	1.00E00	1.00E00
monoamine oxidase activity (GO:0097621)	3	0	.00	-	< 0.01	1.00E00	1.00E00
phosphoric ester hydrolase activity (GO:0042578)	374	0	.60	-	< 0.01	1.00E00	1.00E00
lipid phosphatase activity (GO:0042577)	16	0	.03	-	< 0.01	1.00E00	1.00E00
NAD-dependent protein deacetylase activity (GO:0034979)	16	0	.03	-	< 0.01	1.00E00	1.00E00
5-diphosphoinositol pentakisphosphate 3-kinase activity (GO:0102092)	2	0	.00	-	< 0.01	1.00E00	1.00E00
gamma-glutamylcyclotransferase activity (GO:0003839)	3	0	.00	-	< 0.01	1.00E00	1.00E00
beta-ureidopropionase activity (GO:0003837)	1	0	.00	-	< 0.01	1.00E00	1.00E00
beta-galactoside (CMP) alpha-2,3-sialyltransferase activity (GO:0003836)	7	0	.01	-	< 0.01	1.00E00	1.00E00
beta-galactoside alpha-2,6-sialyltransferase activity (GO:0003835)	2	0	.00	-	< 0.01	1.00E00	1.00E00
4-hydroxybutyrate receptor activity (GO:0062124)	1	0	.00	-	< 0.01	1.00E00	1.00E00
beta-carotene 15,15'-monooxygenase activity (GO:0003834)	2	0	.00	-	< 0.01	1.00E00	1.00E00
beta-N-acetylglucosaminylglycopeptide beta-1,4-galactosyltransferase activity (GO:0003831)	4	0	.01	-	< 0.01	1.00E00	1.00E00
heterotrimeric G-protein binding (GO:0032795)	3	0	.00	-	< 0.01	1.00E00	1.00E00
beta-1,4-mannosylglycoprotein 4-beta-N-acetylglucosaminyltransferase activity (GO:0003830)	1	0	.00	-	< 0.01	1.00E00	1.00E00
GTPase activating protein binding (GO:0032794)	15	1	.02	+	41.61	2.53E-02	1.00E00
lead ion binding (GO:0032791)	2	0	.00	-	< 0.01	1.00E00	1.00E00
peptide receptor activity (GO:0001653)	152	0	.24	-	< 0.01	1.00E00	1.00E00
annealing activity (GO:0097617)	13	0	.02	-	< 0.01	1.00E00	1.00E00
ER retention sequence binding (GO:0046923)	5	0	.01	-	< 0.01	1.00E00	1.00E00
peptide-O-fucosyltransferase activity (GO:0046922)	2	0	.00	-	< 0.01	1.00E00	1.00E00
alpha-(1->6)-fucosyltransferase activity (GO:0046921)	1	0	.00	-	< 0.01	1.00E00	1.00E00
alpha-(1->3)-fucosyltransferase activity (GO:0046920)	8	0	.01	-	< 0.01	1.00E00	1.00E00
cuprous ion binding (GO:1903136)	8	0	.01	-	< 0.01	1.00E00	1.00E00
L-dopa O-methyltransferase activity (GO:0102084)	3	0	.00	-	< 0.01	1.00E00	1.00E00
cupric ion binding (GO:1903135)	4	0	.01	-	< 0.01	1.00E00	1.00E00
hormone binding (GO:0042562)	86	0	.14	-	< 0.01	1.00E00	1.00E00
beta-1,3-galactosyl-O-glycosyl-glycoprotein beta-1,6-N-acetylglucosaminyltransferase activity (GO:0003829)	3	1	.00	+	> 100	6.38E-03	1.00E00
alpha-N-acetylneuraminate alpha-2,8-sialyltransferase activity (GO:0003828)	6	0	.01	-	< 0.01	1.00E00	1.00E00
alpha-1,3-mannosylglycoprotein 2-beta-N-acetylglucosaminyltransferase activity (GO:0003827)	1	0	.00	-	< 0.01	1.00E00	1.00E00
catalytic activity (GO:0003824)	5637	13	9.03	+	1.44	1.22E-01	1.00E00
antigen binding (GO:0003823)	187	0	.30	-	< 0.01	1.00E00	1.00E00
vascular endothelial growth factor binding (GO:0038085)	5	0	.01	-	< 0.01	1.00E00	1.00E00
transition metal ion transmembrane transporter activity (GO:0046915)	37	0	.06	-	< 0.01	1.00E00	1.00E00
group III metabotropic glutamate receptor activity (GO:0001642)	2	0	.00	-	< 0.01	1.00E00	1.00E00
transition metal ion binding (GO:0046914)	1114	6	1.78	+	3.36	7.93E-03	1.00E00
group II metabotropic glutamate receptor activity (GO:0001641)	2	0	.00	-	< 0.01	1.00E00	1.00E00
adenylate cyclase inhibiting G protein-coupled glutamate receptor activity (GO:0001640)	9	0	.01	-	< 0.01	1.00E00	1.00E00
acyltransferase, acyl groups converted into alkyl on transfer (GO:0046912)	5	0	.01	-	< 0.01	1.00E00	1.00E00
metal chelating activity (GO:0046911)	1	0	.00	-	< 0.01	1.00E00	1.00E00
temperature-gated cation channel activity (GO:0097604)	2	0	.00	-	< 0.01	1.00E00	1.00E00
temperature-gated ion channel activity (GO:0097603)	3	0	.00	-	< 0.01	1.00E00	1.00E00
acid-sensing ion channel activity (GO:0044736)	2	0	.00	-	< 0.01	1.00E00	1.00E00
cullin family protein binding (GO:0097602)	25	0	.04	-	< 0.01	1.00E00	1.00E00
ornithine(lysine) transaminase activity (GO:0050155)	1	0	.00	-	< 0.01	1.00E00	1.00E00
oleamide hydrolase activity (GO:0102077)	2	0	.00	-	< 0.01	1.00E00	1.00E00
omega-hydroxydecanoate dehydrogenase activity (GO:0050153)	1	0	.00	-	< 0.01	1.00E00	1.00E00
beta,beta-carotene-9',10'-cleaving oxygenase activity (GO:0102076)	1	0	.00	-	< 0.01	1.00E00	1.00E00
bone sialoprotein binding (GO:0044730)	1	0	.00	-	< 0.01	1.00E00	1.00E00
omega-amidase activity (GO:0050152)	1	0	.00	-	< 0.01	1.00E00	1.00E00
RNA 2'-O-methyltransferase activity (GO:0062105)	8	0	.01	-	< 0.01	1.00E00	1.00E00
peptidyl-aspartic acid 3-dioxygenase activity (GO:0062101)	1	0	.00	-	< 0.01	1.00E00	1.00E00
G protein-coupled chemoattractant receptor activity (GO:0001637)	26	0	.04	-	< 0.01	1.00E00	1.00E00
protein-glutamine gamma-glutamyltransferase activity (GO:0003810)	9	0	.01	-	< 0.01	1.00E00	1.00E00
calcitonin gene-related peptide receptor activity (GO:0001635)	4	0	.01	-	< 0.01	1.00E00	1.00E00
tetrapyrrole binding (GO:0046906)	153	0	.25	-	< 0.01	1.00E00	1.00E00
leukotriene B4 receptor activity (GO:0001632)	2	0	.00	-	< 0.01	1.00E00	1.00E00
calcium oxalate binding (GO:0046904)	1	0	.00	-	< 0.01	1.00E00	1.00E00
cysteinyl leukotriene receptor activity (GO:0001631)	2	0	.00	-	< 0.01	1.00E00	1.00E00
neurotransmitter receptor activity (GO:0030594)	114	0	.18	-	< 0.01	1.00E00	1.00E00
hemi-methylated DNA-binding (GO:0044729)	3	0	.00	-	< 0.01	1.00E00	1.00E00
nucleoside monophosphate kinase activity (GO:0050145)	21	0	.03	-	< 0.01	1.00E00	1.00E00
copper-dependent protein binding (GO:0032767)	3	0	.00	-	< 0.01	1.00E00	1.00E00
collagen receptor activity (GO:0038064)	6	0	.01	-	< 0.01	1.00E00	1.00E00
nociceptin receptor activity (GO:0001626)	1	0	.00	-	< 0.01	1.00E00	1.00E00
protein tyrosine kinase collagen receptor activity (GO:0038062)	3	0	.00	-	< 0.01	1.00E00	1.00E00
[methionine synthase] reductase activity (GO:0030586)	1	0	.00	-	< 0.01	1.00E00	1.00E00
G protein-coupled ADP receptor activity (GO:0001621)	3	0	.00	-	< 0.01	1.00E00	1.00E00
8-hydroxy-dADP phosphatase activity (GO:0044717)	1	0	.00	-	< 0.01	1.00E00	1.00E00
8-oxo-GDP phosphatase activity (GO:0044716)	2	0	.00	-	< 0.01	1.00E00	1.00E00
quinone cofactor methyltransferase activity (GO:0030580)	2	0	.00	-	< 0.01	1.00E00	1.00E00
8-oxo-dGDP phosphatase activity (GO:0044715)	2	0	.00	-	< 0.01	1.00E00	1.00E00
NADH dehydrogenase (quinone) activity (GO:0050136)	43	0	.07	-	< 0.01	1.00E00	1.00E00
NAD(P)+ nucleosidase activity (GO:0050135)	16	0	.03	-	< 0.01	1.00E00	1.00E00
growth hormone secretagogue receptor activity (GO:0001616)	1	0	.00	-	< 0.01	1.00E00	1.00E00
purinergic nucleotide receptor activity (GO:0001614)	21	0	.03	-	< 0.01	1.00E00	1.00E00
phosphatidyltransferase activity (GO:0030572)	1	0	.00	-	< 0.01	1.00E00	1.00E00
N-acylneuraminate-9-phosphatase activity (GO:0050124)	1	0	.00	-	< 0.01	1.00E00	1.00E00
N-acylglucosamine 2-epimerase activity (GO:0050121)	1	0	.00	-	< 0.01	1.00E00	1.00E00
dynorphin receptor activity (GO:0038048)	1	0	.00	-	< 0.01	1.00E00	1.00E00
morphine receptor activity (GO:0038047)	1	0	.00	-	< 0.01	1.00E00	1.00E00
G protein-coupled enkephalin receptor activity (GO:0038046)	1	0	.00	-	< 0.01	1.00E00	1.00E00
G protein-coupled adenosine receptor activity (GO:0001609)	5	0	.01	-	< 0.01	1.00E00	1.00E00
neuromedin U receptor activity (GO:0001607)	2	0	.00	-	< 0.01	1.00E00	1.00E00
adrenomedullin receptor activity (GO:0001605)	3	0	.00	-	< 0.01	1.00E00	1.00E00
urotensin II receptor activity (GO:0001604)	2	0	.00	-	< 0.01	1.00E00	1.00E00
pancreatic polypeptide receptor activity (GO:0001602)	5	0	.01	-	< 0.01	1.00E00	1.00E00
peptide YY receptor activity (GO:0001601)	2	0	.00	-	< 0.01	1.00E00	1.00E00
N-acetylglucosamine deacetylase activity (GO:0050119)	2	0	.00	-	< 0.01	1.00E00	1.00E00
myosin-light-chain-phosphatase activity (GO:0050115)	1	0	.00	-	< 0.01	1.00E00	1.00E00
inositol oxygenase activity (GO:0050113)	1	0	.00	-	< 0.01	1.00E00	1.00E00
isobutyryl-CoA:FAD oxidoreductase activity (GO:0102035)	1	0	.00	-	< 0.01	1.00E00	1.00E00
long-chain fatty acid omega-hydroxylase activity (GO:0102033)	5	0	.01	-	< 0.01	1.00E00	1.00E00
sphingosine-1-phosphate receptor activity (GO:0038036)	8	0	.01	-	< 0.01	1.00E00	1.00E00
protein-glutaryllysine deglutarylase activity (GO:0061697)	2	0	.00	-	< 0.01	1.00E00	1.00E00
adenyl nucleotide binding (GO:0030554)	1570	3	2.52	+	1.19	7.37E-01	1.00E00
cGMP binding (GO:0030553)	15	0	.02	-	< 0.01	1.00E00	1.00E00
lipoamidase activity (GO:0061690)	1	0	.00	-	< 0.01	1.00E00	1.00E00
cAMP binding (GO:0030552)	23	0	.04	-	< 0.01	1.00E00	1.00E00
cyclic nucleotide binding (GO:0030551)	37	0	.06	-	< 0.01	1.00E00	1.00E00
acetylcholine receptor inhibitor activity (GO:0030550)	7	0	.01	-	< 0.01	1.00E00	1.00E00
L-gulonate 3-dehydrogenase activity (GO:0050104)	1	0	.00	-	< 0.01	1.00E00	1.00E00
benzaldehyde dehydrogenase (NAD+) activity (GO:0018479)	3	0	.00	-	< 0.01	1.00E00	1.00E00
malonate-semialdehyde dehydrogenase (acetylating) activity (GO:0018478)	1	0	.00	-	< 0.01	1.00E00	1.00E00
benzaldehyde dehydrogenase (NADP+) activity (GO:0018477)	1	0	.00	-	< 0.01	1.00E00	1.00E00
aspartic endopeptidase activity, intramembrane cleaving (GO:0042500)	8	0	.01	-	< 0.01	1.00E00	1.00E00
lipase activity (GO:0016298)	131	0	.21	-	< 0.01	1.00E00	1.00E00
acyl-[acyl-carrier-protein] hydrolase activity (GO:0016297)	2	0	.00	-	< 0.01	1.00E00	1.00E00
anaphase-promoting complex binding (GO:0010997)	8	1	.01	+	78.01	1.43E-02	1.00E00
palmitoyl-[acyl-carrier-protein] hydrolase activity (GO:0016296)	2	0	.00	-	< 0.01	1.00E00	1.00E00
myristoyl-[acyl-carrier-protein] hydrolase activity (GO:0016295)	2	0	.00	-	< 0.01	1.00E00	1.00E00
reelin receptor activity (GO:0038025)	2	0	.00	-	< 0.01	1.00E00	1.00E00
cargo receptor activity (GO:0038024)	78	0	.12	-	< 0.01	1.00E00	1.00E00
signaling receptor activity (GO:0038023)	1609	2	2.58	-	.78	1.00E00	1.00E00
acetylcholine receptor activator activity (GO:0030549)	4	0	.01	-	< 0.01	1.00E00	1.00E00
leptin receptor activity (GO:0038021)	1	0	.00	-	< 0.01	1.00E00	1.00E00
palmitoyl-CoA hydrolase activity (GO:0016290)	15	0	.02	-	< 0.01	1.00E00	1.00E00
acetylcholine receptor regulator activity (GO:0030548)	17	0	.03	-	< 0.01	1.00E00	1.00E00
diphthine methylesterase activity (GO:0061685)	1	0	.00	-	< 0.01	1.00E00	1.00E00
signaling receptor inhibitor activity (GO:0030547)	43	0	.07	-	< 0.01	1.00E00	1.00E00
3-hydroxydecanoyl-[acyl-carrier-protein] dehydratase activity (GO:0008693)	2	0	.00	-	< 0.01	1.00E00	1.00E00
signaling receptor activator activity (GO:0030546)	499	1	.80	+	1.25	5.55E-01	1.00E00
signaling receptor regulator activity (GO:0030545)	57	0	.09	-	< 0.01	1.00E00	1.00E00
Hsp70 protein binding (GO:0030544)	43	0	.07	-	< 0.01	1.00E00	1.00E00
formaldehyde dehydrogenase activity (GO:0018467)	1	0	.00	-	< 0.01	1.00E00	1.00E00
CoA hydrolase activity (GO:0016289)	22	0	.04	-	< 0.01	1.00E00	1.00E00
glycerone-phosphate O-acyltransferase activity (GO:0016287)	1	0	.00	-	< 0.01	1.00E00	1.00E00
small conductance calcium-activated potassium channel activity (GO:0016286)	4	0	.01	-	< 0.01	1.00E00	1.00E00
3-demethylubiquinone-9 3-O-methyltransferase activity (GO:0008689)	1	0	.00	-	< 0.01	1.00E00	1.00E00
importin-alpha family protein binding (GO:0061676)	8	0	.01	-	< 0.01	1.00E00	1.00E00
2-octoprenyl-3-methyl-6-methoxy-1,4-benzoquinone hydroxylase activity (GO:0008682)	1	0	.00	-	< 0.01	1.00E00	1.00E00
2-octaprenyl-6-methoxyphenol hydroxylase activity (GO:0008681)	1	0	.00	-	< 0.01	1.00E00	1.00E00
proline dipeptidase activity (GO:0102009)	1	0	.00	-	< 0.01	1.00E00	1.00E00
acyl-L-homoserine-lactone lactonohydrolase activity (GO:0102007)	3	0	.00	-	< 0.01	1.00E00	1.00E00
alcohol dehydrogenase [NAD(P)+] activity (GO:0018455)	10	0	.02	-	< 0.01	1.00E00	1.00E00
protein-lysine N-methyltransferase activity (GO:0016279)	60	0	.10	-	< 0.01	1.00E00	1.00E00
lysine N-methyltransferase activity (GO:0016278)	61	0	.10	-	< 0.01	1.00E00	1.00E00
[myelin basic protein]-arginine N-methyltransferase activity (GO:0016277)	1	0	.00	-	< 0.01	1.00E00	1.00E00
protein-arginine N-methyltransferase activity (GO:0016274)	11	0	.02	-	< 0.01	1.00E00	1.00E00
arginine N-methyltransferase activity (GO:0016273)	11	0	.02	-	< 0.01	1.00E00	1.00E00
UFM1 ligase activity (GO:0061666)	1	0	.00	-	< 0.01	1.00E00	1.00E00
SUMO ligase activity (GO:0061665)	10	0	.02	-	< 0.01	1.00E00	1.00E00
structural constituent of chromatin (GO:0030527)	1	0	.00	-	< 0.01	1.00E00	1.00E00
NEDD8 ligase activity (GO:0061663)	3	0	.00	-	< 0.01	1.00E00	1.00E00
2,4-dienoyl-CoA reductase (NADPH) activity (GO:0008670)	2	0	.00	-	< 0.01	1.00E00	1.00E00
dihydrolipoamide S-acyltransferase activity (GO:0030523)	1	0	.00	-	< 0.01	1.00E00	1.00E00
proteasome regulatory particle binding (GO:1904855)	1	0	.00	-	< 0.01	1.00E00	1.00E00
G-quadruplex DNA binding (GO:0051880)	10	0	.02	-	< 0.01	1.00E00	1.00E00
proteasome core complex binding (GO:1904854)	1	0	.00	-	< 0.01	1.00E00	1.00E00
ubiquitin-like protein ligase activity (GO:0061659)	318	0	.51	-	< 0.01	1.00E00	1.00E00
glycoprotein-N-acetylgalactosamine 3-beta-galactosyltransferase activity (GO:0016263)	3	0	.00	-	< 0.01	1.00E00	1.00E00
2,3-dihydro-2,3-dihydroxybenzoate dehydrogenase activity (GO:0008667)	1	0	.00	-	< 0.01	1.00E00	1.00E00
protein N-acetylglucosaminyltransferase activity (GO:0016262)	3	0	.00	-	< 0.01	1.00E00	1.00E00
UFM1 conjugating enzyme activity (GO:0061657)	1	0	.00	-	< 0.01	1.00E00	1.00E00
snoRNP binding (GO:0030519)	2	0	.00	-	< 0.01	1.00E00	1.00E00
SUMO conjugating enzyme activity (GO:0061656)	1	0	.00	-	< 0.01	1.00E00	1.00E00
NEDD8 conjugating enzyme activity (GO:0061654)	1	0	.00	-	< 0.01	1.00E00	1.00E00
2',3'-cyclic-nucleotide 2'-phosphodiesterase activity (GO:0008663)	1	0	.00	-	< 0.01	1.00E00	1.00E00
snoRNA binding (GO:0030515)	32	0	.05	-	< 0.01	1.00E00	1.00E00
ubiquitin-like protein conjugating enzyme activity (GO:0061650)	39	0	.06	-	< 0.01	1.00E00	1.00E00
Hsp90 protein binding (GO:0051879)	44	0	.07	-	< 0.01	1.00E00	1.00E00
methotrexate binding (GO:0051870)	3	0	.00	-	< 0.01	1.00E00	1.00E00
rRNA (cytosine-N4-)-methyltransferase activity (GO:0071424)	2	0	.00	-	< 0.01	1.00E00	1.00E00
TORC2 complex binding (GO:1904841)	3	0	.00	-	< 0.01	1.00E00	1.00E00
glycerophosphoinositol glycerophosphodiesterase activity (GO:0047395)	1	0	.00	-	< 0.01	1.00E00	1.00E00
glycerophosphoinositol inositolphosphodiesterase activity (GO:0047394)	1	0	.00	-	< 0.01	1.00E00	1.00E00
(3R)-hydroxymyristoyl-[acyl-carrier-protein] dehydratase activity (GO:0008659)	2	0	.00	-	< 0.01	1.00E00	1.00E00
alkylglycerophosphoethanolamine phosphodiesterase activity (GO:0047391)	2	0	.00	-	< 0.01	1.00E00	1.00E00
ubiquitin modification-dependent histone binding (GO:0061649)	3	0	.00	-	< 0.01	1.00E00	1.00E00
glycerophosphocholine cholinephosphodiesterase activity (GO:0047390)	1	0	.00	-	< 0.01	1.00E00	1.00E00
cysteine-type endopeptidase activator activity involved in apoptotic process (GO:0008656)	18	0	.03	-	< 0.01	1.00E00	1.00E00
RNA polymerase II general transcription initiation factor activity (GO:0016251)	38	0	.06	-	< 0.01	1.00E00	1.00E00
N-sulfoglucosamine sulfohydrolase activity (GO:0016250)	1	0	.00	-	< 0.01	1.00E00	1.00E00
spectrin binding (GO:0030507)	27	1	.04	+	23.11	4.39E-02	1.00E00
ankyrin binding (GO:0030506)	20	1	.03	+	31.20	3.31E-02	1.00E00
inorganic diphosphate transmembrane transporter activity (GO:0030504)	2	0	.00	-	< 0.01	1.00E00	1.00E00
rRNA (uridine-2'-O-)-methyltransferase activity (GO:0008650)	2	0	.00	-	< 0.01	1.00E00	1.00E00
threonine-type endopeptidase activity (GO:0004298)	14	0	.02	-	< 0.01	1.00E00	1.00E00
histone demethylase activity (H3-K36 specific) (GO:0051864)	10	0	.02	-	< 0.01	1.00E00	1.00E00
glycolipid binding (GO:0051861)	28	0	.04	-	< 0.01	1.00E00	1.00E00
glycerophosphocholine phosphodiesterase activity (GO:0047389)	2	0	.00	-	< 0.01	1.00E00	1.00E00
protein C-terminal leucine carboxyl O-methyltransferase activity (GO:0018423)	1	0	.00	-	< 0.01	1.00E00	1.00E00
channel inhibitor activity (GO:0016248)	40	0	.06	-	< 0.01	1.00E00	1.00E00
channel regulator activity (GO:0016247)	123	0	.20	-	< 0.01	1.00E00	1.00E00
rRNA methyltransferase activity (GO:0008649)	23	0	.04	-	< 0.01	1.00E00	1.00E00
CoA pyrophosphatase activity (GO:0010945)	3	0	.00	-	< 0.01	1.00E00	1.00E00
dodecanoyl-[acyl-carrier-protein] hydrolase activity (GO:0047381)	1	0	.00	-	< 0.01	1.00E00	1.00E00
alpha-glucosidase activity (GO:0090599)	7	0	.01	-	< 0.01	1.00E00	1.00E00
RNA lariat debranching enzyme activator activity (GO:0061632)	1	0	.00	-	< 0.01	1.00E00	1.00E00
ubiquitin-like modifier activating enzyme activity (GO:0008641)	10	0	.02	-	< 0.01	1.00E00	1.00E00
ubiquitin conjugating enzyme activity (GO:0061631)	36	0	.06	-	< 0.01	1.00E00	1.00E00
ubiquitin protein ligase activity (GO:0061630)	307	0	.49	-	< 0.01	1.00E00	1.00E00
all-trans-retinyl-palmitate hydrolase, all-trans-retinol forming activity (GO:0047376)	3	0	.00	-	< 0.01	1.00E00	1.00E00
methylumbelliferyl-acetate deacetylase activity (GO:0047374)	3	0	.00	-	< 0.01	1.00E00	1.00E00
acylglycerol lipase activity (GO:0047372)	15	0	.02	-	< 0.01	1.00E00	1.00E00
RNA polymerase II-specific DNA-binding transcription factor binding (GO:0061629)	312	0	.50	-	< 0.01	1.00E00	1.00E00
H3K27me3 modified histone binding (GO:0061628)	3	0	.00	-	< 0.01	1.00E00	1.00E00
HNK-1 sulfotransferase activity (GO:0016232)	1	0	.00	-	< 0.01	1.00E00	1.00E00
S-methylmethionine-homocysteine S-methyltransferase activity (GO:0061627)	1	0	.00	-	< 0.01	1.00E00	1.00E00
beta-N-acetylglucosaminidase activity (GO:0016231)	1	0	.00	-	< 0.01	1.00E00	1.00E00
sphingomyelin phosphodiesterase activator activity (GO:0016230)	2	0	.00	-	< 0.01	1.00E00	1.00E00
succinate-hydroxymethylglutarate CoA-transferase activity (GO:0047369)	1	0	.00	-	< 0.01	1.00E00	1.00E00
polyprenyltransferase activity (GO:0002094)	2	0	.00	-	< 0.01	1.00E00	1.00E00
steroid dehydrogenase activity (GO:0016229)	35	0	.06	-	< 0.01	1.00E00	1.00E00
translation factor activity, non-nucleic acid binding (GO:0045183)	1	0	.00	-	< 0.01	1.00E00	1.00E00
translation regulator activity (GO:0045182)	148	1	.24	+	4.22	2.13E-01	1.00E00
1-alkenyl-2-acylglycerol choline phosphotransferase activity (GO:0047359)	1	0	.00	-	< 0.01	1.00E00	1.00E00
voltage-gated potassium channel activity involved in SA node cell action potential repolarization (GO:0086090)	1	0	.00	-	< 0.01	1.00E00	1.00E00
4-hydroxybenzoate decaprenyltransferase activity (GO:0002083)	1	0	.00	-	< 0.01	1.00E00	1.00E00
acyl-CoA desaturase activity (GO:0016215)	4	0	.01	-	< 0.01	1.00E00	1.00E00
fructose-1-phosphate aldolase activity (GO:0061609)	1	0	.00	-	< 0.01	1.00E00	1.00E00
linoleoyl-CoA desaturase activity (GO:0016213)	2	0	.00	-	< 0.01	1.00E00	1.00E00
nuclear import signal receptor activity (GO:0061608)	20	0	.03	-	< 0.01	1.00E00	1.00E00
kynurenine-oxoglutarate transaminase activity (GO:0016212)	4	0	.01	-	< 0.01	1.00E00	1.00E00
ammonia ligase activity (GO:0016211)	2	0	.00	-	< 0.01	1.00E00	1.00E00
glutathione dehydrogenase (ascorbate) activity (GO:0045174)	2	0	.00	-	< 0.01	1.00E00	1.00E00
molybdopterin-synthase adenylyltransferase activity (GO:0061605)	1	0	.00	-	< 0.01	1.00E00	1.00E00
molybdopterin-synthase sulfurtransferase activity (GO:0061604)	1	0	.00	-	< 0.01	1.00E00	1.00E00
diuretic hormone activity (GO:0008613)	1	0	.00	-	< 0.01	1.00E00	1.00E00
2-(3-amino-3-carboxypropyl)histidine synthase activity (GO:0090560)	2	0	.00	-	< 0.01	1.00E00	1.00E00
voltage-gated potassium channel activity involved in atrial cardiac muscle cell action potential repolarization (GO:0086089)	4	0	.01	-	< 0.01	1.00E00	1.00E00
voltage-gated potassium channel activity involved in bundle of His cell action potential repolarization (GO:0086087)	1	0	.00	-	< 0.01	1.00E00	1.00E00
serine-type endopeptidase activity (GO:0004252)	187	1	.30	+	3.34	2.61E-01	1.00E00
cell adhesive protein binding involved in bundle of His cell-Purkinje myocyte communication (GO:0086083)	5	0	.01	-	< 0.01	1.00E00	1.00E00
cell adhesive protein binding involved in AV node cell-bundle of His cell communication (GO:0086082)	1	0	.00	-	< 0.01	1.00E00	1.00E00
D-ribitol-5-phosphate cytidylyltransferase activity (GO:0047349)	1	0	.00	-	< 0.01	1.00E00	1.00E00
protein binding involved in heterotypic cell-cell adhesion (GO:0086080)	11	0	.02	-	< 0.01	1.00E00	1.00E00
antioxidant activity (GO:0016209)	89	1	.14	+	7.01	1.34E-01	1.00E00
AMP binding (GO:0016208)	14	0	.02	-	< 0.01	1.00E00	1.00E00
catechol O-methyltransferase activity (GO:0016206)	3	0	.00	-	< 0.01	1.00E00	1.00E00
alkylglycerone-phosphate synthase activity (GO:0008609)	1	0	.00	-	< 0.01	1.00E00	1.00E00
fucose-1-phosphate guanylyltransferase activity (GO:0047341)	1	0	.00	-	< 0.01	1.00E00	1.00E00
phosphorylase kinase regulator activity (GO:0008607)	3	0	.00	-	< 0.01	1.00E00	1.00E00
cAMP-dependent protein kinase regulator activity (GO:0008603)	11	0	.02	-	< 0.01	1.00E00	1.00E00
phosphatidylserine floppase activity (GO:0090556)	2	0	.00	-	< 0.01	1.00E00	1.00E00
phosphatidylethanolamine flippase activity (GO:0090555)	6	0	.01	-	< 0.01	1.00E00	1.00E00
phosphatidylcholine floppase activity (GO:0090554)	5	0	.01	-	< 0.01	1.00E00	1.00E00
small molecule sensor activity (GO:0140299)	13	0	.02	-	< 0.01	1.00E00	1.00E00
gap junction channel activity involved in Purkinje myocyte-ventricular cardiac muscle cell electrical coupling (GO:0086079)	1	0	.00	-	< 0.01	1.00E00	1.00E00
gap junction channel activity involved in bundle of His cell-Purkinje myocyte electrical coupling (GO:0086078)	1	0	.00	-	< 0.01	1.00E00	1.00E00
DNA-binding transcription factor binding (GO:0140297)	405	0	.65	-	< 0.01	1.00E00	1.00E00
gap junction channel activity involved in AV node cell-bundle of His cell electrical coupling (GO:0086077)	2	0	.00	-	< 0.01	1.00E00	1.00E00
general transcription initiation factor binding (GO:0140296)	46	0	.07	-	< 0.01	1.00E00	1.00E00
gap junction channel activity involved in atrial cardiac muscle cell-AV node cell electrical coupling (GO:0086076)	1	0	.00	-	< 0.01	1.00E00	1.00E00
ATP-gated ion channel activity (GO:0035381)	9	0	.01	-	< 0.01	1.00E00	1.00E00
gap junction channel activity involved in cardiac conduction electrical coupling (GO:0086075)	3	0	.00	-	< 0.01	1.00E00	1.00E00
NAD DNA ADP-ribosyltransferase activity (GO:0140294)	3	0	.00	-	< 0.01	1.00E00	1.00E00
ADP-ribosylglutamate hydrolase activity (GO:0140293)	3	0	.00	-	< 0.01	1.00E00	1.00E00
ADP-ribosylserine hydrolase activity (GO:0140292)	1	0	.00	-	< 0.01	1.00E00	1.00E00
pyrimidine nucleobase binding (GO:0002061)	2	0	.00	-	< 0.01	1.00E00	1.00E00
purine nucleobase binding (GO:0002060)	3	0	.00	-	< 0.01	1.00E00	1.00E00
myosin II binding (GO:0045159)	13	0	.02	-	< 0.01	1.00E00	1.00E00
type 1 melanocortin receptor binding (GO:0070996)	4	0	.01	-	< 0.01	1.00E00	1.00E00
medium-chain-acyl-CoA dehydrogenase activity (GO:0070991)	3	0	.00	-	< 0.01	1.00E00	1.00E00
snRNP binding (GO:0070990)	8	0	.01	-	< 0.01	1.00E00	1.00E00
carbon dioxide transmembrane transporter activity (GO:0035379)	2	0	.00	-	< 0.01	1.00E00	1.00E00
MIT domain binding (GO:0090541)	2	0	.00	-	< 0.01	1.00E00	1.00E00
zymogen binding (GO:0035375)	1	0	.00	-	< 0.01	1.00E00	1.00E00
chondroitin sulfate binding (GO:0035374)	10	0	.02	-	< 0.01	1.00E00	1.00E00
chondroitin sulfate proteoglycan binding (GO:0035373)	3	0	.00	-	< 0.01	1.00E00	1.00E00
thymine binding (GO:0002059)	1	0	.00	-	< 0.01	1.00E00	1.00E00
phosphatidylinositol-3,4-bisphosphate 3-phosphatase activity (GO:0051800)	2	0	.00	-	< 0.01	1.00E00	1.00E00
voltage-gated sodium channel activity involved in SA node cell action potential (GO:0086063)	1	0	.00	-	< 0.01	1.00E00	1.00E00
uracil binding (GO:0002058)	2	0	.00	-	< 0.01	1.00E00	1.00E00
voltage-gated sodium channel activity involved in Purkinje myocyte action potential (GO:0086062)	2	0	.00	-	< 0.01	1.00E00	1.00E00
voltage-gated sodium channel activity involved in bundle of His cell action potential (GO:0086061)	1	0	.00	-	< 0.01	1.00E00	1.00E00
voltage-gated sodium channel activity involved in AV node cell action potential (GO:0086060)	1	0	.00	-	< 0.01	1.00E00	1.00E00
adenine binding (GO:0002055)	1	0	.00	-	< 0.01	1.00E00	1.00E00
calmodulin-dependent protein phosphatase activity (GO:0033192)	5	0	.01	-	< 0.01	1.00E00	1.00E00
nucleobase binding (GO:0002054)	5	0	.01	-	< 0.01	1.00E00	1.00E00
inositol tetrakisphosphate 5-kinase activity (GO:0047326)	1	0	.00	-	< 0.01	1.00E00	1.00E00
inositol tetrakisphosphate 1-kinase activity (GO:0047325)	1	0	.00	-	< 0.01	1.00E00	1.00E00
[3-methyl-2-oxobutanoate dehydrogenase (acetyl-transferring)] kinase activity (GO:0047323)	1	0	.00	-	< 0.01	1.00E00	1.00E00
[hydroxymethylglutaryl-CoA reductase (NADPH)] kinase activity (GO:0047322)	2	0	.00	-	< 0.01	1.00E00	1.00E00
tripeptide aminopeptidase activity (GO:0045148)	1	0	.00	-	< 0.01	1.00E00	1.00E00
single-stranded DNA 5'-3' exodeoxyribonuclease activity (GO:0045145)	4	0	.01	-	< 0.01	1.00E00	1.00E00
triplex DNA binding (GO:0045142)	2	0	.00	-	< 0.01	1.00E00	1.00E00
selenocysteine insertion sequence binding (GO:0035368)	5	0	.01	-	< 0.01	1.00E00	1.00E00
voltage-gated calcium channel activity involved SA node cell action potential (GO:0086059)	2	0	.00	-	< 0.01	1.00E00	1.00E00
voltage-gated calcium channel activity involved in bundle of His cell action potential (GO:0086057)	1	0	.00	-	< 0.01	1.00E00	1.00E00
voltage-gated calcium channel activity involved in AV node cell action potential (GO:0086056)	3	0	.00	-	< 0.01	1.00E00	1.00E00
sphingomyelin synthase activity (GO:0033188)	3	0	.00	-	< 0.01	1.00E00	1.00E00
metalloendopeptidase activity (GO:0004222)	115	0	.18	-	< 0.01	1.00E00	1.00E00
opsin binding (GO:0002046)	5	0	.01	-	< 0.01	1.00E00	1.00E00
glutamine-phenylpyruvate transaminase activity (GO:0047316)	1	0	.00	-	< 0.01	1.00E00	1.00E00
kynurenine-glyoxylate transaminase activity (GO:0047315)	1	0	.00	-	< 0.01	1.00E00	1.00E00
TIR domain binding (GO:0070976)	1	0	.00	-	< 0.01	1.00E00	1.00E00
FHA domain binding (GO:0070975)	1	0	.00	-	< 0.01	1.00E00	1.00E00
POU domain binding (GO:0070974)	1	0	.00	-	< 0.01	1.00E00	1.00E00
uridine-diphosphatase activity (GO:0045134)	9	0	.01	-	< 0.01	1.00E00	1.00E00
pre-mRNA branch point binding (GO:0045131)	2	0	.00	-	< 0.01	1.00E00	1.00E00
keratan sulfotransferase activity (GO:0045130)	1	0	.00	-	< 0.01	1.00E00	1.00E00
p53 binding (GO:0002039)	69	1	.11	+	9.04	1.06E-01	1.00E00
mRNA cap binding complex binding (GO:0140262)	4	0	.01	-	< 0.01	1.00E00	1.00E00
voltage-gated potassium channel activity involved in SA node cell action potential depolarization (GO:0086041)	1	0	.00	-	< 0.01	1.00E00	1.00E00
mitochondrial proton-transporting ATP synthase complex binding (GO:0140260)	1	0	.00	-	< 0.01	1.00E00	1.00E00
sodium:proton antiporter activity involved in regulation of cardiac muscle cell membrane potential (GO:0086040)	1	0	.00	-	< 0.01	1.00E00	1.00E00
(R)-3-amino-2-methylpropionate-pyruvate transaminase activity (GO:0047305)	1	0	.00	-	< 0.01	1.00E00	1.00E00
co-receptor binding (GO:0039706)	13	0	.02	-	< 0.01	1.00E00	1.00E00
N-acetylglucosamine kinase activity (GO:0045127)	1	0	.00	-	< 0.01	1.00E00	1.00E00
bioactive lipid receptor activity (GO:0045125)	15	0	.02	-	< 0.01	1.00E00	1.00E00
P-type calcium transporter activity involved in regulation of cardiac muscle cell membrane potential (GO:0086039)	1	0	.00	-	< 0.01	1.00E00	1.00E00
calcium:sodium antiporter activity involved in regulation of cardiac muscle cell membrane potential (GO:0086038)	1	0	.00	-	< 0.01	1.00E00	1.00E00
protease binding (GO:0002020)	135	2	.22	+	9.25	2.02E-02	1.00E00
oxidised low-density lipoprotein particle receptor activity (GO:0150025)	1	0	.00	-	< 0.01	1.00E00	1.00E00
gap junction channel activity involved in SA node cell-atrial cardiac muscle cell electrical coupling (GO:0086020)	2	0	.00	-	< 0.01	1.00E00	1.00E00
FFAT motif binding (GO:0033149)	3	0	.00	-	< 0.01	1.00E00	1.00E00
progesterone receptor binding (GO:0033142)	3	0	.00	-	< 0.01	1.00E00	1.00E00
voltage-gated potassium channel activity involved in cardiac muscle cell action potential repolarization (GO:0086008)	15	0	.02	-	< 0.01	1.00E00	1.00E00
voltage-gated calcium channel activity involved in cardiac muscle cell action potential (GO:0086007)	5	0	.01	-	< 0.01	1.00E00	1.00E00
5'-3' exodeoxyribonuclease activity (GO:0035312)	8	0	.01	-	< 0.01	1.00E00	1.00E00
voltage-gated sodium channel activity involved in cardiac muscle cell action potential (GO:0086006)	5	0	.01	-	< 0.01	1.00E00	1.00E00
general transcription initiation factor activity (GO:0140223)	45	0	.07	-	< 0.01	1.00E00	1.00E00
acetylcholine receptor binding (GO:0033130)	14	0	.02	-	< 0.01	1.00E00	1.00E00
nucleoside triphosphate adenylate kinase activity (GO:0046899)	2	0	.00	-	< 0.01	1.00E00	1.00E00
lysozyme activity (GO:0003796)	9	0	.01	-	< 0.01	1.00E00	1.00E00
HLA-E specific inhibitory MHC class Ib receptor activity (GO:0062082)	2	0	.00	-	< 0.01	1.00E00	1.00E00
activating MHC class Ib receptor activity (GO:0062081)	1	0	.00	-	< 0.01	1.00E00	1.00E00
inhibitory MHC class Ib receptor activity (GO:0062080)	2	0	.00	-	< 0.01	1.00E00	1.00E00
lysophosphatidic acid receptor activity (GO:0070915)	5	0	.01	-	< 0.01	1.00E00	1.00E00
glutathione oxidoreductase activity (GO:0097573)	7	0	.01	-	< 0.01	1.00E00	1.00E00
TSC1-TSC2 complex binding (GO:0062078)	1	0	.00	-	< 0.01	1.00E00	1.00E00
acyl-CoA delta5-desaturase activity (GO:0062076)	1	0	.00	-	< 0.01	1.00E00	1.00E00
actin monomer binding (GO:0003785)	29	0	.05	-	< 0.01	1.00E00	1.00E00
H3K9me3 modified histone binding (GO:0062072)	1	0	.00	-	< 0.01	1.00E00	1.00E00
serine binding (GO:0070905)	4	0	.01	-	< 0.01	1.00E00	1.00E00
ephrin receptor binding (GO:0046875)	29	0	.05	-	< 0.01	1.00E00	1.00E00
metal ion transmembrane transporter activity (GO:0046873)	433	1	.69	+	1.44	5.05E-01	1.00E00
metal ion binding (GO:0046872)	4275	12	6.85	+	1.75	4.95E-02	1.00E00
cadmium ion binding (GO:0046870)	5	0	.01	-	< 0.01	1.00E00	1.00E00
GARP complex binding (GO:0062069)	1	0	.00	-	< 0.01	1.00E00	1.00E00
actin binding (GO:0003779)	453	2	.73	+	2.76	1.64E-01	1.00E00
microtubule motor activity (GO:0003777)	69	0	.11	-	< 0.01	1.00E00	1.00E00
box H/ACA snoRNP complex binding (GO:0062065)	1	0	.00	-	< 0.01	1.00E00	1.00E00
box C/D snoRNP complex binding (GO:0062064)	2	0	.00	-	< 0.01	1.00E00	1.00E00
motor activity (GO:0003774)	115	0	.18	-	< 0.01	1.00E00	1.00E00
TAP complex binding (GO:0062061)	2	0	.00	-	< 0.01	1.00E00	1.00E00
angiotensin type I receptor activity (GO:0001596)	1	0	.00	-	< 0.01	1.00E00	1.00E00
angiotensin receptor activity (GO:0001595)	4	0	.01	-	< 0.01	1.00E00	1.00E00
trace-amine receptor activity (GO:0001594)	7	0	.01	-	< 0.01	1.00E00	1.00E00
dopamine neurotransmitter receptor activity, coupled via Gi/Go (GO:0001591)	3	0	.00	-	< 0.01	1.00E00	1.00E00
dopamine neurotransmitter receptor activity, coupled via Gs (GO:0001588)	2	0	.00	-	< 0.01	1.00E00	1.00E00
GPI-mannose ethanolamine phosphate phosphodiesterase activity (GO:0062050)	1	0	.00	-	< 0.01	1.00E00	1.00E00
Gq/11-coupled serotonin receptor activity (GO:0001587)	3	0	.00	-	< 0.01	1.00E00	1.00E00
protein-L-histidine N-pros-methyltransferase activity (GO:0106370)	1	0	.00	-	< 0.01	1.00E00	1.00E00
triacyl lipopeptide binding (GO:0042497)	1	0	.00	-	< 0.01	1.00E00	1.00E00
trimethylamine monooxygenase activity (GO:0034899)	1	0	.00	-	< 0.01	1.00E00	1.00E00
protein disulfide isomerase activity (GO:0003756)	20	0	.03	-	< 0.01	1.00E00	1.00E00
electron transfer activity (GO:0009055)	129	1	.21	+	4.84	1.88E-01	1.00E00
peptidyl-prolyl cis-trans isomerase activity (GO:0003755)	46	0	.07	-	< 0.01	1.00E00	1.00E00
hydroxyapatite binding (GO:0046848)	5	0	.01	-	< 0.01	1.00E00	1.00E00
protein-cysteine methyltransferase activity (GO:0106363)	2	0	.00	-	< 0.01	1.00E00	1.00E00
malonyl-CoA decarboxylase activity (GO:0050080)	1	0	.00	-	< 0.01	1.00E00	1.00E00
D-loop DNA binding (GO:0062037)	5	0	.01	-	< 0.01	1.00E00	1.00E00
translation release factor activity (GO:0003747)	7	0	.01	-	< 0.01	1.00E00	1.00E00
translation elongation factor activity (GO:0003746)	26	1	.04	+	24.00	4.23E-02	1.00E00
translation initiation factor activity (GO:0003743)	52	0	.08	-	< 0.01	1.00E00	1.00E00
uridylate kinase activity (GO:0009041)	3	0	.00	-	< 0.01	1.00E00	1.00E00
cholesterol 25-hydroxylase activity (GO:0001567)	1	0	.00	-	< 0.01	1.00E00	1.00E00
aspartate dehydrogenase NADP activity (GO:0106352)	1	0	.00	-	< 0.01	1.00E00	1.00E00
aspartate dehydrogenase NAD activity (GO:0106351)	1	0	.00	-	< 0.01	1.00E00	1.00E00
m7G(5')pppN diphosphatase activity (GO:0050072)	8	0	.01	-	< 0.01	1.00E00	1.00E00
caffeine oxidase activity (GO:0034875)	4	0	.01	-	< 0.01	1.00E00	1.00E00
type II site-specific deoxyribonuclease activity (GO:0009036)	1	0	.00	-	< 0.01	1.00E00	1.00E00
structural constituent of ribosome (GO:0003735)	167	1	.27	+	3.74	2.37E-01	1.00E00
thymidine phosphorylase activity (GO:0009032)	2	0	.00	-	< 0.01	1.00E00	1.00E00
mRNA 3'-UTR binding (GO:0003730)	92	0	.15	-	< 0.01	1.00E00	1.00E00
U2 snRNA 2'-O-methyladenosine m6 methyltransferase activity (GO:0106347)	1	0	.00	-	< 0.01	1.00E00	1.00E00
snRNA methyltransferase activity (GO:0106346)	2	0	.00	-	< 0.01	1.00E00	1.00E00
glyoxylate reductase activity (GO:0106345)	1	0	.00	-	< 0.01	1.00E00	1.00E00
omega-hydroxyceramide transacylase activity (GO:0106341)	1	0	.00	-	< 0.01	1.00E00	1.00E00
tRNA (guanosine 32-2'-O)-methyltransferase activity (GO:0106340)	1	0	.00	-	< 0.01	1.00E00	1.00E00
long-chain-fatty-acyl-CoA reductase activity (GO:0050062)	1	0	.00	-	< 0.01	1.00E00	1.00E00
long-chain-aldehyde dehydrogenase activity (GO:0050061)	1	0	.00	-	< 0.01	1.00E00	1.00E00
mRNA binding (GO:0003729)	298	0	.48	-	< 0.01	1.00E00	1.00E00
single-stranded RNA binding (GO:0003727)	85	0	.14	-	< 0.01	1.00E00	1.00E00
double-stranded RNA adenosine deaminase activity (GO:0003726)	5	0	.01	-	< 0.01	1.00E00	1.00E00
double-stranded RNA binding (GO:0003725)	78	1	.12	+	8.00	1.19E-01	1.00E00
RNA helicase activity (GO:0003724)	77	0	.12	-	< 0.01	1.00E00	1.00E00
RNA binding (GO:0003723)	1686	3	2.70	+	1.11	7.49E-01	1.00E00
telomerase RNA reverse transcriptase activity (GO:0003721)	1	0	.00	-	< 0.01	1.00E00	1.00E00
tRNA (guanosine-2'-O-)-methyltransferase activity (GO:0009020)	2	0	.00	-	< 0.01	1.00E00	1.00E00
telomerase activity (GO:0003720)	6	0	.01	-	< 0.01	1.00E00	1.00E00
chemokine receptor antagonist activity (GO:0046817)	1	0	.00	-	< 0.01	1.00E00	1.00E00
tRNA (carboxymethyluridine(34)-5-O)-methyltransferase activity (GO:0106335)	1	0	.00	-	< 0.01	1.00E00	1.00E00
sialate 4-O-acetylesterase activity (GO:0106331)	1	0	.00	-	< 0.01	1.00E00	1.00E00
amyloid-beta binding (GO:0001540)	83	0	.13	-	< 0.01	1.00E00	1.00E00
host cell surface binding (GO:0046812)	1	0	.00	-	< 0.01	1.00E00	1.00E00
deaminated base DNA N-glycosylase activity (GO:0097506)	4	0	.01	-	< 0.01	1.00E00	1.00E00
sialate 9-O-acetylesterase activity (GO:0106330)	1	0	.00	-	< 0.01	1.00E00	1.00E00
histone deacetylase inhibitor activity (GO:0046811)	2	0	.00	-	< 0.01	1.00E00	1.00E00
leukotriene-B4 20-monooxygenase activity (GO:0050051)	5	0	.01	-	< 0.01	1.00E00	1.00E00
tRNA (guanine-N1-)-methyltransferase activity (GO:0009019)	4	0	.01	-	< 0.01	1.00E00	1.00E00
transcription corepressor activity (GO:0003714)	188	1	.30	+	3.32	2.62E-01	1.00E00
succinate-semialdehyde dehydrogenase [NAD(P)+] activity (GO:0009013)	1	0	.00	-	< 0.01	1.00E00	1.00E00
transcription coactivator activity (GO:0003713)	276	0	.44	-	< 0.01	1.00E00	1.00E00
transcription coregulator activity (GO:0003712)	504	2	.81	+	2.48	1.94E-01	1.00E00
L-phenylalaine oxidase activity (GO:0106329)	1	0	.00	-	< 0.01	1.00E00	1.00E00
transcription elongation regulator activity (GO:0003711)	4	0	.01	-	< 0.01	1.00E00	1.00E00
acetylgalactosaminyl-O-glycosyl-seryl-glycoprotein beta-1,3-N-acetylglucosaminyltransferase activity (GO:0106328)	1	0	.00	-	< 0.01	1.00E00	1.00E00
N-acetylgalactosamine 4-O-sulfotransferase activity (GO:0001537)	5	0	.01	-	< 0.01	1.00E00	1.00E00
acetylgalactosaminyl-O-glycosyl-threonyl-glycoprotein beta-1,3-N-acetylglucosaminyltransferase activity (GO:0106327)	1	0	.00	-	< 0.01	1.00E00	1.00E00
interleukin-21 receptor activity (GO:0001532)	1	0	.00	-	< 0.01	1.00E00	1.00E00
S-(hydroxymethyl)glutathione dehydrogenase NAD activity (GO:0106322)	1	0	.00	-	< 0.01	1.00E00	1.00E00
S-(hydroxymethyl)glutathione dehydrogenase NADP activity (GO:0106321)	1	0	.00	-	< 0.01	1.00E00	1.00E00
lipopolysaccharide binding (GO:0001530)	33	0	.05	-	< 0.01	1.00E00	1.00E00
hemoglobin binding (GO:0030492)	9	0	.01	-	< 0.01	1.00E00	1.00E00
L-leucine:2-oxoglutarate aminotransferase activity (GO:0050048)	2	0	.00	-	< 0.01	1.00E00	1.00E00
Intermediate conductance calcium-activated potassium channel activity (GO:0022894)	1	0	.00	-	< 0.01	1.00E00	1.00E00
delta7-sterol 5(6)-desaturase activity (GO:0050046)	1	0	.00	-	< 0.01	1.00E00	1.00E00
inorganic cation transmembrane transporter activity (GO:0022890)	599	1	.96	+	1.04	6.23E-01	1.00E00
ACP phosphopantetheine attachment site binding (GO:0044620)	1	0	.00	-	< 0.01	1.00E00	1.00E00
DNA-methyltransferase activity (GO:0009008)	6	0	.01	-	< 0.01	1.00E00	1.00E00
site-specific DNA-methyltransferase (adenine-specific) activity (GO:0009007)	2	0	.00	-	< 0.01	1.00E00	1.00E00
steroid hormone receptor activity (GO:0003707)	24	0	.04	-	< 0.01	1.00E00	1.00E00
selenocysteine lyase activity (GO:0009000)	1	0	.00	-	< 0.01	1.00E00	1.00E00
DNA-binding transcription factor activity (GO:0003700)	1446	0	2.32	-	< 0.01	1.69E-01	1.00E00
methylenetetrahydrofolate reductase NADPH activity (GO:0106313)	1	0	.00	-	< 0.01	1.00E00	1.00E00
methylenetetrahydrofolate reductase NADH activity (GO:0106312)	1	0	.00	-	< 0.01	1.00E00	1.00E00
protein threonine kinase activity (GO:0106311)	362	1	.58	+	1.72	4.44E-01	1.00E00
serine transmembrane transporter activity (GO:0022889)	11	0	.02	-	< 0.01	1.00E00	1.00E00
protein serine kinase activity (GO:0106310)	362	1	.58	+	1.72	4.44E-01	1.00E00
L-xylulose reductase (NADP+) activity (GO:0050038)	1	0	.00	-	< 0.01	1.00E00	1.00E00
macromolecule transmembrane transporter activity (GO:0022884)	27	0	.04	-	< 0.01	1.00E00	1.00E00
FMN transmembrane transporter activity (GO:0044610)	1	0	.00	-	< 0.01	1.00E00	1.00E00
L-pipecolate oxidase activity (GO:0050031)	1	0	.00	-	< 0.01	1.00E00	1.00E00
progesterone 21-hydroxylase activity (GO:0106309)	1	0	.00	-	< 0.01	1.00E00	1.00E00
N-acetylglucosamine 6-O-sulfotransferase activity (GO:0001517)	7	0	.01	-	< 0.01	1.00E00	1.00E00
protein threonine phosphatase activity (GO:0106307)	81	0	.13	-	< 0.01	1.00E00	1.00E00
protein serine phosphatase activity (GO:0106306)	81	0	.13	-	< 0.01	1.00E00	1.00E00
[truncated: 2,863 more rows]

## Sheet: Reactome pathways
Reactome pathways	Homo sapiens - REFLIST (20595)	upload_1 (33)	upload_1 (expected)	upload_1 (over/under)	upload_1 (fold Enrichment)	upload_1 (raw P-value)	upload_1 (FDR)
Immune System (R-HSA-168256)	2158	15	3.46	+	4.34	3.40E-07	7.77E-04	FDR < 0.05
Neutrophil degranulation (R-HSA-6798695)	478	8	.77	+	10.45	7.41E-07	8.46E-04
Unclassified (UNCLASSIFIED)	9941	4	15.93	-	.25	1.52E-05	1.16E-02
Innate Immune System (R-HSA-168249)	1105	9	1.77	+	5.08	4.49E-05	2.57E-02
Metal sequestration by antimicrobial proteins (R-HSA-6799990)	6	2	.01	+	> 100	6.91E-05	3.16E-02
Serine biosynthesis (R-HSA-977347)	9	2	.01	+	> 100	1.35E-04	5.15E-02
Metabolism of amino acids and derivatives (R-HSA-71291)	367	5	.59	+	8.50	2.91E-04	9.49E-02
Regulation of TLR by endogenous ligand (R-HSA-5686938)	19	2	.03	+	65.69	5.11E-04	1.46E-01
RHO GTPases Activate NADPH Oxidases (R-HSA-5668599)	24	2	.04	+	52.01	7.87E-04	2.00E-01
PERK regulates gene expression (R-HSA-381042)	32	2	.05	+	39.01	1.35E-03	3.08E-01
Cellular responses to stress (R-HSA-2262752)	547	5	.88	+	5.70	1.72E-03	3.57E-01
Cellular responses to external stimuli (R-HSA-8953897)	561	5	.90	+	5.56	1.92E-03	3.65E-01
O-linked glycosylation of mucins (R-HSA-913709)	65	2	.10	+	19.20	5.14E-03	8.39E-01
Defective SLC7A7 causes lysinuric protein intolerance (LPI) (R-HSA-5660862)	2	1	.00	+	> 100	4.79E-03	8.42E-01
PI-3K cascade:FGFR1 (R-HSA-5654689)	15	0	.02	-	< 0.01	1.00E00	1.00E00
SHC-mediated cascade:FGFR1 (R-HSA-5654688)	13	0	.02	-	< 0.01	1.00E00	1.00E00
Downstream signaling of activated FGFR1 (R-HSA-5654687)	23	0	.04	-	< 0.01	1.00E00	1.00E00
Uptake and function of diphtheria toxin (R-HSA-5336415)	6	0	.01	-	< 0.01	1.00E00	1.00E00
Regulation of Insulin-like Growth Factor (IGF) transport and uptake by Insulin-like Growth Factor Binding Proteins (IGFBPs) (R-HSA-381426)	124	0	.20	-	< 0.01	1.00E00	1.00E00
Mitochondrial translation elongation (R-HSA-5389840)	88	0	.14	-	< 0.01	1.00E00	1.00E00
APC truncation mutants have impaired AXIN binding (R-HSA-5467337)	14	0	.02	-	< 0.01	1.00E00	1.00E00
Signaling by TGF-beta Receptor Complex (R-HSA-170834)	72	0	.12	-	< 0.01	1.00E00	1.00E00
MyD88:MAL(TIRAP) cascade initiated on plasma membrane (R-HSA-166058)	94	0	.15	-	< 0.01	1.00E00	1.00E00
APC truncation mutants are not K63 polyubiquitinated (R-HSA-5467333)	1	0	.00	-	< 0.01	1.00E00	1.00E00
Branched-chain amino acid catabolism (R-HSA-70895)	19	0	.03	-	< 0.01	1.00E00	1.00E00
Formation of the Editosome (R-HSA-75094)	8	0	.01	-	< 0.01	1.00E00	1.00E00
CDK-mediated phosphorylation and removal of Cdc6 (R-HSA-69017)	71	1	.11	+	8.79	1.09E-01	1.00E00
GTP hydrolysis and joining of the 60S ribosomal subunit (R-HSA-72706)	112	1	.18	+	5.57	1.66E-01	1.00E00
Peptide hormone biosynthesis (R-HSA-209952)	12	0	.02	-	< 0.01	1.00E00	1.00E00
MAP kinase activation (R-HSA-450294)	63	0	.10	-	< 0.01	1.00E00	1.00E00
Ribosomal scanning and start codon recognition (R-HSA-72702)	58	1	.09	+	10.76	9.03E-02	1.00E00
Defective ABCC2 causes Dubin-Johnson syndrome (R-HSA-5679001)	1	0	.00	-	< 0.01	1.00E00	1.00E00
Detoxification of Reactive Oxygen Species (R-HSA-3299685)	35	0	.06	-	< 0.01	1.00E00	1.00E00
Alpha-oxidation of phytanate (R-HSA-389599)	5	0	.01	-	< 0.01	1.00E00	1.00E00
Activated NTRK2 signals through FYN (R-HSA-9032500)	6	0	.01	-	< 0.01	1.00E00	1.00E00
Diseases of Mismatch Repair (MMR) (R-HSA-5423599)	5	0	.01	-	< 0.01	1.00E00	1.00E00
Biosynthesis of aspirin-triggered D-series resolvins (R-HSA-9020265)	2	0	.00	-	< 0.01	1.00E00	1.00E00
Platelet calcium homeostasis (R-HSA-418360)	28	0	.04	-	< 0.01	1.00E00	1.00E00
DAG and IP3 signaling (R-HSA-1489509)	40	0	.06	-	< 0.01	1.00E00	1.00E00
Synthesis, secretion, and inactivation of Glucagon-like Peptide-1 (GLP-1) (R-HSA-381771)	20	0	.03	-	< 0.01	1.00E00	1.00E00
Regulation of Glucokinase by Glucokinase Regulatory Protein (R-HSA-170822)	29	0	.05	-	< 0.01	1.00E00	1.00E00
Noncanonical activation of NOTCH3 (R-HSA-9017802)	8	0	.01	-	< 0.01	1.00E00	1.00E00
Intracellular oxygen transport (R-HSA-8981607)	3	0	.00	-	< 0.01	1.00E00	1.00E00
Anchoring fibril formation (R-HSA-2214320)	15	0	.02	-	< 0.01	1.00E00	1.00E00
Signaling by GPCR (R-HSA-372790)	1212	1	1.94	-	.51	7.21E-01	1.00E00
DNA Replication Pre-Initiation (R-HSA-69002)	84	0	.13	-	< 0.01	1.00E00	1.00E00
Recruitment of NuMA to mitotic centrosomes (R-HSA-380320)	92	0	.15	-	< 0.01	1.00E00	1.00E00
Free fatty acid receptors (R-HSA-444209)	5	0	.01	-	< 0.01	1.00E00	1.00E00
MAPK targets/ Nuclear events mediated by MAP kinases (R-HSA-450282)	31	0	.05	-	< 0.01	1.00E00	1.00E00
p75NTR regulates axonogenesis (R-HSA-193697)	10	0	.02	-	< 0.01	1.00E00	1.00E00
Golgi-to-ER retrograde transport (R-HSA-8856688)	133	0	.21	-	< 0.01	1.00E00	1.00E00
MyD88 deficiency (TLR5) (R-HSA-5602680)	2	0	.00	-	< 0.01	1.00E00	1.00E00
GRB7 events in ERBB2 signaling (R-HSA-1306955)	4	0	.01	-	< 0.01	1.00E00	1.00E00
Transport of Mature mRNA derived from an Intron-Containing Transcript (R-HSA-159236)	71	0	.11	-	< 0.01	1.00E00	1.00E00
Reduction of cytosolic Ca++ levels (R-HSA-418359)	12	0	.02	-	< 0.01	1.00E00	1.00E00
FOXO-mediated transcription (R-HSA-9614085)	65	0	.10	-	< 0.01	1.00E00	1.00E00
Diseases of Programmed Cell Death (R-HSA-9645723)	1	0	.00	-	< 0.01	1.00E00	1.00E00
Regulated proteolysis of p75NTR (R-HSA-193692)	11	0	.02	-	< 0.01	1.00E00	1.00E00
Transport of Mature mRNAs Derived from Intronless Transcripts (R-HSA-159234)	40	0	.06	-	< 0.01	1.00E00	1.00E00
Defective Intrinsic Pathway for Apoptosis Due to p14ARF Loss of Function (R-HSA-9645722)	1	0	.00	-	< 0.01	1.00E00	1.00E00
Transport of Mature mRNA Derived from an Intronless Transcript (R-HSA-159231)	39	0	.06	-	< 0.01	1.00E00	1.00E00
Transport of the SLBP Dependant Mature mRNA (R-HSA-159230)	33	0	.05	-	< 0.01	1.00E00	1.00E00
Diseases of Immune System (R-HSA-5260271)	24	0	.04	-	< 0.01	1.00E00	1.00E00
Severe congenital neutropenia type 4 (G6PC3) (R-HSA-3282872)	1	0	.00	-	< 0.01	1.00E00	1.00E00
Depolymerisation of the Nuclear Lamina (R-HSA-4419969)	13	0	.02	-	< 0.01	1.00E00	1.00E00
Antiviral mechanism by IFN-stimulated genes (R-HSA-1169410)	79	0	.13	-	< 0.01	1.00E00	1.00E00
Disorders of transmembrane transporters (R-HSA-5619115)	172	1	.28	+	3.63	2.43E-01	1.00E00
Defective SLC5A7 causes distal hereditary motor neuronopathy 7A (HMN7A) (R-HSA-5619114)	1	0	.00	-	< 0.01	1.00E00	1.00E00
mRNA Editing (R-HSA-75072)	10	0	.02	-	< 0.01	1.00E00	1.00E00
Defective SLC3A1 causes cystinuria (CSNU) (R-HSA-5619113)	2	0	.00	-	< 0.01	1.00E00	1.00E00
Defective SLC20A2 causes idiopathic basal ganglia calcification 1 (IBGC1) (R-HSA-5619111)	1	0	.00	-	< 0.01	1.00E00	1.00E00
Defective SLCO1B1 causes hyperbilirubinemia, Rotor type (HBLRR) (R-HSA-5619110)	1	0	.00	-	< 0.01	1.00E00	1.00E00
Serotonin and melatonin biosynthesis (R-HSA-209931)	5	0	.01	-	< 0.01	1.00E00	1.00E00
HSF1 activation (R-HSA-3371511)	12	1	.02	+	52.01	2.06E-02	1.00E00
Zinc influx into cells by the SLC39 gene family (R-HSA-442380)	10	0	.02	-	< 0.01	1.00E00	1.00E00
The activation of arylsulfatases (R-HSA-1663150)	13	0	.02	-	< 0.01	1.00E00	1.00E00
Transport of the SLBP independent Mature mRNA (R-HSA-159227)	32	0	.05	-	< 0.01	1.00E00	1.00E00
Advanced glycosylation endproduct receptor signaling (R-HSA-879415)	13	0	.02	-	< 0.01	1.00E00	1.00E00
Activated NTRK2 signals through CDK5 (R-HSA-9032845)	6	0	.01	-	< 0.01	1.00E00	1.00E00
Ceramide signalling (R-HSA-193681)	3	0	.00	-	< 0.01	1.00E00	1.00E00
Cell junction organization (R-HSA-446728)	91	1	.15	+	6.86	1.37E-01	1.00E00
Platelet homeostasis (R-HSA-418346)	86	0	.14	-	< 0.01	1.00E00	1.00E00
Transport of fatty acids (R-HSA-804914)	8	0	.01	-	< 0.01	1.00E00	1.00E00
ISG15 antiviral mechanism (R-HSA-1169408)	71	0	.11	-	< 0.01	1.00E00	1.00E00
Activation of GABAB receptors (R-HSA-991365)	39	0	.06	-	< 0.01	1.00E00	1.00E00
Olfactory Signaling Pathway (R-HSA-381753)	432	0	.69	-	< 0.01	1.00E00	1.00E00
Defective SLC6A2 causes orthostatic intolerance (OI) (R-HSA-5619109)	1	0	.00	-	< 0.01	1.00E00	1.00E00
Processing of Capped Intronless Pre-mRNA (R-HSA-75067)	28	0	.04	-	< 0.01	1.00E00	1.00E00
Defective SLC27A4 causes ichthyosis prematurity syndrome (IPS) (R-HSA-5619108)	1	0	.00	-	< 0.01	1.00E00	1.00E00
Defective TPR may confer susceptibility towards thyroid papillary carcinoma (TPC) (R-HSA-5619107)	29	0	.05	-	< 0.01	1.00E00	1.00E00
mRNA Editing: A to I Conversion (R-HSA-75064)	2	0	.00	-	< 0.01	1.00E00	1.00E00
Autointegration results in viral DNA circles (R-HSA-177539)	3	0	.00	-	< 0.01	1.00E00	1.00E00
Negative regulation of TCF-dependent signaling by DVL-interacting proteins (R-HSA-5368598)	5	0	.01	-	< 0.01	1.00E00	1.00E00
Defective SLC12A1 causes Bartter syndrome 1 (BS1) (R-HSA-5619104)	1	0	.00	-	< 0.01	1.00E00	1.00E00
Defective DPM1 causes DPM1-CDG (CDG-1e) (R-HSA-4717374)	3	0	.00	-	< 0.01	1.00E00	1.00E00
SLC transporter disorders (R-HSA-5619102)	96	1	.15	+	6.50	1.44E-01	1.00E00
Collagen degradation (R-HSA-1442490)	64	0	.10	-	< 0.01	1.00E00	1.00E00
Acetylcholine regulates insulin secretion (R-HSA-399997)	10	0	.02	-	< 0.01	1.00E00	1.00E00
Inhibition of membrane repair (R-HSA-9635644)	1	0	.00	-	< 0.01	1.00E00	1.00E00
Variant SLC6A20 contributes towards hyperglycinuria (HG) and iminoglycinuria (IG) (R-HSA-5619101)	1	0	.00	-	< 0.01	1.00E00	1.00E00
PAOs oxidise polyamines to amines (R-HSA-141334)	1	0	.00	-	< 0.01	1.00E00	1.00E00
Transfer of LPS from LBP carrier to CD14 (R-HSA-166020)	2	0	.00	-	< 0.01	1.00E00	1.00E00
Biogenic amines are oxidatively deaminated to aldehydes by MAOA and MAOB (R-HSA-141333)	2	0	.00	-	< 0.01	1.00E00	1.00E00
Processing of Intronless Pre-mRNAs (R-HSA-77595)	19	0	.03	-	< 0.01	1.00E00	1.00E00
WNT ligand biogenesis and trafficking (R-HSA-3238698)	26	0	.04	-	< 0.01	1.00E00	1.00E00
Reactions specific to the complex N-glycan synthesis pathway (R-HSA-975578)	10	0	.02	-	< 0.01	1.00E00	1.00E00
N-Glycan antennae elongation (R-HSA-975577)	15	0	.02	-	< 0.01	1.00E00	1.00E00
Free fatty acids regulate insulin secretion (R-HSA-400451)	11	0	.02	-	< 0.01	1.00E00	1.00E00
N-glycan antennae elongation in the medial/trans-Golgi (R-HSA-975576)	26	0	.04	-	< 0.01	1.00E00	1.00E00
Negative regulation of NMDA receptor-mediated neuronal transmission (R-HSA-9617324)	21	0	.03	-	< 0.01	1.00E00	1.00E00
Reactions specific to the hybrid N-glycan synthesis pathway (R-HSA-975574)	1	0	.00	-	< 0.01	1.00E00	1.00E00
Host Interactions of HIV factors (R-HSA-162909)	124	0	.20	-	< 0.01	1.00E00	1.00E00
p75NTR negatively regulates cell cycle via SC1 (R-HSA-193670)	6	0	.01	-	< 0.01	1.00E00	1.00E00
HIV Infection (R-HSA-162906)	227	0	.36	-	< 0.01	1.00E00	1.00E00
Defective SLC34A2 causes pulmonary alveolar microlithiasis (PALM) (R-HSA-5687583)	1	0	.00	-	< 0.01	1.00E00	1.00E00
The citric acid (TCA) cycle and respiratory electron transport (R-HSA-1428517)	173	0	.28	-	< 0.01	1.00E00	1.00E00
Vasopressin-like receptors (R-HSA-388479)	6	0	.01	-	< 0.01	1.00E00	1.00E00
Interleukin-12 signaling (R-HSA-9020591)	46	1	.07	+	13.57	7.26E-02	1.00E00
TAK1 activates NFkB by phosphorylation and activation of IKKs complex (R-HSA-445989)	32	0	.05	-	< 0.01	1.00E00	1.00E00
Toll Like Receptor 4 (TLR4) Cascade (R-HSA-166016)	126	0	.20	-	< 0.01	1.00E00	1.00E00
COPI-mediated anterograde transport (R-HSA-6807878)	100	0	.16	-	< 0.01	1.00E00	1.00E00
SLBP Dependent Processing of Replication-Dependent Histone Pre-mRNAs (R-HSA-77588)	11	0	.02	-	< 0.01	1.00E00	1.00E00
Pervasive developmental disorders (R-HSA-9005895)	11	0	.02	-	< 0.01	1.00E00	1.00E00
ROS and RNS production in phagocytes (R-HSA-1222556)	36	0	.06	-	< 0.01	1.00E00	1.00E00
MET activates PTPN11 (R-HSA-8865999)	4	0	.01	-	< 0.01	1.00E00	1.00E00
O2/CO2 exchange in erythrocytes (R-HSA-1480926)	12	0	.02	-	< 0.01	1.00E00	1.00E00
Loss of function of MECP2 in Rett syndrome (R-HSA-9005891)	11	0	.02	-	< 0.01	1.00E00	1.00E00
Opsins (R-HSA-419771)	9	0	.01	-	< 0.01	1.00E00	1.00E00
Transcriptional regulation of granulopoiesis (R-HSA-9616222)	58	0	.09	-	< 0.01	1.00E00	1.00E00
Catecholamine biosynthesis (R-HSA-209905)	4	0	.01	-	< 0.01	1.00E00	1.00E00
RNA polymerase II transcribes snRNA genes (R-HSA-6807505)	74	0	.12	-	< 0.01	1.00E00	1.00E00
Lysosphingolipid and LPA receptors (R-HSA-419408)	13	0	.02	-	< 0.01	1.00E00	1.00E00
FLT3 Signaling (R-HSA-9607240)	250	0	.40	-	< 0.01	1.00E00	1.00E00
Toll-like Receptor Cascades (R-HSA-168898)	152	2	.24	+	8.21	2.51E-02	1.00E00
Antimicrobial peptides (R-HSA-6803157)	91	2	.15	+	13.72	9.70E-03	1.00E00
Sodium-coupled phosphate cotransporters (R-HSA-427652)	5	0	.01	-	< 0.01	1.00E00	1.00E00
Lysosomal oligosaccharide catabolism (R-HSA-8853383)	4	0	.01	-	< 0.01	1.00E00	1.00E00
NADPH regeneration (R-HSA-389542)	1	0	.00	-	< 0.01	1.00E00	1.00E00
Activation of kainate receptors upon glutamate binding (R-HSA-451326)	30	0	.05	-	< 0.01	1.00E00	1.00E00
G-protein beta:gamma signalling (R-HSA-397795)	32	0	.05	-	< 0.01	1.00E00	1.00E00
Chk1/Chk2(Cds1) mediated inactivation of Cyclin B:Cdk1 complex (R-HSA-75035)	13	0	.02	-	< 0.01	1.00E00	1.00E00
RORA activates gene expression (R-HSA-1368082)	18	0	.03	-	< 0.01	1.00E00	1.00E00
Lactose synthesis (R-HSA-5653890)	3	0	.00	-	< 0.01	1.00E00	1.00E00
ATF4 activates genes in response to endoplasmic reticulum stress (R-HSA-380994)	27	1	.04	+	23.11	4.39E-02	1.00E00
Retrograde neurotrophin signalling (R-HSA-177504)	14	0	.02	-	< 0.01	1.00E00	1.00E00
IKBKB deficiency causes SCID (R-HSA-5602636)	3	0	.00	-	< 0.01	1.00E00	1.00E00
The IPAF inflammasome (R-HSA-844623)	2	0	.00	-	< 0.01	1.00E00	1.00E00
DAP12 signaling (R-HSA-2424491)	25	0	.04	-	< 0.01	1.00E00	1.00E00
NRAGE signals death through JNK (R-HSA-193648)	59	0	.09	-	< 0.01	1.00E00	1.00E00
Defective Mismatch Repair Associated With MLH1 (R-HSA-5545483)	2	0	.00	-	< 0.01	1.00E00	1.00E00
Phosphorylation of Emi1 (R-HSA-176417)	6	1	.01	+	> 100	1.11E-02	1.00E00
Regulation of localization of FOXO transcription factors (R-HSA-9614399)	12	0	.02	-	< 0.01	1.00E00	1.00E00
Phosphorylation of the APC/C (R-HSA-176412)	19	0	.03	-	< 0.01	1.00E00	1.00E00
Hyaluronan biosynthesis and export (R-HSA-2142850)	5	0	.01	-	< 0.01	1.00E00	1.00E00
Synthesis of diphthamide-EEF2 (R-HSA-5358493)	8	0	.01	-	< 0.01	1.00E00	1.00E00
DNA Replication (R-HSA-69306)	126	1	.20	+	4.95	1.85E-01	1.00E00
Interleukin-33 signaling (R-HSA-9014843)	2	0	.00	-	< 0.01	1.00E00	1.00E00
Downregulation of ERBB2 signaling (R-HSA-8863795)	27	0	.04	-	< 0.01	1.00E00	1.00E00
NR1D1 (REV-ERBA) represses gene expression (R-HSA-1368071)	3	0	.00	-	< 0.01	1.00E00	1.00E00
CRMPs in Sema3A signaling (R-HSA-399956)	16	0	.03	-	< 0.01	1.00E00	1.00E00
SEMA3A-Plexin repulsion signaling by inhibiting Integrin adhesion (R-HSA-399955)	14	0	.02	-	< 0.01	1.00E00	1.00E00
Sema3A PAK dependent Axon repulsion (R-HSA-399954)	16	0	.03	-	< 0.01	1.00E00	1.00E00
The AIM2 inflammasome (R-HSA-844615)	3	0	.00	-	< 0.01	1.00E00	1.00E00
BDNF activates NTRK2 (TRKB) signaling (R-HSA-9024909)	2	0	.00	-	< 0.01	1.00E00	1.00E00
p75NTR signals via NF-kB (R-HSA-193639)	16	0	.03	-	< 0.01	1.00E00	1.00E00
APC/C:Cdc20 mediated degradation of mitotic proteins (R-HSA-176409)	74	0	.12	-	< 0.01	1.00E00	1.00E00
Regulation of APC/C activators between G1/S and early anaphase (R-HSA-176408)	79	1	.13	+	7.90	1.20E-01	1.00E00
Variant SLC6A20 contributes towards hyperglycinuria (HG) and iminoglycinuria (IG) (R-HSA-5660686)	1	0	.00	-	< 0.01	1.00E00	1.00E00
RUNX2 regulates chondrocyte maturation (R-HSA-8941284)	4	0	.01	-	< 0.01	1.00E00	1.00E00
Conversion from APC/C:Cdc20 to APC/C:Cdh1 in late anaphase (R-HSA-176407)	19	1	.03	+	32.85	3.15E-02	1.00E00
FGFR2b ligand binding and activation (R-HSA-190377)	9	0	.01	-	< 0.01	1.00E00	1.00E00
Axonal growth inhibition (RHOA activation) (R-HSA-193634)	9	0	.01	-	< 0.01	1.00E00	1.00E00
FGFR2c ligand binding and activation (R-HSA-190375)	9	0	.01	-	< 0.01	1.00E00	1.00E00
Hyaluronan metabolism (R-HSA-2142845)	17	0	.03	-	< 0.01	1.00E00	1.00E00
G alpha (12/13) signalling events (R-HSA-416482)	80	0	.13	-	< 0.01	1.00E00	1.00E00
FGFR1c and Klotho ligand binding and activation (R-HSA-190374)	1	0	.00	-	< 0.01	1.00E00	1.00E00
FGFR1c ligand binding and activation (R-HSA-190373)	8	0	.01	-	< 0.01	1.00E00	1.00E00
Mineralocorticoid biosynthesis (R-HSA-193993)	6	0	.01	-	< 0.01	1.00E00	1.00E00
FGFR3c ligand binding and activation (R-HSA-190372)	9	0	.01	-	< 0.01	1.00E00	1.00E00
FGFR3b ligand binding and activation (R-HSA-190371)	4	0	.01	-	< 0.01	1.00E00	1.00E00
FGFR1b ligand binding and activation (R-HSA-190370)	5	0	.01	-	< 0.01	1.00E00	1.00E00
Beta-oxidation of pristanoyl-CoA (R-HSA-389887)	8	0	.01	-	< 0.01	1.00E00	1.00E00
Signaling by NODAL (R-HSA-1181150)	21	0	.03	-	< 0.01	1.00E00	1.00E00
Interleukin-2 signaling (R-HSA-9020558)	12	0	.02	-	< 0.01	1.00E00	1.00E00
Activation of Ca-permeable Kainate Receptor (R-HSA-451308)	10	0	.02	-	< 0.01	1.00E00	1.00E00
Activation of Na-permeable kainate receptors (R-HSA-451307)	2	0	.00	-	< 0.01	1.00E00	1.00E00
Essential pentosuria (R-HSA-5662853)	1	0	.00	-	< 0.01	1.00E00	1.00E00
Reversible hydration of carbon dioxide (R-HSA-1475029)	12	0	.02	-	< 0.01	1.00E00	1.00E00
Ionotropic activity of kainate receptors (R-HSA-451306)	10	0	.02	-	< 0.01	1.00E00	1.00E00
Downregulation of ERBB4 signaling (R-HSA-1253288)	8	0	.01	-	< 0.01	1.00E00	1.00E00
Breakdown of the nuclear lamina (R-HSA-352238)	2	0	.00	-	< 0.01	1.00E00	1.00E00
The role of GTSE1 in G2/M progression after G2 checkpoint (R-HSA-8852276)	76	0	.12	-	< 0.01	1.00E00	1.00E00
Serotonin clearance from the synaptic cleft (R-HSA-380615)	3	0	.00	-	< 0.01	1.00E00	1.00E00
Evasion of Oxidative Stress Induced Senescence Due to Defective p16INK4A binding to CDK4 (R-HSA-9632697)	2	0	.00	-	< 0.01	1.00E00	1.00E00
Cyclin A:Cdk2-associated events at S phase entry (R-HSA-69656)	84	1	.13	+	7.43	1.27E-01	1.00E00
Metabolism of serotonin (R-HSA-380612)	2	0	.00	-	< 0.01	1.00E00	1.00E00
Erythropoietin activates RAS (R-HSA-9027284)	12	0	.02	-	< 0.01	1.00E00	1.00E00
Amino acid transport across the plasma membrane (R-HSA-352230)	32	1	.05	+	19.50	5.15E-02	1.00E00
Erythropoietin activates STAT5 (R-HSA-9027283)	7	0	.01	-	< 0.01	1.00E00	1.00E00
Energy dependent regulation of mTOR by LKB1-AMPK (R-HSA-380972)	29	0	.05	-	< 0.01	1.00E00	1.00E00
Regulation of RUNX2 expression and activity (R-HSA-8939902)	70	0	.11	-	< 0.01	1.00E00	1.00E00
Evasion of Oxidative Stress Induced Senescence Due to p16INK4A Defects (R-HSA-9632693)	3	0	.00	-	< 0.01	1.00E00	1.00E00
Adaptive Immune System (R-HSA-1280218)	819	4	1.31	+	3.05	4.11E-02	1.00E00
Cytokine Signaling in Immune system (R-HSA-1280215)	823	4	1.32	+	3.03	4.18E-02	1.00E00
G alpha (q) signalling events (R-HSA-416476)	214	1	.34	+	2.92	2.93E-01	1.00E00
Agmatine biosynthesis (R-HSA-351143)	2	0	.00	-	< 0.01	1.00E00	1.00E00
Major pathway of rRNA processing in the nucleolus and cytosol (R-HSA-6791226)	182	1	.29	+	3.43	2.55E-01	1.00E00
Mitotic Metaphase and Anaphase (R-HSA-2555396)	193	0	.31	-	< 0.01	1.00E00	1.00E00
Collagen formation (R-HSA-1474290)	89	1	.14	+	7.01	1.34E-01	1.00E00
Highly calcium permeable nicotinic acetylcholine receptors (R-HSA-629597)	9	0	.01	-	< 0.01	1.00E00	1.00E00
Highly calcium permeable postsynaptic nicotinic acetylcholine receptors (R-HSA-629594)	11	0	.02	-	< 0.01	1.00E00	1.00E00
CTLA4 inhibitory signaling (R-HSA-389513)	20	1	.03	+	31.20	3.31E-02	1.00E00
PIWI-interacting RNA (piRNA) biogenesis (R-HSA-5601884)	29	0	.05	-	< 0.01	1.00E00	1.00E00
Notch-HLH transcription pathway (R-HSA-350054)	28	0	.04	-	< 0.01	1.00E00	1.00E00
Signaling by TGF-beta family members (R-HSA-9006936)	101	0	.16	-	< 0.01	1.00E00	1.00E00
Signaling by Receptor Tyrosine Kinases (R-HSA-9006934)	457	1	.73	+	1.37	5.24E-01	1.00E00
ERBB2 Activates PTK6 Signaling (R-HSA-8847993)	11	0	.02	-	< 0.01	1.00E00	1.00E00
Intraflagellar transport (R-HSA-5620924)	52	0	.08	-	< 0.01	1.00E00	1.00E00
Interleukin-36 pathway (R-HSA-9014826)	6	0	.01	-	< 0.01	1.00E00	1.00E00
Signaling by Nuclear Receptors (R-HSA-9006931)	261	0	.42	-	< 0.01	1.00E00	1.00E00
BBSome-mediated cargo-targeting to cilium (R-HSA-5620922)	23	0	.04	-	< 0.01	1.00E00	1.00E00
Cargo trafficking to the periciliary membrane (R-HSA-5620920)	51	0	.08	-	< 0.01	1.00E00	1.00E00
Erythropoietin activates Phospholipase C gamma (PLCG) (R-HSA-9027277)	7	0	.01	-	< 0.01	1.00E00	1.00E00
TRAF6-mediated induction of TAK1 complex within TLR4 complex (R-HSA-937072)	15	0	.02	-	< 0.01	1.00E00	1.00E00
Erythropoietin activates Phosphoinositide-3-kinase (PI3K) (R-HSA-9027276)	12	0	.02	-	< 0.01	1.00E00	1.00E00
Mitochondrial iron-sulfur cluster biogenesis (R-HSA-1362409)	11	0	.02	-	< 0.01	1.00E00	1.00E00
GAB1 signalosome (R-HSA-180292)	16	0	.03	-	< 0.01	1.00E00	1.00E00
RNF mutants show enhanced WNT signaling and proliferation (R-HSA-5340588)	8	0	.01	-	< 0.01	1.00E00	1.00E00
Activation of C3 and C5 (R-HSA-174577)	7	0	.01	-	< 0.01	1.00E00	1.00E00
Assembly and cell surface presentation of NMDA receptors (R-HSA-9609736)	41	0	.07	-	< 0.01	1.00E00	1.00E00
CLEC7A/inflammasome pathway (R-HSA-5660668)	6	0	.01	-	< 0.01	1.00E00	1.00E00
Regulation of FOXO transcriptional activity by acetylation (R-HSA-9617629)	10	0	.02	-	< 0.01	1.00E00	1.00E00
Defective GALNT12 causes colorectal cancer 1 (CRCS1) (R-HSA-5083636)	19	1	.03	+	32.85	3.15E-02	1.00E00
Defective B3GALTL causes Peters-plus syndrome (PpS) (R-HSA-5083635)	38	0	.06	-	< 0.01	1.00E00	1.00E00
Proton-coupled monocarboxylate transport (R-HSA-433692)	6	0	.01	-	< 0.01	1.00E00	1.00E00
NOTCH2 Activation and Transmission of Signal to the Nucleus (R-HSA-2979096)	22	0	.04	-	< 0.01	1.00E00	1.00E00
Defective POMT1 causes MDDGA1, MDDGB1 and MDDGC1 (R-HSA-5083633)	3	0	.00	-	< 0.01	1.00E00	1.00E00
Proton/oligopeptide cotransporters (R-HSA-427975)	4	0	.01	-	< 0.01	1.00E00	1.00E00
Highly sodium permeable acetylcholine nicotinic receptors (R-HSA-629587)	7	0	.01	-	< 0.01	1.00E00	1.00E00
Defective C1GALT1C1 causes Tn polyagglutination syndrome (TNPS) (R-HSA-5083632)	20	1	.03	+	31.20	3.31E-02	1.00E00
Defective LFNG causes SCDO3 (R-HSA-5083630)	5	0	.01	-	< 0.01	1.00E00	1.00E00
MyD88 cascade initiated on plasma membrane (R-HSA-975871)	84	0	.13	-	< 0.01	1.00E00	1.00E00
PI3K Cascade (R-HSA-109704)	36	0	.06	-	< 0.01	1.00E00	1.00E00
PKB-mediated events (R-HSA-109703)	2	0	.00	-	< 0.01	1.00E00	1.00E00
MAP3K8 (TPL2)-dependent MAPK1/3 activation (R-HSA-5684264)	16	0	.03	-	< 0.01	1.00E00	1.00E00
Signaling by Non-Receptor Tyrosine Kinases (R-HSA-9006927)	51	0	.08	-	< 0.01	1.00E00	1.00E00
p130Cas linkage to MAPK signaling for integrins (R-HSA-372708)	15	0	.02	-	< 0.01	1.00E00	1.00E00
Intracellular signaling by second messengers (R-HSA-9006925)	287	1	.46	+	2.17	3.71E-01	1.00E00
VxPx cargo-targeting to cilium (R-HSA-5620916)	21	0	.03	-	< 0.01	1.00E00	1.00E00
Biosynthesis of DPAn-3 SPMs (R-HSA-9025094)	4	0	.01	-	< 0.01	1.00E00	1.00E00
TP53 Regulates Transcription of Cell Death Genes (R-HSA-5633008)	43	1	.07	+	14.51	6.81E-02	1.00E00
Regulation of TP53 Activity (R-HSA-5633007)	159	0	.25	-	< 0.01	1.00E00	1.00E00
Adherens junctions interactions (R-HSA-418990)	32	1	.05	+	19.50	5.15E-02	1.00E00
Defective ABCC8 can cause hypoglycemias and hyperglycemias (R-HSA-5683177)	2	0	.00	-	< 0.01	1.00E00	1.00E00
Constitutive Signaling by NOTCH1 HD+PEST Domain Mutants (R-HSA-2894862)	57	0	.09	-	< 0.01	1.00E00	1.00E00
Anchoring of the basal body to the plasma membrane (R-HSA-5620912)	96	0	.15	-	< 0.01	1.00E00	1.00E00
Dopamine Neurotransmitter Release Cycle (R-HSA-212676)	22	0	.04	-	< 0.01	1.00E00	1.00E00
Phospholipid metabolism (R-HSA-1483257)	212	0	.34	-	< 0.01	1.00E00	1.00E00
MECP2 regulates transcription factors (R-HSA-9022707)	4	0	.01	-	< 0.01	1.00E00	1.00E00
PI Metabolism (R-HSA-1483255)	84	0	.13	-	< 0.01	1.00E00	1.00E00
TRIF(TICAM1)-mediated TLR4 signaling (R-HSA-937061)	96	0	.15	-	< 0.01	1.00E00	1.00E00
Signaling by ERBB4 (R-HSA-1236394)	54	1	.09	+	11.56	8.44E-02	1.00E00
Metabolism of RNA (R-HSA-8953854)	661	1	1.06	-	.94	1.00E00	1.00E00
MECP2 regulates transcription of neuronal ligands (R-HSA-9022702)	7	0	.01	-	< 0.01	1.00E00	1.00E00
EML4 and NUDC in mitotic spindle formation (R-HSA-9648025)	113	0	.18	-	< 0.01	1.00E00	1.00E00
Signaling by ROBO receptors (R-HSA-376176)	215	1	.34	+	2.90	2.94E-01	1.00E00
Defective CD320 causes methylmalonic aciduria (R-HSA-3359485)	2	0	.00	-	< 0.01	1.00E00	1.00E00
Resistance of ERBB2 KD mutants to lapatinib (R-HSA-9665251)	4	0	.01	-	< 0.01	1.00E00	1.00E00
Na+/Cl- dependent neurotransmitter transporters (R-HSA-442660)	19	0	.03	-	< 0.01	1.00E00	1.00E00
Defective POMT2 causes MDDGA2, MDDGB2 and MDDGC2 (R-HSA-5083629)	3	0	.00	-	< 0.01	1.00E00	1.00E00
WNT ligand secretion is abrogated by the PORCN inhibitor LGK974 (R-HSA-5340573)	1	0	.00	-	< 0.01	1.00E00	1.00E00
Resistance of ERBB2 KD mutants to AEE788 (R-HSA-9665250)	4	0	.01	-	< 0.01	1.00E00	1.00E00
Defective POMGNT1 causes MDDGA3, MDDGB3 and MDDGC3 (R-HSA-5083628)	2	0	.00	-	< 0.01	1.00E00	1.00E00
Nuclear Pore Complex (NPC) Disassembly (R-HSA-3301854)	33	0	.05	-	< 0.01	1.00E00	1.00E00
Defective LARGE causes MDDGA6 and MDDGB6 (R-HSA-5083627)	2	0	.00	-	< 0.01	1.00E00	1.00E00
DSCAM interactions (R-HSA-376172)	11	0	.02	-	< 0.01	1.00E00	1.00E00
Defective GALNT3 causes familial hyperphosphatemic tumoral calcinosis (HFTC) (R-HSA-5083625)	19	1	.03	+	32.85	3.15E-02	1.00E00
Synthesis of (16-20)-hydroxyeicosatetraenoic acids (HETE) (R-HSA-2142816)	9	0	.01	-	< 0.01	1.00E00	1.00E00
Fanconi Anemia Pathway (R-HSA-6783310)	38	0	.06	-	< 0.01	1.00E00	1.00E00
Signaling by FGFR3 point mutants in cancer (R-HSA-8853338)	17	0	.03	-	< 0.01	1.00E00	1.00E00
Caspase activation via Death Receptors in the presence of ligand (R-HSA-140534)	15	0	.02	-	< 0.01	1.00E00	1.00E00
Signaling by plasma membrane FGFR1 fusions (R-HSA-8853336)	3	0	.00	-	< 0.01	1.00E00	1.00E00
Multifunctional anion exchangers (R-HSA-427601)	9	0	.01	-	< 0.01	1.00E00	1.00E00
PIP3 activates AKT signaling (R-HSA-1257604)	248	1	.40	+	2.52	3.30E-01	1.00E00
Transcriptional regulation of pluripotent stem cells (R-HSA-452723)	22	0	.04	-	< 0.01	1.00E00	1.00E00
Signaling by FGFR3 fusions in cancer (R-HSA-8853334)	8	0	.01	-	< 0.01	1.00E00	1.00E00
TGFBR2 MSI Frameshift Mutants in Cancer (R-HSA-3642279)	2	0	.00	-	< 0.01	1.00E00	1.00E00
Signaling by FGFR2 fusions (R-HSA-8853333)	1	0	.00	-	< 0.01	1.00E00	1.00E00
Loss of Function of TGFBR2 in Cancer (R-HSA-3642278)	3	0	.00	-	< 0.01	1.00E00	1.00E00
Signaling by NOTCH1 HD+PEST Domain Mutants in Cancer (R-HSA-2894858)	57	0	.09	-	< 0.01	1.00E00	1.00E00
Methionine salvage pathway (R-HSA-1237112)	6	0	.01	-	< 0.01	1.00E00	1.00E00
Defective CFTR causes cystic fibrosis (R-HSA-5678895)	60	0	.10	-	< 0.01	1.00E00	1.00E00
RUNX3 regulates YAP1-mediated transcription (R-HSA-8951671)	8	0	.01	-	< 0.01	1.00E00	1.00E00
Inositol phosphate metabolism (R-HSA-1483249)	48	0	.08	-	< 0.01	1.00E00	1.00E00
Synthesis of PIPs at the ER membrane (R-HSA-1483248)	5	0	.01	-	< 0.01	1.00E00	1.00E00
mRNA Capping (R-HSA-72086)	29	0	.05	-	< 0.01	1.00E00	1.00E00
Resistance of ERBB2 KD mutants to afatinib (R-HSA-9665249)	4	0	.01	-	< 0.01	1.00E00	1.00E00
Resistance of ERBB2 KD mutants to osimertinib (R-HSA-9665247)	4	0	.01	-	< 0.01	1.00E00	1.00E00
Terminal pathway of complement (R-HSA-166665)	8	0	.01	-	< 0.01	1.00E00	1.00E00
Resistance of ERBB2 KD mutants to neratinib (R-HSA-9665246)	4	0	.01	-	< 0.01	1.00E00	1.00E00
PRC2 methylates histones and DNA (R-HSA-212300)	42	0	.07	-	< 0.01	1.00E00	1.00E00
Resistance of ERBB2 KD mutants to tesevatinib (R-HSA-9665245)	4	0	.01	-	< 0.01	1.00E00	1.00E00
Defective MUT causes methylmalonic aciduria mut type (R-HSA-3359478)	2	0	.00	-	< 0.01	1.00E00	1.00E00
Initial triggering of complement (R-HSA-166663)	87	0	.14	-	< 0.01	1.00E00	1.00E00
Resistance of ERBB2 KD mutants to sapitinib (R-HSA-9665244)	4	0	.01	-	< 0.01	1.00E00	1.00E00
Lectin pathway of complement activation (R-HSA-166662)	7	0	.01	-	< 0.01	1.00E00	1.00E00
Purine catabolism (R-HSA-74259)	15	0	.02	-	< 0.01	1.00E00	1.00E00
Constitutive Signaling by Ligand-Responsive EGFR Cancer Variants (R-HSA-1236382)	17	0	.03	-	< 0.01	1.00E00	1.00E00
Defective MMAA causes methylmalonic aciduria type cblA (R-HSA-3359475)	2	0	.00	-	< 0.01	1.00E00	1.00E00
Defective MMACHC causes methylmalonic aciduria and homocystinuria type cblC (R-HSA-3359474)	1	0	.00	-	< 0.01	1.00E00	1.00E00
Cell Cycle Checkpoints (R-HSA-69620)	270	0	.43	-	< 0.01	1.00E00	1.00E00
Defective MMADHC causes methylmalonic aciduria and homocystinuria type cblD (R-HSA-3359473)	2	0	.00	-	< 0.01	1.00E00	1.00E00
Defective MMAB causes methylmalonic aciduria type cblB (R-HSA-3359471)	1	0	.00	-	< 0.01	1.00E00	1.00E00
Acetylcholine Neurotransmitter Release Cycle (R-HSA-264642)	16	0	.03	-	< 0.01	1.00E00	1.00E00
Binding and entry of HIV virion (R-HSA-173107)	4	0	.01	-	< 0.01	1.00E00	1.00E00
Trafficking and processing of endosomal TLR (R-HSA-1679131)	13	0	.02	-	< 0.01	1.00E00	1.00E00
DAP12 interactions (R-HSA-2172127)	39	0	.06	-	< 0.01	1.00E00	1.00E00
Defective SFTPA2 causes idiopathic pulmonary fibrosis (IPF) (R-HSA-5687868)	1	0	.00	-	< 0.01	1.00E00	1.00E00
Relaxin receptors (R-HSA-444821)	8	0	.01	-	< 0.01	1.00E00	1.00E00
Gamma-carboxylation, transport, and amino-terminal cleavage of proteins (R-HSA-159854)	11	0	.02	-	< 0.01	1.00E00	1.00E00
Chylomicron remodeling (R-HSA-8963901)	10	0	.02	-	< 0.01	1.00E00	1.00E00
Activated NTRK2 signals through PI3K (R-HSA-9028335)	6	0	.01	-	< 0.01	1.00E00	1.00E00
Gap-filling DNA repair synthesis and ligation in TC-NER (R-HSA-6782210)	64	0	.10	-	< 0.01	1.00E00	1.00E00
Glutathione conjugation (R-HSA-156590)	37	0	.06	-	< 0.01	1.00E00	1.00E00
Neddylation (R-HSA-8951664)	233	0	.37	-	< 0.01	1.00E00	1.00E00
HHAT G278V abrogates palmitoylation of Hh-Np (R-HSA-5658034)	4	0	.01	-	< 0.01	1.00E00	1.00E00
The canonical retinoid cycle in rods (twilight vision) (R-HSA-2453902)	23	0	.04	-	< 0.01	1.00E00	1.00E00
Defective ABCB11 causes progressive familial intrahepatic cholestasis 2 and benign recurrent intrahepatic cholestasis 2 (R-HSA-5678520)	1	0	.00	-	< 0.01	1.00E00	1.00E00
TRP channels (R-HSA-3295583)	28	0	.04	-	< 0.01	1.00E00	1.00E00
Complement cascade (R-HSA-166658)	122	0	.20	-	< 0.01	1.00E00	1.00E00
Mitotic Spindle Checkpoint (R-HSA-69618)	108	0	.17	-	< 0.01	1.00E00	1.00E00
IRAK2 mediated activation of TAK1 complex (R-HSA-937042)	10	0	.02	-	< 0.01	1.00E00	1.00E00
IKK complex recruitment mediated by RIP1 (R-HSA-937041)	22	0	.04	-	< 0.01	1.00E00	1.00E00
Defective CHSY1 causes TPBS (R-HSA-3595177)	8	0	.01	-	< 0.01	1.00E00	1.00E00
RAB GEFs exchange GTP for GDP on RABs (R-HSA-8876198)	89	0	.14	-	< 0.01	1.00E00	1.00E00
Defective MTR causes methylmalonic aciduria and homocystinuria type cblG (R-HSA-3359469)	2	0	.00	-	< 0.01	1.00E00	1.00E00
G1/S DNA Damage Checkpoints (R-HSA-69615)	66	0	.11	-	< 0.01	1.00E00	1.00E00
Regulation of Apoptosis (R-HSA-169911)	52	0	.08	-	< 0.01	1.00E00	1.00E00
Defective MTRR causes methylmalonic aciduria and homocystinuria type cblE (R-HSA-3359467)	2	0	.00	-	< 0.01	1.00E00	1.00E00
p53-Independent G1/S DNA damage checkpoint (R-HSA-69613)	51	0	.08	-	< 0.01	1.00E00	1.00E00
Resistance of ERBB2 KD mutants to trastuzumab (R-HSA-9665233)	4	0	.01	-	< 0.01	1.00E00	1.00E00
Defective CHST14 causes EDS, musculocontractural type (R-HSA-3595174)	8	0	.01	-	< 0.01	1.00E00	1.00E00
Synthesis and processing of ENV and VPU (R-HSA-171286)	1	0	.00	-	< 0.01	1.00E00	1.00E00
Defective CHST3 causes SEDCJD (R-HSA-3595172)	8	0	.01	-	< 0.01	1.00E00	1.00E00
p53-Independent DNA Damage Response (R-HSA-69610)	51	0	.08	-	< 0.01	1.00E00	1.00E00
Invadopodia formation (R-HSA-8941237)	4	0	.01	-	< 0.01	1.00E00	1.00E00
Metal ion SLC transporters (R-HSA-425410)	26	0	.04	-	< 0.01	1.00E00	1.00E00
Drug resistance in ERBB2 KD mutants (R-HSA-9665230)	4	0	.01	-	< 0.01	1.00E00	1.00E00
Defective CUBN causes hereditary megaloblastic anemia 1 (R-HSA-3359463)	3	0	.00	-	< 0.01	1.00E00	1.00E00
Defective OGG1 Substrate Processing (R-HSA-9656256)	1	0	.00	-	< 0.01	1.00E00	1.00E00
Homologous DNA Pairing and Strand Exchange (R-HSA-5693579)	42	0	.07	-	< 0.01	1.00E00	1.00E00
Defective AMN causes hereditary megaloblastic anemia 1 (R-HSA-3359462)	3	0	.00	-	< 0.01	1.00E00	1.00E00
Defective OGG1 Substrate Binding (R-HSA-9656255)	1	0	.00	-	< 0.01	1.00E00	1.00E00
Regulation of mRNA stability by proteins that bind AU-rich elements (R-HSA-450531)	85	0	.14	-	< 0.01	1.00E00	1.00E00
TWIK related potassium channel (TREK) (R-HSA-1299503)	3	0	.00	-	< 0.01	1.00E00	1.00E00
NOTCH4 Activation and Transmission of Signal to the Nucleus (R-HSA-9013700)	11	0	.02	-	< 0.01	1.00E00	1.00E00
Formation of Fibrin Clot (Clotting Cascade) (R-HSA-140877)	39	0	.06	-	< 0.01	1.00E00	1.00E00
M Phase (R-HSA-68886)	352	0	.56	-	< 0.01	1.00E00	1.00E00
Inhibition of voltage gated Ca2+ channels via Gbeta/gamma subunits (R-HSA-997272)	25	0	.04	-	< 0.01	1.00E00	1.00E00
FGFR4 ligand binding and activation (R-HSA-190322)	12	0	.02	-	< 0.01	1.00E00	1.00E00
Common Pathway of Fibrin Clot Formation (R-HSA-140875)	22	0	.04	-	< 0.01	1.00E00	1.00E00
Glucuronidation (R-HSA-156588)	24	0	.04	-	< 0.01	1.00E00	1.00E00
Mitotic Telophase/Cytokinesis (R-HSA-68884)	13	0	.02	-	< 0.01	1.00E00	1.00E00
Nonhomologous End-Joining (NHEJ) (R-HSA-5693571)	52	0	.08	-	< 0.01	1.00E00	1.00E00
Amino Acid conjugation (R-HSA-156587)	9	0	.01	-	< 0.01	1.00E00	1.00E00
Mitotic Anaphase (R-HSA-68882)	192	0	.31	-	< 0.01	1.00E00	1.00E00
Mitotic Metaphase/Anaphase Transition (R-HSA-68881)	2	0	.00	-	< 0.01	1.00E00	1.00E00
G0 and Early G1 (R-HSA-1538133)	27	0	.04	-	< 0.01	1.00E00	1.00E00
Cytosolic sulfonation of small molecules (R-HSA-156584)	23	0	.04	-	< 0.01	1.00E00	1.00E00
Acetylation (R-HSA-156582)	2	0	.00	-	< 0.01	1.00E00	1.00E00
Methylation (R-HSA-156581)	14	0	.02	-	< 0.01	1.00E00	1.00E00
Phase II - Conjugation of compounds (R-HSA-156580)	108	0	.17	-	< 0.01	1.00E00	1.00E00
IRAK1 recruits IKK complex (R-HSA-937039)	14	0	.02	-	< 0.01	1.00E00	1.00E00
Synthesis of PI (R-HSA-1483226)	5	0	.01	-	< 0.01	1.00E00	1.00E00
SLC-mediated transmembrane transport (R-HSA-425407)	248	1	.40	+	2.52	3.30E-01	1.00E00
Defective LMBRD1 causes methylmalonic aciduria and homocystinuria type cblF (R-HSA-3359458)	1	0	.00	-	< 0.01	1.00E00	1.00E00
SUMOylation of RNA binding proteins (R-HSA-4570464)	43	0	.07	-	< 0.01	1.00E00	1.00E00
Defective GIF causes intrinsic factor deficiency (R-HSA-3359457)	1	0	.00	-	< 0.01	1.00E00	1.00E00
mRNA decay by 5' to 3' exoribonuclease (R-HSA-430039)	15	0	.02	-	< 0.01	1.00E00	1.00E00
Defective Base Excision Repair Associated with OGG1 (R-HSA-9656249)	1	0	.00	-	< 0.01	1.00E00	1.00E00
Vitamin B5 (pantothenate) metabolism (R-HSA-199220)	17	0	.03	-	< 0.01	1.00E00	1.00E00
Ubiquitin Mediated Degradation of Phosphorylated Cdc25A (R-HSA-69601)	51	0	.08	-	< 0.01	1.00E00	1.00E00
Defective TCN2 causes hereditary megaloblastic anemia (R-HSA-3359454)	1	0	.00	-	< 0.01	1.00E00	1.00E00
Extracellular matrix organization (R-HSA-1474244)	299	3	.48	+	6.26	1.23E-02	1.00E00
Dopamine clearance from the synaptic cleft (R-HSA-379401)	4	0	.01	-	< 0.01	1.00E00	1.00E00
Resolution of D-loop Structures through Holliday Junction Intermediates (R-HSA-5693568)	32	0	.05	-	< 0.01	1.00E00	1.00E00
HDR through Homologous Recombination (HRR) or Single Strand Annealing (SSA) (R-HSA-5693567)	114	0	.18	-	< 0.01	1.00E00	1.00E00
HuR (ELAVL1) binds and stabilizes mRNA (R-HSA-450520)	8	0	.01	-	< 0.01	1.00E00	1.00E00
ALKBH3 mediated reversal of alkylation damage (R-HSA-112126)	4	0	.01	-	< 0.01	1.00E00	1.00E00
Recruitment and ATM-mediated phosphorylation of repair and signaling proteins at DNA double strand breaks (R-HSA-5693565)	59	0	.09	-	< 0.01	1.00E00	1.00E00
Mitotic Prometaphase (R-HSA-68877)	197	0	.32	-	< 0.01	1.00E00	1.00E00
Mitotic Prophase (R-HSA-68875)	104	0	.17	-	< 0.01	1.00E00	1.00E00
ALKBH2 mediated reversal of alkylation damage (R-HSA-112122)	1	0	.00	-	< 0.01	1.00E00	1.00E00
Fatty acid metabolism (R-HSA-8978868)	174	0	.28	-	< 0.01	1.00E00	1.00E00
Synthesis of PE (R-HSA-1483213)	13	0	.02	-	< 0.01	1.00E00	1.00E00
Regulation of IFNA signaling (R-HSA-912694)	23	0	.04	-	< 0.01	1.00E00	1.00E00
Synthesis of PIPs at the plasma membrane (R-HSA-1660499)	53	0	.08	-	< 0.01	1.00E00	1.00E00
Ras activation upon Ca2+ influx through NMDA receptor (R-HSA-442982)	19	0	.03	-	< 0.01	1.00E00	1.00E00
Tristetraprolin (TTP, ZFP36) binds and destabilizes mRNA (R-HSA-450513)	17	0	.03	-	< 0.01	1.00E00	1.00E00
Assembly of the pre-replicative complex (R-HSA-68867)	67	0	.11	-	< 0.01	1.00E00	1.00E00
GLI proteins bind promoters of Hh responsive genes to promote transcription (R-HSA-5635851)	3	0	.00	-	< 0.01	1.00E00	1.00E00
Resolution of D-loop Structures through Synthesis-Dependent Strand Annealing (SDSA) (R-HSA-5693554)	26	0	.04	-	< 0.01	1.00E00	1.00E00
RET signaling (R-HSA-8853659)	39	0	.06	-	< 0.01	1.00E00	1.00E00
Interleukin-4 and Interleukin-13 signaling (R-HSA-6785807)	111	1	.18	+	5.62	1.65E-01	1.00E00
Glycogen storage disease type 0 (muscle GYS1) (R-HSA-3828062)	2	0	.00	-	< 0.01	1.00E00	1.00E00
Ion channel transport (R-HSA-983712)	183	0	.29	-	< 0.01	1.00E00	1.00E00
Astrocytic Glutamate-Glutamine Uptake And Metabolism (R-HSA-210455)	4	0	.01	-	< 0.01	1.00E00	1.00E00
Oxygen-dependent proline hydroxylation of Hypoxia-inducible Factor Alpha (R-HSA-1234176)	65	0	.10	-	< 0.01	1.00E00	1.00E00
NTF3 activates NTRK2 (TRKB) signaling (R-HSA-9025046)	2	0	.00	-	< 0.01	1.00E00	1.00E00
Cellular response to hypoxia (R-HSA-1234174)	74	0	.12	-	< 0.01	1.00E00	1.00E00
Molecules associated with elastic fibres (R-HSA-2129379)	38	0	.06	-	< 0.01	1.00E00	1.00E00
Glycerophospholipid biosynthesis (R-HSA-1483206)	129	0	.21	-	< 0.01	1.00E00	1.00E00
Inactivation, recovery and regulation of the phototransduction cascade (R-HSA-2514859)	30	0	.05	-	< 0.01	1.00E00	1.00E00
Degradation of the extracellular matrix (R-HSA-1474228)	140	2	.22	+	8.92	2.16E-02	1.00E00
Purine salvage (R-HSA-74217)	13	0	.02	-	< 0.01	1.00E00	1.00E00
The phototransduction cascade (R-HSA-2514856)	31	0	.05	-	< 0.01	1.00E00	1.00E00
Sensing of DNA Double Strand Breaks (R-HSA-5693548)	6	0	.01	-	< 0.01	1.00E00	1.00E00
NOSTRIN mediated eNOS trafficking (R-HSA-203641)	5	0	.01	-	< 0.01	1.00E00	1.00E00
Cytochrome P450 - arranged by substrate type (R-HSA-211897)	65	0	.10	-	< 0.01	1.00E00	1.00E00
Condensation of Prometaphase Chromosomes (R-HSA-2514853)	11	0	.02	-	< 0.01	1.00E00	1.00E00
Glycine degradation (R-HSA-6783984)	4	0	.01	-	< 0.01	1.00E00	1.00E00
Cytosolic sensors of pathogen-associated DNA (R-HSA-1834949)	62	0	.10	-	< 0.01	1.00E00	1.00E00
Post-translational protein phosphorylation (R-HSA-8957275)	107	0	.17	-	< 0.01	1.00E00	1.00E00
Signaling by NTRK3 (TRKC) (R-HSA-9034015)	14	0	.02	-	< 0.01	1.00E00	1.00E00
Signaling by the B Cell Receptor (BCR) (R-HSA-983705)	171	0	.27	-	< 0.01	1.00E00	1.00E00
NTF3 activates NTRK3 signaling (R-HSA-9034013)	2	0	.00	-	< 0.01	1.00E00	1.00E00
STING mediated induction of host immune responses (R-HSA-1834941)	16	0	.03	-	< 0.01	1.00E00	1.00E00
Viral mRNA Translation (R-HSA-192823)	89	1	.14	+	7.01	1.34E-01	1.00E00
Nuclear Receptor transcription pathway (R-HSA-383280)	41	0	.07	-	< 0.01	1.00E00	1.00E00
Negative regulation of MAPK pathway (R-HSA-5675221)	39	0	.06	-	< 0.01	1.00E00	1.00E00
Glucagon signaling in metabolic regulation (R-HSA-163359)	33	0	.05	-	< 0.01	1.00E00	1.00E00
PKA-mediated phosphorylation of key metabolic factors (R-HSA-163358)	5	0	.01	-	< 0.01	1.00E00	1.00E00
Beta-catenin phosphorylation cascade (R-HSA-196299)	17	0	.03	-	< 0.01	1.00E00	1.00E00
Vif-mediated degradation of APOBEC3G (R-HSA-180585)	52	0	.08	-	< 0.01	1.00E00	1.00E00
Negative feedback regulation of MAPK pathway (R-HSA-5674499)	6	0	.01	-	< 0.01	1.00E00	1.00E00
MAP2K and MAPK activation (R-HSA-5674135)	39	0	.06	-	< 0.01	1.00E00	1.00E00
NR1H2 & NR1H3 regulate gene expression linked to gluconeogenesis (R-HSA-9632974)	5	0	.01	-	< 0.01	1.00E00	1.00E00
Activation of SMO (R-HSA-5635838)	18	0	.03	-	< 0.01	1.00E00	1.00E00
Axon guidance (R-HSA-422475)	547	1	.88	+	1.14	5.89E-01	1.00E00
Homology Directed Repair (R-HSA-5693538)	120	0	.19	-	< 0.01	1.00E00	1.00E00
Resolution of D-Loop Structures (R-HSA-5693537)	33	0	.05	-	< 0.01	1.00E00	1.00E00
Lewis blood group biosynthesis (R-HSA-9037629)	18	0	.03	-	< 0.01	1.00E00	1.00E00
Integrin cell surface interactions (R-HSA-216083)	84	1	.13	+	7.43	1.27E-01	1.00E00
Intrinsic Pathway of Fibrin Clot Formation (R-HSA-140837)	22	0	.04	-	< 0.01	1.00E00	1.00E00
Rhesus blood group biosynthesis (R-HSA-9037628)	2	0	.00	-	< 0.01	1.00E00	1.00E00
FOXO-mediated transcription of cell death genes (R-HSA-9614657)	15	0	.02	-	< 0.01	1.00E00	1.00E00
Regulated Necrosis (R-HSA-5218859)	19	0	.03	-	< 0.01	1.00E00	1.00E00
DNA Double-Strand Break Repair (R-HSA-5693532)	148	0	.24	-	< 0.01	1.00E00	1.00E00
Extrinsic Pathway of Fibrin Clot Formation (R-HSA-140834)	5	0	.01	-	< 0.01	1.00E00	1.00E00
Acrosome Reaction and Sperm:Oocyte Membrane Binding (R-HSA-1300645)	6	0	.01	-	< 0.01	1.00E00	1.00E00
Regulation of gene expression by Hypoxia-inducible Factor (R-HSA-1234158)	11	0	.02	-	< 0.01	1.00E00	1.00E00
Sperm Motility And Taxes (R-HSA-1300642)	9	0	.01	-	< 0.01	1.00E00	1.00E00
Regulation of PTEN gene transcription (R-HSA-8943724)	59	0	.09	-	< 0.01	1.00E00	1.00E00
Signaling by activated point mutants of FGFR3 (R-HSA-1839130)	9	0	.01	-	< 0.01	1.00E00	1.00E00
Regulation of PTEN mRNA translation (R-HSA-8943723)	9	0	.01	-	< 0.01	1.00E00	1.00E00
T41 mutants of beta-catenin aren't phosphorylated (R-HSA-5358752)	15	0	.02	-	< 0.01	1.00E00	1.00E00
Heme degradation (R-HSA-189483)	13	0	.02	-	< 0.01	1.00E00	1.00E00
S45 mutants of beta-catenin aren't phosphorylated (R-HSA-5358751)	15	0	.02	-	< 0.01	1.00E00	1.00E00
SLBP independent Processing of Histone Pre-mRNAs (R-HSA-111367)	10	0	.02	-	< 0.01	1.00E00	1.00E00
Evasion of Oncogene Induced Senescence Due to Defective p16INK4A binding to CDK4 and CDK6 (R-HSA-9630794)	3	0	.00	-	< 0.01	1.00E00	1.00E00
Pre-NOTCH Expression and Processing (R-HSA-1912422)	78	0	.12	-	< 0.01	1.00E00	1.00E00
Evasion of Oncogene Induced Senescence Due to Defective p16INK4A binding to CDK4 (R-HSA-9630791)	2	0	.00	-	< 0.01	1.00E00	1.00E00
Signaling by BMP (R-HSA-201451)	28	0	.04	-	< 0.01	1.00E00	1.00E00
Pre-NOTCH Processing in Golgi (R-HSA-1912420)	18	0	.03	-	< 0.01	1.00E00	1.00E00
Signal regulatory protein family interactions (R-HSA-391160)	14	0	.02	-	< 0.01	1.00E00	1.00E00
Mitochondrial tRNA aminoacylation (R-HSA-379726)	21	0	.03	-	< 0.01	1.00E00	1.00E00
tRNA Aminoacylation (R-HSA-379724)	42	0	.07	-	< 0.01	1.00E00	1.00E00
FGFR4 mutant receptor activation (R-HSA-1839128)	1	0	.00	-	< 0.01	1.00E00	1.00E00
Termination of translesion DNA synthesis (R-HSA-5656169)	32	0	.05	-	< 0.01	1.00E00	1.00E00
S37 mutants of beta-catenin aren't phosphorylated (R-HSA-5358749)	15	0	.02	-	< 0.01	1.00E00	1.00E00
FGFR2 mutant receptor activation (R-HSA-1839126)	30	0	.05	-	< 0.01	1.00E00	1.00E00
Defective GALT can cause Galactosemia (R-HSA-5609978)	1	0	.00	-	< 0.01	1.00E00	1.00E00
S33 mutants of beta-catenin aren't phosphorylated (R-HSA-5358747)	15	0	.02	-	< 0.01	1.00E00	1.00E00
FGFR1 mutant receptor activation (R-HSA-1839124)	26	0	.04	-	< 0.01	1.00E00	1.00E00
Defective GALE can cause Epimerase-deficiency galactosemia (EDG) (R-HSA-5609977)	1	0	.00	-	< 0.01	1.00E00	1.00E00
Phosphorylation of proteins involved in the G2/M transition by Cyclin A:Cdc2 complexes (R-HSA-170145)	3	0	.00	-	< 0.01	1.00E00	1.00E00
Defective GALK1 can cause Galactosemia II (GALCT2) (R-HSA-5609976)	1	0	.00	-	< 0.01	1.00E00	1.00E00
Diseases of Base Excision Repair (R-HSA-9605308)	4	0	.01	-	< 0.01	1.00E00	1.00E00
Signaling by activated point mutants of FGFR1 (R-HSA-1839122)	8	0	.01	-	< 0.01	1.00E00	1.00E00
Diseases associated with glycosylation precursor biosynthesis (R-HSA-5609975)	18	0	.03	-	< 0.01	1.00E00	1.00E00
Defective PGM1 causes PGM1-CDG (CDG1t) (R-HSA-5609974)	1	0	.00	-	< 0.01	1.00E00	1.00E00
HDL remodeling (R-HSA-8964058)	9	0	.01	-	< 0.01	1.00E00	1.00E00
Interleukin-2 family signaling (R-HSA-451927)	44	0	.07	-	< 0.01	1.00E00	1.00E00
Regulation of cholesterol biosynthesis by SREBP (SREBF) (R-HSA-1655829)	53	0	.08	-	< 0.01	1.00E00	1.00E00
eNOS activation (R-HSA-203615)	11	0	.02	-	< 0.01	1.00E00	1.00E00
Cytosolic tRNA aminoacylation (R-HSA-379716)	24	0	.04	-	< 0.01	1.00E00	1.00E00
InlA-mediated entry of Listeria monocytogenes into host cells (R-HSA-8876493)	9	1	.01	+	69.34	1.59E-02	1.00E00
Creatine metabolism (R-HSA-71288)	10	0	.02	-	< 0.01	1.00E00	1.00E00
CDT1 association with the CDC6:ORC:origin complex (R-HSA-68827)	58	0	.09	-	< 0.01	1.00E00	1.00E00
Signaling by cytosolic FGFR1 fusion mutants (R-HSA-1839117)	16	0	.03	-	< 0.01	1.00E00	1.00E00
Platelet degranulation (R-HSA-114608)	127	1	.20	+	4.91	1.86E-01	1.00E00
Activation of RAS in B cells (R-HSA-1169092)	4	0	.01	-	< 0.01	1.00E00	1.00E00
Activation of NF-kappaB in B cells (R-HSA-1169091)	66	0	.11	-	< 0.01	1.00E00	1.00E00
Pre-NOTCH Transcription and Translation (R-HSA-1912408)	62	0	.10	-	< 0.01	1.00E00	1.00E00
Defective MOGS causes MOGS-CDG (CDG-2b) (R-HSA-4793954)	1	0	.00	-	< 0.01	1.00E00	1.00E00
GPVI-mediated activation cascade (R-HSA-114604)	35	0	.06	-	< 0.01	1.00E00	1.00E00
Defective B4GALT1 causes B4GALT1-CDG (CDG-2d) (R-HSA-4793953)	1	0	.00	-	< 0.01	1.00E00	1.00E00
Synthesis of wybutosine at G37 of tRNA(Phe) (R-HSA-6782861)	6	0	.01	-	< 0.01	1.00E00	1.00E00
Defective MGAT2 causes MGAT2-CDG (CDG-2a) (R-HSA-4793952)	1	0	.00	-	< 0.01	1.00E00	1.00E00
VLDL clearance (R-HSA-8964046)	6	0	.01	-	< 0.01	1.00E00	1.00E00
Defective MAN1B1 causes MRT15 (R-HSA-4793950)	1	0	.00	-	< 0.01	1.00E00	1.00E00
Plasma lipoprotein clearance (R-HSA-8964043)	32	0	.05	-	< 0.01	1.00E00	1.00E00
LDL remodeling (R-HSA-8964041)	4	0	.01	-	< 0.01	1.00E00	1.00E00
RHO GTPases activate PKNs (R-HSA-5625740)	63	0	.10	-	< 0.01	1.00E00	1.00E00
Gene and protein expression by JAK-STAT signaling after Interleukin-12 stimulation (R-HSA-8950505)	37	1	.06	+	16.87	5.91E-02	1.00E00
Integration of energy metabolism (R-HSA-163685)	107	0	.17	-	< 0.01	1.00E00	1.00E00
Biological oxidations (R-HSA-211859)	219	0	.35	-	< 0.01	1.00E00	1.00E00
E2F mediated regulation of DNA replication (R-HSA-113510)	22	0	.04	-	< 0.01	1.00E00	1.00E00
AMPK inhibits chREBP transcriptional activation activity (R-HSA-163680)	8	0	.01	-	< 0.01	1.00E00	1.00E00
Late endosomal microautophagy (R-HSA-9615710)	34	0	.05	-	< 0.01	1.00E00	1.00E00
Late Phase of HIV Life Cycle (R-HSA-162599)	136	0	.22	-	< 0.01	1.00E00	1.00E00
Acyl chain remodeling of CL (R-HSA-1482798)	6	0	.01	-	< 0.01	1.00E00	1.00E00
Early Phase of HIV Life Cycle (R-HSA-162594)	14	0	.02	-	< 0.01	1.00E00	1.00E00
Integration of provirus (R-HSA-162592)	9	0	.01	-	< 0.01	1.00E00	1.00E00
IRE1alpha activates chaperones (R-HSA-381070)	49	1	.08	+	12.74	7.70E-02	1.00E00
Glycogen storage disease type XV (GYG1) (R-HSA-3814836)	2	0	.00	-	< 0.01	1.00E00	1.00E00
Heme biosynthesis (R-HSA-189451)	13	0	.02	-	< 0.01	1.00E00	1.00E00
LDL clearance (R-HSA-8964038)	19	0	.03	-	< 0.01	1.00E00	1.00E00
Expression and Processing of Neurotrophins (R-HSA-9036866)	4	0	.01	-	< 0.01	1.00E00	1.00E00
Mitochondrial transcription termination (R-HSA-163316)	1	0	.00	-	< 0.01	1.00E00	1.00E00
E2F-enabled inhibition of pre-replication complex formation (R-HSA-113507)	9	0	.01	-	< 0.01	1.00E00	1.00E00
Peroxisomal protein import (R-HSA-9033241)	60	0	.10	-	< 0.01	1.00E00	1.00E00
Regulation of signaling by CBL (R-HSA-912631)	21	0	.03	-	< 0.01	1.00E00	1.00E00
PPARA activates gene expression (R-HSA-1989781)	114	0	.18	-	< 0.01	1.00E00	1.00E00
Inhibition of replication initiation of damaged DNA by RB1/E2F1 (R-HSA-113501)	13	0	.02	-	< 0.01	1.00E00	1.00E00
Plasma lipoprotein assembly, remodeling, and clearance (R-HSA-174824)	67	0	.11	-	< 0.01	1.00E00	1.00E00
Interleukin-15 signaling (R-HSA-8983432)	14	0	.02	-	< 0.01	1.00E00	1.00E00
Reverse Transcription of HIV RNA (R-HSA-162589)	1	0	.00	-	< 0.01	1.00E00	1.00E00
Formation of the cornified envelope (R-HSA-6809371)	129	2	.21	+	9.68	1.86E-02	1.00E00
Vitamins B6 activation to pyridoxal phosphate (R-HSA-964975)	3	0	.00	-	< 0.01	1.00E00	1.00E00
Termination of O-glycan biosynthesis (R-HSA-977068)	26	1	.04	+	24.00	4.23E-02	1.00E00
[truncated: 1,753 more rows]
