# Supplementary material for: Keratinocyte-derived small extracellular vesicles supply antigens for CD1a-resticted T cells and promote their type 2 bias in the context of filaggrin insufficiency
Source: Front Immunol. 2024 Mar 22;15:1369238. doi: 10.3389/fimmu.2024.1369238 (PMC10995404; doi:10.3389/fimmu.2024.1369238)
Supplement: Supplementary file 3 [file Table_2.xlsx]

## Sheet: Legend
Table S2. Gene Ontology and Reactome analysis of proteins differentially expressed in shFLG keratinocytes identified in the sEV/exosomal compartment by FunRich.

## Sheet: GO Biological process
GO biological process complete	Homo sapiens - REFLIST (20595)	upload_1 (95)	upload_1 (expected)	upload_1 (over/under)	upload_1 (fold Enrichment)	upload_1 (raw P-value)	upload_1 (FDR)
small molecule metabolic process (GO:0044281)	1622	33	7.48	+	4.41	1.31E-13	2.07E-09	FDR < 0.05
export from cell (GO:0140352)	982	25	4.53	+	5.52	2.41E-12	1.91E-08
exocytosis (GO:0006887)	785	22	3.62	+	6.08	1.06E-11	4.19E-08
regulated exocytosis (GO:0045055)	697	21	3.22	+	6.53	9.11E-12	4.80E-08
secretion by cell (GO:0032940)	932	23	4.30	+	5.35	4.00E-11	1.26E-07
neutrophil degranulation (GO:0043312)	482	17	2.22	+	7.65	1.09E-10	2.47E-07
response to organic substance (GO:0010033)	3008	40	13.88	+	2.88	9.54E-11	2.51E-07
neutrophil activation involved in immune response (GO:0002283)	488	17	2.25	+	7.55	1.31E-10	2.60E-07
neutrophil activation (GO:0042119)	498	17	2.30	+	7.40	1.78E-10	2.81E-07
granulocyte activation (GO:0036230)	503	17	2.32	+	7.33	2.06E-10	2.97E-07
neutrophil mediated immunity (GO:0002446)	497	17	2.29	+	7.42	1.73E-10	3.03E-07
leukocyte degranulation (GO:0043299)	507	17	2.34	+	7.27	2.32E-10	3.06E-07
leukocyte activation (GO:0045321)	939	22	4.33	+	5.08	3.02E-10	3.67E-07
secretion (GO:0046903)	1047	23	4.83	+	4.76	3.77E-10	3.97E-07
myeloid leukocyte mediated immunity (GO:0002444)	522	17	2.41	+	7.06	3.58E-10	4.04E-07
myeloid cell activation involved in immune response (GO:0002275)	528	17	2.44	+	6.98	4.24E-10	4.19E-07
cell activation (GO:0001775)	1089	23	5.02	+	4.58	7.97E-10	7.41E-07
leukocyte activation involved in immune response (GO:0002366)	635	18	2.93	+	6.15	8.81E-10	7.74E-07
cell activation involved in immune response (GO:0002263)	639	18	2.95	+	6.11	9.71E-10	8.08E-07
response to chemical (GO:0042221)	4381	47	20.21	+	2.33	1.40E-09	1.10E-06
carboxylic acid metabolic process (GO:0019752)	833	20	3.84	+	5.21	1.48E-09	1.12E-06
cellular process (GO:0009987)	15495	93	71.47	+	1.30	2.19E-09	1.50E-06
myeloid leukocyte activation (GO:0002274)	590	17	2.72	+	6.25	2.17E-09	1.56E-06
cellular response to chemical stimulus (GO:0070887)	2914	37	13.44	+	2.75	2.59E-09	1.70E-06
oxoacid metabolic process (GO:0043436)	866	20	3.99	+	5.01	2.84E-09	1.80E-06
response to stimulus (GO:0050896)	8540	68	39.39	+	1.73	3.71E-09	2.26E-06
organic acid metabolic process (GO:0006082)	897	20	4.14	+	4.83	5.10E-09	2.88E-06
cellular localization (GO:0051641)	2985	37	13.77	+	2.69	5.01E-09	2.93E-06
nucleotide metabolic process (GO:0009117)	425	14	1.96	+	7.14	1.30E-08	7.11E-06
leukocyte mediated immunity (GO:0002443)	764	18	3.52	+	5.11	1.47E-08	7.77E-06
nucleoside phosphate metabolic process (GO:0006753)	436	14	2.01	+	6.96	1.78E-08	9.07E-06
nucleobase-containing small molecule metabolic process (GO:0055086)	515	15	2.38	+	6.31	1.85E-08	9.13E-06
organophosphate metabolic process (GO:0019637)	894	19	4.12	+	4.61	2.78E-08	1.33E-05
establishment of localization in cell (GO:0051649)	2335	31	10.77	+	2.88	3.25E-08	1.51E-05
cellular response to organic substance (GO:0071310)	2344	31	10.81	+	2.87	3.56E-08	1.61E-05
immune effector process (GO:0002252)	939	19	4.33	+	4.39	5.94E-08	2.61E-05
ribose phosphate metabolic process (GO:0019693)	343	12	1.58	+	7.58	8.24E-08	3.52E-05
cornification (GO:0070268)	113	8	.52	+	15.35	8.61E-08	3.58E-05
organic substance metabolic process (GO:0071704)	7840	62	36.16	+	1.71	1.09E-07	4.40E-05
epithelial cell differentiation (GO:0030855)	686	16	3.16	+	5.06	1.18E-07	4.68E-05
metabolic process (GO:0008152)	8313	64	38.35	+	1.67	1.48E-07	5.72E-05
monosaccharide metabolic process (GO:0005996)	181	9	.83	+	10.78	2.29E-07	8.61E-05
primary metabolic process (GO:0044238)	7352	59	33.91	+	1.74	2.39E-07	8.79E-05
cellular metabolic process (GO:0044237)	7542	60	34.79	+	1.72	2.76E-07	9.93E-05
purine ribonucleotide metabolic process (GO:0009150)	317	11	1.46	+	7.52	3.21E-07	1.13E-04
generation of precursor metabolites and energy (GO:0006091)	403	12	1.86	+	6.46	4.41E-07	1.52E-04
protein stabilization (GO:0050821)	198	9	.91	+	9.85	4.72E-07	1.59E-04
ribonucleotide metabolic process (GO:0009259)	332	11	1.53	+	7.18	5.00E-07	1.65E-04
purine nucleotide metabolic process (GO:0006163)	333	11	1.54	+	7.16	5.14E-07	1.66E-04
transport (GO:0006810)	4476	43	20.65	+	2.08	5.30E-07	1.68E-04
cytoskeleton organization (GO:0007010)	1212	20	5.59	+	3.58	6.35E-07	1.97E-04
vesicle-mediated transport (GO:0016192)	1969	26	9.08	+	2.86	6.73E-07	2.04E-04
purine-containing compound metabolic process (GO:0072521)	354	11	1.63	+	6.74	9.21E-07	2.70E-04
establishment of localization (GO:0051234)	4631	43	21.36	+	2.01	9.20E-07	2.75E-04
small molecule biosynthetic process (GO:0044283)	530	13	2.44	+	5.32	1.19E-06	3.41E-04
organic substance catabolic process (GO:1901575)	1769	24	8.16	+	2.94	1.28E-06	3.60E-04
carbohydrate catabolic process (GO:0016052)	116	7	.54	+	13.08	1.58E-06	4.39E-04
immune system process (GO:0002376)	2903	32	13.39	+	2.39	1.74E-06	4.73E-04
phosphate-containing compound metabolic process (GO:0006796)	1808	24	8.34	+	2.88	1.87E-06	5.00E-04
positive regulation of cellular protein localization (GO:1903829)	306	10	1.41	+	7.08	1.92E-06	5.07E-04
biological_process (GO:0008150)	17851	95	82.34	+	1.15	2.23E-06	5.60E-04
catabolic process (GO:0009056)	2096	26	9.67	+	2.69	2.16E-06	5.61E-04
Unclassified (UNCLASSIFIED)	2744	0	12.66	-	< 0.01	2.23E-06	5.69E-04
phosphorus metabolic process (GO:0006793)	1835	24	8.46	+	2.84	2.42E-06	5.97E-04
NAD metabolic process (GO:0019674)	44	5	.20	+	24.64	2.98E-06	7.25E-04
pentose biosynthetic process (GO:0019322)	4	3	.02	+	> 100	3.24E-06	7.76E-04
carbohydrate derivative metabolic process (GO:1901135)	1008	17	4.65	+	3.66	3.79E-06	8.95E-04
organonitrogen compound biosynthetic process (GO:1901566)	1379	20	6.36	+	3.14	4.49E-06	1.04E-03
ADP metabolic process (GO:0046031)	49	5	.23	+	22.12	4.86E-06	1.11E-03
cellular nitrogen compound metabolic process (GO:0034641)	3395	34	15.66	+	2.17	5.13E-06	1.16E-03
localization (GO:0051179)	5831	48	26.90	+	1.78	5.79E-06	1.29E-03
immune response (GO:0006955)	2075	25	9.57	+	2.61	6.03E-06	1.32E-03
organic substance biosynthetic process (GO:1901576)	2803	30	12.93	+	2.32	6.54E-06	1.40E-03
ATP metabolic process (GO:0046034)	206	8	.95	+	8.42	6.46E-06	1.40E-03
monosaccharide biosynthetic process (GO:0046364)	53	5	.24	+	20.45	6.94E-06	1.46E-03
peptide metabolic process (GO:0006518)	544	12	2.51	+	4.78	9.06E-06	1.88E-03
biosynthetic process (GO:0009058)	2865	30	13.22	+	2.27	9.46E-06	1.94E-03
nucleoside diphosphate phosphorylation (GO:0006165)	59	5	.27	+	18.37	1.13E-05	2.29E-03
regulation of mitochondrion organization (GO:0010821)	160	7	.74	+	9.48	1.20E-05	2.40E-03
nucleotide biosynthetic process (GO:0009165)	226	8	1.04	+	7.67	1.24E-05	2.45E-03
animal organ development (GO:0048513)	3220	32	14.85	+	2.15	1.32E-05	2.49E-03
viral entry into host cell (GO:0046718)	106	6	.49	+	12.27	1.29E-05	2.49E-03
keratinization (GO:0031424)	227	8	1.05	+	7.64	1.28E-05	2.49E-03
nucleotide phosphorylation (GO:0046939)	61	5	.28	+	17.77	1.31E-05	2.50E-03
purine nucleoside diphosphate metabolic process (GO:0009135)	62	5	.29	+	17.48	1.42E-05	2.54E-03
epithelium development (GO:0060429)	1113	17	5.13	+	3.31	1.37E-05	2.54E-03
carbohydrate metabolic process (GO:0005975)	476	11	2.20	+	5.01	1.44E-05	2.57E-03
regulation of protein stability (GO:0031647)	306	9	1.41	+	6.38	1.46E-05	2.57E-03
purine ribonucleoside diphosphate metabolic process (GO:0009179)	62	5	.29	+	17.48	1.42E-05	2.57E-03
nucleoside phosphate biosynthetic process (GO:1901293)	230	8	1.06	+	7.54	1.40E-05	2.57E-03
glyceraldehyde-3-phosphate metabolic process (GO:0019682)	8	3	.04	+	81.30	1.51E-05	2.62E-03
response to oxidative stress (GO:0006979)	390	10	1.80	+	5.56	1.53E-05	2.62E-03
ribonucleoside diphosphate metabolic process (GO:0009185)	65	5	.30	+	16.68	1.75E-05	2.95E-03
response to organic cyclic compound (GO:0014070)	900	15	4.15	+	3.61	1.74E-05	2.96E-03
ribose phosphate biosynthetic process (GO:0046390)	171	7	.79	+	8.87	1.81E-05	3.01E-03
entry into host (GO:0044409)	114	6	.53	+	11.41	1.92E-05	3.15E-03
pyruvate metabolic process (GO:0006090)	68	5	.31	+	15.94	2.15E-05	3.51E-03
supramolecular fiber organization (GO:0097435)	601	12	2.77	+	4.33	2.39E-05	3.85E-03
cellular nitrogen compound biosynthetic process (GO:0044271)	1553	20	7.16	+	2.79	2.52E-05	4.02E-03
actin filament-based process (GO:0030029)	605	12	2.79	+	4.30	2.54E-05	4.02E-03
cellular amide metabolic process (GO:0043603)	820	14	3.78	+	3.70	2.64E-05	4.09E-03
response to endogenous stimulus (GO:0009719)	1426	19	6.58	+	2.89	2.63E-05	4.12E-03
organonitrogen compound metabolic process (GO:1901564)	5246	43	24.20	+	1.78	2.94E-05	4.51E-03
developmental process (GO:0032502)	5797	46	26.74	+	1.72	3.04E-05	4.54E-03
monocarboxylic acid metabolic process (GO:0032787)	517	11	2.38	+	4.61	3.04E-05	4.58E-03
movement in host environment (GO:0052126)	124	6	.57	+	10.49	3.01E-05	4.58E-03
nucleoside monophosphate metabolic process (GO:0009123)	75	5	.35	+	14.45	3.36E-05	4.97E-03
tissue development (GO:0009888)	1729	21	7.98	+	2.63	3.58E-05	5.24E-03
NADH metabolic process (GO:0006734)	37	4	.17	+	23.44	3.71E-05	5.38E-03
actin cytoskeleton organization (GO:0030036)	531	11	2.45	+	4.49	3.86E-05	5.54E-03
regulation of anatomical structure morphogenesis (GO:0022603)	967	15	4.46	+	3.36	3.94E-05	5.62E-03
amide biosynthetic process (GO:0043604)	537	11	2.48	+	4.44	4.26E-05	5.91E-03
organic cyclic compound metabolic process (GO:1901360)	3182	31	14.68	+	2.11	4.32E-05	5.94E-03
keratinocyte differentiation (GO:0030216)	270	8	1.25	+	6.42	4.25E-05	5.95E-03
actin filament organization (GO:0007015)	270	8	1.25	+	6.42	4.25E-05	6.00E-03
very-low-density lipoprotein particle assembly (GO:0034379)	13	3	.06	+	50.03	5.03E-05	6.62E-03
carbohydrate biosynthetic process (GO:0016051)	136	6	.63	+	9.56	4.95E-05	6.63E-03
glycolytic process (GO:0006096)	40	4	.18	+	21.68	4.92E-05	6.65E-03
regulation of apoptotic process (GO:0042981)	1493	19	6.89	+	2.76	4.89E-05	6.67E-03
pentose-phosphate shunt (GO:0006098)	13	3	.06	+	50.03	5.03E-05	6.68E-03
biological process involved in symbiotic interaction (GO:0044403)	278	8	1.28	+	6.24	5.19E-05	6.78E-03
ATP generation from ADP (GO:0006757)	41	4	.19	+	21.15	5.38E-05	6.97E-03
regulation of intracellular transport (GO:0032386)	364	9	1.68	+	5.36	5.48E-05	7.05E-03
cell differentiation (GO:0030154)	3575	33	16.49	+	2.00	5.57E-05	7.10E-03
nucleoside diphosphate metabolic process (GO:0009132)	84	5	.39	+	12.90	5.62E-05	7.10E-03
cellular response to chemical stress (GO:0062197)	282	8	1.30	+	6.15	5.73E-05	7.18E-03
purine ribonucleoside monophosphate metabolic process (GO:0009167)	42	4	.19	+	20.65	5.87E-05	7.31E-03
regulation of cellular protein localization (GO:1903827)	561	11	2.59	+	4.25	6.26E-05	7.74E-03
response to stress (GO:0006950)	3626	33	16.73	+	1.97	6.44E-05	7.89E-03
regulation of protein localization (GO:0032880)	894	14	4.12	+	3.39	6.64E-05	8.01E-03
cellular developmental process (GO:0048869)	3634	33	16.76	+	1.97	6.62E-05	8.04E-03
nucleoside monophosphate biosynthetic process (GO:0009124)	44	4	.20	+	19.71	6.95E-05	8.14E-03
regulation of cell death (GO:0010941)	1668	20	7.69	+	2.60	6.82E-05	8.17E-03
regulation of programmed cell death (GO:0043067)	1532	19	7.07	+	2.69	6.89E-05	8.19E-03
purine nucleoside monophosphate metabolic process (GO:0009126)	44	4	.20	+	19.71	6.95E-05	8.20E-03
NADPH regeneration (GO:0006740)	15	3	.07	+	43.36	7.28E-05	8.46E-03
nucleoside triphosphate metabolic process (GO:0009141)	91	5	.42	+	11.91	8.07E-05	9.24E-03
purine ribonucleotide biosynthetic process (GO:0009152)	149	6	.69	+	8.73	8.05E-05	9.29E-03
interleukin-12-mediated signaling pathway (GO:0035722)	46	4	.21	+	18.85	8.17E-05	9.29E-03
regulation of establishment of protein localization (GO:0070201)	581	11	2.68	+	4.10	8.51E-05	9.61E-03
translation (GO:0006412)	387	9	1.79	+	5.04	8.67E-05	9.65E-03
pentose metabolic process (GO:0019321)	16	3	.07	+	40.65	8.62E-05	9.66E-03
cellular response to interleukin-12 (GO:0071349)	48	4	.22	+	18.07	9.54E-05	1.05E-02
hexose catabolic process (GO:0019320)	48	4	.22	+	18.07	9.54E-05	1.05E-02
response to abiotic stimulus (GO:0009628)	1175	16	5.42	+	2.95	9.79E-05	1.07E-02
response to interleukin-12 (GO:0070671)	49	4	.23	+	17.70	1.03E-04	1.11E-02
regulation of cell morphogenesis (GO:0022604)	310	8	1.43	+	5.59	1.09E-04	1.16E-02
regulation of localization (GO:0032879)	2753	27	12.70	+	2.13	1.09E-04	1.16E-02
response to hormone (GO:0009725)	819	13	3.78	+	3.44	1.09E-04	1.17E-02
viral life cycle (GO:0019058)	230	7	1.06	+	6.60	1.11E-04	1.17E-02
purine nucleotide biosynthetic process (GO:0006164)	160	6	.74	+	8.13	1.17E-04	1.23E-02
modulation by symbiont of entry into host (GO:0052372)	51	4	.24	+	17.00	1.19E-04	1.24E-02
protein folding (GO:0006457)	233	7	1.07	+	6.51	1.20E-04	1.24E-02
small molecule catabolic process (GO:0044282)	406	9	1.87	+	4.81	1.24E-04	1.27E-02
xylulose biosynthetic process (GO:0005999)	2	2	.01	+	> 100	1.24E-04	1.27E-02
response to oxygen-containing compound (GO:1901700)	1604	19	7.40	+	2.57	1.26E-04	1.27E-02
ribonucleotide biosynthetic process (GO:0009260)	163	6	.75	+	7.98	1.30E-04	1.30E-02
regulation of organelle organization (GO:0033043)	1208	16	5.57	+	2.87	1.34E-04	1.34E-02
cellular response to oxidative stress (GO:0034599)	238	7	1.10	+	6.38	1.37E-04	1.36E-02
epidermal cell differentiation (GO:0009913)	322	8	1.49	+	5.39	1.40E-04	1.39E-02
peptide biosynthetic process (GO:0043043)	414	9	1.91	+	4.71	1.43E-04	1.40E-02
monosaccharide catabolic process (GO:0046365)	54	4	.25	+	16.06	1.46E-04	1.43E-02
response to unfolded protein (GO:0006986)	168	6	.77	+	7.74	1.52E-04	1.47E-02
purine ribonucleoside monophosphate biosynthetic process (GO:0009168)	20	3	.09	+	32.52	1.55E-04	1.50E-02
cellular aromatic compound metabolic process (GO:0006725)	2937	28	13.55	+	2.07	1.65E-04	1.58E-02
purine-containing compound biosynthetic process (GO:0072522)	171	6	.79	+	7.61	1.67E-04	1.59E-02
ribonucleoside monophosphate metabolic process (GO:0009161)	57	4	.26	+	15.21	1.78E-04	1.69E-02
actin filament bundle assembly (GO:0051017)	58	4	.27	+	14.95	1.90E-04	1.79E-02
nucleobase-containing compound metabolic process (GO:0006139)	2705	26	12.48	+	2.08	2.03E-04	1.87E-02
purine nucleoside monophosphate biosynthetic process (GO:0009127)	22	3	.10	+	29.56	2.00E-04	1.87E-02
cellular aldehyde metabolic process (GO:0006081)	59	4	.27	+	14.70	2.02E-04	1.88E-02
adenine metabolic process (GO:0046083)	3	2	.01	+	> 100	2.07E-04	1.89E-02
cellular catabolic process (GO:0044248)	1812	20	8.36	+	2.39	2.08E-04	1.89E-02
adenine biosynthetic process (GO:0046084)	3	2	.01	+	> 100	2.07E-04	1.90E-02
actin filament bundle organization (GO:0061572)	61	4	.28	+	14.22	2.28E-04	2.06E-02
canonical glycolysis (GO:0061621)	24	3	.11	+	27.10	2.53E-04	2.24E-02
glucose catabolic process to pyruvate (GO:0061718)	24	3	.11	+	27.10	2.53E-04	2.25E-02
glucose 6-phosphate metabolic process (GO:0051156)	24	3	.11	+	27.10	2.53E-04	2.26E-02
NADH regeneration (GO:0006735)	24	3	.11	+	27.10	2.53E-04	2.27E-02
response to inorganic substance (GO:0010035)	553	10	2.55	+	3.92	2.61E-04	2.29E-02
actin filament-based movement (GO:0030048)	119	5	.55	+	9.11	2.69E-04	2.32E-02
cellular response to endogenous stimulus (GO:0071495)	1152	15	5.31	+	2.82	2.68E-04	2.32E-02
biological process involved in interaction with host (GO:0051701)	187	6	.86	+	6.96	2.66E-04	2.32E-02
regulation of protein transport (GO:0051223)	556	10	2.56	+	3.90	2.72E-04	2.34E-02
heterocycle metabolic process (GO:0046483)	2891	27	13.34	+	2.02	2.81E-04	2.40E-02
response to topologically incorrect protein (GO:0035966)	191	6	.88	+	6.81	2.97E-04	2.52E-02
glutathione metabolic process (GO:0006749)	66	4	.30	+	13.14	3.03E-04	2.56E-02
GMP biosynthetic process (GO:0006177)	4	2	.02	+	> 100	3.09E-04	2.59E-02
xylulose metabolic process (GO:0005997)	4	2	.02	+	> 100	3.09E-04	2.60E-02
glycolytic process through fructose-6-phosphate (GO:0061615)	26	3	.12	+	25.01	3.14E-04	2.60E-02
glycolytic process through glucose-6-phosphate (GO:0061620)	26	3	.12	+	25.01	3.14E-04	2.61E-02
actin cytoskeleton reorganization (GO:0031532)	67	4	.31	+	12.94	3.20E-04	2.64E-02
cellular modified amino acid metabolic process (GO:0006575)	194	6	.89	+	6.70	3.22E-04	2.64E-02
cell junction assembly (GO:0034329)	276	7	1.27	+	5.50	3.29E-04	2.68E-02
nucleobase-containing small molecule interconversion (GO:0015949)	27	3	.12	+	24.09	3.48E-04	2.82E-02
protein localization to plasma membrane (GO:0072659)	198	6	.91	+	6.57	3.58E-04	2.89E-02
system development (GO:0048731)	4330	35	19.97	+	1.75	3.73E-04	2.99E-02
plasma lipoprotein particle assembly (GO:0034377)	28	3	.13	+	23.23	3.84E-04	3.05E-02
glucose catabolic process (GO:0006007)	28	3	.13	+	23.23	3.84E-04	3.07E-02
response to steroid hormone (GO:0048545)	285	7	1.31	+	5.32	3.98E-04	3.14E-02
cellular response to unfolded protein (GO:0034620)	131	5	.60	+	8.27	4.11E-04	3.23E-02
positive regulation of catecholamine metabolic process (GO:0045915)	5	2	.02	+	86.72	4.32E-04	3.28E-02
positive regulation of dopamine metabolic process (GO:0045964)	5	2	.02	+	86.72	4.32E-04	3.30E-02
membrane to membrane docking (GO:0022614)	5	2	.02	+	86.72	4.32E-04	3.31E-02
cellular heat acclimation (GO:0070370)	5	2	.02	+	86.72	4.32E-04	3.33E-02
positive regulation of nucleotide-binding oligomerization domain containing 2 signaling pathway (GO:0070434)	5	2	.02	+	86.72	4.32E-04	3.34E-02
protein localization to bicellular tight junction (GO:1902396)	5	2	.02	+	86.72	4.32E-04	3.36E-02
heat acclimation (GO:0010286)	5	2	.02	+	86.72	4.32E-04	3.38E-02
skin development (GO:0043588)	385	8	1.78	+	4.50	4.55E-04	3.44E-02
positive regulation of organelle organization (GO:0010638)	605	10	2.79	+	3.58	5.23E-04	3.94E-02
regulation of cellular localization (GO:0060341)	841	12	3.88	+	3.09	5.26E-04	3.94E-02
regulation of biological process involved in symbiotic interaction (GO:0043903)	77	4	.36	+	11.26	5.30E-04	3.95E-02
intestinal absorption (GO:0050892)	32	3	.15	+	20.32	5.52E-04	4.02E-02
regulation of actin filament-based process (GO:0032970)	397	8	1.83	+	4.37	5.54E-04	4.02E-02
protein-lipid complex assembly (GO:0065005)	32	3	.15	+	20.32	5.52E-04	4.04E-02
NADP metabolic process (GO:0006739)	32	3	.15	+	20.32	5.52E-04	4.06E-02
negative regulation of cellular component organization (GO:0051129)	724	11	3.34	+	3.29	5.47E-04	4.06E-02
negative regulation of protein export from nucleus (GO:0046826)	6	2	.03	+	72.26	5.74E-04	4.07E-02
regulation of protein catabolic process (GO:0042176)	398	8	1.84	+	4.36	5.64E-04	4.07E-02
regulation of cellular component biogenesis (GO:0044087)	974	13	4.49	+	2.89	5.67E-04	4.07E-02
response to nitrogen compound (GO:1901698)	1101	14	5.08	+	2.76	5.52E-04	4.08E-02
pentose-phosphate shunt, non-oxidative branch (GO:0009052)	6	2	.03	+	72.26	5.74E-04	4.08E-02
positive regulation of nucleotide-binding oligomerization domain containing signaling pathway (GO:0070426)	6	2	.03	+	72.26	5.74E-04	4.10E-02
cellular biosynthetic process (GO:0044249)	2715	25	12.52	+	2.00	6.43E-04	4.53E-02
cellular response to organic cyclic compound (GO:0071407)	511	9	2.36	+	3.82	6.46E-04	4.54E-02
negative regulation of protein ubiquitination (GO:0031397)	82	4	.38	+	10.58	6.64E-04	4.62E-02
nitrogen compound metabolic process (GO:0006807)	6886	48	31.76	+	1.51	6.62E-04	4.63E-02
establishment of endothelial barrier (GO:0061028)	35	3	.16	+	18.58	7.04E-04	4.86E-02
ribonucleoside monophosphate biosynthetic process (GO:0009156)	35	3	.16	+	18.58	7.04E-04	4.88E-02
positive regulation of developmental process (GO:0051094)	1271	15	5.86	+	2.56	7.41E-04	5.07E-02
positive regulation of intracellular transport (GO:0032388)	228	6	1.05	+	5.70	7.38E-04	5.07E-02
regulation of interleukin-8 production (GO:0032677)	85	4	.39	+	10.20	7.56E-04	5.13E-02
positive regulation of biological process (GO:0048518)	6331	45	29.20	+	1.54	7.53E-04	5.13E-02
regulation of developmental process (GO:0050793)	2461	23	11.35	+	2.03	7.76E-04	5.24E-02
cellular response to topologically incorrect protein (GO:0035967)	152	5	.70	+	7.13	7.90E-04	5.31E-02
protein localization to cell periphery (GO:1990778)	233	6	1.07	+	5.58	8.23E-04	5.47E-02
response to organonitrogen compound (GO:0010243)	1014	13	4.68	+	2.78	8.20E-04	5.47E-02
cellular component organization (GO:0016043)	5783	42	26.68	+	1.57	8.28E-04	5.48E-02
epidermis development (GO:0008544)	422	8	1.95	+	4.11	8.19E-04	5.49E-02
cellular response to cytokine stimulus (GO:0071345)	1016	13	4.69	+	2.77	8.35E-04	5.50E-02
response to extracellular stimulus (GO:0009991)	531	9	2.45	+	3.67	8.44E-04	5.54E-02
regulation of cell shape (GO:0008360)	155	5	.71	+	6.99	8.60E-04	5.62E-02
hexose metabolic process (GO:0019318)	156	5	.72	+	6.95	8.84E-04	5.66E-02
muscle filament sliding (GO:0030049)	38	3	.18	+	17.11	8.81E-04	5.66E-02
actin-mediated cell contraction (GO:0070252)	89	4	.41	+	9.74	8.91E-04	5.68E-02
cellular carbohydrate catabolic process (GO:0044275)	38	3	.18	+	17.11	8.81E-04	5.68E-02
actin-myosin filament sliding (GO:0033275)	38	3	.18	+	17.11	8.81E-04	5.71E-02
positive regulation of cellular component biogenesis (GO:0044089)	534	9	2.46	+	3.65	8.78E-04	5.71E-02
regulation of nucleotide-binding oligomerization domain containing 2 signaling pathway (GO:0070432)	8	2	.04	+	54.20	9.17E-04	5.73E-02
positive regulation of microtubule nucleation (GO:0090063)	8	2	.04	+	54.20	9.17E-04	5.75E-02
positive regulation of extracellular matrix disassembly (GO:0090091)	8	2	.04	+	54.20	9.17E-04	5.77E-02
positive regulation of mitochondrion organization (GO:0010822)	90	4	.42	+	9.64	9.28E-04	5.77E-02
malate metabolic process (GO:0006108)	8	2	.04	+	54.20	9.17E-04	5.80E-02
positive regulation of early endosome to late endosome transport (GO:2000643)	8	2	.04	+	54.20	9.17E-04	5.82E-02
positive regulation of protein transport (GO:0051222)	331	7	1.53	+	4.58	9.43E-04	5.85E-02
cellular component organization or biogenesis (GO:0071840)	6006	43	27.70	+	1.55	9.49E-04	5.86E-02
cellular response to stimulus (GO:0051716)	6807	47	31.40	+	1.50	9.79E-04	6.00E-02
muscle contraction (GO:0006936)	241	6	1.11	+	5.40	9.76E-04	6.00E-02
cellular oxidant detoxification (GO:0098869)	93	4	.43	+	9.32	1.04E-03	6.36E-02
negative regulation of protein modification by small protein conjugation or removal (GO:1903321)	94	4	.43	+	9.23	1.08E-03	6.59E-02
regulation of protein metabolic process (GO:0051246)	2665	24	12.29	+	1.95	1.09E-03	6.59E-02
regulation of protein localization to early endosome (GO:1902965)	9	2	.04	+	48.18	1.12E-03	6.64E-02
programmed cell death (GO:0012501)	1050	13	4.84	+	2.68	1.12E-03	6.65E-02
organophosphate biosynthetic process (GO:0090407)	552	9	2.55	+	3.53	1.10E-03	6.65E-02
viral process (GO:0016032)	444	8	2.05	+	3.91	1.13E-03	6.65E-02
positive regulation of protein localization to early endosome (GO:1902966)	9	2	.04	+	48.18	1.12E-03	6.66E-02
positive regulation of cellular amine metabolic process (GO:0033240)	9	2	.04	+	48.18	1.12E-03	6.69E-02
cellular protein localization (GO:0034613)	1470	16	6.78	+	2.36	1.14E-03	6.71E-02
positive regulation of homotypic cell-cell adhesion (GO:0034112)	9	2	.04	+	48.18	1.12E-03	6.71E-02
cell-substrate junction assembly (GO:0007044)	42	3	.19	+	15.48	1.16E-03	6.77E-02
cellular response to stress (GO:0033554)	1741	18	8.03	+	2.24	1.19E-03	6.93E-02
cell-substrate junction organization (GO:0150115)	43	3	.20	+	15.12	1.23E-03	7.12E-02
serine family amino acid metabolic process (GO:0009069)	43	3	.20	+	15.12	1.23E-03	7.14E-02
positive regulation of establishment of protein localization (GO:1904951)	347	7	1.60	+	4.37	1.23E-03	7.16E-02
purine nucleobase biosynthetic process (GO:0009113)	10	2	.05	+	43.36	1.34E-03	7.41E-02
IMP biosynthetic process (GO:0006188)	10	2	.05	+	43.36	1.34E-03	7.44E-02
long-chain fatty acid import into cell (GO:0044539)	10	2	.05	+	43.36	1.34E-03	7.46E-02
regulation of cellular protein metabolic process (GO:0032268)	2501	23	11.54	+	1.99	1.30E-03	7.47E-02
lipid import into cell (GO:0140354)	10	2	.05	+	43.36	1.34E-03	7.49E-02
regulation of viral entry into host cell (GO:0046596)	44	3	.20	+	14.78	1.31E-03	7.50E-02
regulation of intracellular protein transport (GO:0033157)	256	6	1.18	+	5.08	1.32E-03	7.51E-02
peptidyl-proline hydroxylation to 4-hydroxy-L-proline (GO:0018401)	10	2	.05	+	43.36	1.34E-03	7.52E-02
cell redox homeostasis (GO:0045454)	44	3	.20	+	14.78	1.31E-03	7.52E-02
membrane hyperpolarization (GO:0060081)	10	2	.05	+	43.36	1.34E-03	7.54E-02
positive regulation of podosome assembly (GO:0071803)	10	2	.05	+	43.36	1.34E-03	7.57E-02
regulation of transport (GO:0051049)	1772	18	8.17	+	2.20	1.37E-03	7.59E-02
anatomical structure development (GO:0048856)	5330	39	24.59	+	1.59	1.38E-03	7.63E-02
positive regulation of transport (GO:0051050)	947	12	4.37	+	2.75	1.45E-03	7.94E-02
regulation of actin filament bundle assembly (GO:0032231)	102	4	.47	+	8.50	1.45E-03	7.95E-02
cellular response to epidermal growth factor stimulus (GO:0071364)	46	3	.21	+	14.14	1.48E-03	8.05E-02
import into cell (GO:0098657)	176	5	.81	+	6.16	1.49E-03	8.06E-02
tRNA aminoacylation for protein translation (GO:0006418)	46	3	.21	+	14.14	1.48E-03	8.08E-02
multicellular organismal process (GO:0032501)	6926	47	31.95	+	1.47	1.52E-03	8.16E-02
cell death (GO:0008219)	1086	13	5.01	+	2.60	1.52E-03	8.18E-02
organelle organization (GO:0006996)	3567	29	16.45	+	1.76	1.58E-03	8.22E-02
positive regulation of autophagy of mitochondrion (GO:1903599)	11	2	.05	+	39.42	1.57E-03	8.24E-02
regulation of microtubule nucleation (GO:0010968)	11	2	.05	+	39.42	1.57E-03	8.27E-02
protein folding in endoplasmic reticulum (GO:0034975)	11	2	.05	+	39.42	1.57E-03	8.30E-02
negative regulation of inclusion body assembly (GO:0090084)	11	2	.05	+	39.42	1.57E-03	8.32E-02
fructose 6-phosphate metabolic process (GO:0006002)	11	2	.05	+	39.42	1.57E-03	8.35E-02
positive regulation of tumor necrosis factor-mediated signaling pathway (GO:1903265)	11	2	.05	+	39.42	1.57E-03	8.38E-02
establishment or maintenance of transmembrane electrochemical gradient (GO:0010248)	11	2	.05	+	39.42	1.57E-03	8.41E-02
substantia nigra development (GO:0021762)	47	3	.22	+	13.84	1.57E-03	8.42E-02
negative regulation of extrinsic apoptotic signaling pathway (GO:2001237)	106	4	.49	+	8.18	1.66E-03	8.63E-02
actomyosin structure organization (GO:0031032)	107	4	.49	+	8.10	1.72E-03	8.90E-02
tRNA aminoacylation (GO:0043039)	49	3	.23	+	13.27	1.76E-03	9.07E-02
response to cytokine (GO:0034097)	1106	13	5.10	+	2.55	1.78E-03	9.08E-02
positive regulation of cellular process (GO:0048522)	5741	41	26.48	+	1.55	1.78E-03	9.09E-02
plasma lipoprotein particle organization (GO:0071827)	49	3	.23	+	13.27	1.76E-03	9.10E-02
cellular detoxification (GO:1990748)	108	4	.50	+	8.03	1.77E-03	9.11E-02
positive regulation of viral entry into host cell (GO:0046598)	12	2	.06	+	36.13	1.83E-03	9.19E-02
regulation of cellular component organization (GO:0051128)	2390	22	11.02	+	2.00	1.84E-03	9.22E-02
hemidesmosome assembly (GO:0031581)	12	2	.06	+	36.13	1.83E-03	9.22E-02
amino acid activation (GO:0043038)	50	3	.23	+	13.01	1.86E-03	9.25E-02
positive regulation by symbiont of entry into host (GO:0075294)	12	2	.06	+	36.13	1.83E-03	9.25E-02
response to epidermal growth factor (GO:0070849)	50	3	.23	+	13.01	1.86E-03	9.28E-02
lactate metabolic process (GO:0006089)	12	2	.06	+	36.13	1.83E-03	9.28E-02
positive regulation of cytoplasmic translation (GO:2000767)	12	2	.06	+	36.13	1.83E-03	9.31E-02
response to reactive oxygen species (GO:0000302)	186	5	.86	+	5.83	1.88E-03	9.34E-02
regulation of nucleocytoplasmic transport (GO:0046822)	111	4	.51	+	7.81	1.95E-03	9.65E-02
intermediate filament cytoskeleton organization (GO:0045104)	51	3	.24	+	12.75	1.96E-03	9.67E-02
cellular macromolecule localization (GO:0070727)	1480	16	6.83	+	2.34	2.01E-03	9.88E-02
organic hydroxy compound metabolic process (GO:1901615)	488	8	2.25	+	3.55	2.03E-03	9.91E-02
positive regulation of cytoplasmic transport (GO:1903651)	13	2	.06	+	33.35	2.11E-03	1.00E-01
regulation of organelle assembly (GO:1902115)	190	5	.88	+	5.70	2.06E-03	1.01E-01
regulation of nucleotide-binding oligomerization domain containing signaling pathway (GO:0070424)	13	2	.06	+	33.35	2.11E-03	1.01E-01
intermediate filament-based process (GO:0045103)	52	3	.24	+	12.51	2.07E-03	1.01E-01
positive regulation of protein localization to endosome (GO:1905668)	13	2	.06	+	33.35	2.11E-03	1.01E-01
regulation of microvillus organization (GO:0032530)	13	2	.06	+	33.35	2.11E-03	1.01E-01
plasma membrane repair (GO:0001778)	13	2	.06	+	33.35	2.11E-03	1.02E-01
regulation of podosome assembly (GO:0071801)	13	2	.06	+	33.35	2.11E-03	1.02E-01
glucose metabolic process (GO:0006006)	114	4	.53	+	7.61	2.15E-03	1.02E-01
regulation of supramolecular fiber organization (GO:1902903)	382	7	1.76	+	3.97	2.11E-03	1.02E-01
cellular amino acid metabolic process (GO:0006520)	283	6	1.31	+	4.60	2.17E-03	1.03E-01
protein-lipid complex subunit organization (GO:0071825)	53	3	.24	+	12.27	2.18E-03	1.03E-01
cellular response to toxic substance (GO:0097237)	116	4	.54	+	7.48	2.28E-03	1.07E-01
endothelial cell development (GO:0001885)	54	3	.25	+	12.04	2.29E-03	1.08E-01
muscle system process (GO:0003012)	288	6	1.33	+	4.52	2.36E-03	1.10E-01
cellular response to heat (GO:0034605)	55	3	.25	+	11.82	2.41E-03	1.11E-01
response to nutrient levels (GO:0031667)	501	8	2.31	+	3.46	2.38E-03	1.11E-01
cellular potassium ion homeostasis (GO:0030007)	14	2	.06	+	30.97	2.40E-03	1.11E-01
leukocyte cell-cell adhesion (GO:0007159)	55	3	.25	+	11.82	2.41E-03	1.11E-01
negative regulation of cell death (GO:0060548)	1008	12	4.65	+	2.58	2.43E-03	1.11E-01
sodium ion export across plasma membrane (GO:0036376)	14	2	.06	+	30.97	2.40E-03	1.11E-01
regulation of protein localization to endosome (GO:1905666)	14	2	.06	+	30.97	2.40E-03	1.12E-01
macromolecule localization (GO:0033036)	2496	22	11.51	+	1.91	2.45E-03	1.12E-01
epithelial cell development (GO:0002064)	202	5	.93	+	5.37	2.67E-03	1.22E-01
peptidyl-proline hydroxylation (GO:0019511)	15	2	.07	+	28.91	2.71E-03	1.23E-01
response to external stimulus (GO:0009605)	2525	22	11.65	+	1.89	2.71E-03	1.23E-01
regulation of substrate adhesion-dependent cell spreading (GO:1900024)	58	3	.27	+	11.21	2.78E-03	1.26E-01
negative regulation of apoptotic process (GO:0043066)	895	11	4.13	+	2.66	2.91E-03	1.31E-01
regulation of extracellular matrix disassembly (GO:0010715)	16	2	.07	+	27.10	3.04E-03	1.35E-01
negative regulation of response to reactive oxygen species (GO:1901032)	16	2	.07	+	27.10	3.04E-03	1.36E-01
GMP metabolic process (GO:0046037)	16	2	.07	+	27.10	3.04E-03	1.36E-01
negative regulation of hydrogen peroxide-induced cell death (GO:1903206)	16	2	.07	+	27.10	3.04E-03	1.37E-01
regulation of multicellular organismal process (GO:0051239)	2673	23	12.33	+	1.87	3.12E-03	1.39E-01
regulation of tumor necrosis factor-mediated signaling pathway (GO:0010803)	61	3	.28	+	10.66	3.19E-03	1.40E-01
purine ribonucleoside triphosphate metabolic process (GO:0009205)	61	3	.28	+	10.66	3.19E-03	1.41E-01
regulation of cytoskeleton organization (GO:0051493)	526	8	2.43	+	3.30	3.19E-03	1.41E-01
platelet degranulation (GO:0002576)	129	4	.60	+	6.72	3.31E-03	1.45E-01
regulation of protein ubiquitination (GO:0031396)	213	5	.98	+	5.09	3.33E-03	1.46E-01
regulation of dopamine metabolic process (GO:0042053)	17	2	.08	+	25.50	3.39E-03	1.46E-01
heterocycle biosynthetic process (GO:0018130)	1049	12	4.84	+	2.48	3.35E-03	1.46E-01
negative regulation of programmed cell death (GO:0043069)	914	11	4.22	+	2.61	3.41E-03	1.46E-01
regulation of catecholamine metabolic process (GO:0042069)	17	2	.08	+	25.50	3.39E-03	1.46E-01
platelet formation (GO:0030220)	17	2	.08	+	25.50	3.39E-03	1.47E-01
platelet morphogenesis (GO:0036344)	17	2	.08	+	25.50	3.39E-03	1.47E-01
IMP metabolic process (GO:0046040)	17	2	.08	+	25.50	3.39E-03	1.48E-01
positive regulation of protein localization to membrane (GO:1905477)	131	4	.60	+	6.62	3.49E-03	1.49E-01
organic cyclic compound biosynthetic process (GO:1901362)	1196	13	5.52	+	2.36	3.48E-03	1.49E-01
positive regulation of protein localization to plasma membrane (GO:1903078)	63	3	.29	+	10.32	3.48E-03	1.49E-01
aromatic compound biosynthetic process (GO:0019438)	1060	12	4.89	+	2.45	3.64E-03	1.53E-01
chaperone-mediated protein folding (GO:0061077)	64	3	.30	+	10.16	3.63E-03	1.53E-01
myotube differentiation (GO:0014902)	64	3	.30	+	10.16	3.63E-03	1.53E-01
nucleoside triphosphate biosynthetic process (GO:0009142)	64	3	.30	+	10.16	3.63E-03	1.54E-01
regulation of cell-substrate adhesion (GO:0010810)	218	5	1.01	+	4.97	3.67E-03	1.54E-01
peptidyl-proline modification (GO:0018208)	64	3	.30	+	10.16	3.63E-03	1.54E-01
positive regulation of interleukin-8 production (GO:0032757)	64	3	.30	+	10.16	3.63E-03	1.54E-01
protein localization to cell-cell junction (GO:0150105)	18	2	.08	+	24.09	3.76E-03	1.55E-01
response to mitochondrial depolarisation (GO:0098780)	18	2	.08	+	24.09	3.76E-03	1.55E-01
regulation of inclusion body assembly (GO:0090083)	18	2	.08	+	24.09	3.76E-03	1.56E-01
regulation of mitotic spindle assembly (GO:1901673)	18	2	.08	+	24.09	3.76E-03	1.56E-01
regulation of catabolic process (GO:0009894)	1066	12	4.92	+	2.44	3.80E-03	1.57E-01
response to mechanical stimulus (GO:0009612)	220	5	1.01	+	4.93	3.81E-03	1.57E-01
modulation by host of viral genome replication (GO:0044827)	18	2	.08	+	24.09	3.76E-03	1.57E-01
detoxification (GO:0098754)	135	4	.62	+	6.42	3.87E-03	1.59E-01
neural nucleus development (GO:0048857)	66	3	.30	+	9.85	3.95E-03	1.61E-01
positive regulation of cellular protein metabolic process (GO:0032270)	1474	15	6.80	+	2.21	3.96E-03	1.61E-01
protein refolding (GO:0042026)	19	2	.09	+	22.82	4.14E-03	1.66E-01
purine nucleobase metabolic process (GO:0006144)	19	2	.09	+	22.82	4.14E-03	1.66E-01
regulation of smooth muscle cell migration (GO:0014910)	67	3	.31	+	9.71	4.11E-03	1.66E-01
regulation of early endosome to late endosome transport (GO:2000641)	19	2	.09	+	22.82	4.14E-03	1.66E-01
purine nucleoside triphosphate metabolic process (GO:0009144)	67	3	.31	+	9.71	4.11E-03	1.67E-01
nucleobase biosynthetic process (GO:0046112)	19	2	.09	+	22.82	4.14E-03	1.67E-01
regulation of oxidative stress-induced cell death (GO:1903201)	67	3	.31	+	9.71	4.11E-03	1.67E-01
regulation of DNA-binding transcription factor activity (GO:0051090)	435	7	2.01	+	3.49	4.26E-03	1.70E-01
ribonucleoside triphosphate metabolic process (GO:0009199)	68	3	.31	+	9.56	4.28E-03	1.70E-01
negative regulation of nucleocytoplasmic transport (GO:0046823)	20	2	.09	+	21.68	4.54E-03	1.80E-01
negative regulation of endoplasmic reticulum stress-induced intrinsic apoptotic signaling pathway (GO:1902236)	20	2	.09	+	21.68	4.54E-03	1.80E-01
cellular response to steroid hormone stimulus (GO:0071383)	142	4	.66	+	6.11	4.61E-03	1.82E-01
positive regulation of protein localization to cell periphery (GO:1904377)	70	3	.32	+	9.29	4.62E-03	1.82E-01
cytokine-mediated signaling pathway (GO:0019221)	687	9	3.17	+	2.84	4.69E-03	1.85E-01
regulation of cellular response to stress (GO:0080135)	692	9	3.19	+	2.82	4.92E-03	1.93E-01
negative regulation of response to oxidative stress (GO:1902883)	21	2	.10	+	20.65	4.96E-03	1.93E-01
regulation of cytoplasmic translation (GO:2000765)	21	2	.10	+	20.65	4.96E-03	1.93E-01
negative regulation of ERK1 and ERK2 cascade (GO:0070373)	72	3	.33	+	9.03	4.99E-03	1.94E-01
cellular sodium ion homeostasis (GO:0006883)	21	2	.10	+	20.65	4.96E-03	1.94E-01
mitochondrial membrane organization (GO:0007006)	146	4	.67	+	5.94	5.07E-03	1.96E-01
positive regulation of protein catabolic process (GO:0045732)	237	5	1.09	+	4.57	5.18E-03	2.00E-01
multicellular organism development (GO:0007275)	4941	35	22.79	+	1.54	5.32E-03	2.05E-01
establishment of apical/basal cell polarity (GO:0035089)	22	2	.10	+	19.71	5.39E-03	2.05E-01
membrane repolarization (GO:0086009)	22	2	.10	+	19.71	5.39E-03	2.06E-01
chaperone-mediated protein complex assembly (GO:0051131)	22	2	.10	+	19.71	5.39E-03	2.06E-01
digestive system process (GO:0022600)	74	3	.34	+	8.79	5.37E-03	2.06E-01
regulation of hydrogen peroxide-induced cell death (GO:1903205)	22	2	.10	+	19.71	5.39E-03	2.07E-01
nucleobase-containing compound biosynthetic process (GO:0034654)	975	11	4.50	+	2.45	5.49E-03	2.09E-01
cellular response to external stimulus (GO:0071496)	344	6	1.59	+	3.78	5.53E-03	2.10E-01
regulation of plasma lipoprotein particle levels (GO:0097006)	75	3	.35	+	8.67	5.56E-03	2.10E-01
posttranscriptional regulation of gene expression (GO:0010608)	581	8	2.68	+	2.99	5.72E-03	2.16E-01
regulation of biological quality (GO:0065008)	3995	30	18.43	+	1.63	5.83E-03	2.19E-01
positive regulation of protein metabolic process (GO:0051247)	1562	15	7.21	+	2.08	5.89E-03	2.21E-01
regulation of protein modification by small protein conjugation or removal (GO:1903320)	245	5	1.13	+	4.42	5.94E-03	2.22E-01
organic cyclic compound catabolic process (GO:1901361)	466	7	2.15	+	3.26	6.13E-03	2.29E-01
regulation of cellular response to oxidative stress (GO:1900407)	78	3	.36	+	8.34	6.18E-03	2.30E-01
establishment of monopolar cell polarity (GO:0061162)	24	2	.11	+	18.07	6.31E-03	2.33E-01
mitochondrion organization (GO:0007005)	468	7	2.16	+	3.24	6.27E-03	2.33E-01
negative regulation of vascular associated smooth muscle cell proliferation (GO:1904706)	24	2	.11	+	18.07	6.31E-03	2.34E-01
maintenance of protein location in nucleus (GO:0051457)	24	2	.11	+	18.07	6.31E-03	2.34E-01
positive regulation of cellular protein catabolic process (GO:1903364)	156	4	.72	+	5.56	6.36E-03	2.34E-01
lymphocyte proliferation (GO:0046651)	79	3	.36	+	8.23	6.39E-03	2.35E-01
response to monosaccharide (GO:0034284)	157	4	.72	+	5.52	6.50E-03	2.38E-01
cellular component assembly (GO:0022607)	2494	21	11.50	+	1.83	6.53E-03	2.38E-01
regulation of extrinsic apoptotic signaling pathway (GO:2001236)	157	4	.72	+	5.52	6.50E-03	2.38E-01
negative regulation of gene expression (GO:0010629)	999	11	4.61	+	2.39	6.54E-03	2.38E-01
regulation of biological process (GO:0050789)	11898	68	54.88	+	1.24	6.60E-03	2.40E-01
regulation of actin cytoskeleton organization (GO:0032956)	358	6	1.65	+	3.63	6.66E-03	2.41E-01
establishment or maintenance of monopolar cell polarity (GO:0061339)	25	2	.12	+	17.34	6.80E-03	2.44E-01
cellular response to mechanical stimulus (GO:0071260)	81	3	.37	+	8.03	6.83E-03	2.44E-01
positive regulation of protein-containing complex assembly (GO:0031334)	254	5	1.17	+	4.27	6.87E-03	2.44E-01
regulation of spindle assembly (GO:0090169)	25	2	.12	+	17.34	6.80E-03	2.44E-01
mononuclear cell proliferation (GO:0032943)	81	3	.37	+	8.03	6.83E-03	2.44E-01
telencephalon development (GO:0021537)	254	5	1.17	+	4.27	6.87E-03	2.45E-01
positive regulation of extracellular matrix organization (GO:1903055)	25	2	.12	+	17.34	6.80E-03	2.45E-01
mitochondrial calcium ion transmembrane transport (GO:0006851)	25	2	.12	+	17.34	6.80E-03	2.45E-01
GTP metabolic process (GO:0046039)	25	2	.12	+	17.34	6.80E-03	2.46E-01
regulation of cellular protein catabolic process (GO:1903362)	256	5	1.18	+	4.23	7.09E-03	2.51E-01
regulation of cellular amide metabolic process (GO:0034248)	479	7	2.21	+	3.17	7.08E-03	2.51E-01
carbohydrate derivative biosynthetic process (GO:1901137)	604	8	2.79	+	2.87	7.15E-03	2.52E-01
regulation of cellular amine metabolic process (GO:0033238)	84	3	.39	+	7.74	7.52E-03	2.64E-01
response to endoplasmic reticulum stress (GO:0034976)	260	5	1.20	+	4.17	7.55E-03	2.64E-01
phosphorylation (GO:0016310)	877	10	4.05	+	2.47	7.51E-03	2.64E-01
endothelial cell differentiation (GO:0045446)	84	3	.39	+	7.74	7.52E-03	2.64E-01
myoblast fusion (GO:0007520)	27	2	.12	+	16.06	7.81E-03	2.71E-01
maintenance of location (GO:0051235)	166	4	.77	+	5.22	7.85E-03	2.71E-01
negative regulation of smooth muscle cell migration (GO:0014912)	27	2	.12	+	16.06	7.81E-03	2.71E-01
regulation of vascular associated smooth muscle cell migration (GO:1904752)	27	2	.12	+	16.06	7.81E-03	2.72E-01
protein hydroxylation (GO:0018126)	27	2	.12	+	16.06	7.81E-03	2.73E-01
positive regulation of DNA-binding transcription factor activity (GO:0051091)	273	5	1.26	+	3.97	9.17E-03	2.73E-01
glycolate biosynthetic process (GO:0046295)	1	1	.00	+	> 100	9.16E-03	2.73E-01
localization within membrane (GO:0051668)	615	8	2.84	+	2.82	7.92E-03	2.73E-01
regulation of membrane repolarization during atrial cardiac muscle cell action potential (GO:1905000)	1	1	.00	+	> 100	9.16E-03	2.74E-01
nitric oxide storage (GO:0035732)	1	1	.00	+	> 100	9.16E-03	2.74E-01
mitochondrial glycyl-tRNA aminoacylation (GO:0070150)	1	1	.00	+	> 100	9.16E-03	2.75E-01
cellular response to glyoxal (GO:0036471)	1	1	.00	+	> 100	9.16E-03	2.75E-01
regulation of cytokine production (GO:0001817)	748	9	3.45	+	2.61	8.00E-03	2.75E-01
organic acid biosynthetic process (GO:0016053)	274	5	1.26	+	3.96	9.31E-03	2.75E-01
positive regulation of protein localization to nucleus (GO:1900182)	91	3	.42	+	7.15	9.30E-03	2.76E-01
peptidyl-cysteine deglycation (GO:0036526)	1	1	.00	+	> 100	9.16E-03	2.76E-01
regulation of membrane permeability (GO:0090559)	91	3	.42	+	7.15	9.30E-03	2.76E-01
peptidyl-arginine deglycation (GO:0036527)	1	1	.00	+	> 100	9.16E-03	2.76E-01
nucleobase-containing compound catabolic process (GO:0034655)	373	6	1.72	+	3.49	8.05E-03	2.77E-01
peptidyl-lysine deglycation (GO:0036528)	1	1	.00	+	> 100	9.16E-03	2.77E-01
protein deglycation, glyoxal removal (GO:0036529)	1	1	.00	+	> 100	9.16E-03	2.77E-01
T cell migration (GO:0072678)	30	2	.14	+	14.45	9.46E-03	2.78E-01
protein deglycation, methylglyoxal removal (GO:0036530)	1	1	.00	+	> 100	9.16E-03	2.78E-01
cellular component biogenesis (GO:0044085)	2754	22	12.70	+	1.73	9.42E-03	2.78E-01
regulation of response to reactive oxygen species (GO:1901031)	30	2	.14	+	14.45	9.46E-03	2.78E-01
glutathione deglycation (GO:0036531)	1	1	.00	+	> 100	9.16E-03	2.79E-01
positive regulation of filopodium assembly (GO:0051491)	30	2	.14	+	14.45	9.46E-03	2.79E-01
guanine deglycation (GO:0106044)	1	1	.00	+	> 100	9.16E-03	2.79E-01
carboxylic acid biosynthetic process (GO:0046394)	265	5	1.22	+	4.09	8.15E-03	2.79E-01
guanine deglycation, methylglyoxal removal (GO:0106045)	1	1	.00	+	> 100	9.16E-03	2.80E-01
guanine deglycation, glyoxal removal (GO:0106046)	1	1	.00	+	> 100	9.16E-03	2.80E-01
GMP salvage (GO:0032263)	1	1	.00	+	> 100	9.16E-03	2.81E-01
leukocyte proliferation (GO:0070661)	92	3	.42	+	7.07	9.57E-03	2.81E-01
cellular detoxification of methylglyoxal (GO:0140041)	1	1	.00	+	> 100	9.16E-03	2.81E-01
guanine salvage (GO:0006178)	1	1	.00	+	> 100	9.16E-03	2.82E-01
regulation of response to oxidative stress (GO:1902882)	87	3	.40	+	7.48	8.26E-03	2.82E-01
regulation of cellular component movement (GO:0051270)	1032	11	4.76	+	2.31	8.25E-03	2.82E-01
positive regulation of oxidative phosphorylation uncoupler activity (GO:2000277)	1	1	.00	+	> 100	9.16E-03	2.82E-01
positive regulation of cellular amino acid biosynthetic process (GO:2000284)	1	1	.00	+	> 100	9.16E-03	2.83E-01
regulation of cytolysis in other organism (GO:0051710)	1	1	.00	+	> 100	9.16E-03	2.83E-01
aggrephagy (GO:0035973)	28	2	.13	+	15.48	8.35E-03	2.84E-01
negative regulation of killing of cells of other organism (GO:0051711)	1	1	.00	+	> 100	9.16E-03	2.84E-01
positive regulation of binding (GO:0051099)	177	4	.82	+	4.90	9.73E-03	2.84E-01
negative regulation of stress fiber assembly (GO:0051497)	28	2	.13	+	15.48	8.35E-03	2.84E-01
negative regulation of cytolysis in other organism (GO:0051713)	1	1	.00	+	> 100	9.16E-03	2.85E-01
cellular carbohydrate metabolic process (GO:0044262)	177	4	.82	+	4.90	9.73E-03	2.85E-01
negative regulation of keratinocyte apoptotic process (GO:1902173)	1	1	.00	+	> 100	9.16E-03	2.85E-01
regulation of cytolysis in other organism involved in symbiotic interaction (GO:0051802)	1	1	.00	+	> 100	9.16E-03	2.86E-01
negative regulation of cytolysis in other organism involved in symbiotic interaction (GO:0051803)	1	1	.00	+	> 100	9.16E-03	2.86E-01
macromolecule catabolic process (GO:0009057)	1058	11	4.88	+	2.25	9.82E-03	2.86E-01
glycyl-tRNA aminoacylation (GO:0006426)	1	1	.00	+	> 100	9.16E-03	2.87E-01
positive regulation of endoribonuclease activity (GO:1902380)	1	1	.00	+	> 100	9.16E-03	2.87E-01
cholangiocyte apoptotic process (GO:1902488)	1	1	.00	+	> 100	9.16E-03	2.88E-01
response to nutrient (GO:0007584)	170	4	.78	+	5.10	8.50E-03	2.88E-01
regulation of cytolysis by symbiont of host cells (GO:0001898)	1	1	.00	+	> 100	9.16E-03	2.89E-01
negative regulation of cytolysis by symbiont of host cells (GO:0001899)	1	1	.00	+	> 100	9.16E-03	2.89E-01
glucocorticoid catabolic process (GO:0006713)	1	1	.00	+	> 100	9.16E-03	2.90E-01
regulation of death-inducing signaling complex assembly (GO:1903072)	1	1	.00	+	> 100	9.16E-03	2.90E-01
positive regulation of viral life cycle (GO:1903902)	31	2	.14	+	13.99	1.00E-02	2.91E-01
negative regulation of death-inducing signaling complex assembly (GO:1903073)	1	1	.00	+	> 100	9.16E-03	2.91E-01
negative regulation of actin filament bundle assembly (GO:0032232)	31	2	.14	+	13.99	1.00E-02	2.91E-01
guanine biosynthetic process (GO:0046099)	1	1	.00	+	> 100	9.16E-03	2.91E-01
positive regulation of multicellular organism growth (GO:0040018)	31	2	.14	+	13.99	1.00E-02	2.92E-01
negative regulation of TRAIL-activated apoptotic signaling pathway (GO:1903122)	1	1	.00	+	> 100	9.16E-03	2.92E-01
positive regulation of erythrocyte differentiation (GO:0045648)	31	2	.14	+	13.99	1.00E-02	2.92E-01
regulation of pyrroline-5-carboxylate reductase activity (GO:1903167)	1	1	.00	+	> 100	9.16E-03	2.93E-01
response to metal ion (GO:0010038)	379	6	1.75	+	3.43	8.66E-03	2.93E-01
positive regulation of pyrroline-5-carboxylate reductase activity (GO:1903168)	1	1	.00	+	> 100	9.16E-03	2.93E-01
regulation of tyrosine 3-monooxygenase activity (GO:1903176)	1	1	.00	+	> 100	9.16E-03	2.94E-01
positive regulation of tyrosine 3-monooxygenase activity (GO:1903178)	1	1	.00	+	> 100	9.16E-03	2.94E-01
midbrain development (GO:0030901)	89	3	.41	+	7.31	8.77E-03	2.95E-01
regulation of dopamine biosynthetic process (GO:1903179)	1	1	.00	+	> 100	9.16E-03	2.95E-01
brain development (GO:0007420)	759	9	3.50	+	2.57	8.74E-03	2.95E-01
positive regulation of dopamine biosynthetic process (GO:1903181)	1	1	.00	+	> 100	9.16E-03	2.96E-01
regulation of sodium ion transport (GO:0002028)	89	3	.41	+	7.31	8.77E-03	2.96E-01
protein localization (GO:0008104)	2063	18	9.52	+	1.89	8.91E-03	2.96E-01
regulation of cytoplasmic transport (GO:1903649)	29	2	.13	+	14.95	8.90E-03	2.96E-01
glyoxal metabolic process (GO:1903189)	1	1	.00	+	> 100	9.16E-03	2.96E-01
cell-cell adhesion (GO:0098609)	515	7	2.38	+	2.95	1.03E-02	2.96E-01
regulation of oxidative stress-induced intrinsic apoptotic signaling pathway (GO:1902175)	29	2	.13	+	14.95	8.90E-03	2.97E-01
glyoxal catabolic process (GO:1903190)	1	1	.00	+	> 100	9.16E-03	2.97E-01
response to angiotensin (GO:1990776)	29	2	.13	+	14.95	8.90E-03	2.97E-01
regulation of L-dopa biosynthetic process (GO:1903195)	1	1	.00	+	> 100	9.16E-03	2.97E-01
modulation by host of viral process (GO:0044788)	29	2	.13	+	14.95	8.90E-03	2.98E-01
positive regulation of L-dopa biosynthetic process (GO:1903197)	1	1	.00	+	> 100	9.16E-03	2.98E-01
pallium development (GO:0021543)	173	4	.80	+	5.01	9.01E-03	2.98E-01
regulation of stress fiber assembly (GO:0051492)	90	3	.42	+	7.23	9.03E-03	2.98E-01
cell junction organization (GO:0034330)	502	7	2.32	+	3.02	9.01E-03	2.98E-01
regulation of homotypic cell-cell adhesion (GO:0034110)	29	2	.13	+	14.95	8.90E-03	2.99E-01
regulation of L-dopa decarboxylase activity (GO:1903198)	1	1	.00	+	> 100	9.16E-03	2.99E-01
regulation of erythrocyte aggregation (GO:0034118)	1	1	.00	+	> 100	9.16E-03	2.99E-01
dicarboxylic acid metabolic process (GO:0043648)	95	3	.44	+	6.85	1.04E-02	3.00E-01
positive regulation of erythrocyte aggregation (GO:0034120)	1	1	.00	+	> 100	9.16E-03	3.00E-01
biological process involved in interaction with symbiont (GO:0051702)	95	3	.44	+	6.85	1.04E-02	3.00E-01
positive regulation of heart rate by epinephrine (GO:0003065)	1	1	.00	+	> 100	9.16E-03	3.00E-01
positive regulation of L-dopa decarboxylase activity (GO:1903200)	1	1	.00	+	> 100	9.16E-03	3.01E-01
regulation of plasma membrane bounded cell projection organization (GO:0120035)	631	8	2.91	+	2.75	9.15E-03	3.01E-01
movement of cell or subcellular component (GO:0006928)	1596	15	7.36	+	2.04	1.05E-02	3.03E-01
lymphocyte activation (GO:0046649)	396	6	1.83	+	3.28	1.06E-02	3.03E-01
regulation of cell morphogenesis involved in differentiation (GO:0010769)	96	3	.44	+	6.77	1.07E-02	3.03E-01
potassium ion homeostasis (GO:0055075)	32	2	.15	+	13.55	1.06E-02	3.04E-01
positive regulation of catabolic process (GO:0009896)	519	7	2.39	+	2.92	1.07E-02	3.04E-01
response to heat (GO:0009408)	96	3	.44	+	6.77	1.07E-02	3.04E-01
regulation of cell projection organization (GO:0031344)	648	8	2.99	+	2.68	1.06E-02	3.04E-01
regulation of autophagy of mitochondrion (GO:1903146)	32	2	.15	+	13.55	1.06E-02	3.04E-01
maintenance of location in cell (GO:0051651)	96	3	.44	+	6.77	1.07E-02	3.04E-01
endothelium development (GO:0003158)	97	3	.45	+	6.70	1.10E-02	3.11E-01
positive regulation of cellular metabolic process (GO:0031325)	3314	25	15.29	+	1.64	1.11E-02	3.13E-01
maintenance of protein location (GO:0045185)	98	3	.45	+	6.64	1.13E-02	3.13E-01
positive regulation of intracellular protein transport (GO:0090316)	185	4	.85	+	4.69	1.13E-02	3.13E-01
regulation of actomyosin structure organization (GO:0110020)	98	3	.45	+	6.64	1.13E-02	3.14E-01
cell-cell junction organization (GO:0045216)	185	4	.85	+	4.69	1.13E-02	3.14E-01
regulation of protein export from nucleus (GO:0046825)	33	2	.15	+	13.14	1.12E-02	3.14E-01
positive regulation of microtubule polymerization (GO:0031116)	33	2	.15	+	13.14	1.12E-02	3.15E-01
syncytium formation by plasma membrane fusion (GO:0000768)	33	2	.15	+	13.14	1.12E-02	3.15E-01
cell-cell fusion (GO:0140253)	33	2	.15	+	13.14	1.12E-02	3.16E-01
positive regulation of cellular component organization (GO:0051130)	1161	12	5.36	+	2.24	1.12E-02	3.16E-01
regulation of endoplasmic reticulum stress-induced intrinsic apoptotic signaling pathway (GO:1902235)	33	2	.15	+	13.14	1.12E-02	3.16E-01
negative regulation of cell projection organization (GO:0031345)	186	4	.86	+	4.66	1.15E-02	3.17E-01
positive regulation of gene expression (GO:0010628)	1169	12	5.39	+	2.23	1.15E-02	3.17E-01
response to carbohydrate (GO:0009743)	187	4	.86	+	4.64	1.17E-02	3.22E-01
cellular response to hormone stimulus (GO:0032870)	529	7	2.44	+	2.87	1.17E-02	3.23E-01
chaperone cofactor-dependent protein refolding (GO:0051085)	34	2	.16	+	12.75	1.19E-02	3.24E-01
activation of protein kinase B activity (GO:0032148)	34	2	.16	+	12.75	1.19E-02	3.25E-01
response to peptide hormone (GO:0043434)	406	6	1.87	+	3.20	1.18E-02	3.25E-01
tricarboxylic acid cycle (GO:0006099)	34	2	.16	+	12.75	1.19E-02	3.25E-01
regulation of transcription by RNA polymerase I (GO:0006356)	34	2	.16	+	12.75	1.19E-02	3.26E-01
positive regulation of myeloid cell differentiation (GO:0045639)	101	3	.47	+	6.44	1.22E-02	3.33E-01
aldonic acid metabolic process (GO:0019520)	2	1	.01	+	> 100	1.37E-02	3.33E-01
D-gluconate metabolic process (GO:0019521)	2	1	.01	+	> 100	1.37E-02	3.34E-01
head development (GO:0060322)	803	9	3.70	+	2.43	1.23E-02	3.34E-01
snRNA import into nucleus (GO:0061015)	2	1	.01	+	> 100	1.37E-02	3.34E-01
regulation of hydrogen peroxide-induced neuron intrinsic apoptotic signaling pathway (GO:1903383)	2	1	.01	+	> 100	1.37E-02	3.35E-01
negative regulation of hydrogen peroxide-induced neuron intrinsic apoptotic signaling pathway (GO:1903384)	2	1	.01	+	> 100	1.37E-02	3.36E-01
positive regulation of microtubule polymerization or depolymerization (GO:0031112)	37	2	.17	+	11.72	1.38E-02	3.36E-01
regulation of protein localization to plasma membrane (GO:1903076)	106	3	.49	+	6.14	1.39E-02	3.36E-01
protein localization to cell cortex (GO:0072697)	2	1	.01	+	> 100	1.37E-02	3.36E-01
positive regulation of RNA splicing (GO:0033120)	37	2	.17	+	11.72	1.38E-02	3.36E-01
cellular response to methylglyoxal (GO:0097238)	2	1	.01	+	> 100	1.37E-02	3.37E-01
striated muscle cell differentiation (GO:0051146)	191	4	.88	+	4.54	1.25E-02	3.37E-01
negative regulation of vascular endothelial growth factor production (GO:1904046)	2	1	.01	+	> 100	1.37E-02	3.37E-01
nucleobase metabolic process (GO:0009112)	35	2	.16	+	12.39	1.25E-02	3.38E-01
pre-miRNA export from nucleus (GO:0035281)	2	1	.01	+	> 100	1.37E-02	3.38E-01
regulation of actin filament severing (GO:1903918)	2	1	.01	+	> 100	1.37E-02	3.38E-01
negative regulation of signal transduction in absence of ligand (GO:1901099)	35	2	.16	+	12.39	1.25E-02	3.38E-01
negative regulation of actin filament severing (GO:1903919)	2	1	.01	+	> 100	1.37E-02	3.39E-01
regulation of mitotic spindle organization (GO:0060236)	35	2	.16	+	12.39	1.25E-02	3.39E-01
regulation of protein processing in phagocytic vesicle (GO:1903921)	2	1	.01	+	> 100	1.37E-02	3.39E-01
negative regulation of extrinsic apoptotic signaling pathway in absence of ligand (GO:2001240)	35	2	.16	+	12.39	1.25E-02	3.39E-01
positive regulation of protein processing in phagocytic vesicle (GO:1903923)	2	1	.01	+	> 100	1.37E-02	3.40E-01
syncytium formation (GO:0006949)	35	2	.16	+	12.39	1.25E-02	3.40E-01
pyridoxine metabolic process (GO:0008614)	2	1	.01	+	> 100	1.37E-02	3.40E-01
alpha-amino acid metabolic process (GO:1901605)	198	4	.91	+	4.38	1.41E-02	3.40E-01
pyridoxine biosynthetic process (GO:0008615)	2	1	.01	+	> 100	1.37E-02	3.41E-01
Golgi to plasma membrane CFTR protein transport (GO:0043000)	2	1	.01	+	> 100	1.37E-02	3.41E-01
hypoxanthine salvage (GO:0043103)	2	1	.01	+	> 100	1.37E-02	3.42E-01
striated muscle contraction (GO:0006941)	107	3	.49	+	6.08	1.42E-02	3.42E-01
actin rod assembly (GO:0031247)	2	1	.01	+	> 100	1.37E-02	3.42E-01
cellular nitrogen compound catabolic process (GO:0044270)	423	6	1.95	+	3.08	1.42E-02	3.42E-01
memory T cell extravasation (GO:0035683)	2	1	.01	+	> 100	1.37E-02	3.43E-01
regulation of nitrosative stress-induced intrinsic apoptotic signaling pathway (GO:1905258)	2	1	.01	+	> 100	1.37E-02	3.44E-01
positive regulation of supramolecular fiber organization (GO:1902905)	199	4	.92	+	4.36	1.43E-02	3.44E-01
negative regulation of nitrosative stress-induced intrinsic apoptotic signaling pathway (GO:1905259)	2	1	.01	+	> 100	1.37E-02	3.44E-01
macroautophagy (GO:0016236)	199	4	.92	+	4.36	1.43E-02	3.44E-01
negative regulation of histone H3-K36 methylation (GO:0000415)	2	1	.01	+	> 100	1.37E-02	3.45E-01
detoxification of mercury ion (GO:0050787)	2	1	.01	+	> 100	1.37E-02	3.45E-01
protein deglycation (GO:0036525)	2	1	.01	+	> 100	1.37E-02	3.46E-01
collagen fibril organization (GO:0030199)	103	3	.48	+	6.31	1.29E-02	3.46E-01
cell adhesion (GO:0007155)	953	10	4.40	+	2.27	1.29E-02	3.46E-01
T cell aggregation (GO:0070489)	2	1	.01	+	> 100	1.37E-02	3.46E-01
regulation of oligopeptide transport (GO:0090088)	2	1	.01	+	> 100	1.37E-02	3.47E-01
regulation of dipeptide transport (GO:0090089)	2	1	.01	+	> 100	1.37E-02	3.47E-01
positive regulation of heart contraction (GO:0045823)	38	2	.18	+	11.41	1.45E-02	3.47E-01
negative regulation of branching involved in ureteric bud morphogenesis (GO:0090191)	2	1	.01	+	> 100	1.37E-02	3.48E-01
sodium ion homeostasis (GO:0055078)	38	2	.18	+	11.41	1.45E-02	3.48E-01
peptidyl-cysteine methylation (GO:0018125)	2	1	.01	+	> 100	1.37E-02	3.48E-01
peptidyl-cysteine modification (GO:0018198)	38	2	.18	+	11.41	1.45E-02	3.48E-01
adenine salvage (GO:0006168)	2	1	.01	+	> 100	1.37E-02	3.49E-01
regulation of translation (GO:0006417)	415	6	1.91	+	3.13	1.30E-02	3.49E-01
negative regulation of ubiquitin-specific protease activity (GO:2000157)	2	1	.01	+	> 100	1.37E-02	3.50E-01
negative regulation of germ cell proliferation (GO:1905937)	2	1	.01	+	> 100	1.37E-02	3.50E-01
negative regulation of mitochondrial RNA catabolic process (GO:0000961)	2	1	.01	+	> 100	1.37E-02	3.51E-01
negative regulation of male germ cell proliferation (GO:2000255)	2	1	.01	+	> 100	1.37E-02	3.51E-01
regulation of cellular amino acid biosynthetic process (GO:2000282)	2	1	.01	+	> 100	1.37E-02	3.52E-01
regulation of androgen receptor signaling pathway (GO:0060765)	36	2	.17	+	12.04	1.32E-02	3.52E-01
detection of oxidative stress (GO:0070994)	2	1	.01	+	> 100	1.37E-02	3.52E-01
response to manganese-induced endoplasmic reticulum stress (GO:1990737)	2	1	.01	+	> 100	1.37E-02	3.53E-01
regulation of protein localization to membrane (GO:1905475)	201	4	.93	+	4.31	1.48E-02	3.53E-01
seryl-tRNA aminoacylation (GO:0006434)	2	1	.01	+	> 100	1.37E-02	3.54E-01
protein localization to membrane (GO:0072657)	542	7	2.50	+	2.80	1.32E-02	3.54E-01
cellular response to cell-matrix adhesion (GO:0071460)	2	1	.01	+	> 100	1.37E-02	3.54E-01
uropod organization (GO:0032796)	2	1	.01	+	> 100	1.37E-02	3.55E-01
heterocycle catabolic process (GO:0046700)	417	6	1.92	+	3.12	1.33E-02	3.55E-01
negative regulation of entry of bacterium into host cell (GO:2000536)	2	1	.01	+	> 100	1.37E-02	3.55E-01
response to wounding (GO:0009611)	543	7	2.50	+	2.79	1.34E-02	3.56E-01
regulation of dipeptide transmembrane transport (GO:2001148)	2	1	.01	+	> 100	1.37E-02	3.56E-01
positive regulation of dipeptide transmembrane transport (GO:2001150)	2	1	.01	+	> 100	1.37E-02	3.56E-01
biological adhesion (GO:0022610)	959	10	4.42	+	2.26	1.34E-02	3.57E-01
negative regulation of calcium import into the mitochondrion (GO:0110099)	2	1	.01	+	> 100	1.37E-02	3.57E-01
negative regulation of protein K48-linked deubiquitination (GO:1903094)	2	1	.01	+	> 100	1.37E-02	3.58E-01
regulation of pattern recognition receptor signaling pathway (GO:0062207)	105	3	.48	+	6.19	1.35E-02	3.58E-01
dUTP metabolic process (GO:0046080)	2	1	.01	+	> 100	1.37E-02	3.58E-01
response to lipid (GO:0033993)	831	9	3.83	+	2.35	1.50E-02	3.59E-01
endoplasmic reticulum unfolded protein response (GO:0030968)	105	3	.48	+	6.19	1.35E-02	3.59E-01
dUTP catabolic process (GO:0046081)	2	1	.01	+	> 100	1.37E-02	3.59E-01
positive regulation of oligopeptide transport (GO:2000878)	2	1	.01	+	> 100	1.37E-02	3.59E-01
positive regulation of dipeptide transport (GO:2000880)	2	1	.01	+	> 100	1.37E-02	3.60E-01
glyceraldehyde-3-phosphate biosynthetic process (GO:0046166)	2	1	.01	+	> 100	1.37E-02	3.61E-01
aldonic acid catabolic process (GO:0046176)	2	1	.01	+	> 100	1.37E-02	3.61E-01
'de novo' posttranslational protein folding (GO:0051084)	39	2	.18	+	11.12	1.52E-02	3.61E-01
D-gluconate catabolic process (GO:0046177)	2	1	.01	+	> 100	1.37E-02	3.62E-01
regulation of spindle organization (GO:0090224)	39	2	.18	+	11.12	1.52E-02	3.62E-01
cortical granule exocytosis (GO:0060471)	2	1	.01	+	> 100	1.37E-02	3.62E-01
ER-nucleus signaling pathway (GO:0006984)	39	2	.18	+	11.12	1.52E-02	3.63E-01
lysosomal transport (GO:0007041)	111	3	.51	+	5.86	1.56E-02	3.70E-01
negative regulation of cellular process (GO:0048523)	4902	33	22.61	+	1.46	1.56E-02	3.70E-01
cellular macromolecule metabolic process (GO:0044260)	4909	33	22.64	+	1.46	1.57E-02	3.72E-01
positive regulation of blood circulation (GO:1903524)	40	2	.18	+	10.84	1.59E-02	3.76E-01
positive regulation of blood pressure (GO:0045777)	40	2	.18	+	10.84	1.59E-02	3.76E-01
positive regulation of cell differentiation (GO:0045597)	840	9	3.87	+	2.32	1.60E-02	3.77E-01
regulation of membrane potential (GO:0042391)	437	6	2.02	+	2.98	1.64E-02	3.85E-01
negative regulation of catabolic process (GO:0009895)	317	5	1.46	+	3.42	1.64E-02	3.85E-01
aromatic compound catabolic process (GO:0019439)	438	6	2.02	+	2.97	1.65E-02	3.87E-01
positive regulation of cell adhesion (GO:0045785)	438	6	2.02	+	2.97	1.65E-02	3.87E-01
hydrogen peroxide metabolic process (GO:0042743)	41	2	.19	+	10.58	1.67E-02	3.89E-01
digestion (GO:0007586)	114	3	.53	+	5.70	1.67E-02	3.89E-01
negative regulation of intracellular protein transport (GO:0090317)	41	2	.19	+	10.58	1.67E-02	3.89E-01
monocarboxylic acid catabolic process (GO:0072329)	114	3	.53	+	5.70	1.67E-02	3.90E-01
cellular response to environmental stimulus (GO:0104004)	320	5	1.48	+	3.39	1.70E-02	3.95E-01
terminal web assembly (GO:1902896)	3	1	.01	+	72.26	1.82E-02	3.96E-01
cellular response to abiotic stimulus (GO:0071214)	320	5	1.48	+	3.39	1.70E-02	3.96E-01
cerebral cortex development (GO:0021987)	118	3	.54	+	5.51	1.83E-02	3.96E-01
positive regulation of mitochondrial electron transport, NADH to ubiquinone (GO:1902958)	3	1	.01	+	72.26	1.82E-02	3.96E-01
negative regulation of cytolysis (GO:0045918)	3	1	.01	+	72.26	1.82E-02	3.97E-01
regulation of intrinsic apoptotic signaling pathway in response to hydrogen peroxide (GO:1903750)	3	1	.01	+	72.26	1.82E-02	3.97E-01
positive regulation of metabolic process (GO:0009893)	3820	27	17.62	+	1.53	1.72E-02	3.98E-01
negative regulation of intrinsic apoptotic signaling pathway in response to hydrogen peroxide (GO:1903751)	3	1	.01	+	72.26	1.82E-02	3.98E-01
positive regulation of phosphatidylcholine metabolic process (GO:0150173)	3	1	.01	+	72.26	1.82E-02	3.98E-01
purine nucleobase salvage (GO:0043096)	3	1	.01	+	72.26	1.82E-02	3.99E-01
protein targeting to lysosome involved in chaperone-mediated autophagy (GO:0061740)	3	1	.01	+	72.26	1.82E-02	3.99E-01
pyrimidine deoxyribonucleoside triphosphate catabolic process (GO:0009213)	3	1	.01	+	72.26	1.82E-02	4.00E-01
diadenosine polyphosphate biosynthetic process (GO:0015960)	3	1	.01	+	72.26	1.82E-02	4.00E-01
diadenosine tetraphosphate metabolic process (GO:0015965)	3	1	.01	+	72.26	1.82E-02	4.01E-01
diadenosine tetraphosphate biosynthetic process (GO:0015966)	3	1	.01	+	72.26	1.82E-02	4.02E-01
positive regulation of substrate adhesion-dependent cell spreading (GO:1900026)	42	2	.19	+	10.32	1.74E-02	4.02E-01
vitamin B6 biosynthetic process (GO:0042819)	3	1	.01	+	72.26	1.82E-02	4.02E-01
positive regulation of cellular catabolic process (GO:0031331)	450	6	2.08	+	2.89	1.86E-02	4.02E-01
metal ion export (GO:0070839)	42	2	.19	+	10.32	1.74E-02	4.02E-01
glycolate metabolic process (GO:0009441)	3	1	.01	+	72.26	1.82E-02	4.03E-01
cellular monovalent inorganic cation homeostasis (GO:0030004)	119	3	.55	+	5.47	1.87E-02	4.03E-01
positive regulation of cytoskeleton organization (GO:0051495)	216	4	1.00	+	4.01	1.87E-02	4.03E-01
regulation of pentose-phosphate shunt (GO:0043456)	3	1	.01	+	72.26	1.82E-02	4.03E-01
negative regulation of protein metabolic process (GO:0051248)	1112	11	5.13	+	2.14	1.87E-02	4.04E-01
tubulin deacetylation (GO:0090042)	3	1	.01	+	72.26	1.82E-02	4.04E-01
regulation of plasma membrane repair (GO:1905684)	3	1	.01	+	72.26	1.82E-02	4.04E-01
wound healing (GO:0042060)	444	6	2.05	+	2.93	1.76E-02	4.04E-01
fumarate metabolic process (GO:0006106)	3	1	.01	+	72.26	1.82E-02	4.05E-01
response to methylglyoxal (GO:0051595)	3	1	.01	+	72.26	1.82E-02	4.06E-01
response to radiation (GO:0009314)	452	6	2.08	+	2.88	1.90E-02	4.06E-01
platelet aggregation (GO:0070527)	44	2	.20	+	9.85	1.89E-02	4.06E-01
biological process involved in interspecies interaction between organisms (GO:0044419)	1593	14	7.35	+	1.91	1.89E-02	4.06E-01
positive regulation of peptidyl-cysteine S-nitrosylation (GO:2000170)	3	1	.01	+	72.26	1.82E-02	4.06E-01
gluconeogenesis (GO:0006094)	44	2	.20	+	9.85	1.89E-02	4.06E-01
regulation of germ cell proliferation (GO:1905936)	3	1	.01	+	72.26	1.82E-02	4.07E-01
regulation of extrinsic apoptotic signaling pathway in absence of ligand (GO:2001239)	44	2	.20	+	9.85	1.89E-02	4.07E-01
dUMP biosynthetic process (GO:0006226)	3	1	.01	+	72.26	1.82E-02	4.07E-01
regulation of male germ cell proliferation (GO:2000254)	3	1	.01	+	72.26	1.82E-02	4.08E-01
positive regulation of platelet aggregation (GO:1901731)	3	1	.01	+	72.26	1.82E-02	4.08E-01
lactose metabolic process (GO:0005988)	3	1	.01	+	72.26	1.82E-02	4.09E-01
lactose biosynthetic process (GO:0005989)	3	1	.01	+	72.26	1.82E-02	4.10E-01
RNA import into nucleus (GO:0006404)	3	1	.01	+	72.26	1.82E-02	4.10E-01
threonyl-tRNA aminoacylation (GO:0006435)	3	1	.01	+	72.26	1.82E-02	4.11E-01
nitric oxide homeostasis (GO:0033484)	3	1	.01	+	72.26	1.82E-02	4.11E-01
plasma cell differentiation (GO:0002317)	3	1	.01	+	72.26	1.82E-02	4.12E-01
regulation of calcium import into the mitochondrion (GO:0110097)	3	1	.01	+	72.26	1.82E-02	4.13E-01
intestinal D-glucose absorption (GO:0001951)	3	1	.01	+	72.26	1.82E-02	4.13E-01
lactate biosynthetic process (GO:0019249)	3	1	.01	+	72.26	1.82E-02	4.14E-01
positive regulation of phosphatidylcholine biosynthetic process (GO:2001247)	3	1	.01	+	72.26	1.82E-02	4.14E-01
regulation of protein K48-linked deubiquitination (GO:1903093)	3	1	.01	+	72.26	1.82E-02	4.15E-01
negative regulation of biological process (GO:0048519)	5501	36	25.37	+	1.42	1.95E-02	4.15E-01
GMP catabolic process (GO:0046038)	3	1	.01	+	72.26	1.82E-02	4.15E-01
maintenance of protein localization in organelle (GO:0072595)	43	2	.20	+	10.08	1.82E-02	4.16E-01
regulation of protein-containing complex assembly (GO:0043254)	455	6	2.10	+	2.86	1.95E-02	4.16E-01
negative regulation of protein catabolic process (GO:0042177)	121	3	.56	+	5.37	1.95E-02	4.16E-01
positive regulation of androgen receptor activity (GO:2000825)	3	1	.01	+	72.26	1.82E-02	4.16E-01
positive regulation of protein import into nucleus (GO:0042307)	43	2	.20	+	10.08	1.82E-02	4.16E-01
response to hydrogen peroxide (GO:0042542)	121	3	.56	+	5.37	1.95E-02	4.17E-01
hypoxanthine biosynthetic process (GO:0046101)	3	1	.01	+	72.26	1.82E-02	4.17E-01
collagen catabolic process (GO:0030574)	43	2	.20	+	10.08	1.82E-02	4.17E-01
potassium ion import across plasma membrane (GO:1990573)	43	2	.20	+	10.08	1.82E-02	4.17E-01
'de novo' protein folding (GO:0006458)	43	2	.20	+	10.08	1.82E-02	4.18E-01
positive regulation of pattern recognition receptor signaling pathway (GO:0062208)	45	2	.21	+	9.64	1.97E-02	4.18E-01
negative regulation of oxidative stress-induced cell death (GO:1903202)	45	2	.21	+	9.64	1.97E-02	4.19E-01
establishment of cell polarity (GO:0030010)	122	3	.56	+	5.33	1.99E-02	4.22E-01
regulation of transmembrane transport (GO:0034762)	591	7	2.73	+	2.57	2.02E-02	4.28E-01
negative regulation of response to endoplasmic reticulum stress (GO:1903573)	46	2	.21	+	9.43	2.05E-02	4.30E-01
positive regulation of molecular function (GO:0044093)	1618	14	7.46	+	1.88	2.04E-02	4.31E-01
positive regulation of protein import (GO:1904591)	46	2	.21	+	9.43	2.05E-02	4.31E-01
purine ribonucleoside triphosphate biosynthetic process (GO:0009206)	46	2	.21	+	9.43	2.05E-02	4.31E-01
regulation of mitochondrial outer membrane permeabilization involved in apoptotic signaling pathway (GO:1901028)	46	2	.21	+	9.43	2.05E-02	4.32E-01
regulation of extracellular matrix organization (GO:1903053)	46	2	.21	+	9.43	2.05E-02	4.32E-01
regulation of erythrocyte differentiation (GO:0045646)	46	2	.21	+	9.43	2.05E-02	4.33E-01
positive regulation of nitrogen compound metabolic process (GO:0051173)	3123	23	14.41	+	1.60	2.09E-02	4.37E-01
carboxylic acid catabolic process (GO:0046395)	224	4	1.03	+	3.87	2.10E-02	4.38E-01
spindle organization (GO:0007051)	224	4	1.03	+	3.87	2.10E-02	4.39E-01
primary alcohol biosynthetic process (GO:0034309)	4	1	.02	+	54.20	2.28E-02	4.41E-01
selenocysteinyl-tRNA(Sec) biosynthetic process (GO:0097056)	4	1	.02	+	54.20	2.28E-02	4.41E-01
negative regulation of apoptotic signaling pathway (GO:2001234)	230	4	1.06	+	3.77	2.28E-02	4.41E-01
regulation of endoribonuclease activity (GO:0060699)	4	1	.02	+	54.20	2.28E-02	4.42E-01
formation of radial glial scaffolds (GO:0021943)	4	1	.02	+	54.20	2.28E-02	4.42E-01
microspike assembly (GO:0030035)	4	1	.02	+	54.20	2.28E-02	4.43E-01
establishment or maintenance of bipolar cell polarity (GO:0061245)	49	2	.23	+	8.85	2.30E-02	4.43E-01
steroid esterification (GO:0034433)	4	1	.02	+	54.20	2.28E-02	4.43E-01
muscle structure development (GO:0061061)	473	6	2.18	+	2.75	2.30E-02	4.44E-01
purine nucleoside triphosphate biosynthetic process (GO:0009145)	47	2	.22	+	9.23	2.13E-02	4.44E-01
establishment or maintenance of apical/basal cell polarity (GO:0035088)	49	2	.23	+	8.85	2.30E-02	4.44E-01
sterol esterification (GO:0034434)	4	1	.02	+	54.20	2.28E-02	4.44E-01
negative regulation of reactive oxygen species metabolic process (GO:2000378)	47	2	.22	+	9.23	2.13E-02	4.44E-01
negative regulation of mitochondrion organization (GO:0010823)	49	2	.23	+	8.85	2.30E-02	4.44E-01
cholesterol esterification (GO:0034435)	4	1	.02	+	54.20	2.28E-02	4.45E-01
hexose biosynthetic process (GO:0019319)	47	2	.22	+	9.23	2.13E-02	4.45E-01
response to Thyroglobulin triiodothyronine (GO:1904016)	4	1	.02	+	54.20	2.28E-02	4.45E-01
establishment of Sertoli cell barrier (GO:0097368)	4	1	.02	+	54.20	2.28E-02	4.46E-01
regulation of cytolysis (GO:0042268)	4	1	.02	+	54.20	2.28E-02	4.46E-01
negative regulation of MDA-5 signaling pathway (GO:0039534)	4	1	.02	+	54.20	2.28E-02	4.47E-01
pentose-phosphate shunt, oxidative branch (GO:0009051)	4	1	.02	+	54.20	2.28E-02	4.47E-01
pyrimidine nucleoside triphosphate catabolic process (GO:0009149)	4	1	.02	+	54.20	2.28E-02	4.48E-01
pyrimidine deoxyribonucleoside monophosphate biosynthetic process (GO:0009177)	4	1	.02	+	54.20	2.28E-02	4.48E-01
methylglyoxal catabolic process to lactate (GO:0061727)	4	1	.02	+	54.20	2.28E-02	4.49E-01
cell-cell junction assembly (GO:0007043)	126	3	.58	+	5.16	2.16E-02	4.49E-01
long-chain fatty acid import across plasma membrane (GO:0015911)	4	1	.02	+	54.20	2.28E-02	4.50E-01
regulation of membrane repolarization during cardiac muscle cell action potential (GO:1905031)	4	1	.02	+	54.20	2.28E-02	4.50E-01
pattern recognition receptor signaling pathway (GO:0002221)	130	3	.60	+	5.00	2.34E-02	4.50E-01
DNA replication, removal of RNA primer (GO:0043137)	4	1	.02	+	54.20	2.28E-02	4.51E-01
snRNA transport (GO:0051030)	4	1	.02	+	54.20	2.28E-02	4.51E-01
skeletal muscle fiber adaptation (GO:0043503)	4	1	.02	+	54.20	2.28E-02	4.52E-01
negative regulation of translational initiation in response to stress (GO:0032057)	4	1	.02	+	54.20	2.28E-02	4.52E-01
cortical microtubule organization (GO:0043622)	4	1	.02	+	54.20	2.28E-02	4.53E-01
negative regulation of protein deubiquitination (GO:0090086)	4	1	.02	+	54.20	2.28E-02	4.53E-01
IMP salvage (GO:0032264)	4	1	.02	+	54.20	2.28E-02	4.54E-01
regulation of arginine metabolic process (GO:0000821)	4	1	.02	+	54.20	2.28E-02	4.55E-01
negative regulation of stress-activated protein kinase signaling cascade (GO:0070303)	48	2	.22	+	9.03	2.22E-02	4.55E-01
methylglyoxal catabolic process (GO:0051596)	4	1	.02	+	54.20	2.28E-02	4.55E-01
regulation of filopodium assembly (GO:0051489)	48	2	.22	+	9.03	2.22E-02	4.55E-01
positive regulation of mitophagy (GO:1901526)	4	1	.02	+	54.20	2.28E-02	4.56E-01
positive regulation of cell-substrate adhesion (GO:0010811)	127	3	.59	+	5.12	2.21E-02	4.56E-01
positive regulation of ATPase activity (GO:0032781)	48	2	.22	+	9.03	2.22E-02	4.56E-01
protein targeting to vacuole involved in autophagy (GO:0071211)	4	1	.02	+	54.20	2.28E-02	4.56E-01
protein localization to organelle (GO:0033365)	742	8	3.42	+	2.34	2.20E-02	4.56E-01
regulation of protein localization to cell periphery (GO:1904375)	127	3	.59	+	5.12	2.21E-02	4.56E-01
negative regulation of stress-activated MAPK cascade (GO:0032873)	48	2	.22	+	9.03	2.22E-02	4.57E-01
regulation of oxidative phosphorylation uncoupler activity (GO:2000275)	4	1	.02	+	54.20	2.28E-02	4.57E-01
translational elongation (GO:0006414)	127	3	.59	+	5.12	2.21E-02	4.57E-01
regulation of acute inflammatory response (GO:0002673)	48	2	.22	+	9.03	2.22E-02	4.57E-01
protein insertion into mitochondrial outer membrane (GO:0045040)	4	1	.02	+	54.20	2.28E-02	4.58E-01
positive regulation of cytokine-mediated signaling pathway (GO:0001961)	50	2	.23	+	8.67	2.38E-02	4.58E-01
positive regulation of superoxide dismutase activity (GO:1901671)	4	1	.02	+	54.20	2.28E-02	4.58E-01
negative regulation of nitric-oxide synthase biosynthetic process (GO:0051771)	4	1	.02	+	54.20	2.28E-02	4.59E-01
desmosome assembly (GO:0002159)	4	1	.02	+	54.20	2.28E-02	4.59E-01
cellular response to organonitrogen compound (GO:0071417)	604	7	2.79	+	2.51	2.24E-02	4.60E-01
modulation by host of viral RNA genome replication (GO:0044830)	4	1	.02	+	54.20	2.28E-02	4.60E-01
outer mitochondrial membrane organization (GO:0007008)	4	1	.02	+	54.20	2.28E-02	4.60E-01
negative regulation of smooth muscle cell chemotaxis (GO:0071672)	4	1	.02	+	54.20	2.28E-02	4.61E-01
positive regulation of type B pancreatic cell apoptotic process (GO:2000676)	4	1	.02	+	54.20	2.28E-02	4.62E-01
guanine metabolic process (GO:0046098)	4	1	.02	+	54.20	2.28E-02	4.62E-01
regulation of TRAIL-activated apoptotic signaling pathway (GO:1903121)	4	1	.02	+	54.20	2.28E-02	4.63E-01
hypoxanthine metabolic process (GO:0046100)	4	1	.02	+	54.20	2.28E-02	4.63E-01
mesenchymal stem cell differentiation (GO:0072497)	4	1	.02	+	54.20	2.28E-02	4.64E-01
regulation of sodium ion export across plasma membrane (GO:1903276)	4	1	.02	+	54.20	2.28E-02	4.65E-01
positive regulation of sodium ion export across plasma membrane (GO:1903278)	4	1	.02	+	54.20	2.28E-02	4.65E-01
positive regulation of cellular amino acid metabolic process (GO:0045764)	4	1	.02	+	54.20	2.28E-02	4.66E-01
mitochondrial transport (GO:0006839)	235	4	1.08	+	3.69	2.44E-02	4.69E-01
negative regulation of smooth muscle cell proliferation (GO:0048662)	51	2	.24	+	8.50	2.47E-02	4.73E-01
regulation of apoptotic signaling pathway (GO:2001233)	354	5	1.63	+	3.06	2.49E-02	4.77E-01
intracellular steroid hormone receptor signaling pathway (GO:0030518)	52	2	.24	+	8.34	2.56E-02	4.88E-01
cell population proliferation (GO:0008283)	485	6	2.24	+	2.68	2.56E-02	4.88E-01
ribonucleoside triphosphate biosynthetic process (GO:0009201)	52	2	.24	+	8.34	2.56E-02	4.88E-01
membrane depolarization (GO:0051899)	52	2	.24	+	8.34	2.56E-02	4.89E-01
organic acid catabolic process (GO:0016054)	239	4	1.10	+	3.63	2.58E-02	4.89E-01
regulation of proteasomal ubiquitin-dependent protein catabolic process (GO:0032434)	135	3	.62	+	4.82	2.57E-02	4.90E-01
negative regulation of oxidative stress-induced neuron intrinsic apoptotic signaling pathway (GO:1903377)	5	1	.02	+	43.36	2.72E-02	4.91E-01
regulation of mitochondrial electron transport, NADH to ubiquinone (GO:1902956)	5	1	.02	+	43.36	2.72E-02	4.92E-01
export across plasma membrane (GO:0140115)	54	2	.25	+	8.03	2.74E-02	4.92E-01
disaccharide biosynthetic process (GO:0046351)	5	1	.02	+	43.36	2.72E-02	4.92E-01
protein deacetylation (GO:0006476)	54	2	.25	+	8.03	2.74E-02	4.93E-01
response to glycoside (GO:1903416)	5	1	.02	+	43.36	2.72E-02	4.93E-01
central nervous system development (GO:0007417)	1000	10	4.61	+	2.17	2.60E-02	4.93E-01
positive regulation of complement activation (GO:0045917)	5	1	.02	+	43.36	2.72E-02	4.93E-01
response to toxic substance (GO:0009636)	244	4	1.13	+	3.55	2.75E-02	4.94E-01
carbon dioxide transport (GO:0015670)	5	1	.02	+	43.36	2.72E-02	4.94E-01
fructose catabolic process to hydroxyacetone phosphate and glyceraldehyde-3-phosphate (GO:0061624)	5	1	.02	+	43.36	2.72E-02	4.94E-01
selenocysteine metabolic process (GO:0016259)	5	1	.02	+	43.36	2.72E-02	4.95E-01
positive regulation of peptidyl-tyrosine autophosphorylation (GO:1900086)	5	1	.02	+	43.36	2.72E-02	4.95E-01
vitamin B6 metabolic process (GO:0042816)	5	1	.02	+	43.36	2.72E-02	4.96E-01
regulation of natural killer cell degranulation (GO:0043321)	5	1	.02	+	43.36	2.72E-02	4.97E-01
import across plasma membrane (GO:0098739)	139	3	.64	+	4.68	2.77E-02	4.97E-01
response to organophosphorus (GO:0046683)	136	3	.63	+	4.78	2.62E-02	4.97E-01
positive regulation of natural killer cell degranulation (GO:0043323)	5	1	.02	+	43.36	2.72E-02	4.97E-01
response to peptide (GO:1901652)	488	6	2.25	+	2.67	2.63E-02	4.98E-01
activation of protein kinase C activity (GO:1990051)	5	1	.02	+	43.36	2.72E-02	4.98E-01
sequestering of calcium ion (GO:0051208)	5	1	.02	+	43.36	2.72E-02	4.98E-01
glucose import across plasma membrane (GO:0098708)	5	1	.02	+	43.36	2.72E-02	4.99E-01
establishment of meiotic spindle localization (GO:0051295)	5	1	.02	+	43.36	2.72E-02	4.99E-01
pigment biosynthetic process (GO:0046148)	53	2	.24	+	8.18	2.65E-02	5.00E-01
response to insulin (GO:0032868)	241	4	1.11	+	3.60	2.64E-02	5.00E-01
negative regulation of steroid hormone biosynthetic process (GO:0090032)	5	1	.02	+	43.36	2.72E-02	5.00E-01
negative regulation of hydrogen peroxide-mediated programmed cell death (GO:1901299)	5	1	.02	+	43.36	2.72E-02	5.01E-01
mesenchyme migration (GO:0090131)	5	1	.02	+	43.36	2.72E-02	5.01E-01
fructose catabolic process (GO:0006001)	5	1	.02	+	43.36	2.72E-02	5.02E-01
negative regulation of glucocorticoid metabolic process (GO:0031944)	5	1	.02	+	43.36	2.72E-02	5.02E-01
negative regulation of glucocorticoid biosynthetic process (GO:0031947)	5	1	.02	+	43.36	2.72E-02	5.03E-01
dopamine uptake involved in synaptic transmission (GO:0051583)	5	1	.02	+	43.36	2.72E-02	5.04E-01
viral translational termination-reinitiation (GO:0075525)	5	1	.02	+	43.36	2.72E-02	5.04E-01
ADP biosynthetic process (GO:0006172)	5	1	.02	+	43.36	2.72E-02	5.05E-01
regulation of I-kappaB kinase/NF-kappaB signaling (GO:0043122)	246	4	1.13	+	3.53	2.82E-02	5.05E-01
regulation of ubiquitin-specific protease activity (GO:2000152)	5	1	.02	+	43.36	2.72E-02	5.05E-01
regulation of mitochondrial RNA catabolic process (GO:0000960)	5	1	.02	+	43.36	2.72E-02	5.06E-01
negative regulation of intracellular transport (GO:0032387)	55	2	.25	+	7.88	2.83E-02	5.06E-01
regulation of NADP metabolic process (GO:1902031)	5	1	.02	+	43.36	2.72E-02	5.07E-01
regulation of superoxide dismutase activity (GO:1901668)	5	1	.02	+	43.36	2.72E-02	5.07E-01
catecholamine uptake involved in synaptic transmission (GO:0051934)	5	1	.02	+	43.36	2.72E-02	5.08E-01
glutamate biosynthetic process (GO:0006537)	5	1	.02	+	43.36	2.72E-02	5.08E-01
lymphocyte aggregation (GO:0071593)	5	1	.02	+	43.36	2.72E-02	5.09E-01
positive regulation of cellular pH reduction (GO:0032849)	5	1	.02	+	43.36	2.72E-02	5.10E-01
regulation of response to drug (GO:2001023)	5	1	.02	+	43.36	2.72E-02	5.10E-01
muscle cell differentiation (GO:0042692)	247	4	1.14	+	3.51	2.86E-02	5.11E-01
negative regulation of monocyte chemotactic protein-1 production (GO:0071638)	5	1	.02	+	43.36	2.72E-02	5.11E-01
adenylate cyclase-inhibiting dopamine receptor signaling pathway (GO:0007195)	5	1	.02	+	43.36	2.72E-02	5.11E-01
regulation of phosphatidylcholine biosynthetic process (GO:2001245)	5	1	.02	+	43.36	2.72E-02	5.12E-01
minus-end-directed organelle transport along microtubule (GO:0072385)	5	1	.02	+	43.36	2.72E-02	5.13E-01
response to ethanol (GO:0045471)	141	3	.65	+	4.61	2.87E-02	5.13E-01
negative regulation of fertilization (GO:0060467)	5	1	.02	+	43.36	2.72E-02	5.13E-01
prevention of polyspermy (GO:0060468)	5	1	.02	+	43.36	2.72E-02	5.14E-01
RNA catabolic process (GO:0006401)	248	4	1.14	+	3.50	2.89E-02	5.16E-01
regulation of protein localization to nucleus (GO:1900180)	142	3	.66	+	4.58	2.92E-02	5.20E-01
regulation of microtubule polymerization (GO:0031113)	56	2	.26	+	7.74	2.92E-02	5.20E-01
regulation of smooth muscle cell proliferation (GO:0048660)	142	3	.66	+	4.58	2.92E-02	5.20E-01
regulation of cellular process (GO:0050794)	11351	63	52.36	+	1.20	2.99E-02	5.31E-01
positive regulation of response to cytokine stimulus (GO:0060760)	57	2	.26	+	7.61	3.01E-02	5.34E-01
myofibril assembly (GO:0030239)	57	2	.26	+	7.61	3.01E-02	5.35E-01
sulfur compound metabolic process (GO:0006790)	373	5	1.72	+	2.91	3.02E-02	5.35E-01
regulation of cation transmembrane transport (GO:1904062)	378	5	1.74	+	2.87	3.17E-02	5.37E-01
cellular response to cisplatin (GO:0072719)	6	1	.03	+	36.13	3.17E-02	5.37E-01
skeletal muscle thin filament assembly (GO:0030240)	6	1	.03	+	36.13	3.17E-02	5.38E-01
water-soluble vitamin biosynthetic process (GO:0042364)	6	1	.03	+	36.13	3.17E-02	5.38E-01
regulation of peptidyl-tyrosine autophosphorylation (GO:1900084)	6	1	.03	+	36.13	3.17E-02	5.39E-01
energy derivation by oxidation of organic compounds (GO:0015980)	256	4	1.18	+	3.39	3.19E-02	5.39E-01
purine nucleoside diphosphate biosynthetic process (GO:0009136)	6	1	.03	+	36.13	3.17E-02	5.39E-01
response to zinc ion (GO:0010043)	59	2	.27	+	7.35	3.20E-02	5.40E-01
purine ribonucleoside diphosphate biosynthetic process (GO:0009180)	6	1	.03	+	36.13	3.17E-02	5.40E-01
homotypic cell-cell adhesion (GO:0034109)	59	2	.27	+	7.35	3.20E-02	5.40E-01
negative regulation of guanyl-nucleotide exchange factor activity (GO:1905098)	6	1	.03	+	36.13	3.17E-02	5.41E-01
leukocyte migration (GO:0050900)	379	5	1.75	+	2.86	3.20E-02	5.41E-01
methylglyoxal metabolic process (GO:0009438)	6	1	.03	+	36.13	3.17E-02	5.41E-01
glucocorticoid receptor signaling pathway (GO:0042921)	6	1	.03	+	36.13	3.17E-02	5.42E-01
positive regulation of Golgi to plasma membrane protein transport (GO:0042998)	6	1	.03	+	36.13	3.17E-02	5.42E-01
carbohydrate import across plasma membrane (GO:0098704)	6	1	.03	+	36.13	3.17E-02	5.43E-01
intestinal hexose absorption (GO:0106001)	6	1	.03	+	36.13	3.17E-02	5.44E-01
purine ribonucleoside salvage (GO:0006166)	6	1	.03	+	36.13	3.17E-02	5.44E-01
'de novo' IMP biosynthetic process (GO:0006189)	6	1	.03	+	36.13	3.17E-02	5.45E-01
regulation of viral life cycle (GO:1903900)	148	3	.68	+	4.39	3.24E-02	5.45E-01
negative regulation of intracellular signal transduction (GO:1902532)	507	6	2.34	+	2.57	3.08E-02	5.45E-01
response to ischemia (GO:0002931)	58	2	.27	+	7.48	3.11E-02	5.45E-01
positive regulation of endothelial cell development (GO:1901552)	6	1	.03	+	36.13	3.17E-02	5.45E-01
cytosolic transport (GO:0016482)	148	3	.68	+	4.39	3.24E-02	5.45E-01
positive regulation of establishment of protein localization to mitochondrion (GO:1903749)	58	2	.27	+	7.48	3.11E-02	5.46E-01
regulation of microvillus assembly (GO:0032534)	6	1	.03	+	36.13	3.17E-02	5.46E-01
regulation of cardiac conduction (GO:1903779)	58	2	.27	+	7.48	3.11E-02	5.46E-01
hexose import across plasma membrane (GO:0140271)	6	1	.03	+	36.13	3.17E-02	5.47E-01
striated muscle cell development (GO:0055002)	58	2	.27	+	7.48	3.11E-02	5.47E-01
negative regulation of glucocorticoid receptor signaling pathway (GO:2000323)	6	1	.03	+	36.13	3.17E-02	5.47E-01
regulation of vascular associated smooth muscle cell proliferation (GO:1904705)	58	2	.27	+	7.48	3.11E-02	5.48E-01
regulation of keratinocyte apoptotic process (GO:1902172)	6	1	.03	+	36.13	3.17E-02	5.48E-01
positive regulation of DNA binding (GO:0043388)	58	2	.27	+	7.48	3.11E-02	5.48E-01
regulation of primary metabolic process (GO:0080090)	5925	37	27.33	+	1.35	3.13E-02	5.48E-01
muscle cell development (GO:0055001)	146	3	.67	+	4.45	3.13E-02	5.48E-01
positive regulation of oxidative stress-induced intrinsic apoptotic signaling pathway (GO:1902177)	6	1	.03	+	36.13	3.17E-02	5.48E-01
fatty acid beta-oxidation (GO:0006635)	58	2	.27	+	7.48	3.11E-02	5.49E-01
regulation of smooth muscle cell chemotaxis (GO:0071671)	6	1	.03	+	36.13	3.17E-02	5.49E-01
neuron-neuron synaptic transmission (GO:0007270)	6	1	.03	+	36.13	3.17E-02	5.50E-01
positive regulation of heart rate by epinephrine-norepinephrine (GO:0001996)	6	1	.03	+	36.13	3.17E-02	5.50E-01
response to L-ascorbic acid (GO:0033591)	6	1	.03	+	36.13	3.17E-02	5.51E-01
negative regulation of cysteine-type endopeptidase activity involved in apoptotic signaling pathway (GO:2001268)	6	1	.03	+	36.13	3.17E-02	5.51E-01
dUMP metabolic process (GO:0046078)	6	1	.03	+	36.13	3.17E-02	5.52E-01
positive regulation of establishment of endothelial barrier (GO:1903142)	6	1	.03	+	36.13	3.17E-02	5.53E-01
regulation of heart rate by chemical signal (GO:0003062)	6	1	.03	+	36.13	3.17E-02	5.53E-01
modulation of process of other organism (GO:0035821)	149	3	.69	+	4.36	3.29E-02	5.53E-01
regulation of hydrogen peroxide-induced neuron death (GO:1903207)	6	1	.03	+	36.13	3.17E-02	5.54E-01
cellular response to oxygen-containing compound (GO:1901701)	1075	10	4.96	+	2.02	3.30E-02	5.54E-01
negative regulation of hydrogen peroxide-induced neuron death (GO:1903208)	6	1	.03	+	36.13	3.17E-02	5.54E-01
extracellular matrix organization (GO:0030198)	383	5	1.77	+	2.83	3.33E-02	5.57E-01
regulation of RNA splicing (GO:0043484)	150	3	.69	+	4.34	3.35E-02	5.60E-01
regulation of reactive oxygen species metabolic process (GO:2000377)	150	3	.69	+	4.34	3.35E-02	5.61E-01
extracellular structure organization (GO:0043062)	384	5	1.77	+	2.82	3.36E-02	5.61E-01
monovalent inorganic cation homeostasis (GO:0055067)	151	3	.70	+	4.31	3.41E-02	5.66E-01
long-chain fatty acid transport (GO:0015909)	61	2	.28	+	7.11	3.40E-02	5.66E-01
response to hexose (GO:0009746)	151	3	.70	+	4.31	3.41E-02	5.67E-01
negative regulation of reproductive process (GO:2000242)	61	2	.28	+	7.11	3.40E-02	5.67E-01
collagen metabolic process (GO:0032963)	61	2	.28	+	7.11	3.40E-02	5.67E-01
external encapsulating structure organization (GO:0045229)	386	5	1.78	+	2.81	3.42E-02	5.68E-01
glycerol catabolic process (GO:0019563)	7	1	.03	+	30.97	3.62E-02	5.72E-01
positive regulation of NAD(P)H oxidase activity (GO:0033864)	7	1	.03	+	30.97	3.62E-02	5.73E-01
forebrain development (GO:0030900)	387	5	1.79	+	2.80	3.45E-02	5.73E-01
parallel actin filament bundle assembly (GO:0030046)	7	1	.03	+	30.97	3.62E-02	5.73E-01
positive regulation of acute inflammatory response to antigenic stimulus (GO:0002866)	7	1	.03	+	30.97	3.62E-02	5.74E-01
vacuolar transport (GO:0007034)	155	3	.71	+	4.20	3.63E-02	5.74E-01
protein repair (GO:0030091)	7	1	.03	+	30.97	3.62E-02	5.74E-01
positive regulation of blood pressure by epinephrine-norepinephrine (GO:0003321)	7	1	.03	+	30.97	3.62E-02	5.75E-01
brainstem development (GO:0003360)	7	1	.03	+	30.97	3.62E-02	5.76E-01
tetrahydrofolate biosynthetic process (GO:0046654)	7	1	.03	+	30.97	3.62E-02	5.76E-01
cellular response to nitrogen compound (GO:1901699)	664	7	3.06	+	2.29	3.48E-02	5.77E-01
RIG-I signaling pathway (GO:0039529)	7	1	.03	+	30.97	3.62E-02	5.77E-01
regulation of protein import into nucleus (GO:0042306)	62	2	.29	+	6.99	3.50E-02	5.77E-01
regulation of MDA-5 signaling pathway (GO:0039533)	7	1	.03	+	30.97	3.62E-02	5.77E-01
negative regulation of p38MAPK cascade (GO:1903753)	7	1	.03	+	30.97	3.62E-02	5.78E-01
negative regulation of cell-substrate adhesion (GO:0010812)	62	2	.29	+	6.99	3.50E-02	5.78E-01
macrophage derived foam cell differentiation (GO:0010742)	7	1	.03	+	30.97	3.62E-02	5.78E-01
selective autophagy (GO:0061912)	62	2	.29	+	6.99	3.50E-02	5.78E-01
negative regulation of ruffle assembly (GO:1900028)	7	1	.03	+	30.97	3.62E-02	5.79E-01
positive regulation of potassium ion transmembrane transport (GO:1901381)	62	2	.29	+	6.99	3.50E-02	5.79E-01
ribonucleoside diphosphate biosynthetic process (GO:0009188)	7	1	.03	+	30.97	3.62E-02	5.80E-01
pyrimidine deoxyribonucleoside triphosphate metabolic process (GO:0009211)	7	1	.03	+	30.97	3.62E-02	5.80E-01
biological regulation (GO:0065007)	12568	68	57.97	+	1.17	3.52E-02	5.81E-01
pyrimidine deoxyribonucleotide biosynthetic process (GO:0009221)	7	1	.03	+	30.97	3.62E-02	5.81E-01
establishment of protein localization to organelle (GO:0072594)	394	5	1.82	+	2.75	3.68E-02	5.81E-01
ribosomal large subunit export from nucleus (GO:0000055)	7	1	.03	+	30.97	3.62E-02	5.81E-01
response to drug (GO:0042493)	394	5	1.82	+	2.75	3.68E-02	5.81E-01
ribosomal small subunit export from nucleus (GO:0000056)	7	1	.03	+	30.97	3.62E-02	5.82E-01
negative regulation of transcription by RNA polymerase I (GO:0016479)	7	1	.03	+	30.97	3.62E-02	5.83E-01
positive regulation of actin filament bundle assembly (GO:0032233)	64	2	.30	+	6.77	3.70E-02	5.83E-01
lysosomal protein catabolic process (GO:1905146)	7	1	.03	+	30.97	3.62E-02	5.83E-01
regulation of multicellular organism growth (GO:0040014)	64	2	.30	+	6.77	3.70E-02	5.83E-01
autophagic cell death (GO:0048102)	7	1	.03	+	30.97	3.62E-02	5.84E-01
cellular response to extracellular stimulus (GO:0031668)	269	4	1.24	+	3.22	3.71E-02	5.84E-01
common myeloid progenitor cell proliferation (GO:0035726)	7	1	.03	+	30.97	3.62E-02	5.84E-01
pexophagy (GO:0000425)	7	1	.03	+	30.97	3.62E-02	5.85E-01
establishment of protein localization (GO:0045184)	1397	12	6.44	+	1.86	3.72E-02	5.85E-01
negative regulation of translation in response to stress (GO:0032055)	7	1	.03	+	30.97	3.62E-02	5.86E-01
foam cell differentiation (GO:0090077)	7	1	.03	+	30.97	3.62E-02	5.86E-01
homeostatic process (GO:0042592)	1680	14	7.75	+	1.81	3.56E-02	5.87E-01
purine nucleotide salvage (GO:0032261)	7	1	.03	+	30.97	3.62E-02	5.87E-01
regulation of membrane repolarization during action potential (GO:0098903)	7	1	.03	+	30.97	3.62E-02	5.87E-01
response to purine-containing compound (GO:0014074)	154	3	.71	+	4.22	3.57E-02	5.88E-01
corticosteroid receptor signaling pathway (GO:0031958)	7	1	.03	+	30.97	3.62E-02	5.88E-01
membrane raft localization (GO:0051665)	7	1	.03	+	30.97	3.62E-02	5.89E-01
regulation of microvillus length (GO:0032532)	7	1	.03	+	30.97	3.62E-02	5.89E-01
response to growth factor (GO:0070848)	526	6	2.43	+	2.47	3.59E-02	5.89E-01
regulation of cellular catabolic process (GO:0031329)	899	9	4.15	+	2.17	3.75E-02	5.89E-01
dehydroascorbic acid transport (GO:0070837)	7	1	.03	+	30.97	3.62E-02	5.90E-01
intermediate filament bundle assembly (GO:0045110)	7	1	.03	+	30.97	3.62E-02	5.90E-01
regulation of cellular pH reduction (GO:0032847)	7	1	.03	+	30.97	3.62E-02	5.91E-01
regulation of entry of bacterium into host cell (GO:2000535)	7	1	.03	+	30.97	3.62E-02	5.92E-01
positive regulation of integrin-mediated signaling pathway (GO:2001046)	7	1	.03	+	30.97	3.62E-02	5.92E-01
regulation of atrial cardiac muscle cell membrane repolarization (GO:0060372)	7	1	.03	+	30.97	3.62E-02	5.93E-01
positive regulation of potassium ion import across plasma membrane (GO:1903288)	7	1	.03	+	30.97	3.62E-02	5.93E-01
protein import (GO:0017038)	158	3	.73	+	4.12	3.81E-02	5.96E-01
protein deacylation (GO:0035601)	65	2	.30	+	6.67	3.80E-02	5.96E-01
modulation by host of symbiont process (GO:0051851)	65	2	.30	+	6.67	3.80E-02	5.96E-01
establishment of organelle localization (GO:0051656)	398	5	1.84	+	2.72	3.82E-02	5.97E-01
positive regulation of nucleocytoplasmic transport (GO:0046824)	66	2	.30	+	6.57	3.91E-02	6.07E-01
regulation of protein import (GO:1904589)	66	2	.30	+	6.57	3.91E-02	6.07E-01
regulation of steroid biosynthetic process (GO:0050810)	66	2	.30	+	6.57	3.91E-02	6.08E-01
maintenance of protein location in cell (GO:0032507)	66	2	.30	+	6.57	3.91E-02	6.08E-01
aerobic respiration (GO:0009060)	160	3	.74	+	4.06	3.93E-02	6.09E-01
alpha-amino acid biosynthetic process (GO:1901607)	66	2	.30	+	6.57	3.91E-02	6.09E-01
regulation of cellular amino acid metabolic process (GO:0006521)	66	2	.30	+	6.57	3.91E-02	6.10E-01
regulation of sodium ion transmembrane transport (GO:1902305)	66	2	.30	+	6.57	3.91E-02	6.10E-01
regulation of actin filament organization (GO:0110053)	277	4	1.28	+	3.13	4.06E-02	6.10E-01
T cell extravasation (GO:0072683)	8	1	.04	+	27.10	4.06E-02	6.11E-01
protein maturation by protein folding (GO:0022417)	8	1	.04	+	27.10	4.06E-02	6.12E-01
positive regulation of multicellular organismal process (GO:0051240)	1431	12	6.60	+	1.82	4.07E-02	6.12E-01
skeletal myofibril assembly (GO:0014866)	8	1	.04	+	27.10	4.06E-02	6.12E-01
chaperone-mediated autophagy (GO:0061684)	8	1	.04	+	27.10	4.06E-02	6.13E-01
deoxyribonucleoside monophosphate biosynthetic process (GO:0009157)	8	1	.04	+	27.10	4.06E-02	6.13E-01
deoxyribonucleoside triphosphate catabolic process (GO:0009204)	8	1	.04	+	27.10	4.06E-02	6.14E-01
tRNA aminoacylation for mitochondrial protein translation (GO:0070127)	8	1	.04	+	27.10	4.06E-02	6.14E-01
negative regulation of morphogenesis of an epithelium (GO:1905331)	8	1	.04	+	27.10	4.06E-02	6.15E-01
response to isolation stress (GO:0035900)	8	1	.04	+	27.10	4.06E-02	6.16E-01
regulation of histone H3-K36 methylation (GO:0000414)	8	1	.04	+	27.10	4.06E-02	6.16E-01
cardiolipin acyl-chain remodeling (GO:0035965)	8	1	.04	+	27.10	4.06E-02	6.17E-01
positive regulation of nuclease activity (GO:0032075)	8	1	.04	+	27.10	4.06E-02	6.17E-01
regulation of intrinsic apoptotic signaling pathway (GO:2001242)	161	3	.74	+	4.04	3.99E-02	6.18E-01
positive regulation of mitophagy in response to mitochondrial depolarization (GO:0098779)	8	1	.04	+	27.10	4.06E-02	6.18E-01
protein localization to perinuclear region of cytoplasm (GO:1905719)	8	1	.04	+	27.10	4.06E-02	6.19E-01
cellular macromolecule catabolic process (GO:0044265)	925	9	4.27	+	2.11	4.00E-02	6.19E-01
regulation of glucocorticoid biosynthetic process (GO:0031946)	8	1	.04	+	27.10	4.06E-02	6.19E-01
regulation of glutamine family amino acid metabolic process (GO:0000820)	8	1	.04	+	27.10	4.06E-02	6.20E-01
cellular amino acid biosynthetic process (GO:0008652)	67	2	.31	+	6.47	4.01E-02	6.20E-01
regulation of peptidyl-cysteine S-nitrosylation (GO:2000169)	8	1	.04	+	27.10	4.06E-02	6.20E-01
positive regulation of organelle assembly (GO:1902117)	67	2	.31	+	6.47	4.01E-02	6.20E-01
regulation of glucocorticoid receptor signaling pathway (GO:2000322)	8	1	.04	+	27.10	4.06E-02	6.21E-01
tissue morphogenesis (GO:0048729)	545	6	2.51	+	2.39	4.14E-02	6.21E-01
glutamate catabolic process (GO:0006538)	8	1	.04	+	27.10	4.06E-02	6.22E-01
L-serine biosynthetic process (GO:0006564)	8	1	.04	+	27.10	4.06E-02	6.22E-01
positive regulation by host of viral genome replication (GO:0044829)	8	1	.04	+	27.10	4.06E-02	6.23E-01
granzyme-mediated programmed cell death signaling pathway (GO:0140507)	8	1	.04	+	27.10	4.06E-02	6.23E-01
protein localization to nucleolus (GO:1902570)	8	1	.04	+	27.10	4.06E-02	6.24E-01
egg activation (GO:0007343)	8	1	.04	+	27.10	4.06E-02	6.25E-01
aldehyde biosynthetic process (GO:0046184)	8	1	.04	+	27.10	4.06E-02	6.25E-01
alditol catabolic process (GO:0019405)	8	1	.04	+	27.10	4.06E-02	6.26E-01
regulation of potassium ion import (GO:1903286)	8	1	.04	+	27.10	4.06E-02	6.26E-01
nucleotide catabolic process (GO:0009166)	69	2	.32	+	6.28	4.22E-02	6.32E-01
fatty acid transport (GO:0015908)	69	2	.32	+	6.28	4.22E-02	6.32E-01
positive regulation of potassium ion transport (GO:0043268)	69	2	.32	+	6.28	4.22E-02	6.33E-01
macromolecule deacylation (GO:0098732)	69	2	.32	+	6.28	4.22E-02	6.34E-01
regulation of angiogenesis (GO:0045765)	282	4	1.30	+	3.08	4.28E-02	6.40E-01
regulation of ubiquitin-dependent protein catabolic process (GO:2000058)	166	3	.77	+	3.92	4.29E-02	6.41E-01
regulation of molecular function (GO:0065009)	3118	22	14.38	+	1.53	4.30E-02	6.42E-01
response to temperature stimulus (GO:0009266)	167	3	.77	+	3.89	4.36E-02	6.49E-01
regulation of oxidative stress-induced neuron intrinsic apoptotic signaling pathway (GO:1903376)	9	1	.04	+	24.09	4.50E-02	6.50E-01
regulation of ribonuclease activity (GO:0060700)	9	1	.04	+	24.09	4.50E-02	6.51E-01
early endosome to Golgi transport (GO:0034498)	9	1	.04	+	24.09	4.50E-02	6.51E-01
response to cisplatin (GO:0072718)	9	1	.04	+	24.09	4.50E-02	6.52E-01
negative regulation of mitochondrial fusion (GO:0010637)	9	1	.04	+	24.09	4.50E-02	6.52E-01
fructose 1,6-bisphosphate metabolic process (GO:0030388)	9	1	.04	+	24.09	4.50E-02	6.53E-01
pyrimidine deoxyribonucleoside monophosphate metabolic process (GO:0009176)	9	1	.04	+	24.09	4.50E-02	6.54E-01
diadenosine polyphosphate metabolic process (GO:0015959)	9	1	.04	+	24.09	4.50E-02	6.54E-01
regulation of guanyl-nucleotide exchange factor activity (GO:1905097)	9	1	.04	+	24.09	4.50E-02	6.55E-01
folic acid-containing compound biosynthetic process (GO:0009396)	9	1	.04	+	24.09	4.50E-02	6.55E-01
steroid hormone mediated signaling pathway (GO:0043401)	72	2	.33	+	6.02	4.55E-02	6.56E-01
negative regulation of mitochondrial outer membrane permeabilization involved in apoptotic signaling pathway (GO:1901029)	9	1	.04	+	24.09	4.50E-02	6.56E-01
monocarboxylic acid biosynthetic process (GO:0072330)	170	3	.78	+	3.83	4.55E-02	6.56E-01
negative regulation of protein modification process (GO:0031400)	558	6	2.57	+	2.33	4.55E-02	6.56E-01
hepoxilin metabolic process (GO:0051121)	9	1	.04	+	24.09	4.50E-02	6.57E-01
hepoxilin biosynthetic process (GO:0051122)	9	1	.04	+	24.09	4.50E-02	6.57E-01
protein localization to nucleus (GO:0034504)	168	3	.77	+	3.87	4.42E-02	6.57E-01
negative regulation of dendrite morphogenesis (GO:0050774)	9	1	.04	+	24.09	4.50E-02	6.58E-01
regulation of cytokine-mediated signaling pathway (GO:0001959)	168	3	.77	+	3.87	4.42E-02	6.58E-01
ATF6-mediated unfolded protein response (GO:0036500)	9	1	.04	+	24.09	4.50E-02	6.58E-01
progesterone receptor signaling pathway (GO:0050847)	9	1	.04	+	24.09	4.50E-02	6.59E-01
regulation of hydrogen peroxide-mediated programmed cell death (GO:1901298)	9	1	.04	+	24.09	4.50E-02	6.60E-01
positive regulation of axon regeneration (GO:0048680)	9	1	.04	+	24.09	4.50E-02	6.60E-01
negative regulation of hormone biosynthetic process (GO:0032353)	9	1	.04	+	24.09	4.50E-02	6.61E-01
oxaloacetate metabolic process (GO:0006107)	9	1	.04	+	24.09	4.50E-02	6.62E-01
regulation of mitophagy (GO:1901524)	9	1	.04	+	24.09	4.50E-02	6.62E-01
cellular response to testosterone stimulus (GO:0071394)	9	1	.04	+	24.09	4.50E-02	6.63E-01
regulation of vasculature development (GO:1901342)	286	4	1.32	+	3.03	4.47E-02	6.63E-01
T-tubule organization (GO:0033292)	9	1	.04	+	24.09	4.50E-02	6.63E-01
negative regulation of cytokine production (GO:0001818)	286	4	1.32	+	3.03	4.47E-02	6.64E-01
interleukin-23-mediated signaling pathway (GO:0038155)	9	1	.04	+	24.09	4.50E-02	6.64E-01
protein catabolic process in the vacuole (GO:0007039)	9	1	.04	+	24.09	4.50E-02	6.65E-01
establishment of T cell polarity (GO:0001768)	9	1	.04	+	24.09	4.50E-02	6.65E-01
cellular detoxification of aldehyde (GO:0110095)	9	1	.04	+	24.09	4.50E-02	6.66E-01
regulation of ion transport (GO:0043269)	703	7	3.24	+	2.16	4.49E-02	6.66E-01
regulation of systemic arterial blood pressure by norepinephrine-epinephrine (GO:0001993)	9	1	.04	+	24.09	4.50E-02	6.66E-01
regulation of establishment of protein localization to mitochondrion (GO:1903747)	73	2	.34	+	5.94	4.66E-02	6.71E-01
positive regulation of reactive oxygen species metabolic process (GO:2000379)	73	2	.34	+	5.94	4.66E-02	6.71E-01
negative regulation of MAPK cascade (GO:0043409)	172	3	.79	+	3.78	4.68E-02	6.72E-01
lymphocyte migration (GO:0072676)	74	2	.34	+	5.86	4.77E-02	6.85E-01
negative regulation of RNA catabolic process (GO:1902369)	74	2	.34	+	5.86	4.77E-02	6.86E-01
negative regulation of cellular component movement (GO:0051271)	293	4	1.35	+	2.96	4.80E-02	6.88E-01
organic hydroxy compound biosynthetic process (GO:1901617)	174	3	.80	+	3.74	4.81E-02	6.89E-01
hindbrain radial glia guided cell migration (GO:0021932)	10	1	.05	+	21.68	4.94E-02	6.89E-01
lipid modification (GO:0030258)	176	3	.81	+	3.70	4.95E-02	6.90E-01
desmosome organization (GO:0002934)	10	1	.05	+	21.68	4.94E-02	6.90E-01
regulation of metabolic process (GO:0019222)	6874	41	31.71	+	1.29	4.95E-02	6.90E-01
CD40 signaling pathway (GO:0023035)	10	1	.05	+	21.68	4.94E-02	6.91E-01
intestinal cholesterol absorption (GO:0030299)	10	1	.05	+	21.68	4.94E-02	6.91E-01
cytoplasmic pattern recognition receptor signaling pathway in response to virus (GO:0039528)	10	1	.05	+	21.68	4.94E-02	6.92E-01
regulation of phosphatidylcholine metabolic process (GO:0150172)	10	1	.05	+	21.68	4.94E-02	6.93E-01
purine nucleoside monophosphate catabolic process (GO:0009128)	10	1	.05	+	21.68	4.94E-02	6.93E-01
nucleoside diphosphate biosynthetic process (GO:0009133)	10	1	.05	+	21.68	4.94E-02	6.94E-01
purine ribonucleoside monophosphate catabolic process (GO:0009169)	10	1	.05	+	21.68	4.94E-02	6.94E-01
negative regulation of vascular associated smooth muscle cell migration (GO:1904753)	10	1	.05	+	21.68	4.94E-02	6.95E-01
regulation of translational initiation in response to stress (GO:0043558)	10	1	.05	+	21.68	4.94E-02	6.96E-01
protein localization to cell junction (GO:1902414)	76	2	.35	+	5.70	5.00E-02	6.96E-01
mitophagy (GO:0000423)	10	1	.05	+	21.68	4.94E-02	6.96E-01
regulation of tissue remodeling (GO:0034103)	76	2	.35	+	5.70	5.00E-02	6.97E-01
response to fructose (GO:0009750)	10	1	.05	+	21.68	4.94E-02	6.97E-01
positive regulation of neuron projection regeneration (GO:0070572)	10	1	.05	+	21.68	4.94E-02	6.97E-01
regulation of lipid biosynthetic process (GO:0046890)	175	3	.81	+	3.72	4.88E-02	6.98E-01
negative regulation of calcium ion import (GO:0090281)	10	1	.05	+	21.68	4.94E-02	6.98E-01
cardiac muscle contraction (GO:0060048)	75	2	.35	+	5.78	4.89E-02	6.99E-01
cellular response to brain-derived neurotrophic factor stimulus (GO:1990416)	10	1	.05	+	21.68	4.94E-02	6.99E-01
regulation of glucocorticoid metabolic process (GO:0031943)	10	1	.05	+	21.68	4.94E-02	6.99E-01
response to folic acid (GO:0051593)	10	1	.05	+	21.68	4.94E-02	7.00E-01
establishment of centrosome localization (GO:0051660)	10	1	.05	+	21.68	4.94E-02	7.01E-01
catecholamine uptake (GO:0090493)	10	1	.05	+	21.68	4.94E-02	7.01E-01
dopamine uptake (GO:0090494)	10	1	.05	+	21.68	4.94E-02	7.02E-01
negative regulation of protein sumoylation (GO:0033234)	10	1	.05	+	21.68	4.94E-02	7.02E-01
positive regulation of transcription of nucleolar large rRNA by RNA polymerase I (GO:1901838)	10	1	.05	+	21.68	4.94E-02	7.03E-01
establishment of lymphocyte polarity (GO:0001767)	10	1	.05	+	21.68	4.94E-02	7.04E-01
regulation of type B pancreatic cell apoptotic process (GO:2000674)	10	1	.05	+	21.68	4.94E-02	7.04E-01
regulation of organelle transport along microtubule (GO:1902513)	10	1	.05	+	21.68	4.94E-02	7.05E-01
establishment of protein localization to mitochondrion (GO:0072655)	77	2	.36	+	5.63	5.12E-02	7.10E-01
pigment metabolic process (GO:0042440)	77	2	.36	+	5.63	5.12E-02	7.11E-01
regulation of ATPase activity (GO:0043462)	77	2	.36	+	5.63	5.12E-02	7.11E-01
regulation of response to cytokine stimulus (GO:0060759)	179	3	.83	+	3.63	5.15E-02	7.14E-01
T-helper 17 type immune response (GO:0072538)	11	1	.05	+	19.71	5.37E-02	7.22E-01
regulation of NAD(P)H oxidase activity (GO:0033860)	11	1	.05	+	19.71	5.37E-02	7.22E-01
chylomicron assembly (GO:0034378)	11	1	.05	+	19.71	5.37E-02	7.23E-01
microvillus assembly (GO:0030033)	11	1	.05	+	19.71	5.37E-02	7.24E-01
carbohydrate transport (GO:0008643)	78	2	.36	+	5.56	5.23E-02	7.24E-01
hepatocyte apoptotic process (GO:0097284)	11	1	.05	+	19.71	5.37E-02	7.24E-01
regulation of mitochondrial membrane permeability (GO:0046902)	78	2	.36	+	5.56	5.23E-02	7.24E-01
L-ascorbic acid metabolic process (GO:0019852)	11	1	.05	+	19.71	5.37E-02	7.25E-01
organelle transport along microtubule (GO:0072384)	78	2	.36	+	5.56	5.23E-02	7.25E-01
negative regulation of viral-induced cytoplasmic pattern recognition receptor signaling pathway (GO:0039532)	11	1	.05	+	19.71	5.37E-02	7.25E-01
purine nucleoside biosynthetic process (GO:0042451)	11	1	.05	+	19.71	5.37E-02	7.26E-01
ribonucleoside biosynthetic process (GO:0042455)	11	1	.05	+	19.71	5.37E-02	7.27E-01
regulation of protein complex stability (GO:0061635)	11	1	.05	+	19.71	5.37E-02	7.27E-01
negative regulation of transcription by competitive promoter binding (GO:0010944)	11	1	.05	+	19.71	5.37E-02	7.28E-01
ribonucleoside monophosphate catabolic process (GO:0009158)	11	1	.05	+	19.71	5.37E-02	7.29E-01
astral microtubule organization (GO:0030953)	11	1	.05	+	19.71	5.37E-02	7.29E-01
regulation of Golgi to plasma membrane protein transport (GO:0042996)	11	1	.05	+	19.71	5.37E-02	7.30E-01
regulation of steroid hormone biosynthetic process (GO:0090030)	11	1	.05	+	19.71	5.37E-02	7.30E-01
positive regulation of protein kinase B signaling (GO:0051897)	181	3	.83	+	3.59	5.29E-02	7.31E-01
leukocyte aggregation (GO:0070486)	11	1	.05	+	19.71	5.37E-02	7.31E-01
Golgi to lysosome transport (GO:0090160)	11	1	.05	+	19.71	5.37E-02	7.32E-01
positive regulation of phospholipid biosynthetic process (GO:0071073)	11	1	.05	+	19.71	5.37E-02	7.32E-01
negative regulation of hormone metabolic process (GO:0032351)	11	1	.05	+	19.71	5.37E-02	7.33E-01
IRES-dependent viral translational initiation (GO:0075522)	11	1	.05	+	19.71	5.37E-02	7.34E-01
response to estrogen (GO:0043627)	80	2	.37	+	5.42	5.47E-02	7.34E-01
GTP biosynthetic process (GO:0006183)	11	1	.05	+	19.71	5.37E-02	7.34E-01
cellular response to manganese ion (GO:0071287)	11	1	.05	+	19.71	5.37E-02	7.35E-01
disaccharide metabolic process (GO:0005984)	11	1	.05	+	19.71	5.37E-02	7.36E-01
positive regulation of cell morphogenesis involved in differentiation (GO:0010770)	79	2	.36	+	5.49	5.35E-02	7.36E-01
cellular hyperosmotic response (GO:0071474)	11	1	.05	+	19.71	5.37E-02	7.36E-01
regulation of cellular response to heat (GO:1900034)	79	2	.36	+	5.49	5.35E-02	7.37E-01
glomerular visceral epithelial cell development (GO:0072015)	11	1	.05	+	19.71	5.37E-02	7.37E-01
animal organ regeneration (GO:0031100)	79	2	.36	+	5.49	5.35E-02	7.37E-01
gas homeostasis (GO:0033483)	11	1	.05	+	19.71	5.37E-02	7.37E-01
regulation of gene expression (GO:0010468)	4922	31	22.70	+	1.37	5.34E-02	7.38E-01
nucleoside phosphate catabolic process (GO:1901292)	79	2	.36	+	5.49	5.35E-02	7.38E-01
T cell mediated cytotoxicity (GO:0001913)	11	1	.05	+	19.71	5.37E-02	7.38E-01
purine ribonucleoside biosynthetic process (GO:0046129)	11	1	.05	+	19.71	5.37E-02	7.39E-01
regulation of fibroblast proliferation (GO:0048145)	81	2	.37	+	5.35	5.59E-02	7.48E-01
regulation of translational initiation (GO:0006446)	81	2	.37	+	5.35	5.59E-02	7.49E-01
process utilizing autophagic mechanism (GO:0061919)	309	4	1.43	+	2.81	5.62E-02	7.51E-01
regulation of cellular metabolic process (GO:0031323)	6138	37	28.31	+	1.31	5.62E-02	7.51E-01
autophagy (GO:0006914)	309	4	1.43	+	2.81	5.62E-02	7.52E-01
regulation of multicellular organismal development (GO:2000026)	1332	11	6.14	+	1.79	5.65E-02	7.54E-01
cell surface receptor signaling pathway (GO:0007166)	2495	18	11.51	+	1.56	5.65E-02	7.54E-01
cellular protein metabolic process (GO:0044267)	3590	24	16.56	+	1.45	5.66E-02	7.54E-01
deoxyribose phosphate biosynthetic process (GO:0046385)	12	1	.06	+	18.07	5.81E-02	7.55E-01
positive regulation of inflammatory response to antigenic stimulus (GO:0002863)	12	1	.06	+	18.07	5.81E-02	7.56E-01
autophagy of peroxisome (GO:0030242)	12	1	.06	+	18.07	5.81E-02	7.56E-01
fatty acid oxidation (GO:0019395)	83	2	.38	+	5.22	5.83E-02	7.57E-01
response to virus (GO:0009615)	313	4	1.44	+	2.77	5.83E-02	7.57E-01
nucleoside monophosphate phosphorylation (GO:0046940)	12	1	.06	+	18.07	5.81E-02	7.57E-01
dopamine transport (GO:0015872)	12	1	.06	+	18.07	5.81E-02	7.58E-01
2'-deoxyribonucleotide biosynthetic process (GO:0009265)	12	1	.06	+	18.07	5.81E-02	7.58E-01
negative regulation of cellular protein metabolic process (GO:0032269)	1040	9	4.80	+	1.88	5.86E-02	7.58E-01
urea cycle (GO:0000050)	12	1	.06	+	18.07	5.81E-02	7.59E-01
positive regulation of intracellular signal transduction (GO:1902533)	1040	9	4.80	+	1.88	5.86E-02	7.59E-01
regulation of viral process (GO:0050792)	189	3	.87	+	3.44	5.86E-02	7.59E-01
mRNA transcription by RNA polymerase II (GO:0042789)	12	1	.06	+	18.07	5.81E-02	7.59E-01
regulation of proteasomal protein catabolic process (GO:0061136)	187	3	.86	+	3.48	5.71E-02	7.60E-01
regulation of cell projection assembly (GO:0060491)	189	3	.87	+	3.44	5.86E-02	7.60E-01
regulation of cellular carbohydrate catabolic process (GO:0043471)	12	1	.06	+	18.07	5.81E-02	7.60E-01
regulation of plasma membrane bounded cell projection assembly (GO:0120032)	187	3	.86	+	3.48	5.71E-02	7.60E-01
positive regulation of autophagy of mitochondrion in response to mitochondrial depolarization (GO:1904925)	12	1	.06	+	18.07	5.81E-02	7.61E-01
cellular respiration (GO:0045333)	187	3	.86	+	3.48	5.71E-02	7.61E-01
skeletal muscle adaptation (GO:0043501)	12	1	.06	+	18.07	5.81E-02	7.61E-01
chondrocyte proliferation (GO:0035988)	12	1	.06	+	18.07	5.81E-02	7.62E-01
PERK-mediated unfolded protein response (GO:0036499)	12	1	.06	+	18.07	5.81E-02	7.63E-01
intestinal lipid absorption (GO:0098856)	12	1	.06	+	18.07	5.81E-02	7.63E-01
actin filament network formation (GO:0051639)	12	1	.06	+	18.07	5.81E-02	7.64E-01
regulation of cell projection size (GO:0032536)	12	1	.06	+	18.07	5.81E-02	7.65E-01
establishment of endothelial intestinal barrier (GO:0090557)	12	1	.06	+	18.07	5.81E-02	7.65E-01
negative regulation of cell growth (GO:0030308)	190	3	.88	+	3.42	5.93E-02	7.66E-01
cytolysis in other organism involved in symbiotic interaction (GO:0051801)	12	1	.06	+	18.07	5.81E-02	7.66E-01
cellular response to starvation (GO:0009267)	190	3	.88	+	3.42	5.93E-02	7.66E-01
regulation of histone ubiquitination (GO:0033182)	12	1	.06	+	18.07	5.81E-02	7.66E-01
water-soluble vitamin metabolic process (GO:0006767)	84	2	.39	+	5.16	5.95E-02	7.67E-01
tRNA metabolic process (GO:0006399)	190	3	.88	+	3.42	5.93E-02	7.67E-01
cytolysis by host of symbiont cells (GO:0051838)	12	1	.06	+	18.07	5.81E-02	7.67E-01
collagen-activated tyrosine kinase receptor signaling pathway (GO:0038063)	12	1	.06	+	18.07	5.81E-02	7.68E-01
L-serine metabolic process (GO:0006563)	12	1	.06	+	18.07	5.81E-02	7.68E-01
regulation of blood pressure (GO:0008217)	188	3	.87	+	3.46	5.79E-02	7.69E-01
angiotensin-activated signaling pathway (GO:0038166)	12	1	.06	+	18.07	5.81E-02	7.69E-01
immunological synapse formation (GO:0001771)	12	1	.06	+	18.07	5.81E-02	7.70E-01
I-kappaB phosphorylation (GO:0007252)	12	1	.06	+	18.07	5.81E-02	7.70E-01
glomerular epithelial cell development (GO:0072310)	12	1	.06	+	18.07	5.81E-02	7.71E-01
regulation of epithelial cell apoptotic process (GO:1904035)	85	2	.39	+	5.10	6.07E-02	7.79E-01
positive regulation of secretion (GO:0051047)	317	4	1.46	+	2.74	6.05E-02	7.80E-01
inorganic cation import across plasma membrane (GO:0098659)	85	2	.39	+	5.10	6.07E-02	7.80E-01
protein localization to mitochondrion (GO:0070585)	85	2	.39	+	5.10	6.07E-02	7.81E-01
inorganic ion import across plasma membrane (GO:0099587)	85	2	.39	+	5.10	6.07E-02	7.81E-01
negative regulation of metabolic process (GO:0009892)	3095	21	14.28	+	1.47	6.11E-02	7.84E-01
grooming behavior (GO:0007625)	13	1	.06	+	16.68	6.24E-02	7.87E-01
urea metabolic process (GO:0019627)	13	1	.06	+	16.68	6.24E-02	7.88E-01
positive regulation of striated muscle contraction (GO:0045989)	13	1	.06	+	16.68	6.24E-02	7.89E-01
negative regulation of transcription from RNA polymerase II promoter in response to stress (GO:0097201)	13	1	.06	+	16.68	6.24E-02	7.89E-01
regulation of mitochondrial fusion (GO:0010635)	13	1	.06	+	16.68	6.24E-02	7.90E-01
response to mercury ion (GO:0046689)	13	1	.06	+	16.68	6.24E-02	7.91E-01
vitamin biosynthetic process (GO:0009110)	13	1	.06	+	16.68	6.24E-02	7.91E-01
nucleoside triphosphate catabolic process (GO:0009143)	13	1	.06	+	16.68	6.24E-02	7.92E-01
ribosomal subunit export from nucleus (GO:0000054)	13	1	.06	+	16.68	6.24E-02	7.92E-01
regulation of autophagy of mitochondrion in response to mitochondrial depolarization (GO:1904923)	13	1	.06	+	16.68	6.24E-02	7.93E-01
dicarboxylic acid biosynthetic process (GO:0043650)	13	1	.06	+	16.68	6.24E-02	7.94E-01
regulation of response to endoplasmic reticulum stress (GO:1905897)	86	2	.40	+	5.04	6.19E-02	7.94E-01
regulation of protein deubiquitination (GO:0090085)	13	1	.06	+	16.68	6.24E-02	7.94E-01
microvillus organization (GO:0032528)	13	1	.06	+	16.68	6.24E-02	7.95E-01
cytolysis in other organism (GO:0051715)	13	1	.06	+	16.68	6.24E-02	7.96E-01
lipid oxidation (GO:0034440)	87	2	.40	+	4.98	6.32E-02	7.96E-01
Sertoli cell development (GO:0060009)	13	1	.06	+	16.68	6.24E-02	7.96E-01
cellular response to aldehyde (GO:0110096)	13	1	.06	+	16.68	6.24E-02	7.97E-01
nitrogen cycle metabolic process (GO:0071941)	13	1	.06	+	16.68	6.24E-02	7.98E-01
aldehyde catabolic process (GO:0046185)	13	1	.06	+	16.68	6.24E-02	7.98E-01
ribosome localization (GO:0033750)	13	1	.06	+	16.68	6.24E-02	7.99E-01
negative regulation of acute inflammatory response (GO:0002674)	13	1	.06	+	16.68	6.24E-02	8.00E-01
regulation of microtubule polymerization or depolymerization (GO:0031110)	88	2	.41	+	4.93	6.44E-02	8.10E-01
response to vitamin (GO:0033273)	88	2	.41	+	4.93	6.44E-02	8.11E-01
cellular response to leukemia inhibitory factor (GO:1990830)	88	2	.41	+	4.93	6.44E-02	8.11E-01
establishment or maintenance of cell polarity (GO:0007163)	197	3	.91	+	3.30	6.46E-02	8.12E-01
fatty acid catabolic process (GO:0009062)	89	2	.41	+	4.87	6.57E-02	8.22E-01
regulation of nitrogen compound metabolic process (GO:0051171)	5740	35	26.48	+	1.32	6.57E-02	8.22E-01
positive regulation of viral process (GO:0048524)	89	2	.41	+	4.87	6.57E-02	8.23E-01
regulation of intracellular steroid hormone receptor signaling pathway (GO:0033143)	89	2	.41	+	4.87	6.57E-02	8.23E-01
regulation of acute inflammatory response to antigenic stimulus (GO:0002864)	14	1	.06	+	15.48	6.67E-02	8.23E-01
metal ion transport (GO:0030001)	326	4	1.50	+	2.66	6.56E-02	8.24E-01
response to leukemia inhibitory factor (GO:1990823)	89	2	.41	+	4.87	6.57E-02	8.24E-01
sphingosine-1-phosphate receptor signaling pathway (GO:0003376)	14	1	.06	+	15.48	6.67E-02	8.24E-01
one-carbon compound transport (GO:0019755)	14	1	.06	+	15.48	6.67E-02	8.25E-01
positive regulation of fibroblast migration (GO:0010763)	14	1	.06	+	15.48	6.67E-02	8.25E-01
heart contraction (GO:0060047)	90	2	.42	+	4.82	6.69E-02	8.25E-01
negative regulation of cell morphogenesis involved in differentiation (GO:0010771)	14	1	.06	+	15.48	6.67E-02	8.26E-01
negative regulation of substrate adhesion-dependent cell spreading (GO:1900025)	14	1	.06	+	15.48	6.67E-02	8.27E-01
pteridine-containing compound biosynthetic process (GO:0042559)	14	1	.06	+	15.48	6.67E-02	8.27E-01
relaxation of cardiac muscle (GO:0055119)	14	1	.06	+	15.48	6.67E-02	8.28E-01
nucleotide salvage (GO:0043173)	14	1	.06	+	15.48	6.67E-02	8.29E-01
meiotic spindle organization (GO:0000212)	14	1	.06	+	15.48	6.67E-02	8.29E-01
negative regulation of JUN kinase activity (GO:0043508)	14	1	.06	+	15.48	6.67E-02	8.30E-01
anatomical structure formation involved in morphogenesis (GO:0048646)	883	8	4.07	+	1.96	6.74E-02	8.30E-01
hepatocyte differentiation (GO:0070365)	14	1	.06	+	15.48	6.67E-02	8.30E-01
actin crosslink formation (GO:0051764)	14	1	.06	+	15.48	6.67E-02	8.31E-01
antiviral innate immune response (GO:0140374)	14	1	.06	+	15.48	6.67E-02	8.32E-01
rRNA-containing ribonucleoprotein complex export from nucleus (GO:0071428)	14	1	.06	+	15.48	6.67E-02	8.32E-01
positive regulation by host of viral process (GO:0044794)	14	1	.06	+	15.48	6.67E-02	8.33E-01
tricarboxylic acid metabolic process (GO:0072350)	14	1	.06	+	15.48	6.67E-02	8.34E-01
fatty acid metabolic process (GO:0006631)	330	4	1.52	+	2.63	6.79E-02	8.36E-01
regulation of intracellular signal transduction (GO:1902531)	1839	14	8.48	+	1.65	6.79E-02	8.36E-01
positive regulation of proteasomal ubiquitin-dependent protein catabolic process (GO:0032436)	91	2	.42	+	4.76	6.82E-02	8.38E-01
regulation of cell migration (GO:0030334)	892	8	4.11	+	1.94	6.93E-02	8.51E-01
action potential (GO:0001508)	92	2	.42	+	4.71	6.95E-02	8.52E-01
phenol-containing compound metabolic process (GO:0018958)	92	2	.42	+	4.71	6.95E-02	8.53E-01
regulation of fertilization (GO:0080154)	15	1	.07	+	14.45	7.10E-02	8.56E-01
glucose import (GO:0046323)	15	1	.07	+	14.45	7.10E-02	8.56E-01
negative regulation of androgen receptor signaling pathway (GO:0060766)	15	1	.07	+	14.45	7.10E-02	8.57E-01
cellular homeostasis (GO:0019725)	895	8	4.13	+	1.94	7.00E-02	8.57E-01
glucocorticoid metabolic process (GO:0008211)	15	1	.07	+	14.45	7.10E-02	8.58E-01
lipoprotein catabolic process (GO:0042159)	15	1	.07	+	14.45	7.10E-02	8.58E-01
regulation of plasma membrane organization (GO:1903729)	15	1	.07	+	14.45	7.10E-02	8.59E-01
cell communication by electrical coupling involved in cardiac conduction (GO:0086064)	15	1	.07	+	14.45	7.10E-02	8.60E-01
regulation of GTP binding (GO:1904424)	15	1	.07	+	14.45	7.10E-02	8.60E-01
nucleoside monophosphate catabolic process (GO:0009125)	15	1	.07	+	14.45	7.10E-02	8.61E-01
negative regulation of organelle organization (GO:0010639)	334	4	1.54	+	2.60	7.03E-02	8.61E-01
pyrimidine nucleoside monophosphate biosynthetic process (GO:0009130)	15	1	.07	+	14.45	7.10E-02	8.61E-01
purine-containing compound salvage (GO:0043101)	15	1	.07	+	14.45	7.10E-02	8.62E-01
deoxyribonucleotide biosynthetic process (GO:0009263)	15	1	.07	+	14.45	7.10E-02	8.63E-01
lipid digestion (GO:0044241)	15	1	.07	+	14.45	7.10E-02	8.63E-01
fructose metabolic process (GO:0006000)	15	1	.07	+	14.45	7.10E-02	8.64E-01
sphingolipid mediated signaling pathway (GO:0090520)	15	1	.07	+	14.45	7.10E-02	8.65E-01
collagen-activated signaling pathway (GO:0038065)	15	1	.07	+	14.45	7.10E-02	8.65E-01
regulation of transcription of nucleolar large rRNA by RNA polymerase I (GO:1901836)	15	1	.07	+	14.45	7.10E-02	8.66E-01
catecholamine transport (GO:0051937)	15	1	.07	+	14.45	7.10E-02	8.67E-01
regulation of integrin-mediated signaling pathway (GO:2001044)	15	1	.07	+	14.45	7.10E-02	8.67E-01
alcohol metabolic process (GO:0006066)	335	4	1.55	+	2.59	7.09E-02	8.68E-01
synaptic transmission, dopaminergic (GO:0001963)	15	1	.07	+	14.45	7.10E-02	8.68E-01
cellular response to lipid (GO:0071396)	481	5	2.22	+	2.25	7.32E-02	8.80E-01
circulatory system process (GO:0003013)	481	5	2.22	+	2.25	7.32E-02	8.81E-01
cellular response to ketone (GO:1901655)	95	2	.44	+	4.56	7.34E-02	8.82E-01
ketone catabolic process (GO:0042182)	16	1	.07	+	13.55	7.53E-02	8.93E-01
monocyte differentiation (GO:0030224)	16	1	.07	+	13.55	7.53E-02	8.94E-01
positive regulation of phospholipid metabolic process (GO:1903727)	16	1	.07	+	13.55	7.53E-02	8.95E-01
protein kinase A signaling (GO:0010737)	16	1	.07	+	13.55	7.53E-02	8.95E-01
cellular component assembly involved in morphogenesis (GO:0010927)	96	2	.44	+	4.52	7.47E-02	8.96E-01
pyrimidine deoxyribonucleotide catabolic process (GO:0009223)	16	1	.07	+	13.55	7.53E-02	8.96E-01
regulation of steroid metabolic process (GO:0019218)	96	2	.44	+	4.52	7.47E-02	8.96E-01
stress response to copper ion (GO:1990169)	16	1	.07	+	13.55	7.53E-02	8.97E-01
negative regulation of intrinsic apoptotic signaling pathway (GO:2001243)	96	2	.44	+	4.52	7.47E-02	8.97E-01
positive regulation of cellular respiration (GO:1901857)	16	1	.07	+	13.55	7.53E-02	8.97E-01
thyroid hormone generation (GO:0006590)	16	1	.07	+	13.55	7.53E-02	8.98E-01
negative regulation of viral transcription (GO:0032897)	16	1	.07	+	13.55	7.53E-02	8.99E-01
formation of cytoplasmic translation initiation complex (GO:0001732)	16	1	.07	+	13.55	7.53E-02	8.99E-01
cell migration in hindbrain (GO:0021535)	16	1	.07	+	13.55	7.53E-02	9.00E-01
positive regulation of cell death (GO:0010942)	638	6	2.94	+	2.04	7.60E-02	9.01E-01
positive regulation of neuron migration (GO:2001224)	16	1	.07	+	13.55	7.53E-02	9.01E-01
response to cAMP (GO:0051591)	97	2	.45	+	4.47	7.60E-02	9.01E-01
detoxification of copper ion (GO:0010273)	16	1	.07	+	13.55	7.53E-02	9.02E-01
positive regulation of macromolecule metabolic process (GO:0010604)	3522	23	16.25	+	1.42	7.53E-02	9.02E-01
regulation of secretion (GO:0051046)	639	6	2.95	+	2.04	7.65E-02	9.05E-01
regulation of response to stress (GO:0080134)	1562	12	7.21	+	1.67	7.74E-02	9.15E-01
alcohol biosynthetic process (GO:0046165)	98	2	.45	+	4.42	7.73E-02	9.15E-01
cellular response to thyroid hormone stimulus (GO:0097067)	17	1	.08	+	12.75	7.95E-02	9.22E-01
endoplasmic reticulum to cytosol transport (GO:1903513)	17	1	.08	+	12.75	7.95E-02	9.23E-01
glutamine family amino acid biosynthetic process (GO:0009084)	17	1	.08	+	12.75	7.95E-02	9.24E-01
regulation of catalytic activity (GO:0050790)	2433	17	11.22	+	1.51	7.82E-02	9.24E-01
deoxyribonucleoside triphosphate metabolic process (GO:0009200)	17	1	.08	+	12.75	7.95E-02	9.24E-01
response to hypoxia (GO:0001666)	347	4	1.60	+	2.50	7.83E-02	9.25E-01
nucleoside salvage (GO:0043174)	17	1	.08	+	12.75	7.95E-02	9.25E-01
positive regulation of vascular associated smooth muscle cell migration (GO:1904754)	17	1	.08	+	12.75	7.95E-02	9.26E-01
retrograde protein transport, ER to cytosol (GO:0030970)	17	1	.08	+	12.75	7.95E-02	9.26E-01
cardiolipin metabolic process (GO:0032048)	17	1	.08	+	12.75	7.95E-02	9.27E-01
nucleobase-containing small molecule biosynthetic process (GO:0034404)	99	2	.46	+	4.38	7.87E-02	9.27E-01
dicarboxylic acid catabolic process (GO:0043649)	17	1	.08	+	12.75	7.95E-02	9.28E-01
tissue migration (GO:0090130)	99	2	.46	+	4.38	7.87E-02	9.28E-01
post-embryonic animal organ development (GO:0048569)	17	1	.08	+	12.75	7.95E-02	9.28E-01
regulation of endothelial cell development (GO:1901550)	17	1	.08	+	12.75	7.95E-02	9.29E-01
glycogen catabolic process (GO:0005980)	17	1	.08	+	12.75	7.95E-02	9.30E-01
defense response to virus (GO:0051607)	215	3	.99	+	3.02	7.91E-02	9.30E-01
glial cell proliferation (GO:0014009)	17	1	.08	+	12.75	7.95E-02	9.31E-01
mRNA catabolic process (GO:0006402)	215	3	.99	+	3.02	7.91E-02	9.31E-01
establishment of epithelial cell apical/basal polarity (GO:0045198)	17	1	.08	+	12.75	7.95E-02	9.31E-01
defense response to symbiont (GO:0140546)	215	3	.99	+	3.02	7.91E-02	9.31E-01
integrated stress response signaling (GO:0140467)	17	1	.08	+	12.75	7.95E-02	9.32E-01
positive regulation of double-strand break repair via nonhomologous end joining (GO:2001034)	17	1	.08	+	12.75	7.95E-02	9.33E-01
regulation of cysteine-type endopeptidase activity involved in apoptotic signaling pathway (GO:2001267)	17	1	.08	+	12.75	7.95E-02	9.33E-01
regulation of establishment of endothelial barrier (GO:1903140)	17	1	.08	+	12.75	7.95E-02	9.34E-01
striatum development (GO:0021756)	17	1	.08	+	12.75	7.95E-02	9.35E-01
reactive oxygen species metabolic process (GO:0072593)	101	2	.47	+	4.29	8.14E-02	9.43E-01
cellular response to growth factor stimulus (GO:0071363)	497	5	2.29	+	2.18	8.14E-02	9.43E-01
positive regulation of cell projection organization (GO:0031346)	353	4	1.63	+	2.46	8.22E-02	9.51E-01
detection of stimulus (GO:0051606)	721	0	3.33	-	< 0.01	8.22E-02	9.51E-01
regulation of cell development (GO:0060284)	500	5	2.31	+	2.17	8.30E-02	9.59E-01
negative regulation of reactive oxygen species biosynthetic process (GO:1903427)	18	1	.08	+	12.04	8.38E-02	9.60E-01
tetrahydrofolate metabolic process (GO:0046653)	18	1	.08	+	12.04	8.38E-02	9.61E-01
filopodium assembly (GO:0046847)	18	1	.08	+	12.04	8.38E-02	9.62E-01
regulation of ion transmembrane transport (GO:0034765)	502	5	2.32	+	2.16	8.41E-02	9.62E-01
positive regulation of dendrite development (GO:1900006)	18	1	.08	+	12.04	8.38E-02	9.62E-01
toll-like receptor signaling pathway (GO:0002224)	103	2	.48	+	4.21	8.41E-02	9.62E-01
pyrimidine nucleoside monophosphate metabolic process (GO:0009129)	18	1	.08	+	12.04	8.38E-02	9.63E-01
heart process (GO:0003015)	103	2	.48	+	4.21	8.41E-02	9.63E-01
glucan catabolic process (GO:0009251)	18	1	.08	+	12.04	8.38E-02	9.64E-01
mRNA transcription (GO:0009299)	18	1	.08	+	12.04	8.38E-02	9.64E-01
pyrimidine nucleotide catabolic process (GO:0006244)	18	1	.08	+	12.04	8.38E-02	9.65E-01
cellular response to ATP (GO:0071318)	18	1	.08	+	12.04	8.38E-02	9.66E-01
AMP metabolic process (GO:0046033)	18	1	.08	+	12.04	8.38E-02	9.66E-01
positive regulation of oxidative stress-induced cell death (GO:1903209)	18	1	.08	+	12.04	8.38E-02	9.67E-01
regulation of cell adhesion (GO:0030155)	731	7	3.37	+	2.08	8.47E-02	9.69E-01
organic substance transport (GO:0071702)	2079	15	9.59	+	1.56	8.49E-02	9.70E-01
regulation of proteolysis involved in cellular protein catabolic process (GO:1903050)	222	3	1.02	+	2.93	8.51E-02	9.71E-01
regulation of cell motility (GO:2000145)	954	8	4.40	+	1.82	8.54E-02	9.74E-01
regulation of dendrite development (GO:0050773)	104	2	.48	+	4.17	8.54E-02	9.74E-01
positive regulation of reactive oxygen species biosynthetic process (GO:1903428)	19	1	.09	+	11.41	8.80E-02	9.83E-01
negative regulation of translational initiation (GO:0045947)	19	1	.09	+	11.41	8.80E-02	9.84E-01
regulation of potassium ion transmembrane transport (GO:1901379)	106	2	.49	+	4.09	8.82E-02	9.85E-01
renal filtration cell differentiation (GO:0061318)	19	1	.09	+	11.41	8.80E-02	9.85E-01
mononuclear cell migration (GO:0071674)	106	2	.49	+	4.09	8.82E-02	9.85E-01
gas transport (GO:0015669)	19	1	.09	+	11.41	8.80E-02	9.86E-01
membrane repolarization during action potential (GO:0086011)	19	1	.09	+	11.41	8.80E-02	9.86E-01
membrane repolarization during cardiac muscle cell action potential (GO:0086013)	19	1	.09	+	11.41	8.80E-02	9.87E-01
long-chain fatty-acyl-CoA biosynthetic process (GO:0035338)	19	1	.09	+	11.41	8.80E-02	9.88E-01
detoxification of inorganic compound (GO:0061687)	19	1	.09	+	11.41	8.80E-02	9.88E-01
positive regulation of plasma membrane bounded cell projection assembly (GO:0120034)	105	2	.48	+	4.13	8.68E-02	9.89E-01
mitochondrial ATP synthesis coupled proton transport (GO:0042776)	19	1	.09	+	11.41	8.80E-02	9.89E-01
negative regulation of cellular metabolic process (GO:0031324)	2613	18	12.05	+	1.49	8.70E-02	9.90E-01
cellular polysaccharide catabolic process (GO:0044247)	19	1	.09	+	11.41	8.80E-02	9.90E-01
regulation of phospholipid biosynthetic process (GO:0071071)	19	1	.09	+	11.41	8.80E-02	9.90E-01
fatty acid transmembrane transport (GO:1902001)	19	1	.09	+	11.41	8.80E-02	9.91E-01
cardiac muscle cell membrane repolarization (GO:0099622)	19	1	.09	+	11.41	8.80E-02	9.92E-01
cellular response to fluid shear stress (GO:0071498)	19	1	.09	+	11.41	8.80E-02	9.93E-01
negative regulation of interleukin-8 production (GO:0032717)	19	1	.09	+	11.41	8.80E-02	9.93E-01
response to decreased oxygen levels (GO:0036293)	361	4	1.67	+	2.40	8.74E-02	9.94E-01
glycine metabolic process (GO:0006544)	19	1	.09	+	11.41	8.80E-02	9.94E-01
post-translational protein modification (GO:0043687)	361	4	1.67	+	2.40	8.74E-02	9.94E-01
Sertoli cell differentiation (GO:0060008)	19	1	.09	+	11.41	8.80E-02	9.95E-01
viral translation (GO:0019081)	19	1	.09	+	11.41	8.80E-02	9.95E-01
regulation of monocyte chemotactic protein-1 production (GO:0071637)	19	1	.09	+	11.41	8.80E-02	9.96E-01
glomerular visceral epithelial cell differentiation (GO:0072112)	19	1	.09	+	11.41	8.80E-02	9.97E-01
positive regulation of stem cell differentiation (GO:2000738)	19	1	.09	+	11.41	8.80E-02	9.98E-01
response to manganese ion (GO:0010042)	19	1	.09	+	11.41	8.80E-02	9.98E-01
negative regulation of oxidative stress-induced neuron death (GO:1903204)	19	1	.09	+	11.41	8.80E-02	9.99E-01
ion transmembrane transport (GO:0034220)	870	6	4.01	+	1.50	2.99E-01	1.00E00
respiratory burst involved in defense response (GO:0002679)	8	0	.04	-	< 0.01	1.00E00	1.00E00
response to lead ion (GO:0010288)	24	0	.11	-	< 0.01	1.00E00	1.00E00
positive regulation of chronic inflammatory response (GO:0002678)	2	0	.01	-	< 0.01	1.00E00	1.00E00
negative regulation of chronic inflammatory response (GO:0002677)	4	0	.02	-	< 0.01	1.00E00	1.00E00
regulation of chronic inflammatory response (GO:0002676)	7	0	.03	-	< 0.01	1.00E00	1.00E00
positive regulation of acute inflammatory response (GO:0002675)	27	1	.12	+	8.03	1.21E-01	1.00E00
carbohydrate transmembrane transport (GO:0034219)	41	1	.19	+	5.29	1.76E-01	1.00E00
protein hexamerization (GO:0034214)	9	0	.04	-	< 0.01	1.00E00	1.00E00
quinolinate catabolic process (GO:0034213)	1	0	.00	-	< 0.01	1.00E00	1.00E00
positive regulation of T cell anergy (GO:0002669)	5	0	.02	-	< 0.01	1.00E00	1.00E00
regulation of T cell anergy (GO:0002667)	8	0	.04	-	< 0.01	1.00E00	1.00E00
positive regulation of T cell tolerance induction (GO:0002666)	8	0	.04	-	< 0.01	1.00E00	1.00E00
regulation of T cell tolerance induction (GO:0002664)	12	0	.06	-	< 0.01	1.00E00	1.00E00
positive regulation of B cell tolerance induction (GO:0002663)	2	0	.01	-	< 0.01	1.00E00	1.00E00
response to silver ion (GO:0010272)	1	0	.00	-	< 0.01	1.00E00	1.00E00
regulation of B cell tolerance induction (GO:0002661)	2	0	.01	-	< 0.01	1.00E00	1.00E00
positive regulation of peripheral tolerance induction (GO:0002660)	2	0	.01	-	< 0.01	1.00E00	1.00E00
amyloid-beta formation (GO:0034205)	10	0	.05	-	< 0.01	1.00E00	1.00E00
lipid translocation (GO:0034204)	51	0	.24	-	< 0.01	1.00E00	1.00E00
glycolipid translocation (GO:0034203)	1	0	.00	-	< 0.01	1.00E00	1.00E00
response to oleic acid (GO:0034201)	6	0	.03	-	< 0.01	1.00E00	1.00E00
response to selenium ion (GO:0010269)	11	0	.05	-	< 0.01	1.00E00	1.00E00
regulation of peripheral tolerance induction (GO:0002658)	2	0	.01	-	< 0.01	1.00E00	1.00E00
response to vitamin B1 (GO:0010266)	3	0	.01	-	< 0.01	1.00E00	1.00E00
SCF complex assembly (GO:0010265)	6	0	.03	-	< 0.01	1.00E00	1.00E00
positive regulation of tolerance induction dependent upon immune response (GO:0002654)	2	0	.01	-	< 0.01	1.00E00	1.00E00
regulation of tolerance induction dependent upon immune response (GO:0002652)	3	0	.01	-	< 0.01	1.00E00	1.00E00
positive regulation of tolerance induction to self antigen (GO:0002651)	1	0	.00	-	< 0.01	1.00E00	1.00E00
animal organ senescence (GO:0010260)	3	0	.01	-	< 0.01	1.00E00	1.00E00
positive regulation of chromatin assembly or disassembly (GO:0045799)	14	0	.06	-	< 0.01	1.00E00	1.00E00
negative regulation of chromatin assembly or disassembly (GO:0045798)	5	0	.02	-	< 0.01	1.00E00	1.00E00
positive regulation of intestinal cholesterol absorption (GO:0045797)	3	0	.01	-	< 0.01	1.00E00	1.00E00
negative regulation of intestinal cholesterol absorption (GO:0045796)	2	0	.01	-	< 0.01	1.00E00	1.00E00
positive regulation of cell volume (GO:0045795)	1	0	.00	-	< 0.01	1.00E00	1.00E00
negative regulation of cell volume (GO:0045794)	5	0	.02	-	< 0.01	1.00E00	1.00E00
positive regulation of cell size (GO:0045793)	12	0	.06	-	< 0.01	1.00E00	1.00E00
negative regulation of cell size (GO:0045792)	10	0	.05	-	< 0.01	1.00E00	1.00E00
multicellular organism aging (GO:0010259)	35	0	.16	-	< 0.01	1.00E00	1.00E00
regulation of tolerance induction to self antigen (GO:0002649)	1	0	.00	-	< 0.01	1.00E00	1.00E00
positive regulation of central tolerance induction (GO:0002648)	1	0	.00	-	< 0.01	1.00E00	1.00E00
NADH dehydrogenase complex assembly (GO:0010257)	66	0	.30	-	< 0.01	1.00E00	1.00E00
endomembrane system organization (GO:0010256)	530	5	2.44	+	2.05	1.00E-01	1.00E00
regulation of central tolerance induction (GO:0002646)	1	0	.00	-	< 0.01	1.00E00	1.00E00
glucose mediated signaling pathway (GO:0010255)	3	0	.01	-	< 0.01	1.00E00	1.00E00
positive regulation of tolerance induction (GO:0002645)	11	0	.05	-	< 0.01	1.00E00	1.00E00
regulation of tolerance induction (GO:0002643)	18	0	.08	-	< 0.01	1.00E00	1.00E00
positive regulation of cell cycle (GO:0045787)	310	0	1.43	-	< 0.01	4.08E-01	1.00E00
negative regulation of cell cycle (GO:0045786)	454	0	2.09	-	< 0.01	2.77E-01	1.00E00
positive regulation of bone resorption (GO:0045780)	20	1	.09	+	10.84	9.22E-02	1.00E00
positive regulation of immunoglobulin production (GO:0002639)	50	1	.23	+	4.34	2.09E-01	1.00E00
negative regulation of immunoglobulin production (GO:0002638)	13	0	.06	-	< 0.01	1.00E00	1.00E00
regulation of immunoglobulin production (GO:0002637)	73	1	.34	+	2.97	2.89E-01	1.00E00
positive regulation of germinal center formation (GO:0002636)	2	0	.01	-	< 0.01	1.00E00	1.00E00
negative regulation of germinal center formation (GO:0002635)	2	0	.01	-	< 0.01	1.00E00	1.00E00
regulation of germinal center formation (GO:0002634)	8	0	.04	-	< 0.01	1.00E00	1.00E00
negative regulation of bone resorption (GO:0045779)	17	0	.08	-	< 0.01	1.00E00	1.00E00
positive regulation of ossification (GO:0045778)	50	0	.23	-	< 0.01	1.00E00	1.00E00
negative regulation of blood pressure (GO:0045776)	44	0	.20	-	< 0.01	1.00E00	1.00E00
positive regulation of axon extension (GO:0045773)	42	0	.19	-	< 0.01	1.00E00	1.00E00
negative regulation of T cell antigen processing and presentation (GO:0002626)	1	0	.00	-	< 0.01	1.00E00	1.00E00
regulation of T cell antigen processing and presentation (GO:0002625)	2	0	.01	-	< 0.01	1.00E00	1.00E00
vascular transport (GO:0010232)	87	1	.40	+	2.49	3.34E-01	1.00E00
regulation of B cell antigen processing and presentation (GO:0002622)	1	0	.00	-	< 0.01	1.00E00	1.00E00
negative regulation of asymmetric cell division (GO:0045769)	1	0	.00	-	< 0.01	1.00E00	1.00E00
positive regulation of angiogenesis (GO:0045766)	160	2	.74	+	2.71	1.71E-01	1.00E00
negative regulation of cellular amino acid metabolic process (GO:0045763)	3	0	.01	-	< 0.01	1.00E00	1.00E00
positive regulation of adenylate cyclase activity (GO:0045762)	10	0	.05	-	< 0.01	1.00E00	1.00E00
regulation of adenylate cyclase activity (GO:0045761)	33	0	.15	-	< 0.01	1.00E00	1.00E00
positive regulation of action potential (GO:0045760)	7	0	.03	-	< 0.01	1.00E00	1.00E00
negative regulation of macrophage antigen processing and presentation (GO:0002617)	1	0	.00	-	< 0.01	1.00E00	1.00E00
response to lithium ion (GO:0010226)	24	1	.11	+	9.03	1.09E-01	1.00E00
regulation of macrophage antigen processing and presentation (GO:0002616)	1	0	.00	-	< 0.01	1.00E00	1.00E00
response to UV-C (GO:0010225)	16	0	.07	-	< 0.01	1.00E00	1.00E00
response to UV-B (GO:0010224)	17	0	.08	-	< 0.01	1.00E00	1.00E00
negative regulation of action potential (GO:0045759)	6	0	.03	-	< 0.01	1.00E00	1.00E00
negative regulation of Toll signaling pathway (GO:0045751)	1	0	.00	-	< 0.01	1.00E00	1.00E00
maintenance of DNA methylation (GO:0010216)	7	0	.03	-	< 0.01	1.00E00	1.00E00
positive regulation of dendritic cell antigen processing and presentation (GO:0002606)	7	0	.03	-	< 0.01	1.00E00	1.00E00
negative regulation of dendritic cell antigen processing and presentation (GO:0002605)	4	0	.02	-	< 0.01	1.00E00	1.00E00
regulation of dendritic cell antigen processing and presentation (GO:0002604)	11	0	.05	-	< 0.01	1.00E00	1.00E00
response to ionizing radiation (GO:0010212)	148	1	.68	+	1.46	4.98E-01	1.00E00
regulation of hexokinase activity (GO:1903299)	11	0	.05	-	< 0.01	1.00E00	1.00E00
negative regulation of hypoxia-induced intrinsic apoptotic signaling pathway (GO:1903298)	5	0	.02	-	< 0.01	1.00E00	1.00E00
regulation of hypoxia-induced intrinsic apoptotic signaling pathway (GO:1903297)	5	0	.02	-	< 0.01	1.00E00	1.00E00
positive regulation of Notch signaling pathway (GO:0045747)	55	0	.25	-	< 0.01	1.00E00	1.00E00
positive regulation of glutamate secretion, neurotransmission (GO:1903296)	3	0	.01	-	< 0.01	1.00E00	1.00E00
negative regulation of Notch signaling pathway (GO:0045746)	39	0	.18	-	< 0.01	1.00E00	1.00E00
positive regulation of G protein-coupled receptor signaling pathway (GO:0045745)	27	1	.12	+	8.03	1.21E-01	1.00E00
regulation of glutamate secretion, neurotransmission (GO:1903294)	3	0	.01	-	< 0.01	1.00E00	1.00E00
negative regulation of G protein-coupled receptor signaling pathway (GO:0045744)	49	0	.23	-	< 0.01	1.00E00	1.00E00
positive regulation of fibroblast growth factor receptor signaling pathway (GO:0045743)	8	0	.04	-	< 0.01	1.00E00	1.00E00
protein localization to Golgi membrane (GO:1903292)	3	0	.01	-	< 0.01	1.00E00	1.00E00
positive regulation of epidermal growth factor receptor signaling pathway (GO:0045742)	38	0	.18	-	< 0.01	1.00E00	1.00E00
positive regulation of epidermal growth factor-activated receptor activity (GO:0045741)	13	0	.06	-	< 0.01	1.00E00	1.00E00
positive regulation of DNA replication (GO:0045740)	40	0	.18	-	< 0.01	1.00E00	1.00E00
positive regulation of DNA repair (GO:0045739)	75	1	.35	+	2.89	2.96E-01	1.00E00
negative regulation of DNA repair (GO:0045738)	35	0	.16	-	< 0.01	1.00E00	1.00E00
arginine catabolic process to proline (GO:0019493)	1	0	.00	-	< 0.01	1.00E00	1.00E00
positive regulation of cyclin-dependent protein serine/threonine kinase activity (GO:0045737)	33	0	.15	-	< 0.01	1.00E00	1.00E00
negative regulation of cyclin-dependent protein serine/threonine kinase activity (GO:0045736)	29	0	.13	-	< 0.01	1.00E00	1.00E00
positive regulation of hydrogen peroxide catabolic process (GO:1903285)	2	0	.01	-	< 0.01	1.00E00	1.00E00
positive regulation of glutathione peroxidase activity (GO:1903284)	1	0	.00	-	< 0.01	1.00E00	1.00E00
regulation of glutathione peroxidase activity (GO:1903282)	1	0	.00	-	< 0.01	1.00E00	1.00E00
positive regulation of calcium:sodium antiporter activity (GO:1903281)	2	0	.01	-	< 0.01	1.00E00	1.00E00
negative regulation of calcium:sodium antiporter activity (GO:1903280)	1	0	.00	-	< 0.01	1.00E00	1.00E00
respiratory burst (GO:0045730)	22	1	.10	+	9.85	1.00E-01	1.00E00
response to glucagon (GO:0033762)	38	0	.18	-	< 0.01	1.00E00	1.00E00
cerebral cortex radially oriented cell migration (GO:0021799)	34	0	.16	-	< 0.01	1.00E00	1.00E00
forebrain dorsal/ventral pattern formation (GO:0021798)	7	0	.03	-	< 0.01	1.00E00	1.00E00
forebrain anterior/posterior pattern specification (GO:0021797)	3	0	.01	-	< 0.01	1.00E00	1.00E00
cerebral cortex regionalization (GO:0021796)	6	0	.03	-	< 0.01	1.00E00	1.00E00
cerebral cortex cell migration (GO:0021795)	44	0	.20	-	< 0.01	1.00E00	1.00E00
thalamus development (GO:0021794)	14	0	.06	-	< 0.01	1.00E00	1.00E00
chemorepulsion of branchiomotor axon (GO:0021793)	1	0	.00	-	< 0.01	1.00E00	1.00E00
regulation of calcium:sodium antiporter activity (GO:1903279)	3	0	.01	-	< 0.01	1.00E00	1.00E00
respiratory burst after phagocytosis (GO:0045728)	4	0	.02	-	< 0.01	1.00E00	1.00E00
beta-alanine biosynthetic process (GO:0019483)	2	0	.01	-	< 0.01	1.00E00	1.00E00
positive regulation of translation (GO:0045727)	137	2	.63	+	3.16	1.34E-01	1.00E00
beta-alanine metabolic process (GO:0019482)	4	0	.02	-	< 0.01	1.00E00	1.00E00
positive regulation of integrin biosynthetic process (GO:0045726)	3	0	.01	-	< 0.01	1.00E00	1.00E00
L-alanine catabolic process, by transamination (GO:0019481)	1	0	.00	-	< 0.01	1.00E00	1.00E00
positive regulation of glycogen biosynthetic process (GO:0045725)	16	0	.07	-	< 0.01	1.00E00	1.00E00
positive regulation of cilium assembly (GO:0045724)	23	0	.11	-	< 0.01	1.00E00	1.00E00
positive regulation of fatty acid biosynthetic process (GO:0045723)	21	0	.10	-	< 0.01	1.00E00	1.00E00
positive regulation of gluconeogenesis (GO:0045722)	14	0	.06	-	< 0.01	1.00E00	1.00E00
negative regulation of gluconeogenesis (GO:0045721)	17	0	.08	-	< 0.01	1.00E00	1.00E00
negative regulation of integrin biosynthetic process (GO:0045720)	2	0	.01	-	< 0.01	1.00E00	1.00E00
branchiomotor neuron axon guidance (GO:0021785)	6	0	.03	-	< 0.01	1.00E00	1.00E00
postganglionic parasympathetic fiber development (GO:0021784)	2	0	.01	-	< 0.01	1.00E00	1.00E00
preganglionic parasympathetic fiber development (GO:0021783)	16	0	.07	-	< 0.01	1.00E00	1.00E00
glial cell development (GO:0021782)	111	1	.51	+	1.95	4.04E-01	1.00E00
D-amino acid catabolic process (GO:0019478)	2	0	.01	-	< 0.01	1.00E00	1.00E00
glial cell fate commitment (GO:0021781)	13	0	.06	-	< 0.01	1.00E00	1.00E00
L-lysine catabolic process (GO:0019477)	4	0	.02	-	< 0.01	1.00E00	1.00E00
glial cell fate specification (GO:0021780)	4	0	.02	-	< 0.01	1.00E00	1.00E00
negative regulation of glycogen biosynthetic process (GO:0045719)	7	0	.03	-	< 0.01	1.00E00	1.00E00
L-lysine catabolic process to acetyl-CoA (GO:0019474)	4	0	.02	-	< 0.01	1.00E00	1.00E00
negative regulation of fatty acid biosynthetic process (GO:0045717)	15	0	.07	-	< 0.01	1.00E00	1.00E00
4-hydroxyproline metabolic process (GO:0019471)	4	0	.02	-	< 0.01	1.00E00	1.00E00
4-hydroxyproline catabolic process (GO:0019470)	4	0	.02	-	< 0.01	1.00E00	1.00E00
oligodendrocyte cell fate commitment (GO:0021779)	4	0	.02	-	< 0.01	1.00E00	1.00E00
oligodendrocyte cell fate specification (GO:0021778)	4	0	.02	-	< 0.01	1.00E00	1.00E00
smoothened signaling pathway involved in spinal cord motor neuron cell fate specification (GO:0021776)	3	0	.01	-	< 0.01	1.00E00	1.00E00
smoothened signaling pathway involved in ventral spinal cord interneuron specification (GO:0021775)	3	0	.01	-	< 0.01	1.00E00	1.00E00
striatal medium spiny neuron differentiation (GO:0021773)	4	0	.02	-	< 0.01	1.00E00	1.00E00
olfactory bulb development (GO:0021772)	30	0	.14	-	< 0.01	1.00E00	1.00E00
lateral geniculate nucleus development (GO:0021771)	1	0	.00	-	< 0.01	1.00E00	1.00E00
exon-exon junction complex disassembly (GO:1903259)	1	0	.00	-	< 0.01	1.00E00	1.00E00
glycine decarboxylation via glycine cleavage system (GO:0019464)	3	0	.01	-	< 0.01	1.00E00	1.00E00
ectoderm and mesoderm interaction (GO:0007499)	1	0	.00	-	< 0.01	1.00E00	1.00E00
mesoderm development (GO:0007498)	121	0	.56	-	< 0.01	1.00E00	1.00E00
multi-ciliated epithelial cell differentiation (GO:1903251)	9	0	.04	-	< 0.01	1.00E00	1.00E00
posterior midgut development (GO:0007497)	2	0	.01	-	< 0.01	1.00E00	1.00E00
visceral mesoderm-endoderm interaction involved in midgut development (GO:0007495)	1	0	.00	-	< 0.01	1.00E00	1.00E00
midgut development (GO:0007494)	13	0	.06	-	< 0.01	1.00E00	1.00E00
endodermal cell fate determination (GO:0007493)	2	0	.01	-	< 0.01	1.00E00	1.00E00
endoderm development (GO:0007492)	75	0	.35	-	< 0.01	1.00E00	1.00E00
orbitofrontal cortex development (GO:0021769)	3	0	.01	-	< 0.01	1.00E00	1.00E00
nucleus accumbens development (GO:0021768)	1	0	.00	-	< 0.01	1.00E00	1.00E00
mammillary body development (GO:0021767)	1	0	.00	-	< 0.01	1.00E00	1.00E00
hippocampus development (GO:0021766)	81	1	.37	+	2.68	3.15E-01	1.00E00
amygdala development (GO:0021764)	4	0	.02	-	< 0.01	1.00E00	1.00E00
limbic system development (GO:0021761)	109	1	.50	+	1.99	3.98E-01	1.00E00
negative regulation of citrulline biosynthetic process (GO:1903249)	1	0	.00	-	< 0.01	1.00E00	1.00E00
regulation of citrulline biosynthetic process (GO:1903248)	1	0	.00	-	< 0.01	1.00E00	1.00E00
L-cysteine catabolic process to taurine (GO:0019452)	1	0	.00	-	< 0.01	1.00E00	1.00E00
positive regulation of cardiac muscle hypertrophy in response to stress (GO:1903244)	2	0	.01	-	< 0.01	1.00E00	1.00E00
negative regulation of cardiac muscle hypertrophy in response to stress (GO:1903243)	6	0	.03	-	< 0.01	1.00E00	1.00E00
regulation of cardiac muscle hypertrophy in response to stress (GO:1903242)	9	0	.04	-	< 0.01	1.00E00	1.00E00
U2-type prespliceosome assembly (GO:1903241)	3	0	.01	-	< 0.01	1.00E00	1.00E00
globus pallidus development (GO:0021759)	4	0	.02	-	< 0.01	1.00E00	1.00E00
putamen development (GO:0021758)	1	0	.00	-	< 0.01	1.00E00	1.00E00
caudate nucleus development (GO:0021757)	1	0	.00	-	< 0.01	1.00E00	1.00E00
pronephric duct morphogenesis (GO:0039023)	1	0	.00	-	< 0.01	1.00E00	1.00E00
pronephric duct development (GO:0039022)	1	0	.00	-	< 0.01	1.00E00	1.00E00
facial nucleus development (GO:0021754)	1	0	.00	-	< 0.01	1.00E00	1.00E00
pronephric nephron tubule development (GO:0039020)	2	0	.01	-	< 0.01	1.00E00	1.00E00
L-cysteine catabolic process to hypotaurine (GO:0019449)	1	0	.00	-	< 0.01	1.00E00	1.00E00
L-cysteine catabolic process (GO:0019448)	4	0	.02	-	< 0.01	1.00E00	1.00E00
vestibular nucleus development (GO:0021750)	1	0	.00	-	< 0.01	1.00E00	1.00E00
positive regulation of leukocyte tethering or rolling (GO:1903238)	9	0	.04	-	< 0.01	1.00E00	1.00E00
negative regulation of leukocyte tethering or rolling (GO:1903237)	4	0	.02	-	< 0.01	1.00E00	1.00E00
regulation of leukocyte tethering or rolling (GO:1903236)	14	0	.06	-	< 0.01	1.00E00	1.00E00
tryptophan catabolic process to acetyl-CoA (GO:0019442)	2	0	.01	-	< 0.01	1.00E00	1.00E00
positive regulation of calcium ion-dependent exocytosis of neurotransmitter (GO:1903235)	1	0	.00	-	< 0.01	1.00E00	1.00E00
tryptophan catabolic process to kynurenine (GO:0019441)	5	0	.02	-	< 0.01	1.00E00	1.00E00
tryptophan catabolic process to indole-3-acetate (GO:0019440)	1	0	.00	-	< 0.01	1.00E00	1.00E00
regulation of calcium ion-dependent exocytosis of neurotransmitter (GO:1903233)	3	0	.01	-	< 0.01	1.00E00	1.00E00
melanosome assembly (GO:1903232)	6	0	.03	-	< 0.01	1.00E00	1.00E00
pronephric nephron development (GO:0039019)	3	0	.01	-	< 0.01	1.00E00	1.00E00
pattern specification involved in pronephros development (GO:0039017)	2	0	.01	-	< 0.01	1.00E00	1.00E00
cochlear nucleus development (GO:0021747)	3	0	.01	-	< 0.01	1.00E00	1.00E00
embryonic skeletal joint development (GO:0072498)	14	0	.06	-	< 0.01	1.00E00	1.00E00
principal sensory nucleus of trigeminal nerve development (GO:0021740)	2	0	.01	-	< 0.01	1.00E00	1.00E00
triglyceride catabolic process (GO:0019433)	27	0	.12	-	< 0.01	1.00E00	1.00E00
positive regulation of endodermal cell differentiation (GO:1903226)	1	0	.00	-	< 0.01	1.00E00	1.00E00
triglyceride biosynthetic process (GO:0019432)	22	0	.10	-	< 0.01	1.00E00	1.00E00
negative regulation of endodermal cell differentiation (GO:1903225)	3	0	.01	-	< 0.01	1.00E00	1.00E00
regulation of endodermal cell differentiation (GO:1903224)	5	0	.02	-	< 0.01	1.00E00	1.00E00
removal of superoxide radicals (GO:0019430)	13	0	.06	-	< 0.01	1.00E00	1.00E00
positive regulation of oxidative stress-induced neuron death (GO:1903223)	7	0	.03	-	< 0.01	1.00E00	1.00E00
DNA integration (GO:0015074)	17	0	.08	-	< 0.01	1.00E00	1.00E00
pronephric nephron tubule morphogenesis (GO:0039008)	1	0	.00	-	< 0.01	1.00E00	1.00E00
pronephric nephron morphogenesis (GO:0039007)	1	0	.00	-	< 0.01	1.00E00	1.00E00
phospholipid efflux (GO:0033700)	12	0	.06	-	< 0.01	1.00E00	1.00E00
pronephric field specification (GO:0039003)	2	0	.01	-	< 0.01	1.00E00	1.00E00
midbrain-hindbrain boundary maturation (GO:0021732)	1	0	.00	-	< 0.01	1.00E00	1.00E00
allantoin biosynthetic process (GO:0019428)	5	0	.02	-	< 0.01	1.00E00	1.00E00
ammonium transmembrane transport (GO:0072488)	10	0	.05	-	< 0.01	1.00E00	1.00E00
acetyl-CoA biosynthetic process from acetate (GO:0019427)	2	0	.01	-	< 0.01	1.00E00	1.00E00
trigeminal sensory nucleus development (GO:0021730)	2	0	.01	-	< 0.01	1.00E00	1.00E00
negative regulation of protein processing involved in protein targeting to mitochondrion (GO:1903217)	2	0	.01	-	< 0.01	1.00E00	1.00E00
regulation of protein processing involved in protein targeting to mitochondrion (GO:1903216)	2	0	.01	-	< 0.01	1.00E00	1.00E00
negative regulation of protein targeting to mitochondrion (GO:1903215)	6	0	.03	-	< 0.01	1.00E00	1.00E00
regulation of protein targeting to mitochondrion (GO:1903214)	45	1	.21	+	4.82	1.91E-01	1.00E00
positive regulation of the force of heart contraction by chemical signal (GO:0003099)	3	0	.01	-	< 0.01	1.00E00	1.00E00
renal water transport (GO:0003097)	5	0	.02	-	< 0.01	1.00E00	1.00E00
renal sodium ion transport (GO:0003096)	7	0	.03	-	< 0.01	1.00E00	1.00E00
pressure natriuresis (GO:0003095)	3	0	.01	-	< 0.01	1.00E00	1.00E00
glomerular filtration (GO:0003094)	15	0	.07	-	< 0.01	1.00E00	1.00E00
regulation of glomerular filtration (GO:0003093)	11	0	.05	-	< 0.01	1.00E00	1.00E00
renal water homeostasis (GO:0003091)	38	0	.18	-	< 0.01	1.00E00	1.00E00
medullary reticular formation development (GO:0021723)	1	0	.00	-	< 0.01	1.00E00	1.00E00
superior olivary nucleus maturation (GO:0021722)	2	0	.01	-	< 0.01	1.00E00	1.00E00
sulfide oxidation (GO:0019418)	5	0	.02	-	< 0.01	1.00E00	1.00E00
sulfur oxidation (GO:0019417)	2	0	.01	-	< 0.01	1.00E00	1.00E00
acetate biosynthetic process (GO:0019413)	2	0	.01	-	< 0.01	1.00E00	1.00E00
regulation of oxidative stress-induced neuron death (GO:1903203)	28	1	.13	+	7.74	1.25E-01	1.00E00
hindgut morphogenesis (GO:0007442)	6	0	.03	-	< 0.01	1.00E00	1.00E00
foregut morphogenesis (GO:0007440)	9	0	.04	-	< 0.01	1.00E00	1.00E00
negative regulation of systemic arterial blood pressure (GO:0003085)	19	0	.09	-	< 0.01	1.00E00	1.00E00
positive regulation of systemic arterial blood pressure (GO:0003084)	17	0	.08	-	< 0.01	1.00E00	1.00E00
negative regulation of renal output by angiotensin (GO:0003083)	1	0	.00	-	< 0.01	1.00E00	1.00E00
superior olivary nucleus development (GO:0021718)	2	0	.01	-	< 0.01	1.00E00	1.00E00
regulation of systemic arterial blood pressure by renin-angiotensin (GO:0003081)	22	0	.10	-	< 0.01	1.00E00	1.00E00
positive regulation of behavioral fear response (GO:2000987)	7	0	.03	-	< 0.01	1.00E00	1.00E00
dolichol biosynthetic process (GO:0019408)	2	0	.01	-	< 0.01	1.00E00	1.00E00
negative regulation of behavioral fear response (GO:2000986)	1	0	.00	-	< 0.01	1.00E00	1.00E00
hexitol catabolic process (GO:0019407)	1	0	.00	-	< 0.01	1.00E00	1.00E00
hexitol biosynthetic process (GO:0019406)	1	0	.00	-	< 0.01	1.00E00	1.00E00
negative regulation of ATP citrate synthase activity (GO:2000984)	1	0	.00	-	< 0.01	1.00E00	1.00E00
regulation of ATP citrate synthase activity (GO:2000983)	1	0	.00	-	< 0.01	1.00E00	1.00E00
positive regulation of inner ear receptor cell differentiation (GO:2000982)	1	0	.00	-	< 0.01	1.00E00	1.00E00
negative regulation of inner ear receptor cell differentiation (GO:2000981)	4	0	.02	-	< 0.01	1.00E00	1.00E00
galactitol metabolic process (GO:0019402)	1	0	.00	-	< 0.01	1.00E00	1.00E00
regulation of inner ear receptor cell differentiation (GO:2000980)	9	0	.04	-	< 0.01	1.00E00	1.00E00
alditol biosynthetic process (GO:0019401)	7	0	.03	-	< 0.01	1.00E00	1.00E00
alditol metabolic process (GO:0019400)	24	1	.11	+	9.03	1.09E-01	1.00E00
ectodermal digestive tract development (GO:0007439)	2	0	.01	-	< 0.01	1.00E00	1.00E00
mesenchymal-epithelial cell signaling involved in lung development (GO:0060496)	1	0	.00	-	< 0.01	1.00E00	1.00E00
salivary gland morphogenesis (GO:0007435)	28	0	.13	-	< 0.01	1.00E00	1.00E00
cell-cell signaling involved in lung development (GO:0060495)	2	0	.01	-	< 0.01	1.00E00	1.00E00
lung induction (GO:0060492)	3	0	.01	-	< 0.01	1.00E00	1.00E00
salivary gland development (GO:0007431)	30	0	.14	-	< 0.01	1.00E00	1.00E00
lateral sprouting involved in lung morphogenesis (GO:0060490)	1	0	.00	-	< 0.01	1.00E00	1.00E00
regulation of systemic arterial blood pressure (GO:0003073)	100	1	.46	+	2.17	3.72E-01	1.00E00
renal control of peripheral vascular resistance involved in regulation of systemic arterial blood pressure (GO:0003072)	4	0	.02	-	< 0.01	1.00E00	1.00E00
cerebellar granule cell differentiation (GO:0021707)	8	0	.04	-	< 0.01	1.00E00	1.00E00
renal system process involved in regulation of systemic arterial blood pressure (GO:0003071)	24	0	.11	-	< 0.01	1.00E00	1.00E00
regulation of systemic arterial blood pressure by neurotransmitter (GO:0003070)	1	0	.00	-	< 0.01	1.00E00	1.00E00
positive regulation of forebrain neuron differentiation (GO:2000979)	1	0	.00	-	< 0.01	1.00E00	1.00E00
locus ceruleus development (GO:0021703)	1	0	.00	-	< 0.01	1.00E00	1.00E00
negative regulation of forebrain neuron differentiation (GO:2000978)	3	0	.01	-	< 0.01	1.00E00	1.00E00
cerebellar Purkinje cell differentiation (GO:0021702)	12	0	.06	-	< 0.01	1.00E00	1.00E00
regulation of forebrain neuron differentiation (GO:2000977)	5	0	.02	-	< 0.01	1.00E00	1.00E00
developmental maturation (GO:0021700)	235	0	1.08	-	< 0.01	6.30E-01	1.00E00
positive regulation of pro-B cell differentiation (GO:2000975)	1	0	.00	-	< 0.01	1.00E00	1.00E00
negative regulation of pro-B cell differentiation (GO:2000974)	3	0	.01	-	< 0.01	1.00E00	1.00E00
regulation of pro-B cell differentiation (GO:2000973)	8	0	.04	-	< 0.01	1.00E00	1.00E00
negative regulation of detection of glucose (GO:2000971)	1	0	.00	-	< 0.01	1.00E00	1.00E00
regulation of detection of glucose (GO:2000970)	1	0	.00	-	< 0.01	1.00E00	1.00E00
planar dichotomous subdivision of terminal units involved in lung branching morphogenesis (GO:0060489)	1	0	.00	-	< 0.01	1.00E00	1.00E00
orthogonal dichotomous subdivision of terminal units involved in lung branching morphogenesis (GO:0060488)	1	0	.00	-	< 0.01	1.00E00	1.00E00
lung epithelial cell differentiation (GO:0060487)	21	0	.10	-	< 0.01	1.00E00	1.00E00
club cell differentiation (GO:0060486)	4	0	.02	-	< 0.01	1.00E00	1.00E00
mesenchyme development (GO:0060485)	224	2	1.03	+	1.94	2.78E-01	1.00E00
lung-associated mesenchyme development (GO:0060484)	7	0	.03	-	< 0.01	1.00E00	1.00E00
sensory organ development (GO:0007423)	555	1	2.56	-	.39	5.24E-01	1.00E00
peripheral nervous system development (GO:0007422)	79	0	.36	-	< 0.01	1.00E00	1.00E00
protein transport (GO:0015031)	1300	9	6.00	+	1.50	2.02E-01	1.00E00
lobar bronchus development (GO:0060482)	5	0	.02	-	< 0.01	1.00E00	1.00E00
lobar bronchus epithelium development (GO:0060481)	4	0	.02	-	< 0.01	1.00E00	1.00E00
acetylcholine-mediated vasodilation involved in regulation of systemic arterial blood pressure (GO:0003069)	1	0	.00	-	< 0.01	1.00E00	1.00E00
lung goblet cell differentiation (GO:0060480)	3	0	.01	-	< 0.01	1.00E00	1.00E00
regulation of systemic arterial blood pressure by acetylcholine (GO:0003068)	1	0	.00	-	< 0.01	1.00E00	1.00E00
regulation of heart rate by hormone (GO:0003064)	2	0	.01	-	< 0.01	1.00E00	1.00E00
positive regulation of AMPA receptor activity (GO:2000969)	8	0	.04	-	< 0.01	1.00E00	1.00E00
protein deglutathionylation (GO:0080058)	1	0	.00	-	< 0.01	1.00E00	1.00E00
lung cell differentiation (GO:0060479)	22	0	.10	-	< 0.01	1.00E00	1.00E00
ventral midline development (GO:0007418)	4	0	.02	-	< 0.01	1.00E00	1.00E00
acrosomal vesicle exocytosis (GO:0060478)	6	0	.03	-	< 0.01	1.00E00	1.00E00
synapse assembly (GO:0007416)	99	0	.46	-	< 0.01	1.00E00	1.00E00
positive regulation of flagellated sperm motility involved in capacitation (GO:0060474)	3	0	.01	-	< 0.01	1.00E00	1.00E00
axonal fasciculation (GO:0007413)	21	0	.10	-	< 0.01	1.00E00	1.00E00
axon target recognition (GO:0007412)	3	0	.01	-	< 0.01	1.00E00	1.00E00
axon guidance (GO:0007411)	277	1	1.28	-	.78	1.00E00	1.00E00
positive regulation of cytosolic calcium ion concentration involved in egg activation (GO:0060470)	1	0	.00	-	< 0.01	1.00E00	1.00E00
hormonal regulation of the force of heart contraction (GO:0003058)	1	0	.00	-	< 0.01	1.00E00	1.00E00
regulation of the force of heart contraction by chemical signal (GO:0003057)	5	0	.02	-	< 0.01	1.00E00	1.00E00
regulation of vascular associated smooth muscle contraction (GO:0003056)	9	0	.04	-	< 0.01	1.00E00	1.00E00
angiotensin-mediated drinking behavior (GO:0003051)	2	0	.01	-	< 0.01	1.00E00	1.00E00
regulation of systemic arterial blood pressure by atrial natriuretic peptide (GO:0003050)	2	0	.01	-	< 0.01	1.00E00	1.00E00
response to G1 DNA damage checkpoint signaling (GO:0072432)	1	0	.00	-	< 0.01	1.00E00	1.00E00
axonogenesis (GO:0007409)	385	1	1.78	-	.56	1.00E00	1.00E00
negative regulation of neuroblast proliferation (GO:0007406)	6	0	.03	-	< 0.01	1.00E00	1.00E00
heparan sulfate proteoglycan biosynthetic process, enzymatic modification (GO:0015015)	6	0	.03	-	< 0.01	1.00E00	1.00E00
activation of meiosis involved in egg activation (GO:0060466)	1	0	.00	-	< 0.01	1.00E00	1.00E00
neuroblast proliferation (GO:0007405)	28	0	.13	-	< 0.01	1.00E00	1.00E00
heparan sulfate proteoglycan biosynthetic process, polysaccharide chain biosynthetic process (GO:0015014)	8	0	.04	-	< 0.01	1.00E00	1.00E00
pharynx development (GO:0060465)	3	0	.01	-	< 0.01	1.00E00	1.00E00
glial cell fate determination (GO:0007403)	1	0	.00	-	< 0.01	1.00E00	1.00E00
heparan sulfate proteoglycan biosynthetic process (GO:0015012)	22	0	.10	-	< 0.01	1.00E00	1.00E00
lung lobe morphogenesis (GO:0060463)	7	0	.03	-	< 0.01	1.00E00	1.00E00
ganglion mother cell fate determination (GO:0007402)	2	0	.01	-	< 0.01	1.00E00	1.00E00
lung lobe development (GO:0060462)	7	0	.03	-	< 0.01	1.00E00	1.00E00
right lung morphogenesis (GO:0060461)	1	0	.00	-	< 0.01	1.00E00	1.00E00
neuroblast fate determination (GO:0007400)	1	0	.00	-	< 0.01	1.00E00	1.00E00
left lung morphogenesis (GO:0060460)	1	0	.00	-	< 0.01	1.00E00	1.00E00
regulation of systemic arterial blood pressure mediated by a chemical signal (GO:0003044)	46	1	.21	+	4.71	1.95E-01	1.00E00
phenol-containing compound biosynthetic process (GO:0046189)	35	0	.16	-	< 0.01	1.00E00	1.00E00
response to intra-S DNA damage checkpoint signaling (GO:0072429)	4	0	.02	-	< 0.01	1.00E00	1.00E00
response to nitrite (GO:0080033)	1	0	.00	-	< 0.01	1.00E00	1.00E00
response to DNA damage checkpoint signaling (GO:0072423)	7	0	.03	-	< 0.01	1.00E00	1.00E00
left lung development (GO:0060459)	2	0	.01	-	< 0.01	1.00E00	1.00E00
right lung development (GO:0060458)	2	0	.01	-	< 0.01	1.00E00	1.00E00
negative regulation of digestive system process (GO:0060457)	18	0	.08	-	< 0.01	1.00E00	1.00E00
positive regulation of digestive system process (GO:0060456)	15	0	.07	-	< 0.01	1.00E00	1.00E00
somatic sex determination (GO:0018993)	1	0	.00	-	< 0.01	1.00E00	1.00E00
negative regulation of gastric acid secretion (GO:0060455)	7	0	.03	-	< 0.01	1.00E00	1.00E00
germ-line sex determination (GO:0018992)	2	0	.01	-	< 0.01	1.00E00	1.00E00
positive regulation of gastric acid secretion (GO:0060454)	2	0	.01	-	< 0.01	1.00E00	1.00E00
regulation of gastric acid secretion (GO:0060453)	12	0	.06	-	< 0.01	1.00E00	1.00E00
positive regulation of cardiac muscle contraction (GO:0060452)	8	0	.04	-	< 0.01	1.00E00	1.00E00
positive regulation of hindgut contraction (GO:0060450)	1	0	.00	-	< 0.01	1.00E00	1.00E00
detection of oxygen (GO:0003032)	4	0	.02	-	< 0.01	1.00E00	1.00E00
polyol catabolic process (GO:0046174)	28	1	.13	+	7.74	1.25E-01	1.00E00
polyol biosynthetic process (GO:0046173)	48	0	.22	-	< 0.01	1.00E00	1.00E00
response to mitotic cell cycle checkpoint signaling (GO:0072414)	1	0	.00	-	< 0.01	1.00E00	1.00E00
bud elongation involved in lung branching (GO:0060449)	7	0	.03	-	< 0.01	1.00E00	1.00E00
dichotomous subdivision of terminal units involved in lung branching (GO:0060448)	2	0	.01	-	< 0.01	1.00E00	1.00E00
bud outgrowth involved in lung branching (GO:0060447)	3	0	.01	-	< 0.01	1.00E00	1.00E00
branching involved in salivary gland morphogenesis (GO:0060445)	16	0	.07	-	< 0.01	1.00E00	1.00E00
branching involved in mammary gland duct morphogenesis (GO:0060444)	23	0	.11	-	< 0.01	1.00E00	1.00E00
mitochondrial large ribosomal subunit assembly (GO:1902775)	3	0	.01	-	< 0.01	1.00E00	1.00E00
mammary gland morphogenesis (GO:0060443)	44	0	.20	-	< 0.01	1.00E00	1.00E00
late endosome to lysosome transport (GO:1902774)	6	0	.03	-	< 0.01	1.00E00	1.00E00
branching involved in prostate gland morphogenesis (GO:0060442)	11	0	.05	-	< 0.01	1.00E00	1.00E00
epithelial tube branching involved in lung morphogenesis (GO:0060441)	26	0	.12	-	< 0.01	1.00E00	1.00E00
detection of hypoxic conditions in blood by carotid body chemoreceptor signaling (GO:0003029)	1	0	.00	-	< 0.01	1.00E00	1.00E00
trachea formation (GO:0060440)	6	0	.03	-	< 0.01	1.00E00	1.00E00
positive regulation of choline O-acetyltransferase activity (GO:1902771)	1	0	.00	-	< 0.01	1.00E00	1.00E00
regulation of systemic arterial blood pressure by carotid body chemoreceptor signaling (GO:0003027)	1	0	.00	-	< 0.01	1.00E00	1.00E00
regulation of systemic arterial blood pressure by aortic arch baroreceptor feedback (GO:0003026)	1	0	.00	-	< 0.01	1.00E00	1.00E00
regulation of systemic arterial blood pressure by baroreceptor feedback (GO:0003025)	4	0	.02	-	< 0.01	1.00E00	1.00E00
glycerol-3-phosphate catabolic process (GO:0046168)	2	0	.01	-	< 0.01	1.00E00	1.00E00
glycerol-3-phosphate biosynthetic process (GO:0046167)	4	0	.02	-	< 0.01	1.00E00	1.00E00
alcohol catabolic process (GO:0046164)	56	1	.26	+	3.87	2.31E-01	1.00E00
heme a metabolic process (GO:0046160)	2	0	.01	-	< 0.01	1.00E00	1.00E00
activation of protein kinase A activity (GO:0034199)	19	0	.09	-	< 0.01	1.00E00	1.00E00
cellular response to amino acid starvation (GO:0034198)	80	1	.37	+	2.71	3.12E-01	1.00E00
response to DNA integrity checkpoint signaling (GO:0072402)	7	0	.03	-	< 0.01	1.00E00	1.00E00
trichloroethylene metabolic process (GO:0018979)	1	0	.00	-	< 0.01	1.00E00	1.00E00
triglyceride transport (GO:0034197)	5	0	.02	-	< 0.01	1.00E00	1.00E00
acylglycerol transport (GO:0034196)	5	0	.02	-	< 0.01	1.00E00	1.00E00
trachea morphogenesis (GO:0060439)	11	0	.05	-	< 0.01	1.00E00	1.00E00
trachea development (GO:0060438)	19	0	.09	-	< 0.01	1.00E00	1.00E00
regulation of choline O-acetyltransferase activity (GO:1902769)	1	0	.00	-	< 0.01	1.00E00	1.00E00
lung growth (GO:0060437)	6	0	.03	-	< 0.01	1.00E00	1.00E00
bronchiole morphogenesis (GO:0060436)	1	0	.00	-	< 0.01	1.00E00	1.00E00
isoprenoid biosynthetic process via mevalonate (GO:1902767)	2	0	.01	-	< 0.01	1.00E00	1.00E00
bronchiole development (GO:0060435)	6	0	.03	-	< 0.01	1.00E00	1.00E00
skeletal muscle satellite cell migration (GO:1902766)	2	0	.01	-	< 0.01	1.00E00	1.00E00
bronchus morphogenesis (GO:0060434)	2	0	.01	-	< 0.01	1.00E00	1.00E00
bronchus development (GO:0060433)	10	0	.05	-	< 0.01	1.00E00	1.00E00
lung pattern specification process (GO:0060432)	1	0	.00	-	< 0.01	1.00E00	1.00E00
primary lung bud formation (GO:0060431)	1	0	.00	-	< 0.01	1.00E00	1.00E00
lung saccule development (GO:0060430)	9	0	.04	-	< 0.01	1.00E00	1.00E00
positive regulation of chondrocyte development (GO:1902761)	1	0	.00	-	< 0.01	1.00E00	1.00E00
vascular process in circulatory system (GO:0003018)	251	1	1.16	-	.86	1.00E00	1.00E00
lymph circulation (GO:0003017)	2	0	.01	-	< 0.01	1.00E00	1.00E00
respiratory system process (GO:0003016)	22	0	.10	-	< 0.01	1.00E00	1.00E00
renal system process (GO:0003014)	116	0	.54	-	< 0.01	1.00E00	1.00E00
involuntary skeletal muscle contraction (GO:0003011)	3	0	.01	-	< 0.01	1.00E00	1.00E00
voluntary skeletal muscle contraction (GO:0003010)	3	0	.01	-	< 0.01	1.00E00	1.00E00
mRNA methylation (GO:0080009)	16	0	.07	-	< 0.01	1.00E00	1.00E00
positive regulation of sterol import (GO:2000911)	1	0	.00	-	< 0.01	1.00E00	1.00E00
negative regulation of sterol import (GO:2000910)	2	0	.01	-	< 0.01	1.00E00	1.00E00
thiocyanate metabolic process (GO:0018969)	1	0	.00	-	< 0.01	1.00E00	1.00E00
positive regulation of maintenance of mitotic sister chromatid cohesion (GO:0034184)	5	0	.02	-	< 0.01	1.00E00	1.00E00
lung epithelium development (GO:0060428)	31	0	.14	-	< 0.01	1.00E00	1.00E00
negative regulation of maintenance of mitotic sister chromatid cohesion (GO:0034183)	3	0	.01	-	< 0.01	1.00E00	1.00E00
lung connective tissue development (GO:0060427)	1	0	.00	-	< 0.01	1.00E00	1.00E00
propylene metabolic process (GO:0018964)	1	0	.00	-	< 0.01	1.00E00	1.00E00
regulation of maintenance of mitotic sister chromatid cohesion (GO:0034182)	8	0	.04	-	< 0.01	1.00E00	1.00E00
lung vasculature development (GO:0060426)	5	0	.02	-	< 0.01	1.00E00	1.00E00
phthalate metabolic process (GO:0018963)	2	0	.01	-	< 0.01	1.00E00	1.00E00
lung morphogenesis (GO:0060425)	43	0	.20	-	< 0.01	1.00E00	1.00E00
4-nitrophenol metabolic process (GO:0018960)	1	0	.00	-	< 0.01	1.00E00	1.00E00
nuclear pore organization (GO:0006999)	14	0	.06	-	< 0.01	1.00E00	1.00E00
positive regulation of heart growth (GO:0060421)	36	0	.17	-	< 0.01	1.00E00	1.00E00
skeletal muscle contraction (GO:0003009)	30	1	.14	+	7.23	1.33E-01	1.00E00
nuclear envelope organization (GO:0006998)	84	1	.39	+	2.58	3.24E-01	1.00E00
regulation of heart growth (GO:0060420)	65	0	.30	-	< 0.01	1.00E00	1.00E00
positive regulation of cell cycle G2/M phase transition (GO:1902751)	30	0	.14	-	< 0.01	1.00E00	1.00E00
system process (GO:0003008)	2057	12	9.49	+	1.26	3.89E-01	1.00E00
nucleus organization (GO:0006997)	148	1	.68	+	1.46	4.98E-01	1.00E00
negative regulation of cell cycle G2/M phase transition (GO:1902750)	111	0	.51	-	< 0.01	1.00E00	1.00E00
heart morphogenesis (GO:0003007)	241	2	1.11	+	1.80	3.07E-01	1.00E00
developmental process involved in reproduction (GO:0003006)	974	3	4.49	-	.67	6.30E-01	1.00E00
cellular response to nitrogen starvation (GO:0006995)	13	0	.06	-	< 0.01	1.00E00	1.00E00
regionalization (GO:0003002)	317	0	1.46	-	< 0.01	4.09E-01	1.00E00
response to sterol depletion (GO:0006991)	12	0	.06	-	< 0.01	1.00E00	1.00E00
positive regulation of transcription from RNA polymerase II promoter involved in unfolded protein response (GO:0006990)	3	0	.01	-	< 0.01	1.00E00	1.00E00
pigment catabolic process (GO:0046149)	16	0	.07	-	< 0.01	1.00E00	1.00E00
regulation of sterol import (GO:2000909)	4	0	.02	-	< 0.01	1.00E00	1.00E00
tetrahydrobiopterin metabolic process (GO:0046146)	13	0	.06	-	< 0.01	1.00E00	1.00E00
D-alanine family amino acid metabolic process (GO:0046144)	1	0	.00	-	< 0.01	1.00E00	1.00E00
heart growth (GO:0060419)	25	0	.12	-	< 0.01	1.00E00	1.00E00
regulation of cell cycle G2/M phase transition (GO:1902749)	222	0	1.02	-	< 0.01	6.29E-01	1.00E00
positive regulation of lens fiber cell differentiation (GO:1902748)	1	0	.00	-	< 0.01	1.00E00	1.00E00
response to growth hormone (GO:0060416)	35	0	.16	-	< 0.01	1.00E00	1.00E00
negative regulation of lens fiber cell differentiation (GO:1902747)	6	0	.03	-	< 0.01	1.00E00	1.00E00
muscle tissue morphogenesis (GO:0060415)	67	1	.31	+	3.24	2.69E-01	1.00E00
regulation of lens fiber cell differentiation (GO:1902746)	8	0	.04	-	< 0.01	1.00E00	1.00E00
imidazole-containing compound catabolic process (GO:0052805)	1	0	.00	-	< 0.01	1.00E00	1.00E00
aorta smooth muscle tissue morphogenesis (GO:0060414)	3	0	.01	-	< 0.01	1.00E00	1.00E00
positive regulation of lamellipodium organization (GO:1902745)	37	1	.17	+	5.86	1.61E-01	1.00E00
atrial septum morphogenesis (GO:0060413)	15	0	.07	-	< 0.01	1.00E00	1.00E00
negative regulation of lamellipodium organization (GO:1902744)	6	0	.03	-	< 0.01	1.00E00	1.00E00
imidazole-containing compound metabolic process (GO:0052803)	6	0	.03	-	< 0.01	1.00E00	1.00E00
ventricular septum morphogenesis (GO:0060412)	38	0	.18	-	< 0.01	1.00E00	1.00E00
regulation of lamellipodium organization (GO:1902743)	52	1	.24	+	4.17	2.17E-01	1.00E00
cardiac septum morphogenesis (GO:0060411)	66	0	.30	-	< 0.01	1.00E00	1.00E00
apoptotic process involved in development (GO:1902742)	28	0	.13	-	< 0.01	1.00E00	1.00E00
ER overload response (GO:0006983)	13	0	.06	-	< 0.01	1.00E00	1.00E00
response to lipid hydroperoxide (GO:0006982)	3	0	.01	-	< 0.01	1.00E00	1.00E00
negative regulation of vitamin metabolic process (GO:0046137)	7	0	.03	-	< 0.01	1.00E00	1.00E00
positive regulation of vitamin metabolic process (GO:0046136)	4	0	.02	-	< 0.01	1.00E00	1.00E00
pyrimidine nucleoside catabolic process (GO:0046135)	23	0	.11	-	< 0.01	1.00E00	1.00E00
pyrimidine nucleoside biosynthetic process (GO:0046134)	16	0	.07	-	< 0.01	1.00E00	1.00E00
pyrimidine ribonucleoside catabolic process (GO:0046133)	14	0	.06	-	< 0.01	1.00E00	1.00E00
pyrimidine ribonucleoside metabolic process (GO:0046131)	14	0	.06	-	< 0.01	1.00E00	1.00E00
purine ribonucleoside catabolic process (GO:0046130)	7	0	.03	-	< 0.01	1.00E00	1.00E00
toll-like receptor 10 signaling pathway (GO:0034166)	1	0	.00	-	< 0.01	1.00E00	1.00E00
positive regulation of toll-like receptor 9 signaling pathway (GO:0034165)	5	0	.02	-	< 0.01	1.00E00	1.00E00
negative regulation of toll-like receptor 9 signaling pathway (GO:0034164)	4	0	.02	-	< 0.01	1.00E00	1.00E00
regulation of acetylcholine metabolic process (GO:0060408)	1	0	.00	-	< 0.01	1.00E00	1.00E00
regulation of toll-like receptor 9 signaling pathway (GO:0034163)	11	0	.05	-	< 0.01	1.00E00	1.00E00
negative regulation of penile erection (GO:0060407)	1	0	.00	-	< 0.01	1.00E00	1.00E00
toll-like receptor 9 signaling pathway (GO:0034162)	14	0	.06	-	< 0.01	1.00E00	1.00E00
positive regulation of penile erection (GO:0060406)	5	0	.02	-	< 0.01	1.00E00	1.00E00
positive regulation of toll-like receptor 8 signaling pathway (GO:0034161)	3	0	.01	-	< 0.01	1.00E00	1.00E00
regulation of penile erection (GO:0060405)	7	0	.03	-	< 0.01	1.00E00	1.00E00
axonemal microtubule depolymerization (GO:0060404)	1	0	.00	-	< 0.01	1.00E00	1.00E00
calcium ion transport into cytosol (GO:0060402)	73	0	.34	-	< 0.01	1.00E00	1.00E00
cytosolic calcium ion transport (GO:0060401)	90	0	.42	-	< 0.01	1.00E00	1.00E00
positive regulation of chondrocyte proliferation (GO:1902732)	9	0	.04	-	< 0.01	1.00E00	1.00E00
DNA damage response, signal transduction by p53 class mediator resulting in transcription of p21 class mediator (GO:0006978)	14	0	.06	-	< 0.01	1.00E00	1.00E00
negative regulation of growth hormone receptor signaling pathway (GO:0060400)	2	0	.01	-	< 0.01	1.00E00	1.00E00
negative regulation of chondrocyte proliferation (GO:1902731)	4	0	.02	-	< 0.01	1.00E00	1.00E00
DNA damage response, signal transduction by p53 class mediator resulting in cell cycle arrest (GO:0006977)	58	0	.27	-	< 0.01	1.00E00	1.00E00
positive regulation of proteoglycan biosynthetic process (GO:1902730)	5	0	.02	-	< 0.01	1.00E00	1.00E00
DNA damage induced protein phosphorylation (GO:0006975)	8	0	.04	-	< 0.01	1.00E00	1.00E00
cellular response to DNA damage stimulus (GO:0006974)	793	3	3.66	-	.82	1.00E00	1.00E00
hyperosmotic response (GO:0006972)	24	1	.11	+	9.03	1.09E-01	1.00E00
hypotonic response (GO:0006971)	11	0	.05	-	< 0.01	1.00E00	1.00E00
response to osmotic stress (GO:0006970)	76	1	.35	+	2.85	2.99E-01	1.00E00
purine ribonucleoside metabolic process (GO:0046128)	22	1	.10	+	9.85	1.00E-01	1.00E00
pyrimidine deoxyribonucleoside catabolic process (GO:0046127)	1	0	.00	-	< 0.01	1.00E00	1.00E00
pyrimidine deoxyribonucleoside biosynthetic process (GO:0046126)	2	0	.01	-	< 0.01	1.00E00	1.00E00
pyrimidine deoxyribonucleoside metabolic process (GO:0046125)	5	0	.02	-	< 0.01	1.00E00	1.00E00
purine deoxyribonucleoside catabolic process (GO:0046124)	4	0	.02	-	< 0.01	1.00E00	1.00E00
purine deoxyribonucleoside metabolic process (GO:0046122)	5	0	.02	-	< 0.01	1.00E00	1.00E00
deoxyribonucleoside catabolic process (GO:0046121)	6	0	.03	-	< 0.01	1.00E00	1.00E00
deoxyribonucleoside biosynthetic process (GO:0046120)	2	0	.01	-	< 0.01	1.00E00	1.00E00
regulation of toll-like receptor 8 signaling pathway (GO:0034159)	3	0	.01	-	< 0.01	1.00E00	1.00E00
toll-like receptor 8 signaling pathway (GO:0034158)	2	0	.01	-	< 0.01	1.00E00	1.00E00
positive regulation of toll-like receptor 7 signaling pathway (GO:0034157)	6	0	.03	-	< 0.01	1.00E00	1.00E00
negative regulation of toll-like receptor 7 signaling pathway (GO:0034156)	1	0	.00	-	< 0.01	1.00E00	1.00E00
regulation of toll-like receptor 7 signaling pathway (GO:0034155)	7	0	.03	-	< 0.01	1.00E00	1.00E00
toll-like receptor 7 signaling pathway (GO:0034154)	5	0	.02	-	< 0.01	1.00E00	1.00E00
negative regulation of proteoglycan biosynthetic process (GO:1902729)	1	0	.00	-	< 0.01	1.00E00	1.00E00
positive regulation of growth factor dependent skeletal muscle satellite cell proliferation (GO:1902728)	2	0	.01	-	< 0.01	1.00E00	1.00E00
regulation of toll-like receptor 6 signaling pathway (GO:0034151)	1	0	.00	-	< 0.01	1.00E00	1.00E00
toll-like receptor 6 signaling pathway (GO:0034150)	1	0	.00	-	< 0.01	1.00E00	1.00E00
negative regulation of satellite cell differentiation (GO:1902725)	4	0	.02	-	< 0.01	1.00E00	1.00E00
positive regulation of skeletal muscle satellite cell proliferation (GO:1902724)	2	0	.01	-	< 0.01	1.00E00	1.00E00
negative regulation of skeletal muscle satellite cell proliferation (GO:1902723)	4	0	.02	-	< 0.01	1.00E00	1.00E00
positive regulation of prolactin secretion (GO:1902722)	3	0	.01	-	< 0.01	1.00E00	1.00E00
cellular defense response (GO:0006968)	53	1	.24	+	4.09	2.20E-01	1.00E00
positive regulation of biosynthetic process of antibacterial peptides active against Gram-positive bacteria (GO:0006965)	1	0	.00	-	< 0.01	1.00E00	1.00E00
positive regulation of antibacterial peptide biosynthetic process (GO:0006963)	1	0	.00	-	< 0.01	1.00E00	1.00E00
nucleobase catabolic process (GO:0046113)	5	0	.02	-	< 0.01	1.00E00	1.00E00
xanthine biosynthetic process (GO:0046111)	1	0	.00	-	< 0.01	1.00E00	1.00E00
xanthine metabolic process (GO:0046110)	2	0	.01	-	< 0.01	1.00E00	1.00E00
negative regulation of toll-like receptor 5 signaling pathway (GO:0034148)	1	0	.00	-	< 0.01	1.00E00	1.00E00
regulation of toll-like receptor 5 signaling pathway (GO:0034147)	1	0	.00	-	< 0.01	1.00E00	1.00E00
toll-like receptor 5 signaling pathway (GO:0034146)	1	0	.00	-	< 0.01	1.00E00	1.00E00
protein localization to spindle pole body (GO:0071988)	1	0	.00	-	< 0.01	1.00E00	1.00E00
positive regulation of toll-like receptor 4 signaling pathway (GO:0034145)	12	0	.06	-	< 0.01	1.00E00	1.00E00
negative regulation of toll-like receptor 4 signaling pathway (GO:0034144)	11	0	.05	-	< 0.01	1.00E00	1.00E00
regulation of toll-like receptor 4 signaling pathway (GO:0034143)	24	0	.11	-	< 0.01	1.00E00	1.00E00
multivesicular body sorting pathway (GO:0071985)	37	0	.17	-	< 0.01	1.00E00	1.00E00
toll-like receptor 4 signaling pathway (GO:0034142)	22	0	.10	-	< 0.01	1.00E00	1.00E00
positive regulation of toll-like receptor 3 signaling pathway (GO:0034141)	7	0	.03	-	< 0.01	1.00E00	1.00E00
negative regulation of toll-like receptor 3 signaling pathway (GO:0034140)	2	0	.01	-	< 0.01	1.00E00	1.00E00
humoral immune response (GO:0006959)	386	1	1.78	-	.56	1.00E00	1.00E00
complement activation, classical pathway (GO:0006958)	161	0	.74	-	< 0.01	1.00E00	1.00E00
complement activation, alternative pathway (GO:0006957)	15	0	.07	-	< 0.01	1.00E00	1.00E00
complement activation (GO:0006956)	177	0	.82	-	< 0.01	1.00E00	1.00E00
inflammatory response (GO:0006954)	498	2	2.30	-	.87	1.00E00	1.00E00
acute-phase response (GO:0006953)	42	0	.19	-	< 0.01	1.00E00	1.00E00
defense response (GO:0006952)	1426	10	6.58	+	1.52	1.58E-01	1.00E00
uridine metabolic process (GO:0046108)	2	0	.01	-	< 0.01	1.00E00	1.00E00
thymidine biosynthetic process (GO:0046105)	2	0	.01	-	< 0.01	1.00E00	1.00E00
thymidine metabolic process (GO:0046104)	5	0	.02	-	< 0.01	1.00E00	1.00E00
inosine biosynthetic process (GO:0046103)	3	0	.01	-	< 0.01	1.00E00	1.00E00
inosine metabolic process (GO:0046102)	5	0	.02	-	< 0.01	1.00E00	1.00E00
negative regulation of antigen processing and presentation of peptide antigen via MHC class I (GO:0002590)	2	0	.01	-	< 0.01	1.00E00	1.00E00
regulation of toll-like receptor 3 signaling pathway (GO:0034139)	8	0	.04	-	< 0.01	1.00E00	1.00E00
toll-like receptor 3 signaling pathway (GO:0034138)	12	0	.06	-	< 0.01	1.00E00	1.00E00
positive regulation of toll-like receptor 2 signaling pathway (GO:0034137)	7	0	.03	-	< 0.01	1.00E00	1.00E00
negative regulation of toll-like receptor 2 signaling pathway (GO:0034136)	7	0	.03	-	< 0.01	1.00E00	1.00E00
regulation of toll-like receptor 2 signaling pathway (GO:0034135)	13	0	.06	-	< 0.01	1.00E00	1.00E00
nitrobenzene metabolic process (GO:0018916)	4	0	.02	-	< 0.01	1.00E00	1.00E00
toll-like receptor 2 signaling pathway (GO:0034134)	5	0	.02	-	< 0.01	1.00E00	1.00E00
cell gliding (GO:0071976)	1	0	.00	-	< 0.01	1.00E00	1.00E00
toll-like receptor 1 signaling pathway (GO:0034130)	1	0	.00	-	< 0.01	1.00E00	1.00E00
extracellular exosome assembly (GO:0071971)	1	0	.00	-	< 0.01	1.00E00	1.00E00
benzene metabolic process (GO:0018910)	1	0	.00	-	< 0.01	1.00E00	1.00E00
induction by virus of host cell-cell fusion (GO:0006948)	1	0	.00	-	< 0.01	1.00E00	1.00E00
regulation of striated muscle contraction (GO:0006942)	91	1	.42	+	2.38	3.46E-01	1.00E00
regulation of antigen processing and presentation of peptide antigen via MHC class I (GO:0002589)	2	0	.01	-	< 0.01	1.00E00	1.00E00
regulation of smooth muscle contraction (GO:0006940)	60	0	.28	-	< 0.01	1.00E00	1.00E00
positive regulation of antigen processing and presentation of peptide antigen via MHC class II (GO:0002588)	2	0	.01	-	< 0.01	1.00E00	1.00E00
negative regulation of antigen processing and presentation of peptide antigen via MHC class II (GO:0002587)	2	0	.01	-	< 0.01	1.00E00	1.00E00
regulation of antigen processing and presentation of peptide antigen via MHC class II (GO:0002586)	4	0	.02	-	< 0.01	1.00E00	1.00E00
positive regulation of antigen processing and presentation of peptide antigen (GO:0002585)	2	0	.01	-	< 0.01	1.00E00	1.00E00
negative regulation of antigen processing and presentation of peptide antigen (GO:0002584)	4	0	.02	-	< 0.01	1.00E00	1.00E00
response to ozone (GO:0010193)	4	0	.02	-	< 0.01	1.00E00	1.00E00
regulation of antigen processing and presentation of peptide antigen (GO:0002583)	6	0	.03	-	< 0.01	1.00E00	1.00E00
positive regulation of antigen processing and presentation of peptide or polysaccharide antigen via MHC class II (GO:0002582)	2	0	.01	-	< 0.01	1.00E00	1.00E00
negative regulation of antigen processing and presentation of peptide or polysaccharide antigen via MHC class II (GO:0002581)	3	0	.01	-	< 0.01	1.00E00	1.00E00
regulation of antigen processing and presentation of peptide or polysaccharide antigen via MHC class II (GO:0002580)	5	0	.02	-	< 0.01	1.00E00	1.00E00
negative regulation of MyD88-independent toll-like receptor signaling pathway (GO:0034128)	7	0	.03	-	< 0.01	1.00E00	1.00E00
regulation of MyD88-independent toll-like receptor signaling pathway (GO:0034127)	8	0	.04	-	< 0.01	1.00E00	1.00E00
negative regulation of MyD88-dependent toll-like receptor signaling pathway (GO:0034125)	2	0	.01	-	< 0.01	1.00E00	1.00E00
regulation of MyD88-dependent toll-like receptor signaling pathway (GO:0034124)	4	0	.02	-	< 0.01	1.00E00	1.00E00
fungal-type cell wall polysaccharide metabolic process (GO:0071966)	1	0	.00	-	< 0.01	1.00E00	1.00E00
positive regulation of toll-like receptor signaling pathway (GO:0034123)	28	0	.13	-	< 0.01	1.00E00	1.00E00
ether metabolic process (GO:0018904)	27	1	.12	+	8.03	1.21E-01	1.00E00
negative regulation of toll-like receptor signaling pathway (GO:0034122)	41	0	.19	-	< 0.01	1.00E00	1.00E00
regulation of toll-like receptor signaling pathway (GO:0034121)	75	0	.35	-	< 0.01	1.00E00	1.00E00
establishment or maintenance of cell polarity regulating cell shape (GO:0071963)	2	0	.01	-	< 0.01	1.00E00	1.00E00
mitotic sister chromatid cohesion, centromeric (GO:0071962)	3	0	.01	-	< 0.01	1.00E00	1.00E00
smooth muscle contraction (GO:0006939)	49	0	.23	-	< 0.01	1.00E00	1.00E00
regulation of muscle contraction (GO:0006937)	161	2	.74	+	2.69	1.72E-01	1.00E00
chemotaxis (GO:0006935)	547	3	2.52	+	1.19	7.42E-01	1.00E00
negative regulation of cell adhesion involved in substrate-bound cell migration (GO:0006933)	2	0	.01	-	< 0.01	1.00E00	1.00E00
substrate-dependent cell migration, cell attachment to substrate (GO:0006931)	1	0	.00	-	< 0.01	1.00E00	1.00E00
vitamin E biosynthetic process (GO:0010189)	1	0	.00	-	< 0.01	1.00E00	1.00E00
positive regulation of antigen processing and presentation (GO:0002579)	10	0	.05	-	< 0.01	1.00E00	1.00E00
substrate-dependent cell migration, cell extension (GO:0006930)	9	0	.04	-	< 0.01	1.00E00	1.00E00
negative regulation of antigen processing and presentation (GO:0002578)	9	0	.04	-	< 0.01	1.00E00	1.00E00
regulation of antigen processing and presentation (GO:0002577)	21	0	.10	-	< 0.01	1.00E00	1.00E00
positive regulation of cellular defense response (GO:0010186)	1	0	.00	-	< 0.01	1.00E00	1.00E00
regulation of cellular defense response (GO:0010185)	1	0	.00	-	< 0.01	1.00E00	1.00E00
basophil chemotaxis (GO:0002575)	1	0	.00	-	< 0.01	1.00E00	1.00E00
myeloid leukocyte differentiation (GO:0002573)	123	1	.57	+	1.76	4.36E-01	1.00E00
sugar mediated signaling pathway (GO:0010182)	3	0	.01	-	< 0.01	1.00E00	1.00E00
pro-T cell differentiation (GO:0002572)	2	0	.01	-	< 0.01	1.00E00	1.00E00
positive regulation of heterotypic cell-cell adhesion (GO:0034116)	16	0	.07	-	< 0.01	1.00E00	1.00E00
negative regulation of heterotypic cell-cell adhesion (GO:0034115)	10	0	.05	-	< 0.01	1.00E00	1.00E00
regulation of heterotypic cell-cell adhesion (GO:0034114)	25	0	.12	-	< 0.01	1.00E00	1.00E00
heterotypic cell-cell adhesion (GO:0034113)	35	0	.16	-	< 0.01	1.00E00	1.00E00
recycling endosome to Golgi transport (GO:0071955)	2	0	.01	-	< 0.01	1.00E00	1.00E00
negative regulation of homotypic cell-cell adhesion (GO:0034111)	14	0	.06	-	< 0.01	1.00E00	1.00E00
conversion of methionyl-tRNA to N-formyl-methionyl-tRNA (GO:0071951)	1	0	.00	-	< 0.01	1.00E00	1.00E00
substrate-dependent cell migration (GO:0006929)	20	0	.09	-	< 0.01	1.00E00	1.00E00
inflammatory cell apoptotic process (GO:0006925)	6	0	.03	-	< 0.01	1.00E00	1.00E00
activation-induced cell death of T cells (GO:0006924)	6	0	.03	-	< 0.01	1.00E00	1.00E00
cellular component disassembly involved in execution phase of apoptosis (GO:0006921)	27	0	.12	-	< 0.01	1.00E00	1.00E00
[truncated: 13,808 more rows]

## Sheet: GO Molecular function
GO molecular function complete	Homo sapiens - REFLIST (20595)	upload_1 (95)	upload_1 (expected)	upload_1 (over/under)	upload_1 (fold Enrichment)	upload_1 (raw P-value)	upload_1 (FDR)
cadherin binding (GO:0045296)	323	17	1.49	+	11.41	2.51E-13	1.22E-09	FDR < 0.05
cell adhesion molecule binding (GO:0050839)	537	20	2.48	+	8.07	7.48E-13	1.82E-09
RNA binding (GO:0003723)	1686	32	7.78	+	4.11	2.21E-12	3.58E-09
small molecule binding (GO:0036094)	2507	37	11.56	+	3.20	3.65E-11	4.44E-08
protein binding (GO:0005515)	14333	90	66.11	+	1.36	1.76E-09	1.71E-06
organic cyclic compound binding (GO:0097159)	6017	56	27.76	+	2.02	2.27E-09	1.84E-06
heterocyclic compound binding (GO:1901363)	5937	55	27.39	+	2.01	4.40E-09	3.06E-06
enzyme binding (GO:0019899)	2050	30	9.46	+	3.17	6.59E-09	3.21E-06
nucleoside phosphate binding (GO:1901265)	2171	31	10.01	+	3.10	5.97E-09	3.22E-06
nucleotide binding (GO:0000166)	2170	31	10.01	+	3.10	5.90E-09	3.59E-06
binding (GO:0005488)	16501	94	76.12	+	1.23	3.45E-08	1.53E-05
structural constituent of cytoskeleton (GO:0005200)	104	8	.48	+	16.68	4.71E-08	1.91E-05
protein-containing complex binding (GO:0044877)	1303	22	6.01	+	3.66	1.04E-07	3.90E-05
catalytic activity (GO:0003824)	5637	50	26.00	+	1.92	2.14E-07	7.43E-05
anion binding (GO:0043168)	2408	30	11.11	+	2.70	2.39E-07	7.74E-05
identical protein binding (GO:0042802)	2107	27	9.72	+	2.78	6.87E-07	2.09E-04
actin filament binding (GO:0051015)	216	9	1.00	+	9.03	9.47E-07	2.71E-04
actin binding (GO:0003779)	453	12	2.09	+	5.74	1.46E-06	3.73E-04
purine ribonucleotide binding (GO:0032555)	1910	25	8.81	+	2.84	1.38E-06	3.73E-04
ribonucleotide binding (GO:0032553)	1927	25	8.89	+	2.81	1.62E-06	3.75E-04
purine nucleotide binding (GO:0017076)	1925	25	8.88	+	2.82	1.59E-06	3.87E-04
cytoskeletal protein binding (GO:0008092)	1003	17	4.63	+	3.67	3.55E-06	7.85E-04
purine ribonucleoside triphosphate binding (GO:0035639)	1839	23	8.48	+	2.71	8.63E-06	1.82E-03
carbohydrate derivative binding (GO:0097367)	2272	26	10.48	+	2.48	9.34E-06	1.89E-03
kinase binding (GO:0019900)	765	14	3.53	+	3.97	1.24E-05	2.41E-03
structural molecule activity (GO:0005198)	707	13	3.26	+	3.99	2.48E-05	4.17E-03
adenyl ribonucleotide binding (GO:0032559)	1557	20	7.18	+	2.78	2.61E-05	4.23E-03
Unclassified (UNCLASSIFIED)	2353	0	10.85	-	< 0.01	2.44E-05	4.24E-03
protein dimerization activity (GO:0046983)	1040	16	4.80	+	3.34	2.33E-05	4.36E-03
molecular_function (GO:0003674)	18242	95	84.15	+	1.13	2.44E-05	4.40E-03
adenyl nucleotide binding (GO:0030554)	1570	20	7.24	+	2.76	2.94E-05	4.60E-03
protein-disulfide reductase activity (GO:0015035)	36	4	.17	+	24.09	3.36E-05	5.10E-03
ADP binding (GO:0043531)	37	4	.17	+	23.44	3.71E-05	5.46E-03
oxidoreductase activity (GO:0016491)	752	13	3.47	+	3.75	4.65E-05	6.64E-03
disulfide oxidoreductase activity (GO:0015036)	41	4	.19	+	21.15	5.38E-05	7.47E-03
antioxidant activity (GO:0016209)	89	5	.41	+	12.18	7.30E-05	9.85E-03
translation factor activity, RNA binding (GO:0008135)	92	5	.42	+	11.78	8.47E-05	1.11E-02
protein domain specific binding (GO:0019904)	700	12	3.23	+	3.72	1.01E-04	1.29E-02
ATP binding (GO:0005524)	1493	18	6.89	+	2.61	1.57E-04	1.96E-02
ligase activity (GO:0016874)	170	6	.78	+	7.65	1.62E-04	1.96E-02
NAD binding (GO:0051287)	57	4	.26	+	15.21	1.78E-04	2.06E-02
oxidoreductase activity, acting on a sulfur group of donors (GO:0016667)	57	4	.26	+	15.21	1.78E-04	2.11E-02
scaffold protein binding (GO:0097110)	60	4	.28	+	14.45	2.15E-04	2.43E-02
pyrophosphatase activity (GO:0016462)	545	10	2.51	+	3.98	2.33E-04	2.57E-02
translation regulator activity, nucleic acid binding (GO:0090079)	116	5	.54	+	9.34	2.40E-04	2.59E-02
hydrolase activity, acting on acid anhydrides (GO:0016817)	557	10	2.57	+	3.89	2.76E-04	2.80E-02
hydrolase activity, acting on acid anhydrides, in phosphorus-containing anhydrides (GO:0016818)	556	10	2.56	+	3.90	2.72E-04	2.82E-02
hydro-lyase activity (GO:0016836)	64	4	.30	+	13.55	2.71E-04	2.87E-02
translation elongation factor activity (GO:0003746)	26	3	.12	+	25.01	3.14E-04	3.12E-02
oxidoreductase activity, acting on the CH-OH group of donors, NAD or NADP as acceptor (GO:0016616)	126	5	.58	+	8.60	3.46E-04	3.30E-02
protein kinase binding (GO:0019901)	684	11	3.16	+	3.49	3.42E-04	3.33E-02
transketolase or transaldolase activity (GO:0016744)	5	2	.02	+	86.72	4.32E-04	3.96E-02
acetyl-CoA C-acetyltransferase activity (GO:0003985)	5	2	.02	+	86.72	4.32E-04	4.04E-02
virus receptor activity (GO:0001618)	76	4	.35	+	11.41	5.05E-04	4.55E-02
oxidoreductase activity, acting on CH-OH group of donors (GO:0016614)	138	5	.64	+	7.85	5.17E-04	4.57E-02
exogenous protein binding (GO:0140272)	77	4	.36	+	11.26	5.30E-04	4.60E-02
C3HC4-type RING finger domain binding (GO:0055131)	6	2	.03	+	72.26	5.74E-04	4.81E-02
magnesium ion binding (GO:0000287)	218	6	1.01	+	5.97	5.87E-04	4.84E-02
C-acetyltransferase activity (GO:0016453)	6	2	.03	+	72.26	5.74E-04	4.89E-02
carbon-oxygen lyase activity (GO:0016835)	80	4	.37	+	10.84	6.08E-04	4.92E-02
translation regulator activity (GO:0045182)	148	5	.68	+	7.32	7.03E-04	5.60E-02
acetyl-CoA C-acyltransferase activity (GO:0003988)	7	2	.03	+	61.94	7.35E-04	5.77E-02
protein heterodimerization activity (GO:0046982)	321	7	1.48	+	4.73	7.92E-04	6.11E-02
P-type sodium:potassium-exchanging transporter activity (GO:0005391)	8	2	.04	+	54.20	9.17E-04	6.75E-02
P-type sodium transporter activity (GO:0008554)	8	2	.04	+	54.20	9.17E-04	6.86E-02
peroxiredoxin activity (GO:0051920)	8	2	.04	+	54.20	9.17E-04	6.96E-02
nucleic acid binding (GO:0003676)	3984	32	18.38	+	1.74	9.92E-04	7.20E-02
P-type potassium transmembrane transporter activity (GO:0008556)	9	2	.04	+	48.18	1.12E-03	7.99E-02
aminoacyl-tRNA ligase activity (GO:0004812)	42	3	.19	+	15.48	1.16E-03	8.04E-02
ligase activity, forming carbon-oxygen bonds (GO:0016875)	42	3	.19	+	15.48	1.16E-03	8.15E-02
ion binding (GO:0043167)	6067	43	27.99	+	1.54	1.43E-03	9.67E-02
protein homodimerization activity (GO:0042803)	692	10	3.19	+	3.13	1.43E-03	9.79E-02
protein-disulfide reductase (NAD(P)) activity (GO:0047134)	11	2	.05	+	39.42	1.57E-03	1.05E-01
potassium ion binding (GO:0030955)	12	2	.06	+	36.13	1.83E-03	1.20E-01
DNA-binding transcription factor activity (GO:0003700)	1446	0	6.67	-	< 0.01	1.86E-03	1.21E-01
nucleoside-triphosphatase activity (GO:0017111)	487	8	2.25	+	3.56	2.00E-03	1.28E-01
phospholipase inhibitor activity (GO:0004859)	13	2	.06	+	33.35	2.11E-03	1.33E-01
S100 protein binding (GO:0044548)	14	2	.06	+	30.97	2.40E-03	1.48E-01
oxidoreductase activity, acting on a sulfur group of donors, NAD(P) as acceptor (GO:0016668)	14	2	.06	+	30.97	2.40E-03	1.50E-01
lyase activity (GO:0016829)	199	5	.92	+	5.45	2.51E-03	1.52E-01
unfolded protein binding (GO:0051082)	121	4	.56	+	7.17	2.65E-03	1.59E-01
oxidoreductase activity, acting on peroxide as acceptor (GO:0016684)	58	3	.27	+	11.21	2.78E-03	1.65E-01
DNA-binding transcription factor activity, RNA polymerase II-specific (GO:0000981)	1394	0	6.43	-	< 0.01	2.97E-03	1.74E-01
alkali metal ion binding (GO:0031420)	17	2	.08	+	25.50	3.39E-03	1.94E-01
NAD+ binding (GO:0070403)	17	2	.08	+	25.50	3.39E-03	1.96E-01
cadherin binding involved in cell-cell adhesion (GO:0098641)	18	2	.08	+	24.09	3.76E-03	2.10E-01
lipase inhibitor activity (GO:0055102)	18	2	.08	+	24.09	3.76E-03	2.12E-01
ion channel binding (GO:0044325)	137	4	.63	+	6.33	4.07E-03	2.25E-01
intramolecular oxidoreductase activity, transposing S-S bonds (GO:0016864)	20	2	.09	+	21.68	4.54E-03	2.43E-01
collagen binding (GO:0005518)	70	3	.32	+	9.29	4.62E-03	2.44E-01
protein disulfide isomerase activity (GO:0003756)	20	2	.09	+	21.68	4.54E-03	2.45E-01
C-acyltransferase activity (GO:0016408)	20	2	.09	+	21.68	4.54E-03	2.48E-01
integrin binding (GO:0005178)	147	4	.68	+	5.90	5.19E-03	2.71E-01
fatty-acyl-CoA binding (GO:0000062)	22	2	.10	+	19.71	5.39E-03	2.76E-01
myosin binding (GO:0017022)	74	3	.34	+	8.79	5.37E-03	2.78E-01
fatty acid derivative binding (GO:1901567)	23	2	.11	+	18.85	5.84E-03	2.90E-01
P-type ion transporter activity (GO:0015662)	23	2	.11	+	18.85	5.84E-03	2.93E-01
P-type transmembrane transporter activity (GO:0140358)	23	2	.11	+	18.85	5.84E-03	2.96E-01
acyl-CoA binding (GO:0120227)	25	2	.12	+	17.34	6.80E-03	3.34E-01
double-stranded DNA binding (GO:0003690)	1686	1	7.78	-	.13	7.00E-03	3.40E-01
diiodophenylpyruvate reductase activity (GO:0047860)	1	1	.00	+	> 100	9.16E-03	3.54E-01
transaldolase activity (GO:0004801)	1	1	.00	+	> 100	9.16E-03	3.56E-01
glyoxalase (glycolic acid-forming) activity (GO:1990422)	1	1	.00	+	> 100	9.16E-03	3.59E-01
glycine-tRNA ligase activity (GO:0004820)	1	1	.00	+	> 100	9.16E-03	3.62E-01
tyrosine 3-monooxygenase activator activity (GO:0036470)	1	1	.00	+	> 100	9.16E-03	3.65E-01
L-dopa decarboxylase activator activity (GO:0036478)	1	1	.00	+	> 100	9.16E-03	3.68E-01
protein deglycase activity (GO:0036524)	1	1	.00	+	> 100	9.16E-03	3.71E-01
transcription cis-regulatory region binding (GO:0000976)	1528	1	7.05	-	.14	9.79E-03	3.72E-01
fumarate hydratase activity (GO:0004333)	1	1	.00	+	> 100	9.16E-03	3.74E-01
transcription regulatory region nucleic acid binding (GO:0001067)	1530	1	7.06	-	.14	9.79E-03	3.75E-01
glycerone kinase activity (GO:0004371)	1	1	.00	+	> 100	9.16E-03	3.78E-01
hypoxanthine phosphoribosyltransferase activity (GO:0004422)	1	1	.00	+	> 100	9.16E-03	3.81E-01
triokinase activity (GO:0050354)	1	1	.00	+	> 100	9.16E-03	3.84E-01
sequence-specific double-stranded DNA binding (GO:1990837)	1591	1	7.34	-	.14	1.02E-02	3.85E-01
complement component C3a binding (GO:0001850)	1	1	.00	+	> 100	9.16E-03	3.87E-01
denatured protein binding (GO:0031249)	1	1	.00	+	> 100	9.16E-03	3.91E-01
guanine phosphoribosyltransferase activity (GO:0052657)	1	1	.00	+	> 100	9.16E-03	3.94E-01
S-nitrosoglutathione binding (GO:0035730)	1	1	.00	+	> 100	9.16E-03	3.98E-01
isomerase activity (GO:0016853)	169	4	.78	+	5.13	8.33E-03	4.01E-01
dinitrosyl-iron complex binding (GO:0035731)	1	1	.00	+	> 100	9.16E-03	4.01E-01
phosphogluconate dehydrogenase (decarboxylating) activity (GO:0004616)	1	1	.00	+	> 100	9.16E-03	4.05E-01
ATPase binding (GO:0051117)	88	3	.41	+	7.39	8.51E-03	4.06E-01
phosphoribosylamine-glycine ligase activity (GO:0004637)	1	1	.00	+	> 100	9.16E-03	4.09E-01
phosphoribosylformylglycinamidine cyclo-ligase activity (GO:0004641)	1	1	.00	+	> 100	9.16E-03	4.12E-01
misfolded protein binding (GO:0051787)	29	2	.13	+	14.95	8.90E-03	4.16E-01
phosphoribosylglycinamide formyltransferase activity (GO:0004644)	1	1	.00	+	> 100	9.16E-03	4.16E-01
GTP binding (GO:0005525)	381	6	1.76	+	3.41	8.87E-03	4.19E-01
guanyl ribonucleotide binding (GO:0032561)	402	6	1.85	+	3.24	1.13E-02	4.20E-01
O-phospho-L-serine:2-oxoglutarate aminotransferase activity (GO:0004648)	1	1	.00	+	> 100	9.16E-03	4.20E-01
guanyl nucleotide binding (GO:0019001)	402	6	1.85	+	3.24	1.13E-02	4.23E-01
FAD-AMP lyase (cyclizing) activity (GO:0034012)	1	1	.00	+	> 100	9.16E-03	4.24E-01
protein folding chaperone (GO:0044183)	37	2	.17	+	11.72	1.38E-02	4.37E-01
pyruvate kinase activity (GO:0004743)	2	1	.01	+	> 100	1.37E-02	4.39E-01
disordered domain specific binding (GO:0097718)	37	2	.17	+	11.72	1.38E-02	4.40E-01
sterol O-acyltransferase activity (GO:0004772)	2	1	.01	+	> 100	1.37E-02	4.42E-01
serine-tRNA ligase activity (GO:0004828)	2	1	.01	+	> 100	1.37E-02	4.44E-01
cyclo-ligase activity (GO:0016882)	2	1	.01	+	> 100	1.37E-02	4.47E-01
endothelial differentiation G protein-coupled receptor binding (GO:0031753)	2	1	.01	+	> 100	1.37E-02	4.50E-01
RNA polymerase II transcription regulatory region sequence-specific DNA binding (GO:0000977)	1430	1	6.60	-	.15	1.44E-02	4.52E-01
Edg-2 lysophosphatidic acid receptor binding (GO:0031755)	2	1	.01	+	> 100	1.37E-02	4.54E-01
purine phosphoribosyltransferase activity (GO:0106130)	2	1	.01	+	> 100	1.37E-02	4.57E-01
bis(5'-nucleosyl)-tetraphosphatase (asymmetrical) activity (GO:0004081)	2	1	.01	+	> 100	1.37E-02	4.60E-01
cholesterol O-acyltransferase activity (GO:0034736)	2	1	.01	+	> 100	1.37E-02	4.63E-01
dUTP diphosphatase activity (GO:0004170)	2	1	.01	+	> 100	1.37E-02	4.66E-01
Fc-gamma receptor I complex binding (GO:0034988)	2	1	.01	+	> 100	1.37E-02	4.70E-01
glutamate dehydrogenase (NAD+) activity (GO:0004352)	2	1	.01	+	> 100	1.37E-02	4.73E-01
steroid binding (GO:0005496)	103	3	.48	+	6.31	1.29E-02	4.74E-01
glutamate dehydrogenase [NAD(P)+] activity (GO:0004353)	2	1	.01	+	> 100	1.37E-02	4.76E-01
G protein-coupled receptor binding (GO:0001664)	299	5	1.38	+	3.63	1.31E-02	4.79E-01
glutamate dehydrogenase (NADP+) activity (GO:0004354)	2	1	.01	+	> 100	1.37E-02	4.80E-01
ubiquitin protein ligase binding (GO:0031625)	300	5	1.38	+	3.61	1.33E-02	4.82E-01
glutathione-disulfide reductase (NADPH) activity (GO:0004362)	2	1	.01	+	> 100	1.37E-02	4.83E-01
bis(5'-nucleosyl)-tetraphosphatase activity (GO:0008796)	2	1	.01	+	> 100	1.37E-02	4.87E-01
superoxide dismutase copper chaperone activity (GO:0016532)	2	1	.01	+	> 100	1.37E-02	4.90E-01
oxidoreductase activity, acting on the CH-NH2 group of donors, NAD or NADP as acceptor (GO:0016639)	2	1	.01	+	> 100	1.37E-02	4.94E-01
signaling receptor binding (GO:0005102)	1583	14	7.30	+	1.92	1.83E-02	5.10E-01
SHG alpha-glucan phosphorylase activity (GO:0102499)	3	1	.01	+	72.26	1.82E-02	5.10E-01
transketolase activity (GO:0004802)	3	1	.01	+	72.26	1.82E-02	5.13E-01
threonine-tRNA ligase activity (GO:0004829)	3	1	.01	+	72.26	1.82E-02	5.16E-01
glycogen phosphorylase activity (GO:0008184)	3	1	.01	+	72.26	1.82E-02	5.19E-01
structural constituent of muscle (GO:0008307)	44	2	.20	+	9.85	1.89E-02	5.20E-01
proteinase activated receptor binding (GO:0031871)	3	1	.01	+	72.26	1.82E-02	5.22E-01
GTPase activity (GO:0003924)	329	5	1.52	+	3.29	1.89E-02	5.23E-01
ubiquitin-like protein ligase binding (GO:0044389)	319	5	1.47	+	3.40	1.68E-02	5.25E-01
ribonuclease inhibitor activity (GO:0008428)	3	1	.01	+	72.26	1.82E-02	5.25E-01
lactose binding (GO:0030395)	3	1	.01	+	72.26	1.82E-02	5.28E-01
histone deacetylase binding (GO:0042826)	115	3	.53	+	5.66	1.71E-02	5.30E-01
palmitoyl-CoA ligase activity (GO:0090433)	3	1	.01	+	72.26	1.82E-02	5.31E-01
protein tyrosine kinase collagen receptor activity (GO:0038062)	3	1	.01	+	72.26	1.82E-02	5.34E-01
6-phosphofructokinase activity (GO:0003872)	3	1	.01	+	72.26	1.82E-02	5.38E-01
IMP dehydrogenase activity (GO:0003938)	3	1	.01	+	72.26	1.82E-02	5.41E-01
mercury ion binding (GO:0045340)	3	1	.01	+	72.26	1.82E-02	5.44E-01
linear malto-oligosaccharide phosphorylase activity (GO:0102250)	3	1	.01	+	72.26	1.82E-02	5.47E-01
long-chain-enoyl-CoA hydratase activity (GO:0016508)	3	1	.01	+	72.26	1.82E-02	5.51E-01
long-chain-3-hydroxyacyl-CoA dehydrogenase activity (GO:0016509)	3	1	.01	+	72.26	1.82E-02	5.54E-01
nitric oxide binding (GO:0070026)	3	1	.01	+	72.26	1.82E-02	5.58E-01
ATP hydrolysis activity (GO:0140603)	43	2	.20	+	10.08	1.82E-02	5.59E-01
drug binding (GO:0008144)	46	2	.21	+	9.43	2.05E-02	5.60E-01
catalytic activity, acting on a tRNA (GO:0140101)	126	3	.58	+	5.16	2.16E-02	5.87E-01
L-malate dehydrogenase activity (GO:0030060)	4	1	.02	+	54.20	2.28E-02	5.92E-01
cell-cell adhesion mediator activity (GO:0098632)	49	2	.23	+	8.85	2.30E-02	5.95E-01
mu-type opioid receptor binding (GO:0031852)	4	1	.02	+	54.20	2.28E-02	5.95E-01
bisphosphoglycerate mutase activity (GO:0004082)	4	1	.02	+	54.20	2.28E-02	5.98E-01
DNA topoisomerase binding (GO:0044547)	4	1	.02	+	54.20	2.28E-02	6.01E-01
sequence-specific DNA binding (GO:0043565)	1696	2	7.82	-	.26	2.34E-02	6.03E-01
cupric ion binding (GO:1903135)	4	1	.02	+	54.20	2.28E-02	6.04E-01
malic enzyme activity (GO:0004470)	4	1	.02	+	54.20	2.28E-02	6.08E-01
disaccharide binding (GO:0048030)	4	1	.02	+	54.20	2.28E-02	6.11E-01
phosphoglycerate mutase activity (GO:0004619)	4	1	.02	+	54.20	2.28E-02	6.15E-01
molecular adaptor activity (GO:0060090)	353	5	1.63	+	3.07	2.47E-02	6.31E-01
intramolecular oxidoreductase activity (GO:0016860)	52	2	.24	+	8.34	2.56E-02	6.44E-01
calcium-dependent phospholipid binding (GO:0005544)	54	2	.25	+	8.03	2.74E-02	6.46E-01
cholesterol binding (GO:0015485)	52	2	.24	+	8.34	2.56E-02	6.48E-01
peroxidase activity (GO:0004601)	54	2	.25	+	8.03	2.74E-02	6.49E-01
glutathione disulfide oxidoreductase activity (GO:0015038)	5	1	.02	+	43.36	2.72E-02	6.49E-01
translation initiation factor activity (GO:0003743)	52	2	.24	+	8.34	2.56E-02	6.51E-01
porin activity (GO:0015288)	5	1	.02	+	43.36	2.72E-02	6.52E-01
small protein activating enzyme binding (GO:0044388)	5	1	.02	+	43.36	2.72E-02	6.56E-01
oxygen sensor activity (GO:0019826)	5	1	.02	+	43.36	2.72E-02	6.59E-01
NADP binding (GO:0050661)	53	2	.24	+	8.18	2.65E-02	6.60E-01
thioredoxin peroxidase activity (GO:0008379)	5	1	.02	+	43.36	2.72E-02	6.62E-01
ATPase-coupled cation transmembrane transporter activity (GO:0019829)	53	2	.24	+	8.18	2.65E-02	6.63E-01
protein kinase C binding (GO:0005080)	55	2	.25	+	7.88	2.83E-02	6.64E-01
L-lactate dehydrogenase activity (GO:0004459)	5	1	.02	+	43.36	2.72E-02	6.65E-01
complement component C3b binding (GO:0001851)	5	1	.02	+	43.36	2.72E-02	6.69E-01
fructose-6-phosphate binding (GO:0070095)	5	1	.02	+	43.36	2.72E-02	6.72E-01
procollagen-proline 4-dioxygenase activity (GO:0004656)	5	1	.02	+	43.36	2.72E-02	6.76E-01
pyridoxal phosphate binding (GO:0030170)	56	2	.26	+	7.74	2.92E-02	6.82E-01
vitamin B6 binding (GO:0070279)	57	2	.26	+	7.61	3.01E-02	7.01E-01
phospholipase A2 inhibitor activity (GO:0019834)	6	1	.03	+	36.13	3.17E-02	7.04E-01
arylesterase activity (GO:0004064)	6	1	.03	+	36.13	3.17E-02	7.07E-01
cell adhesion mediator activity (GO:0098631)	59	2	.27	+	7.35	3.20E-02	7.08E-01
transferase activity (GO:0016740)	2318	18	10.69	+	1.68	3.24E-02	7.10E-01
pre-miRNA binding (GO:0070883)	6	1	.03	+	36.13	3.17E-02	7.10E-01
vitamin binding (GO:0019842)	148	3	.68	+	4.39	3.24E-02	7.13E-01
collagen receptor activity (GO:0038064)	6	1	.03	+	36.13	3.17E-02	7.14E-01
lactate dehydrogenase activity (GO:0004457)	6	1	.03	+	36.13	3.17E-02	7.17E-01
copper chaperone activity (GO:0016531)	6	1	.03	+	36.13	3.17E-02	7.20E-01
signaling receptor activity (GO:0038023)	1609	2	7.42	-	.27	3.34E-02	7.21E-01
ATPase (GO:0016887)	516	6	2.38	+	2.52	3.31E-02	7.23E-01
steroid hormone binding (GO:1990239)	6	1	.03	+	36.13	3.17E-02	7.24E-01
molecular transducer activity (GO:0060089)	1609	2	7.42	-	.27	3.34E-02	7.24E-01
lipid binding (GO:0008289)	795	8	3.67	+	2.18	3.13E-02	7.25E-01
keratin filament binding (GO:1990254)	6	1	.03	+	36.13	3.17E-02	7.27E-01
1,4-alpha-oligoglucan phosphorylase activity (GO:0004645)	6	1	.03	+	36.13	3.17E-02	7.31E-01
sterol binding (GO:0032934)	62	2	.29	+	6.99	3.50E-02	7.53E-01
sodium ion binding (GO:0031402)	7	1	.03	+	30.97	3.62E-02	7.54E-01
thioredoxin-disulfide reductase activity (GO:0004791)	7	1	.03	+	30.97	3.62E-02	7.58E-01
thiol oxidase activity (GO:0016972)	7	1	.03	+	30.97	3.62E-02	7.61E-01
leucine binding (GO:0070728)	7	1	.03	+	30.97	3.62E-02	7.64E-01
sulfur compound binding (GO:1901681)	266	4	1.23	+	3.26	3.59E-02	7.65E-01
G protein-coupled receptor activity (GO:0004930)	882	0	4.07	-	< 0.01	3.58E-02	7.67E-01
phosphofructokinase activity (GO:0008443)	7	1	.03	+	30.97	3.62E-02	7.68E-01
enzyme inhibitor activity (GO:0004857)	405	5	1.87	+	2.68	4.06E-02	8.09E-01
thiamine pyrophosphate binding (GO:0030976)	8	1	.04	+	27.10	4.06E-02	8.12E-01
hydroxymethyl-, formyl- and related transferase activity (GO:0016742)	8	1	.04	+	27.10	4.06E-02	8.15E-01
ribosome binding (GO:0043022)	68	2	.31	+	6.38	4.12E-02	8.17E-01
DNA binding (GO:0003677)	2488	5	11.48	-	.44	3.94E-02	8.18E-01
peptidyl-proline 4-dioxygenase activity (GO:0031545)	8	1	.04	+	27.10	4.06E-02	8.19E-01
procollagen-proline dioxygenase activity (GO:0019798)	8	1	.04	+	27.10	4.06E-02	8.22E-01
cuprous ion binding (GO:1903136)	8	1	.04	+	27.10	4.06E-02	8.26E-01
3-hydroxyacyl-CoA dehydrogenase activity (GO:0003857)	8	1	.04	+	27.10	4.06E-02	8.29E-01
dehydroascorbic acid transmembrane transporter activity (GO:0033300)	8	1	.04	+	27.10	4.06E-02	8.33E-01
metallochaperone activity (GO:0016530)	8	1	.04	+	27.10	4.06E-02	8.36E-01
malate dehydrogenase activity (GO:0016615)	8	1	.04	+	27.10	4.06E-02	8.40E-01
protein-macromolecule adaptor activity (GO:0030674)	282	4	1.30	+	3.08	4.28E-02	8.47E-01
opioid receptor binding (GO:0031628)	9	1	.04	+	24.09	4.50E-02	8.68E-01
adenylate kinase activity (GO:0004017)	9	1	.04	+	24.09	4.50E-02	8.71E-01
cis-regulatory region sequence-specific DNA binding (GO:0000987)	1224	1	5.65	-	.18	4.56E-02	8.73E-01
molecular carrier activity (GO:0140104)	71	2	.33	+	6.11	4.44E-02	8.74E-01
monosaccharide binding (GO:0048029)	72	2	.33	+	6.02	4.55E-02	8.75E-01
JUN kinase binding (GO:0008432)	9	1	.04	+	24.09	4.50E-02	8.75E-01
D-glucose transmembrane transporter activity (GO:0055056)	9	1	.04	+	24.09	4.50E-02	8.78E-01
RNA polymerase II cis-regulatory region sequence-specific DNA binding (GO:0000978)	1204	1	5.55	-	.18	4.49E-02	8.80E-01
tRNA binding (GO:0000049)	73	2	.34	+	5.94	4.66E-02	8.89E-01
GDP binding (GO:0019003)	75	2	.35	+	5.78	4.89E-02	9.28E-01
5S rRNA binding (GO:0008097)	10	1	.05	+	21.68	4.94E-02	9.30E-01
enoyl-CoA hydratase activity (GO:0004300)	10	1	.05	+	21.68	4.94E-02	9.34E-01
double-stranded RNA binding (GO:0003725)	78	2	.36	+	5.56	5.23E-02	9.82E-01
intramolecular transferase activity, phosphotransferases (GO:0016868)	11	1	.05	+	19.71	5.37E-02	9.86E-01
nucleoside-triphosphate diphosphatase activity (GO:0047429)	11	1	.05	+	19.71	5.37E-02	9.90E-01
alpha-catenin binding (GO:0045294)	11	1	.05	+	19.71	5.37E-02	9.94E-01
arachidonate-CoA ligase activity (GO:0047676)	11	1	.05	+	19.71	5.37E-02	9.97E-01
growth hormone receptor binding (GO:0005131)	9	0	.04	-	< 0.01	1.00E00	1.00E00
granulocyte colony-stimulating factor receptor binding (GO:0005130)	1	0	.00	-	< 0.01	1.00E00	1.00E00
14-3-3 protein binding (GO:0071889)	32	0	.15	-	< 0.01	1.00E00	1.00E00
neuromedin U binding (GO:0042924)	2	0	.01	-	< 0.01	1.00E00	1.00E00
neuropeptide binding (GO:0042923)	26	0	.12	-	< 0.01	1.00E00	1.00E00
neuromedin U receptor binding (GO:0042922)	1	0	.00	-	< 0.01	1.00E00	1.00E00
1-(4-iodo-2,5-dimethoxyphenyl)propan-2-amine binding (GO:0071886)	2	0	.01	-	< 0.01	1.00E00	1.00E00
N-terminal protein N-methyltransferase activity (GO:0071885)	2	0	.01	-	< 0.01	1.00E00	1.00E00
granulocyte macrophage colony-stimulating factor receptor binding (GO:0005129)	1	0	.00	-	< 0.01	1.00E00	1.00E00
erythropoietin receptor binding (GO:0005128)	2	0	.01	-	< 0.01	1.00E00	1.00E00
ciliary neurotrophic factor receptor binding (GO:0005127)	9	0	.04	-	< 0.01	1.00E00	1.00E00
cytokine receptor binding (GO:0005126)	270	0	1.25	-	< 0.01	6.39E-01	1.00E00
cytokine activity (GO:0005125)	233	0	1.07	-	< 0.01	6.30E-01	1.00E00
scavenger receptor binding (GO:0005124)	4	0	.02	-	< 0.01	1.00E00	1.00E00
death receptor binding (GO:0005123)	21	0	.10	-	< 0.01	1.00E00	1.00E00
Toll binding (GO:0005121)	1	0	.00	-	< 0.01	1.00E00	1.00E00
lactosylceramide 4-alpha-galactosyltransferase activity (GO:0050512)	1	0	.00	-	< 0.01	1.00E00	1.00E00
N-acetylgalactosaminyl-proteoglycan 3-beta-glucuronosyltransferase activity (GO:0050510)	4	0	.02	-	< 0.01	1.00E00	1.00E00
xenobiotic transmembrane transporter activity (GO:0042910)	31	1	.14	+	6.99	1.37E-01	1.00E00
inositol trisphosphate phosphatase activity (GO:0046030)	11	0	.05	-	< 0.01	1.00E00	1.00E00
smoothened binding (GO:0005119)	3	0	.01	-	< 0.01	1.00E00	1.00E00
Tat protein binding (GO:0030957)	10	0	.05	-	< 0.01	1.00E00	1.00E00
receptor tyrosine kinase-like orphan receptor binding (GO:0005115)	1	0	.00	-	< 0.01	1.00E00	1.00E00
type II transforming growth factor beta receptor binding (GO:0005114)	8	0	.04	-	< 0.01	1.00E00	1.00E00
N-acetylglucosaminyl-proteoglycan 4-beta-glucuronosyltransferase activity (GO:0050509)	2	0	.01	-	< 0.01	1.00E00	1.00E00
patched binding (GO:0005113)	8	0	.04	-	< 0.01	1.00E00	1.00E00
glucuronosyl-N-acetylglucosaminyl-proteoglycan 4-alpha-N-acetylglucosaminyltransferase activity (GO:0050508)	3	0	.01	-	< 0.01	1.00E00	1.00E00
Notch binding (GO:0005112)	25	0	.12	-	< 0.01	1.00E00	1.00E00
type 2 fibroblast growth factor receptor binding (GO:0005111)	5	0	.02	-	< 0.01	1.00E00	1.00E00
hyaluronan synthase activity (GO:0050501)	4	0	.02	-	< 0.01	1.00E00	1.00E00
tubulin deacetylase activity (GO:0042903)	2	0	.01	-	< 0.01	1.00E00	1.00E00
sn-1-glycerol-3-phosphate C16:0-DCA-CoA acyl transferase activity (GO:0102420)	4	0	.02	-	< 0.01	1.00E00	1.00E00
frizzled binding (GO:0005109)	39	0	.18	-	< 0.01	1.00E00	1.00E00
type 1 fibroblast growth factor receptor binding (GO:0005105)	6	0	.03	-	< 0.01	1.00E00	1.00E00
mitochondrion targeting sequence binding (GO:0030943)	5	0	.02	-	< 0.01	1.00E00	1.00E00
fibroblast growth factor receptor binding (GO:0005104)	26	0	.12	-	< 0.01	1.00E00	1.00E00
endoplasmic reticulum signal peptide binding (GO:0030942)	3	0	.01	-	< 0.01	1.00E00	1.00E00
5'-3' RNA polymerase activity (GO:0034062)	42	0	.19	-	< 0.01	1.00E00	1.00E00
DNA polymerase activity (GO:0034061)	41	0	.19	-	< 0.01	1.00E00	1.00E00
neuropeptide receptor binding (GO:0071855)	40	0	.18	-	< 0.01	1.00E00	1.00E00
RNA strand-exchange activity (GO:0034057)	2	0	.01	-	< 0.01	1.00E00	1.00E00
estrogen response element binding (GO:0034056)	3	0	.01	-	< 0.01	1.00E00	1.00E00
benzoate-CoA ligase activity (GO:0018858)	3	0	.01	-	< 0.01	1.00E00	1.00E00
oxidoreductase activity, acting on diphenols and related substances as donors (GO:0016679)	10	0	.05	-	< 0.01	1.00E00	1.00E00
oxidoreductase activity, acting on a heme group of donors (GO:0016675)	23	0	.11	-	< 0.01	1.00E00	1.00E00
oxidoreductase activity, acting on a sulfur group of donors, quinone or similar compound as acceptor (GO:0016672)	3	0	.01	-	< 0.01	1.00E00	1.00E00
oxidoreductase activity, acting on a sulfur group of donors, disulfide as acceptor (GO:0016671)	8	0	.04	-	< 0.01	1.00E00	1.00E00
oxidoreductase activity, acting on a sulfur group of donors, oxygen as acceptor (GO:0016670)	12	1	.06	+	18.07	5.81E-02	1.00E00
UTP diphosphatase activity (GO:0036221)	1	0	.00	-	< 0.01	1.00E00	1.00E00
poly(G) binding (GO:0034046)	8	0	.04	-	< 0.01	1.00E00	1.00E00
ABC-type sterol transporter activity (GO:0034041)	2	0	.01	-	< 0.01	1.00E00	1.00E00
ATPase-coupled lipid transmembrane transporter activity (GO:0034040)	8	0	.04	-	< 0.01	1.00E00	1.00E00
HMG box domain binding (GO:0071837)	14	0	.06	-	< 0.01	1.00E00	1.00E00
oxidoreductase activity, acting on other nitrogenous compounds as donors, cytochrome as acceptor (GO:0016662)	4	0	.02	-	< 0.01	1.00E00	1.00E00
oxidoreductase activity, acting on other nitrogenous compounds as donors (GO:0016661)	7	0	.03	-	< 0.01	1.00E00	1.00E00
dTTP diphosphatase activity (GO:0036218)	5	0	.02	-	< 0.01	1.00E00	1.00E00
8-oxo-7,8-dihydroguanine DNA N-glycosylase activity (GO:0034039)	2	0	.01	-	< 0.01	1.00E00	1.00E00
deoxyhypusine synthase activity (GO:0034038)	1	0	.00	-	< 0.01	1.00E00	1.00E00
TPR domain binding (GO:0030911)	8	0	.04	-	< 0.01	1.00E00	1.00E00
oxidoreductase activity, acting on NAD(P)H, nitrogenous group as acceptor (GO:0016657)	2	0	.01	-	< 0.01	1.00E00	1.00E00
N-box binding (GO:0071820)	2	0	.01	-	< 0.01	1.00E00	1.00E00
oxidoreductase activity, acting on NAD(P)H, quinone or similar compound as acceptor (GO:0016655)	58	0	.27	-	< 0.01	1.00E00	1.00E00
oxidoreductase activity, acting on NAD(P)H, heme protein as acceptor (GO:0016653)	10	0	.05	-	< 0.01	1.00E00	1.00E00
oxidoreductase activity, acting on NAD(P)H, NAD(P) as acceptor (GO:0016652)	1	0	.00	-	< 0.01	1.00E00	1.00E00
oxidoreductase activity, acting on NAD(P)H (GO:0016651)	90	0	.42	-	< 0.01	1.00E00	1.00E00
calcium-independent protein kinase C activity (GO:0004699)	2	0	.01	-	< 0.01	1.00E00	1.00E00
calcium-dependent protein kinase C activity (GO:0004698)	16	0	.07	-	< 0.01	1.00E00	1.00E00
protein kinase C activity (GO:0004697)	17	0	.08	-	< 0.01	1.00E00	1.00E00
eukaryotic translation initiation factor 2alpha kinase activity (GO:0004694)	4	0	.02	-	< 0.01	1.00E00	1.00E00
cyclin-dependent protein serine/threonine kinase activity (GO:0004693)	29	0	.13	-	< 0.01	1.00E00	1.00E00
cGMP-dependent protein kinase activity (GO:0004692)	2	0	.01	-	< 0.01	1.00E00	1.00E00
cAMP-dependent protein kinase activity (GO:0004691)	8	0	.04	-	< 0.01	1.00E00	1.00E00
cyclic nucleotide-dependent protein kinase activity (GO:0004690)	10	0	.05	-	< 0.01	1.00E00	1.00E00
protein-lipid complex binding (GO:0071814)	29	0	.13	-	< 0.01	1.00E00	1.00E00
delta4-3-oxosteroid 5beta-reductase activity (GO:0047787)	2	0	.01	-	< 0.01	1.00E00	1.00E00
lipoprotein particle binding (GO:0071813)	29	0	.13	-	< 0.01	1.00E00	1.00E00
oxidoreductase activity, acting on the CH-NH group of donors, quinone or similar compound as acceptor (GO:0016649)	2	0	.01	-	< 0.01	1.00E00	1.00E00
oxidoreductase activity, acting on the CH-NH group of donors, oxygen as acceptor (GO:0016647)	4	0	.02	-	< 0.01	1.00E00	1.00E00
oxidoreductase activity, acting on the CH-NH group of donors, NAD or NADP as acceptor (GO:0016646)	18	0	.08	-	< 0.01	1.00E00	1.00E00
corticosterone 18-monooxygenase activity (GO:0047783)	2	0	.01	-	< 0.01	1.00E00	1.00E00
oxidoreductase activity, acting on the CH-NH group of donors (GO:0016645)	28	0	.13	-	< 0.01	1.00E00	1.00E00
citrate dehydratase activity (GO:0047780)	2	0	.01	-	< 0.01	1.00E00	1.00E00
oxidoreductase activity, acting on the CH-NH2 group of donors, disulfide as acceptor (GO:0016642)	1	0	.00	-	< 0.01	1.00E00	1.00E00
oxidoreductase activity, acting on the CH-NH2 group of donors, oxygen as acceptor (GO:0016641)	16	0	.07	-	< 0.01	1.00E00	1.00E00
phosphorylase kinase activity (GO:0004689)	4	0	.02	-	< 0.01	1.00E00	1.00E00
myosin light chain kinase activity (GO:0004687)	4	0	.02	-	< 0.01	1.00E00	1.00E00
elongation factor-2 kinase activity (GO:0004686)	1	0	.00	-	< 0.01	1.00E00	1.00E00
calmodulin-dependent protein kinase activity (GO:0004683)	27	0	.12	-	< 0.01	1.00E00	1.00E00
(S)-citramalyl-CoA lyase activity (GO:0047777)	1	0	.00	-	< 0.01	1.00E00	1.00E00
3-hydroxyacyl-CoA dehydratase activity (GO:0018812)	5	0	.02	-	< 0.01	1.00E00	1.00E00
oxidoreductase activity, acting on the CH-NH2 group of donors (GO:0016638)	20	1	.09	+	10.84	9.22E-02	1.00E00
oxidoreductase activity, acting on the CH-CH group of donors, quinone or related compound as acceptor (GO:0016635)	3	0	.01	-	< 0.01	1.00E00	1.00E00
oxidoreductase activity, acting on the CH-CH group of donors, oxygen as acceptor (GO:0016634)	10	0	.05	-	< 0.01	1.00E00	1.00E00
AMP-activated protein kinase activity (GO:0004679)	8	0	.04	-	< 0.01	1.00E00	1.00E00
DNA-dependent protein kinase activity (GO:0004677)	3	0	.01	-	< 0.01	1.00E00	1.00E00
3-phosphoinositide-dependent protein kinase activity (GO:0004676)	1	0	.00	-	< 0.01	1.00E00	1.00E00
transmembrane receptor protein serine/threonine kinase activity (GO:0004675)	19	0	.09	-	< 0.01	1.00E00	1.00E00
protein serine/threonine kinase activity (GO:0004674)	434	1	2.00	-	.50	7.26E-01	1.00E00
protein histidine kinase activity (GO:0004673)	1	0	.00	-	< 0.01	1.00E00	1.00E00
protein kinase activity (GO:0004672)	582	2	2.68	-	.74	1.00E00	1.00E00
protein C-terminal S-isoprenylcysteine carboxyl O-methyltransferase activity (GO:0004671)	1	0	.00	-	< 0.01	1.00E00	1.00E00
oxidoreductase activity, acting on the CH-CH group of donors, NAD or NADP as acceptor (GO:0016628)	28	0	.13	-	< 0.01	1.00E00	1.00E00
oxidoreductase activity, acting on the CH-CH group of donors (GO:0016627)	59	0	.27	-	< 0.01	1.00E00	1.00E00
oxidoreductase activity, acting on the aldehyde or oxo group of donors, disulfide as acceptor (GO:0016624)	8	0	.04	-	< 0.01	1.00E00	1.00E00
oxidoreductase activity, acting on the aldehyde or oxo group of donors, oxygen as acceptor (GO:0016623)	3	0	.01	-	< 0.01	1.00E00	1.00E00
butyrate-CoA ligase activity (GO:0047760)	10	0	.05	-	< 0.01	1.00E00	1.00E00
oxidoreductase activity, acting on the aldehyde or oxo group of donors, NAD or NADP as acceptor (GO:0016620)	37	0	.17	-	< 0.01	1.00E00	1.00E00
protein-arginine deiminase activity (GO:0004668)	5	0	.02	-	< 0.01	1.00E00	1.00E00
prostaglandin-D synthase activity (GO:0004667)	3	0	.01	-	< 0.01	1.00E00	1.00E00
prostaglandin-endoperoxide synthase activity (GO:0004666)	2	0	.01	-	< 0.01	1.00E00	1.00E00
Rab geranylgeranyltransferase activity (GO:0004663)	4	0	.02	-	< 0.01	1.00E00	1.00E00
CAAX-protein geranylgeranyltransferase activity (GO:0004662)	2	0	.01	-	< 0.01	1.00E00	1.00E00
protein geranylgeranyltransferase activity (GO:0004661)	5	0	.02	-	< 0.01	1.00E00	1.00E00
protein farnesyltransferase activity (GO:0004660)	2	0	.01	-	< 0.01	1.00E00	1.00E00
chondroitin-glucuronate 5-epimerase activity (GO:0047757)	2	0	.01	-	< 0.01	1.00E00	1.00E00
chondroitin 4-sulfotransferase activity (GO:0047756)	4	0	.02	-	< 0.01	1.00E00	1.00E00
hydroxypyruvate reductase activity (GO:0016618)	1	0	.00	-	< 0.01	1.00E00	1.00E00
RNA 5'-methyltransferase activity (GO:1990276)	1	0	.00	-	< 0.01	1.00E00	1.00E00
preribosome binding (GO:1990275)	1	0	.00	-	< 0.01	1.00E00	1.00E00
cholestenone 5-alpha-reductase activity (GO:0047751)	3	0	.01	-	< 0.01	1.00E00	1.00E00
cholestenol delta-isomerase activity (GO:0047750)	2	0	.01	-	< 0.01	1.00E00	1.00E00
anti-Mullerian hormone receptor activity (GO:1990272)	1	0	.00	-	< 0.01	1.00E00	1.00E00
HLH domain binding (GO:0043398)	4	0	.02	-	< 0.01	1.00E00	1.00E00
heparan sulfate proteoglycan binding (GO:0043395)	18	0	.08	-	< 0.01	1.00E00	1.00E00
proteoglycan binding (GO:0043394)	37	1	.17	+	5.86	1.61E-01	1.00E00
2-alkenal reductase (NADP+) activity (GO:0035798)	1	0	.00	-	< 0.01	1.00E00	1.00E00
prenyltransferase activity (GO:0004659)	17	0	.08	-	< 0.01	1.00E00	1.00E00
propionyl-CoA carboxylase activity (GO:0004658)	2	0	.01	-	< 0.01	1.00E00	1.00E00
proline dehydrogenase activity (GO:0004657)	2	0	.01	-	< 0.01	1.00E00	1.00E00
porphobilinogen synthase activity (GO:0004655)	1	0	.00	-	< 0.01	1.00E00	1.00E00
polyribonucleotide nucleotidyltransferase activity (GO:0004654)	1	0	.00	-	< 0.01	1.00E00	1.00E00
polypeptide N-acetylgalactosaminyltransferase activity (GO:0004653)	19	0	.09	-	< 0.01	1.00E00	1.00E00
polynucleotide adenylyltransferase activity (GO:0004652)	13	0	.06	-	< 0.01	1.00E00	1.00E00
polynucleotide 5'-phosphatase activity (GO:0004651)	2	0	.01	-	< 0.01	1.00E00	1.00E00
cholestanetriol 26-monooxygenase activity (GO:0047749)	1	0	.00	-	< 0.01	1.00E00	1.00E00
cholestanetetraol 26-dehydrogenase activity (GO:0047748)	1	0	.00	-	< 0.01	1.00E00	1.00E00
cholate-CoA ligase activity (GO:0047747)	2	0	.01	-	< 0.01	1.00E00	1.00E00
RNA polymerase II C-terminal domain phosphoserine binding (GO:1990269)	5	0	.02	-	< 0.01	1.00E00	1.00E00
growth hormone-releasing hormone activity (GO:0016608)	2	0	.01	-	< 0.01	1.00E00	1.00E00
endopolyphosphatase activity (GO:0000298)	5	0	.02	-	< 0.01	1.00E00	1.00E00
chlordecone reductase activity (GO:0047743)	1	0	.00	-	< 0.01	1.00E00	1.00E00
TRAIL binding (GO:0045569)	5	0	.02	-	< 0.01	1.00E00	1.00E00
adenine nucleotide transmembrane transporter activity (GO:0000295)	17	0	.08	-	< 0.01	1.00E00	1.00E00
glutaminyl-peptide cyclotransferase activity (GO:0016603)	2	0	.01	-	< 0.01	1.00E00	1.00E00
ferric-chelate reductase activity (GO:0000293)	4	0	.02	-	< 0.01	1.00E00	1.00E00
poly(ADP-ribose) glycohydrolase activity (GO:0004649)	2	0	.01	-	< 0.01	1.00E00	1.00E00
phosphoserine phosphatase activity (GO:0004647)	4	0	.02	-	< 0.01	1.00E00	1.00E00
phosphoribosylaminoimidazolecarboxamide formyltransferase activity (GO:0004643)	1	0	.00	-	< 0.01	1.00E00	1.00E00
phosphoribosylformylglycinamidine synthase activity (GO:0004642)	1	0	.00	-	< 0.01	1.00E00	1.00E00
histone-glutamine methyltransferase activity (GO:1990259)	2	0	.01	-	< 0.01	1.00E00	1.00E00
CDP-glycerol diphosphatase activity (GO:0047734)	1	0	.00	-	< 0.01	1.00E00	1.00E00
1-phosphatidylinositol-3-phosphate 5-kinase activity (GO:0000285)	3	0	.01	-	< 0.01	1.00E00	1.00E00
carnosine synthase activity (GO:0047730)	1	0	.00	-	< 0.01	1.00E00	1.00E00
geranylgeranyl reductase activity (GO:0045550)	2	0	.01	-	< 0.01	1.00E00	1.00E00
phosphoribosylaminoimidazolesuccinocarboxamide synthase activity (GO:0004639)	1	0	.00	-	< 0.01	1.00E00	1.00E00
phosphoribosylaminoimidazole carboxylase activity (GO:0004638)	1	0	.00	-	< 0.01	1.00E00	1.00E00
phosphopyruvate hydratase activity (GO:0004634)	4	0	.02	-	< 0.01	1.00E00	1.00E00
phosphopantothenoylcysteine decarboxylase activity (GO:0004633)	1	0	.00	-	< 0.01	1.00E00	1.00E00
phosphopantothenate--cysteine ligase activity (GO:0004632)	1	0	.00	-	< 0.01	1.00E00	1.00E00
phosphomevalonate kinase activity (GO:0004631)	1	0	.00	-	< 0.01	1.00E00	1.00E00
phospholipase D activity (GO:0004630)	5	0	.02	-	< 0.01	1.00E00	1.00E00
RNA strand annealing activity (GO:0033592)	5	0	.02	-	< 0.01	1.00E00	1.00E00
iron-cytochrome-c reductase activity (GO:0047726)	1	0	.00	-	< 0.01	1.00E00	1.00E00
N6-methyladenosine-containing RNA binding (GO:1990247)	7	0	.03	-	< 0.01	1.00E00	1.00E00
histone kinase activity (H2A-T120 specific) (GO:1990244)	1	0	.00	-	< 0.01	1.00E00	1.00E00
dehydrodolichyl diphosphate synthase activity (GO:0045547)	2	0	.01	-	< 0.01	1.00E00	1.00E00
syndecan binding (GO:0045545)	6	0	.03	-	< 0.01	1.00E00	1.00E00
phospholipase C activity (GO:0004629)	28	0	.13	-	< 0.01	1.00E00	1.00E00
phospholipase A2 activity (GO:0004623)	33	0	.15	-	< 0.01	1.00E00	1.00E00
lysophospholipase activity (GO:0004622)	25	0	.12	-	< 0.01	1.00E00	1.00E00
glycosylphosphatidylinositol phospholipase D activity (GO:0004621)	1	0	.00	-	< 0.01	1.00E00	1.00E00
phospholipase activity (GO:0004620)	107	0	.49	-	< 0.01	1.00E00	1.00E00
indanol dehydrogenase activity (GO:0047718)	3	0	.01	-	< 0.01	1.00E00	1.00E00
double-stranded DNA endodeoxyribonuclease activity (GO:1990238)	1	0	.00	-	< 0.01	1.00E00	1.00E00
galactolipase activity (GO:0047714)	1	0	.00	-	< 0.01	1.00E00	1.00E00
peroxisome targeting sequence binding (GO:0000268)	6	0	.03	-	< 0.01	1.00E00	1.00E00
bis(5'-adenosyl)-triphosphatase activity (GO:0047710)	2	0	.01	-	< 0.01	1.00E00	1.00E00
chemokine (C-C motif) ligand 21 binding (GO:0035758)	1	0	.00	-	< 0.01	1.00E00	1.00E00
chemokine (C-C motif) ligand 19 binding (GO:0035757)	1	0	.00	-	< 0.01	1.00E00	1.00E00
phosphoglycerate kinase activity (GO:0004618)	2	0	.01	-	< 0.01	1.00E00	1.00E00
cardiolipin hydrolase activity (GO:0035755)	1	0	.00	-	< 0.01	1.00E00	1.00E00
phosphoglycerate dehydrogenase activity (GO:0004617)	1	0	.00	-	< 0.01	1.00E00	1.00E00
phosphomannomutase activity (GO:0004615)	2	0	.01	-	< 0.01	1.00E00	1.00E00
phosphoglucomutase activity (GO:0004614)	3	0	.01	-	< 0.01	1.00E00	1.00E00
phosphoenolpyruvate carboxykinase (GTP) activity (GO:0004613)	2	0	.01	-	< 0.01	1.00E00	1.00E00
phosphoenolpyruvate carboxykinase activity (GO:0004611)	2	0	.01	-	< 0.01	1.00E00	1.00E00
phosphoacetylglucosamine mutase activity (GO:0004610)	1	0	.00	-	< 0.01	1.00E00	1.00E00
biotinidase activity (GO:0047708)	2	0	.01	-	< 0.01	1.00E00	1.00E00
bile-salt sulfotransferase activity (GO:0047704)	2	0	.01	-	< 0.01	1.00E00	1.00E00
histone methyltransferase binding (GO:1990226)	11	0	.05	-	< 0.01	1.00E00	1.00E00
C-4 methylsterol oxidase activity (GO:0000254)	3	0	.01	-	< 0.01	1.00E00	1.00E00
3-keto sterol reductase activity (GO:0000253)	5	0	.02	-	< 0.01	1.00E00	1.00E00
C-3 sterol dehydrogenase (C-4 sterol decarboxylase) activity (GO:0000252)	1	0	.00	-	< 0.01	1.00E00	1.00E00
interleukin-27 receptor binding (GO:0045523)	1	0	.00	-	< 0.01	1.00E00	1.00E00
lanosterol synthase activity (GO:0000250)	1	0	.00	-	< 0.01	1.00E00	1.00E00
phosphatidylserine decarboxylase activity (GO:0004609)	2	0	.01	-	< 0.01	1.00E00	1.00E00
phosphatidylethanolamine N-methyltransferase activity (GO:0004608)	1	0	.00	-	< 0.01	1.00E00	1.00E00
phosphatidylcholine-sterol O-acyltransferase activity (GO:0004607)	1	0	.00	-	< 0.01	1.00E00	1.00E00
phosphatidate cytidylyltransferase activity (GO:0004605)	3	0	.01	-	< 0.01	1.00E00	1.00E00
phenylethanolamine N-methyltransferase activity (GO:0004603)	1	0	.00	-	< 0.01	1.00E00	1.00E00
glutathione peroxidase activity (GO:0004602)	23	1	.11	+	9.43	1.05E-01	1.00E00
folate reductase activity (GO:0033560)	1	0	.00	-	< 0.01	1.00E00	1.00E00
protein tag (GO:0031386)	14	0	.06	-	< 0.01	1.00E00	1.00E00
C-5 sterol desaturase activity (GO:0000248)	2	0	.01	-	< 0.01	1.00E00	1.00E00
C-8 sterol isomerase activity (GO:0000247)	1	0	.00	-	< 0.01	1.00E00	1.00E00
interleukin-23 receptor binding (GO:0045519)	2	0	.01	-	< 0.01	1.00E00	1.00E00
delta24(24-1) sterol reductase activity (GO:0000246)	1	0	.00	-	< 0.01	1.00E00	1.00E00
interleukin-22 receptor binding (GO:0045518)	2	0	.01	-	< 0.01	1.00E00	1.00E00
interleukin-20 receptor binding (GO:0045517)	1	0	.00	-	< 0.01	1.00E00	1.00E00
interleukin-18 receptor binding (GO:0045515)	1	0	.00	-	< 0.01	1.00E00	1.00E00
interleukin-27 binding (GO:0045513)	1	0	.00	-	< 0.01	1.00E00	1.00E00
CDP-diacylglycerol-phosphatidylglycerol phosphatidyltransferase activity (GO:0043337)	1	0	.00	-	< 0.01	1.00E00	1.00E00
2-octaprenyl-6-methoxy-1,4-benzoquinone methylase activity (GO:0043333)	1	0	.00	-	< 0.01	1.00E00	1.00E00
protein deacetylase activity (GO:0033558)	23	0	.11	-	< 0.01	1.00E00	1.00E00
interleukin-27 receptor activity (GO:0045509)	2	0	.01	-	< 0.01	1.00E00	1.00E00
eukaryotic initiation factor 4G binding (GO:0031370)	1	0	.00	-	< 0.01	1.00E00	1.00E00
dynein intermediate chain binding (GO:0045505)	29	0	.13	-	< 0.01	1.00E00	1.00E00
dynein heavy chain binding (GO:0045504)	13	0	.06	-	< 0.01	1.00E00	1.00E00
dynein light chain binding (GO:0045503)	10	0	.05	-	< 0.01	1.00E00	1.00E00
phosphatidylinositol-3,4-bisphosphate binding (GO:0043325)	29	0	.13	-	< 0.01	1.00E00	1.00E00
lysophosphatidic acid binding (GO:0035727)	8	0	.04	-	< 0.01	1.00E00	1.00E00
MAP kinase phosphatase activity (GO:0033549)	15	0	.07	-	< 0.01	1.00E00	1.00E00
translation initiation factor binding (GO:0031369)	34	1	.16	+	6.38	1.49E-01	1.00E00
N-acetylglucosaminylphosphatidylinositol deacetylase activity (GO:0000225)	1	0	.00	-	< 0.01	1.00E00	1.00E00
peptide-N4-(N-acetyl-beta-glucosaminyl)asparagine amidase activity (GO:0000224)	1	0	.00	-	< 0.01	1.00E00	1.00E00
macrophage migration inhibitory factor binding (GO:0035718)	2	0	.01	-	< 0.01	1.00E00	1.00E00
chemokine (C-C motif) ligand 7 binding (GO:0035717)	2	0	.01	-	< 0.01	1.00E00	1.00E00
chemokine (C-C motif) ligand 12 binding (GO:0035716)	1	0	.00	-	< 0.01	1.00E00	1.00E00
chemokine (C-C motif) ligand 2 binding (GO:0035715)	1	0	.00	-	< 0.01	1.00E00	1.00E00
delta-catenin binding (GO:0070097)	9	0	.04	-	< 0.01	1.00E00	1.00E00
DNA secondary structure binding (GO:0000217)	37	0	.17	-	< 0.01	1.00E00	1.00E00
tRNA 2'-phosphotransferase activity (GO:0000215)	2	0	.01	-	< 0.01	1.00E00	1.00E00
tRNA-intron endonuclease activity (GO:0000213)	2	0	.01	-	< 0.01	1.00E00	1.00E00
NAD+ diphosphatase activity (GO:0000210)	3	0	.01	-	< 0.01	1.00E00	1.00E00
very-long-chain-acyl-CoA dehydrogenase activity (GO:0017099)	4	0	.02	-	< 0.01	1.00E00	1.00E00
chloride-activated potassium channel activity (GO:0070089)	1	0	.00	-	< 0.01	1.00E00	1.00E00
sulfonylurea receptor binding (GO:0017098)	2	0	.01	-	< 0.01	1.00E00	1.00E00
iodotyrosine deiodinase activity (GO:0140616)	1	0	.00	-	< 0.01	1.00E00	1.00E00
chromo shadow domain binding (GO:0070087)	6	0	.03	-	< 0.01	1.00E00	1.00E00
acetylserotonin O-methyltransferase activity (GO:0017096)	1	0	.00	-	< 0.01	1.00E00	1.00E00
heparan sulfate 6-O-sulfotransferase activity (GO:0017095)	3	0	.01	-	< 0.01	1.00E00	1.00E00
P-type manganese transporter activity (GO:0140613)	2	0	.01	-	< 0.01	1.00E00	1.00E00
titin Z domain binding (GO:0070080)	2	0	.01	-	< 0.01	1.00E00	1.00E00
glycolipid transfer activity (GO:0017089)	3	0	.01	-	< 0.01	1.00E00	1.00E00
4-galactosyl-N-acetylglucosaminide 3-alpha-L-fucosyltransferase activity (GO:0017083)	6	0	.03	-	< 0.01	1.00E00	1.00E00
chloride channel regulator activity (GO:0017081)	16	0	.07	-	< 0.01	1.00E00	1.00E00
sodium channel regulator activity (GO:0017080)	40	1	.18	+	5.42	1.72E-01	1.00E00
raffinose alpha-galactosidase activity (GO:0052692)	1	0	.00	-	< 0.01	1.00E00	1.00E00
oxidative phosphorylation uncoupler activity (GO:0017077)	5	0	.02	-	< 0.01	1.00E00	1.00E00
syntaxin-1 binding (GO:0017075)	26	0	.12	-	< 0.01	1.00E00	1.00E00
proline-rich region binding (GO:0070064)	18	0	.08	-	< 0.01	1.00E00	1.00E00
RNA polymerase binding (GO:0070063)	61	1	.28	+	3.55	2.49E-01	1.00E00
fructose binding (GO:0070061)	6	0	.03	-	< 0.01	1.00E00	1.00E00
U6 snRNA binding (GO:0017070)	14	0	.06	-	< 0.01	1.00E00	1.00E00
hexitol dehydrogenase activity (GO:0031320)	1	0	.00	-	< 0.01	1.00E00	1.00E00
carboxylic ester hydrolase activity (GO:0052689)	150	1	.69	+	1.45	5.02E-01	1.00E00
snRNA binding (GO:0017069)	47	0	.22	-	< 0.01	1.00E00	1.00E00
single-strand selective uracil DNA N-glycosylase activity (GO:0017065)	1	0	.00	-	< 0.01	1.00E00	1.00E00
fatty acid amide hydrolase activity (GO:0017064)	4	0	.02	-	< 0.01	1.00E00	1.00E00
thrombospondin receptor activity (GO:0070053)	4	0	.02	-	< 0.01	1.00E00	1.00E00
collagen V binding (GO:0070052)	2	0	.01	-	< 0.01	1.00E00	1.00E00
S-methyl-5-thioadenosine phosphorylase activity (GO:0017061)	2	0	.01	-	< 0.01	1.00E00	1.00E00
fibrinogen binding (GO:0070051)	5	0	.02	-	< 0.01	1.00E00	1.00E00
3-galactosyl-N-acetylglucosaminide 4-alpha-L-fucosyltransferase activity (GO:0017060)	2	0	.01	-	< 0.01	1.00E00	1.00E00
deaminase activity (GO:0019239)	32	0	.15	-	< 0.01	1.00E00	1.00E00
cyclohydrolase activity (GO:0019238)	5	0	.02	-	< 0.01	1.00E00	1.00E00
centromeric DNA binding (GO:0019237)	6	0	.03	-	< 0.01	1.00E00	1.00E00
alkylthioltransferase activity (GO:0050497)	2	0	.01	-	< 0.01	1.00E00	1.00E00
6-phosphogluconolactonase activity (GO:0017057)	2	0	.01	-	< 0.01	1.00E00	1.00E00
structural constituent of nuclear pore (GO:0017056)	28	0	.13	-	< 0.01	1.00E00	1.00E00
rRNA (uridine-N3-)-methyltransferase activity (GO:0070042)	1	0	.00	-	< 0.01	1.00E00	1.00E00
D-erythro-sphingosine kinase activity (GO:0017050)	2	0	.01	-	< 0.01	1.00E00	1.00E00
retinoic acid binding (GO:0001972)	20	0	.09	-	< 0.01	1.00E00	1.00E00
tRNA (cytosine-2'-O-)-methyltransferase activity (GO:0052666)	1	0	.00	-	< 0.01	1.00E00	1.00E00
GTPase activator activity (GO:0005096)	466	1	2.15	-	.47	7.27E-01	1.00E00
GTPase inhibitor activity (GO:0005095)	14	1	.06	+	15.48	6.67E-02	1.00E00
Rho GDP-dissociation inhibitor activity (GO:0005094)	3	0	.01	-	< 0.01	1.00E00	1.00E00
Rab GDP-dissociation inhibitor activity (GO:0005093)	2	0	.01	-	< 0.01	1.00E00	1.00E00
GDP-dissociation inhibitor activity (GO:0005092)	16	0	.07	-	< 0.01	1.00E00	1.00E00
intramolecular transferase activity, transferring hydroxy groups (GO:0050486)	2	0	.01	-	< 0.01	1.00E00	1.00E00
IMP 5'-nucleotidase activity (GO:0050483)	3	0	.01	-	< 0.01	1.00E00	1.00E00
amide transmembrane transporter activity (GO:0042887)	37	0	.17	-	< 0.01	1.00E00	1.00E00
rRNA (guanosine-2'-O-)-methyltransferase activity (GO:0070039)	2	0	.01	-	< 0.01	1.00E00	1.00E00
activin binding (GO:0048185)	15	0	.07	-	< 0.01	1.00E00	1.00E00
imidazolonepropionase activity (GO:0050480)	1	0	.00	-	< 0.01	1.00E00	1.00E00
rRNA (pseudouridine) methyltransferase activity (GO:0070037)	1	0	.00	-	< 0.01	1.00E00	1.00E00
peptide hormone binding (GO:0017046)	52	0	.24	-	< 0.01	1.00E00	1.00E00
corticotropin-releasing hormone activity (GO:0017045)	1	0	.00	-	< 0.01	1.00E00	1.00E00
telomerase RNA binding (GO:0070034)	22	0	.10	-	< 0.01	1.00E00	1.00E00
glycosylceramidase activity (GO:0017042)	2	0	.01	-	< 0.01	1.00E00	1.00E00
galactosylgalactosylglucosylceramidase activity (GO:0017041)	1	0	.00	-	< 0.01	1.00E00	1.00E00
N-acylsphingosine amidohydrolase activity (GO:0017040)	7	0	.03	-	< 0.01	1.00E00	1.00E00
fibronectin binding (GO:0001968)	28	0	.13	-	< 0.01	1.00E00	1.00E00
G-protein alpha-subunit binding (GO:0001965)	26	0	.12	-	< 0.01	1.00E00	1.00E00
inositol-1,3,4,5-tetrakisphosphate 5-phosphatase activity (GO:0052659)	6	0	.03	-	< 0.01	1.00E00	1.00E00
inositol-1,4,5-trisphosphate 5-phosphatase activity (GO:0052658)	7	0	.03	-	< 0.01	1.00E00	1.00E00
L-isoleucine transaminase activity (GO:0052656)	2	0	.01	-	< 0.01	1.00E00	1.00E00
L-valine transaminase activity (GO:0052655)	2	0	.01	-	< 0.01	1.00E00	1.00E00
L-leucine transaminase activity (GO:0052654)	2	0	.01	-	< 0.01	1.00E00	1.00E00
guanyl-nucleotide exchange factor activity (GO:0005085)	224	0	1.03	-	< 0.01	6.29E-01	1.00E00
glyceryl-ether monooxygenase activity (GO:0050479)	1	0	.00	-	< 0.01	1.00E00	1.00E00
NADP-retinol dehydrogenase activity (GO:0052650)	13	0	.06	-	< 0.01	1.00E00	1.00E00
intermediate filament binding (GO:0019215)	15	1	.07	+	14.45	7.10E-02	1.00E00
deacetylase activity (GO:0019213)	38	0	.18	-	< 0.01	1.00E00	1.00E00
arachidonate 15-lipoxygenase activity (GO:0050473)	3	0	.01	-	< 0.01	1.00E00	1.00E00
phosphatase inhibitor activity (GO:0019212)	52	0	.24	-	< 0.01	1.00E00	1.00E00
phosphatase activator activity (GO:0019211)	24	0	.11	-	< 0.01	1.00E00	1.00E00
kinase inhibitor activity (GO:0019210)	74	0	.34	-	< 0.01	1.00E00	1.00E00
carbon monoxide binding (GO:0070025)	1	0	.00	-	< 0.01	1.00E00	1.00E00
decanoate-CoA ligase activity (GO:0102391)	4	0	.02	-	< 0.01	1.00E00	1.00E00
mycophenolic acid acyl-glucuronide esterase activity (GO:0102390)	1	0	.00	-	< 0.01	1.00E00	1.00E00
MAP-kinase scaffold activity (GO:0005078)	11	1	.05	+	19.71	5.37E-02	1.00E00
kinase activator activity (GO:0019209)	101	1	.47	+	2.15	3.75E-01	1.00E00
lysophosphatidic acid phosphatase activity (GO:0052642)	3	0	.01	-	< 0.01	1.00E00	1.00E00
phosphatase regulator activity (GO:0019208)	76	0	.35	-	< 0.01	1.00E00	1.00E00
kinase regulator activity (GO:0019207)	233	2	1.07	+	1.86	2.94E-01	1.00E00
nucleoside kinase activity (GO:0019206)	9	0	.04	-	< 0.01	1.00E00	1.00E00
nucleobase-containing compound kinase activity (GO:0019205)	42	1	.19	+	5.16	1.80E-01	1.00E00
polyprenol reductase activity (GO:0102389)	1	0	.00	-	< 0.01	1.00E00	1.00E00
carbohydrate phosphatase activity (GO:0019203)	11	0	.05	-	< 0.01	1.00E00	1.00E00
amino acid kinase activity (GO:0019202)	2	0	.01	-	< 0.01	1.00E00	1.00E00
N-acetylneuraminate synthase activity (GO:0050462)	1	0	.00	-	< 0.01	1.00E00	1.00E00
carbohydrate kinase activity (GO:0019200)	22	1	.10	+	9.85	1.00E-01	1.00E00
armadillo repeat domain binding (GO:0070016)	10	0	.05	-	< 0.01	1.00E00	1.00E00
TBP-class protein binding (GO:0017025)	25	0	.12	-	< 0.01	1.00E00	1.00E00
myosin I binding (GO:0017024)	1	0	.00	-	< 0.01	1.00E00	1.00E00
oligopeptidase activity (GO:0070012)	3	0	.01	-	< 0.01	1.00E00	1.00E00
myosin phosphatase regulator activity (GO:0017020)	3	0	.01	-	< 0.01	1.00E00	1.00E00
transmembrane receptor protein tyrosine kinase adaptor activity (GO:0005068)	13	0	.06	-	< 0.01	1.00E00	1.00E00
lipoprotein lipase activator activity (GO:0060230)	3	0	.01	-	< 0.01	1.00E00	1.00E00
ethanolamine-phosphate phospho-lyase activity (GO:0050459)	1	0	.00	-	< 0.01	1.00E00	1.00E00
UDP-N-acetylgalactosamine diphosphorylase activity (GO:0052630)	1	0	.00	-	< 0.01	1.00E00	1.00E00
tau protein binding (GO:0048156)	45	0	.21	-	< 0.01	1.00E00	1.00E00
serine-type aminopeptidase activity (GO:0070009)	1	0	.00	-	< 0.01	1.00E00	1.00E00
myosin phosphatase activity (GO:0017018)	4	0	.02	-	< 0.01	1.00E00	1.00E00
serine-type exopeptidase activity (GO:0070008)	10	0	.05	-	< 0.01	1.00E00	1.00E00
MAP kinase tyrosine/serine/threonine phosphatase activity (GO:0017017)	13	0	.06	-	< 0.01	1.00E00	1.00E00
metalloaminopeptidase activity (GO:0070006)	27	0	.12	-	< 0.01	1.00E00	1.00E00
cysteine-type exopeptidase activity (GO:0070004)	5	0	.02	-	< 0.01	1.00E00	1.00E00
threonine-type peptidase activity (GO:0070003)	25	0	.12	-	< 0.01	1.00E00	1.00E00
glutamic-type peptidase activity (GO:0070002)	1	0	.00	-	< 0.01	1.00E00	1.00E00
aspartic-type peptidase activity (GO:0070001)	40	1	.18	+	5.42	1.72E-01	1.00E00
lipase activator activity (GO:0060229)	18	0	.08	-	< 0.01	1.00E00	1.00E00
phosphatidylcholine-sterol O-acyltransferase activator activity (GO:0060228)	6	0	.03	-	< 0.01	1.00E00	1.00E00
calcium-dependent ATPase activity (GO:0030899)	2	0	.01	-	< 0.01	1.00E00	1.00E00
phosphatidylinositol-3,5-bisphosphate 3-phosphatase activity (GO:0052629)	11	0	.05	-	< 0.01	1.00E00	1.00E00
laminin receptor activity (GO:0005055)	2	0	.01	-	< 0.01	1.00E00	1.00E00
peroxisome matrix targeting signal-2 binding (GO:0005053)	1	0	.00	-	< 0.01	1.00E00	1.00E00
peroxisome matrix targeting signal-1 binding (GO:0005052)	2	0	.01	-	< 0.01	1.00E00	1.00E00
3'-tyrosyl-DNA phosphodiesterase activity (GO:0017005)	1	0	.00	-	< 0.01	1.00E00	1.00E00
activin-activated receptor activity (GO:0017002)	10	0	.05	-	< 0.01	1.00E00	1.00E00
(R)-carnitine transmembrane transporter activity (GO:1901235)	1	0	.00	-	< 0.01	1.00E00	1.00E00
nuclear export signal receptor activity (GO:0005049)	11	1	.05	+	19.71	5.37E-02	1.00E00
signal sequence binding (GO:0005048)	50	0	.23	-	< 0.01	1.00E00	1.00E00
13-lipoxin reductase activity (GO:0036185)	1	0	.00	-	< 0.01	1.00E00	1.00E00
signal recognition particle binding (GO:0005047)	7	0	.03	-	< 0.01	1.00E00	1.00E00
KDEL sequence binding (GO:0005046)	3	0	.01	-	< 0.01	1.00E00	1.00E00
exogenous lipid antigen binding (GO:0030884)	5	0	.02	-	< 0.01	1.00E00	1.00E00
endogenous lipid antigen binding (GO:0030883)	5	0	.02	-	< 0.01	1.00E00	1.00E00
scavenger receptor activity (GO:0005044)	47	1	.22	+	4.61	1.98E-01	1.00E00
lipid antigen binding (GO:0030882)	5	0	.02	-	< 0.01	1.00E00	1.00E00
netrin receptor activity involved in chemorepulsion (GO:0005043)	1	0	.00	-	< 0.01	1.00E00	1.00E00
beta-2-microglobulin binding (GO:0030881)	8	0	.04	-	< 0.01	1.00E00	1.00E00
netrin receptor activity (GO:0005042)	6	0	.03	-	< 0.01	1.00E00	1.00E00
low-density lipoprotein particle receptor activity (GO:0005041)	15	0	.07	-	< 0.01	1.00E00	1.00E00
microfibril binding (GO:0050436)	4	0	.02	-	< 0.01	1.00E00	1.00E00
transforming growth factor beta binding (GO:0050431)	24	0	.11	-	< 0.01	1.00E00	1.00E00
BRE binding (GO:0042835)	2	0	.01	-	< 0.01	1.00E00	1.00E00
11-cis-retinol dehydrogenase activity (GO:0102354)	3	0	.01	-	< 0.01	1.00E00	1.00E00
peptidoglycan binding (GO:0042834)	18	0	.08	-	< 0.01	1.00E00	1.00E00
K6-linked polyubiquitin modification-dependent protein binding (GO:0071796)	2	0	.01	-	< 0.01	1.00E00	1.00E00
K11-linked polyubiquitin modification-dependent protein binding (GO:0071795)	1	0	.00	-	< 0.01	1.00E00	1.00E00
chemokine (C-C motif) ligand 5 binding (GO:0071791)	2	0	.01	-	< 0.01	1.00E00	1.00E00
farnesylated protein binding (GO:0001918)	1	0	.00	-	< 0.01	1.00E00	1.00E00
death receptor activity (GO:0005035)	13	0	.06	-	< 0.01	1.00E00	1.00E00
osmosensor activity (GO:0005034)	4	0	.02	-	< 0.01	1.00E00	1.00E00
calcium-dependent phospholipase C activity (GO:0050429)	2	0	.01	-	< 0.01	1.00E00	1.00E00
propane-1,3-diamine oxidase activity (GO:0052600)	1	0	.00	-	< 0.01	1.00E00	1.00E00
tumor necrosis factor-activated receptor activity (GO:0005031)	10	0	.05	-	< 0.01	1.00E00	1.00E00
neurotrophin receptor activity (GO:0005030)	4	0	.02	-	< 0.01	1.00E00	1.00E00
nitrite reductase (NO-forming) activity (GO:0050421)	4	0	.02	-	< 0.01	1.00E00	1.00E00
3-hydroxy-lignoceroyl-CoA dehydratase activity (GO:0102345)	4	0	.02	-	< 0.01	1.00E00	1.00E00
3-hydroxy-behenoyl-CoA dehydratase activity (GO:0102344)	4	0	.02	-	< 0.01	1.00E00	1.00E00
3-hydroxy-arachidoyl-CoA dehydratase activity (GO:0102343)	4	0	.02	-	< 0.01	1.00E00	1.00E00
3-oxo-cerotoyl-CoA reductase activity (GO:0102342)	1	0	.00	-	< 0.01	1.00E00	1.00E00
3-oxo-lignoceroyl-CoA reductase activity (GO:0102341)	1	0	.00	-	< 0.01	1.00E00	1.00E00
3-oxo-behenoyl-CoA reductase activity (GO:0102340)	1	0	.00	-	< 0.01	1.00E00	1.00E00
transforming growth factor beta receptor activity, type II (GO:0005026)	1	0	.00	-	< 0.01	1.00E00	1.00E00
transforming growth factor beta receptor activity, type I (GO:0005025)	5	0	.02	-	< 0.01	1.00E00	1.00E00
transforming growth factor beta-activated receptor activity (GO:0005024)	12	0	.06	-	< 0.01	1.00E00	1.00E00
vascular endothelial growth factor-activated receptor activity (GO:0005021)	8	0	.04	-	< 0.01	1.00E00	1.00E00
stem cell factor receptor activity (GO:0005020)	1	0	.00	-	< 0.01	1.00E00	1.00E00
3-oxo-arachidoyl-CoA reductase activity (GO:0102339)	1	0	.00	-	< 0.01	1.00E00	1.00E00
3-oxo-lignoceronyl-CoA synthase activity (GO:0102338)	7	0	.03	-	< 0.01	1.00E00	1.00E00
3-oxo-cerotoyl-CoA synthase activity (GO:0102337)	7	0	.03	-	< 0.01	1.00E00	1.00E00
3-oxo-arachidoyl-CoA synthase activity (GO:0102336)	7	0	.03	-	< 0.01	1.00E00	1.00E00
Wnt-activated receptor activity (GO:0042813)	15	0	.07	-	< 0.01	1.00E00	1.00E00
platelet-derived growth factor beta-receptor activity (GO:0005019)	2	0	.01	-	< 0.01	1.00E00	1.00E00
platelet-derived growth factor alpha-receptor activity (GO:0005018)	1	0	.00	-	< 0.01	1.00E00	1.00E00
platelet-derived growth factor-activated receptor activity (GO:0005017)	3	0	.01	-	< 0.01	1.00E00	1.00E00
macrophage colony-stimulating factor receptor activity (GO:0005011)	2	0	.01	-	< 0.01	1.00E00	1.00E00
insulin-like growth factor-activated receptor activity (GO:0005010)	3	0	.01	-	< 0.01	1.00E00	1.00E00
[acetyl-CoA carboxylase] kinase activity (GO:0050405)	2	0	.01	-	< 0.01	1.00E00	1.00E00
vitamin D receptor binding (GO:0042809)	15	0	.07	-	< 0.01	1.00E00	1.00E00
fucose binding (GO:0042806)	5	0	.02	-	< 0.01	1.00E00	1.00E00
actinin binding (GO:0042805)	38	0	.18	-	< 0.01	1.00E00	1.00E00
calcium- and calmodulin-regulated 3',5'-cyclic-GMP phosphodiesterase activity (GO:0048101)	3	0	.01	-	< 0.01	1.00E00	1.00E00
1,8-cineole 2-exo-monooxygenase activity (GO:0102320)	1	0	.00	-	< 0.01	1.00E00	1.00E00
histone methyltransferase activity (H3-K4 specific) (GO:0042800)	17	0	.08	-	< 0.01	1.00E00	1.00E00
acetylpyruvate hydrolase activity (GO:0018773)	1	0	.00	-	< 0.01	1.00E00	1.00E00
amino acid binding (GO:0016597)	54	0	.25	-	< 0.01	1.00E00	1.00E00
thienylcyclohexylpiperidine binding (GO:0016596)	1	0	.00	-	< 0.01	1.00E00	1.00E00
glutamate binding (GO:0016595)	11	0	.05	-	< 0.01	1.00E00	1.00E00
glycine binding (GO:0016594)	14	0	.06	-	< 0.01	1.00E00	1.00E00
ribonuclease E activity (GO:0008995)	1	0	.00	-	< 0.01	1.00E00	1.00E00
insulin-activated receptor activity (GO:0005009)	3	0	.01	-	< 0.01	1.00E00	1.00E00
hepatocyte growth factor-activated receptor activity (GO:0005008)	1	0	.00	-	< 0.01	1.00E00	1.00E00
fibroblast growth factor-activated receptor activity (GO:0005007)	5	0	.02	-	< 0.01	1.00E00	1.00E00
epidermal growth factor-activated receptor activity (GO:0005006)	2	0	.01	-	< 0.01	1.00E00	1.00E00
kringle domain binding (GO:0036143)	1	0	.00	-	< 0.01	1.00E00	1.00E00
3-hydroxykynureninase activity (GO:0061981)	1	0	.00	-	< 0.01	1.00E00	1.00E00
transmembrane-ephrin receptor activity (GO:0005005)	17	0	.08	-	< 0.01	1.00E00	1.00E00
regulatory RNA binding (GO:0061980)	43	0	.20	-	< 0.01	1.00E00	1.00E00
GPI-linked ephrin receptor activity (GO:0005004)	7	0	.03	-	< 0.01	1.00E00	1.00E00
ephrin receptor activity (GO:0005003)	19	0	.09	-	< 0.01	1.00E00	1.00E00
peptidyl-asparagine 3-dioxygenase activity (GO:0036140)	1	0	.00	-	< 0.01	1.00E00	1.00E00
transmembrane receptor protein tyrosine phosphatase activity (GO:0005001)	17	0	.08	-	< 0.01	1.00E00	1.00E00
vasopressin receptor activity (GO:0005000)	7	0	.03	-	< 0.01	1.00E00	1.00E00
rRNA (adenine-N6-)-methyltransferase activity (GO:0008988)	3	0	.01	-	< 0.01	1.00E00	1.00E00
peptidyl-histidine dioxygenase activity (GO:0036139)	1	0	.00	-	< 0.01	1.00E00	1.00E00
kynurenine aminotransferase activity (GO:0036137)	4	0	.02	-	< 0.01	1.00E00	1.00E00
protein-glutamate O-methyltransferase activity (GO:0008983)	1	0	.00	-	< 0.01	1.00E00	1.00E00
12-hydroxyheptadecatrienoic acid synthase activity (GO:0036134)	3	0	.01	-	< 0.01	1.00E00	1.00E00
13-prostaglandin reductase activity (GO:0036132)	3	0	.01	-	< 0.01	1.00E00	1.00E00
prostaglandin D2 11-ketoreductase activity (GO:0036131)	1	0	.00	-	< 0.01	1.00E00	1.00E00
prostaglandin H2 endoperoxidase reductase activity (GO:0036130)	2	0	.01	-	< 0.01	1.00E00	1.00E00
phosphopentomutase activity (GO:0008973)	1	0	.00	-	< 0.01	1.00E00	1.00E00
phospholipase A1 activity (GO:0008970)	17	0	.08	-	< 0.01	1.00E00	1.00E00
BMP binding (GO:0036122)	15	0	.07	-	< 0.01	1.00E00	1.00E00
double-stranded DNA helicase activity (GO:0036121)	3	0	.01	-	< 0.01	1.00E00	1.00E00
phosphoglycolate phosphatase activity (GO:0008967)	2	0	.01	-	< 0.01	1.00E00	1.00E00
phospho-N-acetylmuramoyl-pentapeptide-transferase activity (GO:0008963)	1	0	.00	-	< 0.01	1.00E00	1.00E00
mRNA (adenine-N1-)-methyltransferase activity (GO:0061953)	3	0	.01	-	< 0.01	1.00E00	1.00E00
phosphatidylglycerophosphatase activity (GO:0008962)	1	0	.00	-	< 0.01	1.00E00	1.00E00
S-formylglutathione hydrolase activity (GO:0018738)	1	0	.00	-	< 0.01	1.00E00	1.00E00
3,4-dihydrocoumarin hydrolase activity (GO:0018733)	1	0	.00	-	< 0.01	1.00E00	1.00E00
lipopeptide binding (GO:0071723)	10	0	.05	-	< 0.01	1.00E00	1.00E00
beta-adrenergic receptor kinase activity (GO:0047696)	4	0	.02	-	< 0.01	1.00E00	1.00E00
ATP diphosphatase activity (GO:0047693)	1	0	.00	-	< 0.01	1.00E00	1.00E00
aspartyltransferase activity (GO:0047690)	3	0	.01	-	< 0.01	1.00E00	1.00E00
peptidoglycan glycosyltransferase activity (GO:0008955)	1	0	.00	-	< 0.01	1.00E00	1.00E00
peroxisome membrane class-1 targeting sequence binding (GO:0036105)	1	0	.00	-	< 0.01	1.00E00	1.00E00
peptidylamidoglycolate lyase activity (GO:0004598)	1	0	.00	-	< 0.01	1.00E00	1.00E00
peptide alpha-N-acetyltransferase activity (GO:0004596)	11	0	.05	-	< 0.01	1.00E00	1.00E00
pantetheine-phosphate adenylyltransferase activity (GO:0004595)	1	0	.00	-	< 0.01	1.00E00	1.00E00
pantothenate kinase activity (GO:0004594)	4	0	.02	-	< 0.01	1.00E00	1.00E00
oxoglutarate dehydrogenase (succinyl-transferring) activity (GO:0004591)	3	0	.01	-	< 0.01	1.00E00	1.00E00
orotidine-5'-phosphate decarboxylase activity (GO:0004590)	1	0	.00	-	< 0.01	1.00E00	1.00E00
icosanoid transmembrane transporter activity (GO:0071714)	3	0	.01	-	< 0.01	1.00E00	1.00E00
amine sulfotransferase activity (GO:0047685)	1	0	.00	-	< 0.01	1.00E00	1.00E00
oxaloacetate decarboxylase activity (GO:0008948)	4	0	.02	-	< 0.01	1.00E00	1.00E00
oligonucleotidase activity (GO:0008946)	1	0	.00	-	< 0.01	1.00E00	1.00E00
nitric oxide dioxygenase activity (GO:0008941)	1	0	.00	-	< 0.01	1.00E00	1.00E00
nitrate reductase activity (GO:0008940)	3	0	.01	-	< 0.01	1.00E00	1.00E00
orotate phosphoribosyltransferase activity (GO:0004588)	1	0	.00	-	< 0.01	1.00E00	1.00E00
ornithine-oxo-acid transaminase activity (GO:0004587)	1	0	.00	-	< 0.01	1.00E00	1.00E00
ornithine decarboxylase activity (GO:0004586)	2	0	.01	-	< 0.01	1.00E00	1.00E00
ornithine carbamoyltransferase activity (GO:0004585)	1	0	.00	-	< 0.01	1.00E00	1.00E00
dolichyl-phosphate-glucose-glycolipid alpha-glucosyltransferase activity (GO:0004583)	2	0	.01	-	< 0.01	1.00E00	1.00E00
dolichyl-phosphate beta-D-mannosyltransferase activity (GO:0004582)	1	0	.00	-	< 0.01	1.00E00	1.00E00
dolichyl-phosphate beta-glucosyltransferase activity (GO:0004581)	1	0	.00	-	< 0.01	1.00E00	1.00E00
arachidonate 8(R)-lipoxygenase activity (GO:0047677)	1	0	.00	-	< 0.01	1.00E00	1.00E00
cyclin-dependent protein serine/threonine kinase regulator activity (GO:0016538)	50	0	.23	-	< 0.01	1.00E00	1.00E00
metalloendopeptidase activity involved in amyloid precursor protein catabolic process (GO:1902945)	4	0	.02	-	< 0.01	1.00E00	1.00E00
chemorepellent activity (GO:0045499)	28	0	.13	-	< 0.01	1.00E00	1.00E00
gamma-glutamylaminecyclotransferase activity (GO:0061929)	1	0	.00	-	< 0.01	1.00E00	1.00E00
glutathione specific gamma-glutamylcyclotransferase activity (GO:0061928)	2	0	.01	-	< 0.01	1.00E00	1.00E00
ferredoxin-NAD(P) reductase activity (GO:0008937)	1	0	.00	-	< 0.01	1.00E00	1.00E00
peptide-glutamate-N-acetyltransferase activity (GO:1990190)	2	0	.01	-	< 0.01	1.00E00	1.00E00
inositol monophosphate 1-phosphatase activity (GO:0008934)	3	0	.01	-	< 0.01	1.00E00	1.00E00
protein propionyltransferase activity (GO:0061920)	1	0	.00	-	< 0.01	1.00E00	1.00E00
dolichyl-diphosphooligosaccharide-protein glycotransferase activity (GO:0004579)	5	0	.02	-	< 0.01	1.00E00	1.00E00
chitobiosyldiphosphodolichol beta-mannosyltransferase activity (GO:0004578)	1	0	.00	-	< 0.01	1.00E00	1.00E00
N-acetylglucosaminyldiphosphodolichol N-acetylglucosaminyltransferase activity (GO:0004577)	1	0	.00	-	< 0.01	1.00E00	1.00E00
oligosaccharyl transferase activity (GO:0004576)	6	0	.03	-	< 0.01	1.00E00	1.00E00
sucrose alpha-glucosidase activity (GO:0004575)	1	0	.00	-	< 0.01	1.00E00	1.00E00
oligo-1,6-glucosidase activity (GO:0004574)	1	0	.00	-	< 0.01	1.00E00	1.00E00
mannosyl-oligosaccharide glucosidase activity (GO:0004573)	1	0	.00	-	< 0.01	1.00E00	1.00E00
mannosyl-oligosaccharide 1,3-1,6-alpha-mannosidase activity (GO:0004572)	2	0	.01	-	< 0.01	1.00E00	1.00E00
mannosyl-oligosaccharide 1,2-alpha-mannosidase activity (GO:0004571)	7	0	.03	-	< 0.01	1.00E00	1.00E00
phosphatidylinositol bisphosphate binding (GO:1902936)	106	0	.49	-	< 0.01	1.00E00	1.00E00
peptide-serine-N-acetyltransferase activity (GO:1990189)	3	0	.01	-	< 0.01	1.00E00	1.00E00
methylglyoxal synthase activity (GO:0008929)	1	0	.00	-	< 0.01	1.00E00	1.00E00
latrotoxin receptor activity (GO:0016524)	2	0	.01	-	< 0.01	1.00E00	1.00E00
amino-acid racemase activity (GO:0047661)	1	0	.00	-	< 0.01	1.00E00	1.00E00
pituitary adenylate cyclase activating polypeptide activity (GO:0016521)	1	0	.00	-	< 0.01	1.00E00	1.00E00
omega-6 fatty acid desaturase activity (GO:0045485)	1	0	.00	-	< 0.01	1.00E00	1.00E00
growth hormone-releasing hormone receptor activity (GO:0016520)	3	0	.01	-	< 0.01	1.00E00	1.00E00
oligopeptide binding (GO:1900750)	12	0	.06	-	< 0.01	1.00E00	1.00E00
glycoprotein endo-alpha-1,2-mannosidase activity (GO:0004569)	1	0	.00	-	< 0.01	1.00E00	1.00E00
chitinase activity (GO:0004568)	4	0	.02	-	< 0.01	1.00E00	1.00E00
beta-mannosidase activity (GO:0004567)	1	0	.00	-	< 0.01	1.00E00	1.00E00
beta-glucuronidase activity (GO:0004566)	5	0	.02	-	< 0.01	1.00E00	1.00E00
beta-galactosidase activity (GO:0004565)	5	0	.02	-	< 0.01	1.00E00	1.00E00
beta-fructofuranosidase activity (GO:0004564)	1	0	.00	-	< 0.01	1.00E00	1.00E00
beta-N-acetylhexosaminidase activity (GO:0004563)	5	0	.02	-	< 0.01	1.00E00	1.00E00
alpha-N-acetylglucosaminidase activity (GO:0004561)	1	0	.00	-	< 0.01	1.00E00	1.00E00
alpha-L-fucosidase activity (GO:0004560)	2	0	.01	-	< 0.01	1.00E00	1.00E00
alpha-amino-acid esterase activity (GO:0047658)	1	0	.00	-	< 0.01	1.00E00	1.00E00
gastric inhibitory peptide receptor activity (GO:0016519)	1	0	.00	-	< 0.01	1.00E00	1.00E00
allyl-alcohol dehydrogenase activity (GO:0047655)	4	0	.02	-	< 0.01	1.00E00	1.00E00
interleukin-12 receptor activity (GO:0016517)	1	0	.00	-	< 0.01	1.00E00	1.00E00
EH domain binding (GO:1990175)	2	0	.01	-	< 0.01	1.00E00	1.00E00
phosphodiesterase decapping endonuclease activity (GO:1990174)	2	0	.01	-	< 0.01	1.00E00	1.00E00
glutathione binding (GO:0043295)	11	0	.05	-	< 0.01	1.00E00	1.00E00
alpha-mannosidase activity (GO:0004559)	14	0	.06	-	< 0.01	1.00E00	1.00E00
alpha-1,4-glucosidase activity (GO:0004558)	5	0	.02	-	< 0.01	1.00E00	1.00E00
alpha-galactosidase activity (GO:0004557)	2	0	.01	-	< 0.01	1.00E00	1.00E00
alpha-amylase activity (GO:0004556)	3	0	.01	-	< 0.01	1.00E00	1.00E00
alpha,alpha-trehalase activity (GO:0004555)	1	0	.00	-	< 0.01	1.00E00	1.00E00
hydrolase activity, hydrolyzing O-glycosyl compounds (GO:0004553)	95	0	.44	-	< 0.01	1.00E00	1.00E00
nucleotide diphosphatase activity (GO:0004551)	20	1	.09	+	10.84	9.22E-02	1.00E00
nucleoside diphosphate kinase activity (GO:0004550)	19	1	.09	+	11.41	8.80E-02	1.00E00
peptidase activator activity involved in apoptotic process (GO:0016505)	21	0	.10	-	< 0.01	1.00E00	1.00E00
single-strand break-containing DNA binding (GO:1990165)	1	0	.00	-	< 0.01	1.00E00	1.00E00
peptidase activator activity (GO:0016504)	44	0	.20	-	< 0.01	1.00E00	1.00E00
pheromone receptor activity (GO:0016503)	6	0	.03	-	< 0.01	1.00E00	1.00E00
nucleotide receptor activity (GO:0016502)	21	0	.10	-	< 0.01	1.00E00	1.00E00
prostacyclin receptor activity (GO:0016501)	1	0	.00	-	< 0.01	1.00E00	1.00E00
mannose-phosphate guanylyltransferase activity (GO:0008905)	1	0	.00	-	< 0.01	1.00E00	1.00E00
protein-hormone receptor activity (GO:0016500)	18	0	.08	-	< 0.01	1.00E00	1.00E00
hydroxypyruvate isomerase activity (GO:0008903)	1	0	.00	-	< 0.01	1.00E00	1.00E00
P-type potassium:proton transporter activity (GO:0008900)	3	0	.01	-	< 0.01	1.00E00	1.00E00
tRNA-specific ribonuclease activity (GO:0004549)	14	0	.06	-	< 0.01	1.00E00	1.00E00
protein carrier activity (GO:0140597)	48	1	.22	+	4.52	2.02E-01	1.00E00
ribonuclease activity (GO:0004540)	119	1	.55	+	1.82	4.25E-01	1.00E00
alanine-oxo-acid transaminase activity (GO:0047635)	2	0	.01	-	< 0.01	1.00E00	1.00E00
ADP-ribose diphosphatase activity (GO:0047631)	6	0	.03	-	< 0.01	1.00E00	1.00E00
rDNA binding (GO:0000182)	8	0	.04	-	< 0.01	1.00E00	1.00E00
phospholipase binding (GO:0043274)	22	0	.10	-	< 0.01	1.00E00	1.00E00
CTPase activity (GO:0043273)	3	0	.01	-	< 0.01	1.00E00	1.00E00
deoxyribonuclease activity (GO:0004536)	59	0	.27	-	< 0.01	1.00E00	1.00E00
oligopeptide transmembrane transporter activity (GO:0035673)	11	0	.05	-	< 0.01	1.00E00	1.00E00
chromatin loop anchoring activity (GO:0140587)	1	0	.00	-	< 0.01	1.00E00	1.00E00
poly(A)-specific ribonuclease activity (GO:0004535)	13	0	.06	-	< 0.01	1.00E00	1.00E00
5'-3' exoribonuclease activity (GO:0004534)	3	0	.01	-	< 0.01	1.00E00	1.00E00
enone reductase activity (GO:0035671)	5	0	.02	-	< 0.01	1.00E00	1.00E00
promoter-enhancer loop anchoring activity (GO:0140585)	1	0	.00	-	< 0.01	1.00E00	1.00E00
exoribonuclease activity (GO:0004532)	39	0	.18	-	< 0.01	1.00E00	1.00E00
deoxyribonuclease II activity (GO:0004531)	2	0	.01	-	< 0.01	1.00E00	1.00E00
deoxyribonuclease I activity (GO:0004530)	5	0	.02	-	< 0.01	1.00E00	1.00E00
P-type monovalent copper transporter activity (GO:0140581)	2	0	.01	-	< 0.01	1.00E00	1.00E00
rRNA (adenine-N6,N6-)-dimethyltransferase activity (GO:0000179)	4	0	.02	-	< 0.01	1.00E00	1.00E00
talin binding (GO:1990147)	1	0	.00	-	< 0.01	1.00E00	1.00E00
adenosine-phosphate deaminase activity (GO:0047623)	3	0	.01	-	< 0.01	1.00E00	1.00E00
acylpyruvate hydrolase activity (GO:0047621)	1	0	.00	-	< 0.01	1.00E00	1.00E00
3'-5'-exoribonuclease activity (GO:0000175)	35	0	.16	-	< 0.01	1.00E00	1.00E00
acylglycerol kinase activity (GO:0047620)	1	0	.00	-	< 0.01	1.00E00	1.00E00
ribonuclease MRP activity (GO:0000171)	1	0	.00	-	< 0.01	1.00E00	1.00E00
sphingosine hydroxylase activity (GO:0000170)	1	0	.00	-	< 0.01	1.00E00	1.00E00
adenosine-diphosphatase activity (GO:0043262)	2	0	.01	-	< 0.01	1.00E00	1.00E00
exodeoxyribonuclease activity (GO:0004529)	23	0	.11	-	< 0.01	1.00E00	1.00E00
phosphodiesterase I activity (GO:0004528)	6	0	.03	-	< 0.01	1.00E00	1.00E00
exonuclease activity (GO:0004527)	82	0	.38	-	< 0.01	1.00E00	1.00E00
ribonuclease P activity (GO:0004526)	11	0	.05	-	< 0.01	1.00E00	1.00E00
Toll-like receptor 2 binding (GO:0035663)	3	0	.01	-	< 0.01	1.00E00	1.00E00
ribonuclease III activity (GO:0004525)	3	0	.01	-	< 0.01	1.00E00	1.00E00
Toll-like receptor 4 binding (GO:0035662)	4	0	.02	-	< 0.01	1.00E00	1.00E00
transmembrane monodehydroascorbate reductase activity (GO:0140575)	3	0	.01	-	< 0.01	1.00E00	1.00E00
RNA-DNA hybrid ribonuclease activity (GO:0004523)	16	1	.07	+	13.55	7.53E-02	1.00E00
ribonuclease A activity (GO:0004522)	4	0	.02	-	< 0.01	1.00E00	1.00E00
endoribonuclease activity (GO:0004521)	73	1	.34	+	2.97	2.89E-01	1.00E00
endodeoxyribonuclease activity (GO:0004520)	40	0	.18	-	< 0.01	1.00E00	1.00E00
transmembrane ascorbate ferrireductase activity (GO:0140571)	4	0	.02	-	< 0.01	1.00E00	1.00E00
acyl-CoA hydrolase activity (GO:0047617)	20	0	.09	-	< 0.01	1.00E00	1.00E00
aconitate decarboxylase activity (GO:0047613)	1	0	.00	-	< 0.01	1.00E00	1.00E00
linoleate 9S-lipoxygenase activity (GO:1990136)	2	0	.01	-	< 0.01	1.00E00	1.00E00
acetylspermidine deacetylase activity (GO:0047611)	1	0	.00	-	< 0.01	1.00E00	1.00E00
endonuclease activity (GO:0004519)	130	1	.60	+	1.67	4.54E-01	1.00E00
nuclease activity (GO:0004518)	212	1	.98	+	1.02	6.27E-01	1.00E00
sodium-dependent organic anion transmembrane transporter activity (GO:0043250)	1	0	.00	-	< 0.01	1.00E00	1.00E00
nitric-oxide synthase activity (GO:0004517)	3	0	.01	-	< 0.01	1.00E00	1.00E00
nicotinate phosphoribosyltransferase activity (GO:0004516)	1	0	.00	-	< 0.01	1.00E00	1.00E00
transmembrane protein dislocase activity (GO:0140567)	2	0	.01	-	< 0.01	1.00E00	1.00E00
nicotinate-nucleotide adenylyltransferase activity (GO:0004515)	4	0	.02	-	< 0.01	1.00E00	1.00E00
nicotinate-nucleotide diphosphorylase (carboxylating) activity (GO:0004514)	3	0	.01	-	< 0.01	1.00E00	1.00E00
AP-3 adaptor complex binding (GO:0035651)	3	0	.01	-	< 0.01	1.00E00	1.00E00
neolactotetraosylceramide alpha-2,3-sialyltransferase activity (GO:0004513)	2	0	.01	-	< 0.01	1.00E00	1.00E00
AP-1 adaptor complex binding (GO:0035650)	5	0	.02	-	< 0.01	1.00E00	1.00E00
inositol-3-phosphate synthase activity (GO:0004512)	1	0	.00	-	< 0.01	1.00E00	1.00E00
UDP-D-xylose:beta-D-glucoside alpha-1,3-D-xylosyltransferase activity (GO:0140563)	2	0	.01	-	< 0.01	1.00E00	1.00E00
tyrosine 3-monooxygenase activity (GO:0004511)	1	0	.00	-	< 0.01	1.00E00	1.00E00
EGF-domain serine xylosyltransferase activity (GO:0140562)	3	0	.01	-	< 0.01	1.00E00	1.00E00
tryptophan 5-monooxygenase activity (GO:0004510)	2	0	.01	-	< 0.01	1.00E00	1.00E00
acetylputrescine deacetylase activity (GO:0047609)	1	0	.00	-	< 0.01	1.00E00	1.00E00
EGF-domain serine glucosyltransferase activity (GO:0140561)	3	0	.01	-	< 0.01	1.00E00	1.00E00
xylosyl alpha-1,3-xylosyltransferase activity (GO:0140560)	1	0	.00	-	< 0.01	1.00E00	1.00E00
acetoacetyl-CoA hydrolase activity (GO:0047603)	1	0	.00	-	< 0.01	1.00E00	1.00E00
DNA strand exchange activity (GO:0000150)	2	0	.01	-	< 0.01	1.00E00	1.00E00
steroid 21-monooxygenase activity (GO:0004509)	1	0	.00	-	< 0.01	1.00E00	1.00E00
steroid 17-alpha-monooxygenase activity (GO:0004508)	1	0	.00	-	< 0.01	1.00E00	1.00E00
steroid 11-beta-monooxygenase activity (GO:0004507)	2	0	.01	-	< 0.01	1.00E00	1.00E00
squalene monooxygenase activity (GO:0004506)	1	0	.00	-	< 0.01	1.00E00	1.00E00
L-DOPA receptor activity (GO:0035643)	1	0	.00	-	< 0.01	1.00E00	1.00E00
phenylalanine 4-monooxygenase activity (GO:0004505)	3	0	.01	-	< 0.01	1.00E00	1.00E00
histone methyltransferase activity (H3-R17 specific) (GO:0035642)	1	0	.00	-	< 0.01	1.00E00	1.00E00
peptidylglycine monooxygenase activity (GO:0004504)	1	0	.00	-	< 0.01	1.00E00	1.00E00
monophenol monooxygenase activity (GO:0004503)	2	0	.01	-	< 0.01	1.00E00	1.00E00
L-arginine 3-hydroxylase activity (GO:0140554)	1	0	.00	-	< 0.01	1.00E00	1.00E00
kynurenine 3-monooxygenase activity (GO:0004502)	1	0	.00	-	< 0.01	1.00E00	1.00E00
dopamine beta-monooxygenase activity (GO:0004500)	3	0	.01	-	< 0.01	1.00E00	1.00E00
SNARE binding (GO:0000149)	113	0	.52	-	< 0.01	1.00E00	1.00E00
microfilament motor activity (GO:0000146)	30	1	.14	+	7.23	1.33E-01	1.00E00
acylglycerone-phosphate reductase activity (GO:0000140)	1	0	.00	-	< 0.01	1.00E00	1.00E00
laminin-1 binding (GO:0043237)	6	0	.03	-	< 0.01	1.00E00	1.00E00
laminin binding (GO:0043236)	29	1	.13	+	7.48	1.29E-01	1.00E00
transmembrane receptor protein kinase activity (GO:0019199)	144	1	.66	+	1.51	4.88E-01	1.00E00
ATPase-coupled inorganic anion transmembrane transporter activity (GO:0043225)	26	0	.12	-	< 0.01	1.00E00	1.00E00
transmembrane receptor protein phosphatase activity (GO:0019198)	17	0	.08	-	< 0.01	1.00E00	1.00E00
SMC family protein binding (GO:0043221)	1	0	.00	-	< 0.01	1.00E00	1.00E00
transcription regulator activator activity (GO:0140537)	3	0	.01	-	< 0.01	1.00E00	1.00E00
nuclear receptor corepressor activity (GO:0140536)	1	0	.00	-	< 0.01	1.00E00	1.00E00
small GTPase binding (GO:0031267)	263	2	1.21	+	1.65	3.44E-01	1.00E00
glycerol-1-phosphatase activity (GO:0000121)	1	0	.00	-	< 0.01	1.00E00	1.00E00
beta-1,4-mannosyltransferase activity (GO:0019187)	1	0	.00	-	< 0.01	1.00E00	1.00E00
resveratrol binding (GO:1905594)	1	0	.00	-	< 0.01	1.00E00	1.00E00
clathrin adaptor activity (GO:0035615)	19	0	.09	-	< 0.01	1.00E00	1.00E00
alkanesulfonate binding (GO:0043210)	1	0	.00	-	< 0.01	1.00E00	1.00E00
RNA stem-loop binding (GO:0035613)	22	0	.10	-	< 0.01	1.00E00	1.00E00
AP-2 adaptor complex binding (GO:0035612)	10	0	.05	-	< 0.01	1.00E00	1.00E00
glycosphingolipid binding (GO:0043208)	10	0	.05	-	< 0.01	1.00E00	1.00E00
NADP phosphatase activity (GO:0019178)	1	0	.00	-	< 0.01	1.00E00	1.00E00
peptidyl-cysteine S-nitrosylase activity (GO:0035605)	1	0	.00	-	< 0.01	1.00E00	1.00E00
protein-RNA adaptor activity (GO:0140517)	1	0	.00	-	< 0.01	1.00E00	1.00E00
3-hydroxyacyl-[acyl-carrier-protein] dehydratase activity (GO:0019171)	2	0	.01	-	< 0.01	1.00E00	1.00E00
succinate dehydrogenase activity (GO:0000104)	2	0	.01	-	< 0.01	1.00E00	1.00E00
ganglioside GP1c binding (GO:1905577)	1	0	.00	-	< 0.01	1.00E00	1.00E00
ganglioside GT1b binding (GO:1905576)	3	0	.01	-	< 0.01	1.00E00	1.00E00
ganglioside GM3 binding (GO:1905575)	1	0	.00	-	< 0.01	1.00E00	1.00E00
trans-2-enoyl-CoA reductase (NADPH) activity (GO:0019166)	3	0	.01	-	< 0.01	1.00E00	1.00E00
ganglioside GM2 binding (GO:1905574)	1	0	.00	-	< 0.01	1.00E00	1.00E00
ganglioside GM1 binding (GO:1905573)	3	0	.01	-	< 0.01	1.00E00	1.00E00
N-acylmannosamine kinase activity (GO:0009384)	1	0	.00	-	< 0.01	1.00E00	1.00E00
rRNA (cytosine-C5-)-methyltransferase activity (GO:0009383)	3	0	.01	-	< 0.01	1.00E00	1.00E00
methylputrescine oxidase activity (GO:0052599)	1	0	.00	-	< 0.01	1.00E00	1.00E00
histamine oxidase activity (GO:0052598)	1	0	.00	-	< 0.01	1.00E00	1.00E00
diamine oxidase activity (GO:0052597)	1	0	.00	-	< 0.01	1.00E00	1.00E00
phenethylamine:oxygen oxidoreductase (deaminating) activity (GO:0052596)	2	0	.01	-	< 0.01	1.00E00	1.00E00
aliphatic-amine oxidase activity (GO:0052595)	2	0	.01	-	< 0.01	1.00E00	1.00E00
aminoacetone:oxygen oxidoreductase(deaminating) activity (GO:0052594)	2	0	.01	-	< 0.01	1.00E00	1.00E00
tryptamine:oxygen oxidoreductase (deaminating) activity (GO:0052593)	2	0	.01	-	< 0.01	1.00E00	1.00E00
mannokinase activity (GO:0019158)	5	0	.02	-	< 0.01	1.00E00	1.00E00
sn-glycerol-3-phosphate:ubiquinone-8 oxidoreductase activity (GO:0052591)	1	0	.00	-	< 0.01	1.00E00	1.00E00
sn-glycerol-3-phosphate:ubiquinone oxidoreductase activity (GO:0052590)	1	0	.00	-	< 0.01	1.00E00	1.00E00
protein-disulfide reductase (glutathione) activity (GO:0019153)	1	0	.00	-	< 0.01	1.00E00	1.00E00
D-ribulokinase activity (GO:0019150)	1	0	.00	-	< 0.01	1.00E00	1.00E00
four-way junction helicase activity (GO:0009378)	6	0	.03	-	< 0.01	1.00E00	1.00E00
biotin binding (GO:0009374)	5	0	.02	-	< 0.01	1.00E00	1.00E00
apelin receptor activity (GO:0060182)	1	0	.00	-	< 0.01	1.00E00	1.00E00
aminobutyraldehyde dehydrogenase activity (GO:0019145)	2	0	.01	-	< 0.01	1.00E00	1.00E00
ADP-sugar diphosphatase activity (GO:0019144)	2	0	.01	-	< 0.01	1.00E00	1.00E00
glucuronyl-galactosyl-proteoglycan 4-alpha-N-acetylglucosaminyltransferase activity (GO:0001888)	2	0	.01	-	< 0.01	1.00E00	1.00E00
brain-derived neurotrophic factor-activated receptor activity (GO:0060175)	1	0	.00	-	< 0.01	1.00E00	1.00E00
phosphatidylcholine binding (GO:0031210)	31	1	.14	+	6.99	1.37E-01	1.00E00
purine nucleoside binding (GO:0001883)	3	0	.01	-	< 0.01	1.00E00	1.00E00
nucleoside binding (GO:0001882)	9	0	.04	-	< 0.01	1.00E00	1.00E00
deoxynucleoside kinase activity (GO:0019136)	4	0	.02	-	< 0.01	1.00E00	1.00E00
deoxyhypusine monooxygenase activity (GO:0019135)	1	0	.00	-	< 0.01	1.00E00	1.00E00
histone methyltransferase activity (H4-K20 specific) (GO:0042799)	7	0	.03	-	< 0.01	1.00E00	1.00E00
POZ domain binding (GO:0031208)	3	0	.01	-	< 0.01	1.00E00	1.00E00
lipopolysaccharide immune receptor activity (GO:0001875)	5	0	.02	-	< 0.01	1.00E00	1.00E00
(1->3)-beta-D-glucan binding (GO:0001872)	2	0	.01	-	< 0.01	1.00E00	1.00E00
polysome binding (GO:1905538)	6	0	.03	-	< 0.01	1.00E00	1.00E00
3'-tRNA processing endoribonuclease activity (GO:0042781)	2	0	.01	-	< 0.01	1.00E00	1.00E00
complement component C4b receptor activity (GO:0001861)	1	0	.00	-	< 0.01	1.00E00	1.00E00
phenanthrene-9,10-epoxide hydrolase activity (GO:0019119)	1	0	.00	-	< 0.01	1.00E00	1.00E00
phenanthrene-epoxide hydrolase activity (GO:0019118)	1	0	.00	-	< 0.01	1.00E00	1.00E00
benzaldehyde dehydrogenase [NAD(P)+] activity (GO:0019115)	4	0	.02	-	< 0.01	1.00E00	1.00E00
limonene monooxygenase activity (GO:0019113)	2	0	.01	-	< 0.01	1.00E00	1.00E00
cholesterol dehydrogenase activity (GO:0102294)	2	0	.01	-	< 0.01	1.00E00	1.00E00
complement component C5a binding (GO:0001856)	1	0	.00	-	< 0.01	1.00E00	1.00E00
complement component C4b binding (GO:0001855)	2	0	.01	-	< 0.01	1.00E00	1.00E00
myristoyltransferase activity (GO:0019107)	11	0	.05	-	< 0.01	1.00E00	1.00E00
DNA N-glycosylase activity (GO:0019104)	13	0	.06	-	< 0.01	1.00E00	1.00E00
pyrimidine nucleotide binding (GO:0019103)	6	0	.03	-	< 0.01	1.00E00	1.00E00
complement component C1q complex binding (GO:0001849)	8	0	.04	-	< 0.01	1.00E00	1.00E00
complement binding (GO:0001848)	21	1	.10	+	10.32	9.63E-02	1.00E00
opsonin receptor activity (GO:0001847)	4	0	.02	-	< 0.01	1.00E00	1.00E00
opsonin binding (GO:0001846)	15	1	.07	+	14.45	7.10E-02	1.00E00
triphosphatase activity (GO:0050355)	1	0	.00	-	< 0.01	1.00E00	1.00E00
lecithin:11-cis retinol acyltransferase activity (GO:0102279)	1	0	.00	-	< 0.01	1.00E00	1.00E00
acetyl-CoA binding (GO:1905502)	3	0	.01	-	< 0.01	1.00E00	1.00E00
trimethyllysine dioxygenase activity (GO:0050353)	1	0	.00	-	< 0.01	1.00E00	1.00E00
membrane insertase activity (GO:0032977)	14	0	.06	-	< 0.01	1.00E00	1.00E00
methylarsonite methyltransferase activity (GO:0030792)	2	0	.01	-	< 0.01	1.00E00	1.00E00
arsenite methyltransferase activity (GO:0030791)	1	0	.00	-	< 0.01	1.00E00	1.00E00
trans-octaprenyltranstransferase activity (GO:0050347)	2	0	.01	-	< 0.01	1.00E00	1.00E00
trans-L-3-hydroxyproline dehydratase activity (GO:0050346)	1	0	.00	-	< 0.01	1.00E00	1.00E00
tRNA-dihydrouridine20 synthase activity (GO:0102264)	1	0	.00	-	< 0.01	1.00E00	1.00E00
UDP-glucuronate decarboxylase activity (GO:0048040)	1	0	.00	-	< 0.01	1.00E00	1.00E00
purine nucleotide-sugar transmembrane transporter activity (GO:0036080)	1	0	.00	-	< 0.01	1.00E00	1.00E00
thiosulfate-thiol sulfurtransferase activity (GO:0050337)	1	0	.00	-	< 0.01	1.00E00	1.00E00
ubiquinone binding (GO:0048039)	7	0	.03	-	< 0.01	1.00E00	1.00E00
1,2-diacylglycerol acylhydrolase activity (GO:0102259)	1	0	.00	-	< 0.01	1.00E00	1.00E00
quinone binding (GO:0048038)	18	0	.08	-	< 0.01	1.00E00	1.00E00
1,3-diacylglycerol acylhydrolase activity (GO:0102258)	1	0	.00	-	< 0.01	1.00E00	1.00E00
thiamin-triphosphatase activity (GO:0050333)	1	0	.00	-	< 0.01	1.00E00	1.00E00
PH domain binding (GO:0042731)	4	0	.02	-	< 0.01	1.00E00	1.00E00
mRNA 5'-UTR binding (GO:0048027)	26	1	.12	+	8.34	1.17E-01	1.00E00
tau-protein kinase activity (GO:0050321)	22	0	.10	-	< 0.01	1.00E00	1.00E00
CCR chemokine receptor binding (GO:0048020)	46	0	.21	-	< 0.01	1.00E00	1.00E00
pyridine N-methyltransferase activity (GO:0030760)	1	0	.00	-	< 0.01	1.00E00	1.00E00
receptor antagonist activity (GO:0048019)	33	0	.15	-	< 0.01	1.00E00	1.00E00
receptor ligand activity (GO:0048018)	491	0	2.26	-	< 0.01	1.77E-01	1.00E00
sulfur dioxygenase activity (GO:0050313)	1	0	.00	-	< 0.01	1.00E00	1.00E00
alkane 1-monooxygenase activity (GO:0018685)	5	0	.02	-	< 0.01	1.00E00	1.00E00
11-cis-retinal 3,4-desaturase activity (GO:0061899)	1	0	.00	-	< 0.01	1.00E00	1.00E00
all-trans retinoic acid 3,4-desaturase activity (GO:0061898)	1	0	.00	-	< 0.01	1.00E00	1.00E00
all-trans retinal 3,4-desaturase activity (GO:0061897)	1	0	.00	-	< 0.01	1.00E00	1.00E00
all-trans retinol 3,4-desaturase activity (GO:0061896)	1	0	.00	-	< 0.01	1.00E00	1.00E00
protein-succinyllysine desuccinylase activity (GO:0036055)	2	0	.01	-	< 0.01	1.00E00	1.00E00
protein-malonyllysine demalonylase activity (GO:0036054)	1	0	.00	-	< 0.01	1.00E00	1.00E00
calcium ion sensor activity (GO:0061891)	4	0	.02	-	< 0.01	1.00E00	1.00E00
sugar-terminal-phosphatase activity (GO:0050309)	3	0	.01	-	< 0.01	1.00E00	1.00E00
sugar-phosphatase activity (GO:0050308)	10	0	.05	-	< 0.01	1.00E00	1.00E00
(S)-limonene 7-monooxygenase activity (GO:0018676)	2	0	.01	-	< 0.01	1.00E00	1.00E00
(S)-limonene 6-monooxygenase activity (GO:0018675)	2	0	.01	-	< 0.01	1.00E00	1.00E00
orexin receptor activity (GO:0016499)	2	0	.01	-	< 0.01	1.00E00	1.00E00
substance K receptor activity (GO:0016497)	1	0	.00	-	< 0.01	1.00E00	1.00E00
substance P receptor activity (GO:0016496)	1	0	.00	-	< 0.01	1.00E00	1.00E00
C-X3-C chemokine receptor activity (GO:0016495)	1	0	.00	-	< 0.01	1.00E00	1.00E00
C-X-C chemokine receptor activity (GO:0016494)	8	0	.04	-	< 0.01	1.00E00	1.00E00
C-C chemokine receptor activity (GO:0016493)	23	0	.11	-	< 0.01	1.00E00	1.00E00
holo-[acyl-carrier-protein] synthase activity (GO:0008897)	1	0	.00	-	< 0.01	1.00E00	1.00E00
G protein-coupled neurotensin receptor activity (GO:0016492)	2	0	.01	-	< 0.01	1.00E00	1.00E00
amine N-methyltransferase activity (GO:0030748)	1	0	.00	-	< 0.01	1.00E00	1.00E00
guanosine-5'-triphosphate,3'-diphosphate diphosphatase activity (GO:0008894)	1	0	.00	-	< 0.01	1.00E00	1.00E00
guanosine-3',5'-bis(diphosphate) 3'-diphosphatase activity (GO:0008893)	1	0	.00	-	< 0.01	1.00E00	1.00E00
guanine deaminase activity (GO:0008892)	1	0	.00	-	< 0.01	1.00E00	1.00E00
glycolate oxidase activity (GO:0008891)	1	0	.00	-	< 0.01	1.00E00	1.00E00
glycine C-acetyltransferase activity (GO:0008890)	1	0	.00	-	< 0.01	1.00E00	1.00E00
long-chain fatty acyl-CoA binding (GO:0036042)	7	0	.03	-	< 0.01	1.00E00	1.00E00
GTP-dependent protein binding (GO:0030742)	22	0	.10	-	< 0.01	1.00E00	1.00E00
long-chain fatty acid binding (GO:0036041)	14	0	.06	-	< 0.01	1.00E00	1.00E00
glycerophosphodiester phosphodiesterase activity (GO:0008889)	2	0	.01	-	< 0.01	1.00E00	1.00E00
glycerate kinase activity (GO:0008887)	1	0	.00	-	< 0.01	1.00E00	1.00E00
carnosine N-methyltransferase activity (GO:0030735)	1	0	.00	-	< 0.01	1.00E00	1.00E00
mediator complex binding (GO:0036033)	4	0	.02	-	< 0.01	1.00E00	1.00E00
guanidinoacetate N-methyltransferase activity (GO:0030731)	1	0	.00	-	< 0.01	1.00E00	1.00E00
docosanoate omega-hydroxylase activity (GO:0102207)	2	0	.01	-	< 0.01	1.00E00	1.00E00
N-acetylphosphatidylethanolamine-hydrolysing phospholipase activity (GO:0102200)	1	0	.00	-	< 0.01	1.00E00	1.00E00
acetoacetate-CoA ligase activity (GO:0030729)	1	0	.00	-	< 0.01	1.00E00	1.00E00
microtubule plus end polymerase (GO:0061863)	1	0	.00	-	< 0.01	1.00E00	1.00E00
DNA clamp unloader activity (GO:0061860)	2	0	.01	-	< 0.01	1.00E00	1.00E00
dihydroceramidase activity (GO:0071633)	3	0	.01	-	< 0.01	1.00E00	1.00E00
fructokinase activity (GO:0008865)	5	0	.02	-	< 0.01	1.00E00	1.00E00
phenanthrene 9,10-monooxygenase activity (GO:0018636)	3	0	.01	-	< 0.01	1.00E00	1.00E00
7-dehydrocholesterol reductase activity (GO:0047598)	1	0	.00	-	< 0.01	1.00E00	1.00E00
exoribonuclease II activity (GO:0008859)	1	0	.00	-	< 0.01	1.00E00	1.00E00
C-palmitoyltransferase activity (GO:0016454)	5	0	.02	-	< 0.01	1.00E00	1.00E00
telomeric G-quadruplex DNA binding (GO:0061849)	2	0	.01	-	< 0.01	1.00E00	1.00E00
protein-glutamine N-methyltransferase activity (GO:0036009)	3	0	.01	-	< 0.01	1.00E00	1.00E00
exodeoxyribonuclease III activity (GO:0008853)	4	0	.02	-	< 0.01	1.00E00	1.00E00
exodeoxyribonuclease I activity (GO:0008852)	1	0	.00	-	< 0.01	1.00E00	1.00E00
GAF domain binding (GO:0036004)	1	0	.00	-	< 0.01	1.00E00	1.00E00
pre-mRNA binding (GO:0036002)	39	0	.18	-	< 0.01	1.00E00	1.00E00
N,N-dimethylaniline monooxygenase activity (GO:0004499)	6	0	.03	-	< 0.01	1.00E00	1.00E00
calcidiol 1-monooxygenase activity (GO:0004498)	1	0	.00	-	< 0.01	1.00E00	1.00E00
monooxygenase activity (GO:0004497)	106	0	.49	-	< 0.01	1.00E00	1.00E00
mevalonate kinase activity (GO:0004496)	1	0	.00	-	< 0.01	1.00E00	1.00E00
methylmalonyl-CoA mutase activity (GO:0004494)	1	0	.00	-	< 0.01	1.00E00	1.00E00
methylmalonyl-CoA epimerase activity (GO:0004493)	1	0	.00	-	< 0.01	1.00E00	1.00E00
lysophospholipid acyltransferase activity (GO:0071617)	23	0	.11	-	< 0.01	1.00E00	1.00E00
methylmalonate-semialdehyde dehydrogenase (acylating) activity (GO:0004491)	1	0	.00	-	< 0.01	1.00E00	1.00E00
methylglutaconyl-CoA hydratase activity (GO:0004490)	1	0	.00	-	< 0.01	1.00E00	1.00E00
linoleic acid epoxygenase activity (GO:0071614)	1	0	.00	-	< 0.01	1.00E00	1.00E00
endochitinase activity (GO:0008843)	1	0	.00	-	< 0.01	1.00E00	1.00E00
methylenetetrahydrofolate reductase (NAD(P)H) activity (GO:0004489)	1	0	.00	-	< 0.01	1.00E00	1.00E00
methylenetetrahydrofolate dehydrogenase (NADP+) activity (GO:0004488)	4	0	.02	-	< 0.01	1.00E00	1.00E00
methylenetetrahydrofolate dehydrogenase (NAD+) activity (GO:0004487)	3	0	.01	-	< 0.01	1.00E00	1.00E00
methylenetetrahydrofolate dehydrogenase [NAD(P)+] activity (GO:0004486)	4	0	.02	-	< 0.01	1.00E00	1.00E00
methylcrotonoyl-CoA carboxylase activity (GO:0004485)	2	0	.01	-	< 0.01	1.00E00	1.00E00
mRNA guanylyltransferase activity (GO:0004484)	1	0	.00	-	< 0.01	1.00E00	1.00E00
mRNA (nucleoside-2'-O-)-methyltransferase activity (GO:0004483)	2	0	.01	-	< 0.01	1.00E00	1.00E00
mRNA (guanine-N7-)-methyltransferase activity (GO:0004482)	1	0	.00	-	< 0.01	1.00E00	1.00E00
tRNA cytidylyltransferase activity (GO:0016437)	1	0	.00	-	< 0.01	1.00E00	1.00E00
rRNA (uridine) methyltransferase activity (GO:0016436)	3	0	.01	-	< 0.01	1.00E00	1.00E00
rRNA (guanine) methyltransferase activity (GO:0016435)	4	0	.02	-	< 0.01	1.00E00	1.00E00
rRNA (cytosine) methyltransferase activity (GO:0016434)	5	0	.02	-	< 0.01	1.00E00	1.00E00
rRNA (adenine) methyltransferase activity (GO:0016433)	9	0	.04	-	< 0.01	1.00E00	1.00E00
tRNA-uridine aminocarboxypropyltransferase activity (GO:0016432)	3	0	.01	-	< 0.01	1.00E00	1.00E00
tRNA (adenine-N6-)-methyltransferase activity (GO:0016430)	1	0	.00	-	< 0.01	1.00E00	1.00E00
dGTPase activity (GO:0008832)	1	0	.00	-	< 0.01	1.00E00	1.00E00
telomeric D-loop binding (GO:0061821)	4	0	.02	-	< 0.01	1.00E00	1.00E00
methionyl-tRNA formyltransferase activity (GO:0004479)	1	0	.00	-	< 0.01	1.00E00	1.00E00
methionine adenosyltransferase activity (GO:0004478)	2	0	.01	-	< 0.01	1.00E00	1.00E00
methenyltetrahydrofolate cyclohydrolase activity (GO:0004477)	3	0	.01	-	< 0.01	1.00E00	1.00E00
mannose-6-phosphate isomerase activity (GO:0004476)	2	0	.01	-	< 0.01	1.00E00	1.00E00
mannose-1-phosphate guanylyltransferase activity (GO:0004475)	1	0	.00	-	< 0.01	1.00E00	1.00E00
malate synthase activity (GO:0004474)	1	0	.00	-	< 0.01	1.00E00	1.00E00
malate dehydrogenase (decarboxylating) (NADP+) activity (GO:0004473)	3	0	.01	-	< 0.01	1.00E00	1.00E00
malate dehydrogenase (decarboxylating) (NAD+) activity (GO:0004471)	3	0	.01	-	< 0.01	1.00E00	1.00E00
tRNA (adenine-N1-)-methyltransferase activity (GO:0016429)	3	0	.01	-	< 0.01	1.00E00	1.00E00
tRNA (cytosine-5-)-methyltransferase activity (GO:0016428)	4	0	.02	-	< 0.01	1.00E00	1.00E00
4-nitrophenol 2-monooxygenase activity (GO:0018601)	1	0	.00	-	< 0.01	1.00E00	1.00E00
tRNA (cytosine) methyltransferase activity (GO:0016427)	9	0	.04	-	< 0.01	1.00E00	1.00E00
tRNA (adenine) methyltransferase activity (GO:0016426)	4	0	.02	-	< 0.01	1.00E00	1.00E00
dCTP deaminase activity (GO:0008829)	1	0	.00	-	< 0.01	1.00E00	1.00E00
dATP pyrophosphohydrolase activity (GO:0008828)	1	0	.00	-	< 0.01	1.00E00	1.00E00
tRNA (guanine) methyltransferase activity (GO:0016423)	15	0	.07	-	< 0.01	1.00E00	1.00E00
3-dehydrosphinganine reductase activity (GO:0047560)	1	0	.00	-	< 0.01	1.00E00	1.00E00
mRNA (2'-O-methyladenosine-N6-)-methyltransferase activity (GO:0016422)	3	0	.01	-	< 0.01	1.00E00	1.00E00
CoA carboxylase activity (GO:0016421)	6	0	.03	-	< 0.01	1.00E00	1.00E00
malonyltransferase activity (GO:0016420)	2	0	.01	-	< 0.01	1.00E00	1.00E00
trimethylamine receptor activity (GO:1990081)	1	0	.00	-	< 0.01	1.00E00	1.00E00
cupric reductase activity (GO:0008823)	3	0	.01	-	< 0.01	1.00E00	1.00E00
cyclic ADP-ribose hydrolase (GO:0061812)	1	0	.00	-	< 0.01	1.00E00	1.00E00
crossover junction endodeoxyribonuclease activity (GO:0008821)	5	0	.02	-	< 0.01	1.00E00	1.00E00
ADP-ribosyl cyclase activity (GO:0061811)	1	0	.00	-	< 0.01	1.00E00	1.00E00
lysine N-acetyltransferase activity, acting on acetyl phosphate as donor (GO:0004468)	6	0	.03	-	< 0.01	1.00E00	1.00E00
long-chain fatty acid-CoA ligase activity (GO:0004467)	15	1	.07	+	14.45	7.10E-02	1.00E00
long-chain-acyl-CoA dehydrogenase activity (GO:0004466)	5	0	.02	-	< 0.01	1.00E00	1.00E00
lipoprotein lipase activity (GO:0004465)	11	0	.05	-	< 0.01	1.00E00	1.00E00
leukotriene-C4 synthase activity (GO:0004464)	5	0	.02	-	< 0.01	1.00E00	1.00E00
leukotriene-A4 hydrolase activity (GO:0004463)	1	0	.00	-	< 0.01	1.00E00	1.00E00
lactoylglutathione lyase activity (GO:0004462)	1	0	.00	-	< 0.01	1.00E00	1.00E00
lactose synthase activity (GO:0004461)	3	0	.01	-	< 0.01	1.00E00	1.00E00
S-malonyltransferase activity (GO:0016419)	2	0	.01	-	< 0.01	1.00E00	1.00E00
S-acetyltransferase activity (GO:0016418)	2	0	.01	-	< 0.01	1.00E00	1.00E00
3',5'-cyclic-GMP phosphodiesterase activity (GO:0047555)	14	0	.06	-	< 0.01	1.00E00	1.00E00
S-acyltransferase activity (GO:0016417)	32	0	.15	-	< 0.01	1.00E00	1.00E00
O-palmitoyltransferase activity (GO:0016416)	5	0	.02	-	< 0.01	1.00E00	1.00E00
octanoyltransferase activity (GO:0016415)	4	0	.02	-	< 0.01	1.00E00	1.00E00
O-octanoyltransferase activity (GO:0016414)	3	0	.01	-	< 0.01	1.00E00	1.00E00
NAD+ nucleotidase, cyclic ADP-ribose generating (GO:0061809)	16	0	.07	-	< 0.01	1.00E00	1.00E00
O-acetyltransferase activity (GO:0016413)	8	0	.04	-	< 0.01	1.00E00	1.00E00
cob(I)yrinic acid a,c-diamide adenosyltransferase activity (GO:0008817)	1	0	.00	-	< 0.01	1.00E00	1.00E00
serine O-acyltransferase activity (GO:0016412)	1	0	.00	-	< 0.01	1.00E00	1.00E00
acylglycerol O-acyltransferase activity (GO:0016411)	31	0	.14	-	< 0.01	1.00E00	1.00E00
N-acyltransferase activity (GO:0016410)	101	0	.47	-	< 0.01	1.00E00	1.00E00
sulfate binding (GO:0043199)	4	0	.02	-	< 0.01	1.00E00	1.00E00
choline dehydrogenase activity (GO:0008812)	1	0	.00	-	< 0.01	1.00E00	1.00E00
chloramphenicol O-acetyltransferase activity (GO:0008811)	1	0	.00	-	< 0.01	1.00E00	1.00E00
N6-threonylcarbomyladenosine methylthiotransferase activity (GO:0035598)	1	0	.00	-	< 0.01	1.00E00	1.00E00
N6-isopentenyladenosine methylthiotransferase activity (GO:0035597)	1	0	.00	-	< 0.01	1.00E00	1.00E00
methylthiotransferase activity (GO:0035596)	2	0	.01	-	< 0.01	1.00E00	1.00E00
D-lactate dehydrogenase (cytochrome) activity (GO:0004458)	1	0	.00	-	< 0.01	1.00E00	1.00E00
ganglioside binding (GO:0035594)	5	0	.02	-	< 0.01	1.00E00	1.00E00
ketohexokinase activity (GO:0004454)	1	0	.00	-	< 0.01	1.00E00	1.00E00
signaling adaptor activity (GO:0035591)	72	1	.33	+	3.01	2.86E-01	1.00E00
isopentenyl-diphosphate delta-isomerase activity (GO:0004452)	2	0	.01	-	< 0.01	1.00E00	1.00E00
isocitrate dehydrogenase (NADP+) activity (GO:0004450)	2	0	.01	-	< 0.01	1.00E00	1.00E00
palmitoyltransferase activity (GO:0016409)	39	0	.18	-	< 0.01	1.00E00	1.00E00
2-hydroxyglutarate dehydrogenase activity (GO:0047545)	1	0	.00	-	< 0.01	1.00E00	1.00E00
sulfur amino acid transmembrane transporter activity (GO:0000099)	9	0	.04	-	< 0.01	1.00E00	1.00E00
acetyltransferase activity (GO:0016407)	98	2	.45	+	4.42	7.73E-02	1.00E00
carnitine O-acyltransferase activity (GO:0016406)	6	0	.03	-	< 0.01	1.00E00	1.00E00
CoA-ligase activity (GO:0016405)	27	1	.12	+	8.03	1.21E-01	1.00E00
15-hydroxyprostaglandin dehydrogenase (NAD+) activity (GO:0016404)	2	0	.01	-	< 0.01	1.00E00	1.00E00
S-adenosyl-L-methionine transmembrane transporter activity (GO:0000095)	1	0	.00	-	< 0.01	1.00E00	1.00E00
cardiolipin synthase activity (GO:0008808)	1	0	.00	-	< 0.01	1.00E00	1.00E00
dimethylargininase activity (GO:0016403)	2	0	.01	-	< 0.01	1.00E00	1.00E00
pristanoyl-CoA oxidase activity (GO:0016402)	1	0	.00	-	< 0.01	1.00E00	1.00E00
palmitoyl-CoA oxidase activity (GO:0016401)	4	0	.02	-	< 0.01	1.00E00	1.00E00
bis(5'-nucleosyl)-tetraphosphatase (symmetrical) activity (GO:0008803)	1	0	.00	-	< 0.01	1.00E00	1.00E00
betaine-aldehyde dehydrogenase activity (GO:0008802)	1	0	.00	-	< 0.01	1.00E00	1.00E00
beta-lactamase activity (GO:0008800)	1	0	.00	-	< 0.01	1.00E00	1.00E00
vascular endothelial growth factor receptor 3 binding (GO:0043185)	2	0	.01	-	< 0.01	1.00E00	1.00E00
vascular endothelial growth factor receptor 2 binding (GO:0043184)	9	0	.04	-	< 0.01	1.00E00	1.00E00
vascular endothelial growth factor receptor 1 binding (GO:0043183)	3	0	.01	-	< 0.01	1.00E00	1.00E00
isocitrate dehydrogenase (NAD+) activity (GO:0004449)	3	0	.01	-	< 0.01	1.00E00	1.00E00
isocitrate dehydrogenase activity (GO:0004448)	5	0	.02	-	< 0.01	1.00E00	1.00E00
iodide peroxidase activity (GO:0004447)	3	0	.01	-	< 0.01	1.00E00	1.00E00
inositol-hexakisphosphate phosphatase activity (GO:0004446)	1	0	.00	-	< 0.01	1.00E00	1.00E00
inositol-polyphosphate 5-phosphatase activity (GO:0004445)	7	0	.03	-	< 0.01	1.00E00	1.00E00
inositol-1,4-bisphosphate 1-phosphatase activity (GO:0004441)	1	0	.00	-	< 0.01	1.00E00	1.00E00
2-aminoadipate transaminase activity (GO:0047536)	1	0	.00	-	< 0.01	1.00E00	1.00E00
interleukin-1 type II receptor antagonist activity (GO:0045353)	1	0	.00	-	< 0.01	1.00E00	1.00E00
phosphatidic acid transfer activity (GO:1990050)	7	0	.03	-	< 0.01	1.00E00	1.00E00
interleukin-1 type I receptor antagonist activity (GO:0045352)	1	0	.00	-	< 0.01	1.00E00	1.00E00
alcohol binding (GO:0043178)	90	2	.42	+	4.82	6.69E-02	1.00E00
organic acid binding (GO:0043177)	135	0	.62	-	< 0.01	1.00E00	1.00E00
amine binding (GO:0043176)	12	0	.06	-	< 0.01	1.00E00	1.00E00
RNA polymerase core enzyme binding (GO:0043175)	43	0	.20	-	< 0.01	1.00E00	1.00E00
phosphatidylinositol-4,5-bisphosphate 5-phosphatase activity (GO:0004439)	9	0	.04	-	< 0.01	1.00E00	1.00E00
phosphatidylinositol-3-phosphatase activity (GO:0004438)	18	0	.08	-	< 0.01	1.00E00	1.00E00
histone demethylase activity (H4-K20 specific) (GO:0035575)	3	0	.01	-	< 0.01	1.00E00	1.00E00
phosphatidylinositol phospholipase C activity (GO:0004435)	26	0	.12	-	< 0.01	1.00E00	1.00E00
1-phosphatidylinositol 4-kinase activity (GO:0004430)	6	0	.03	-	< 0.01	1.00E00	1.00E00
ABC-type iron-sulfur cluster transporter activity (GO:0140481)	1	0	.00	-	< 0.01	1.00E00	1.00E00
15-oxoprostaglandin 13-oxidase activity (GO:0047522)	3	0	.01	-	< 0.01	1.00E00	1.00E00
glycerol dehydrogenase [NAD(P)+] activity (GO:1990042)	2	0	.01	-	< 0.01	1.00E00	1.00E00
cation binding (GO:0043169)	4364	23	20.13	+	1.14	4.52E-01	1.00E00
inorganic diphosphatase activity (GO:0004427)	4	0	.02	-	< 0.01	1.00E00	1.00E00
iduronate-2-sulfatase activity (GO:0004423)	1	0	.00	-	< 0.01	1.00E00	1.00E00
hydroxymethylglutaryl-CoA synthase activity (GO:0004421)	2	0	.01	-	< 0.01	1.00E00	1.00E00
hydroxymethylglutaryl-CoA reductase (NADPH) activity (GO:0004420)	1	0	.00	-	< 0.01	1.00E00	1.00E00
L-ornithine transmembrane transporter activity (GO:0000064)	5	0	.02	-	< 0.01	1.00E00	1.00E00
receptor-receptor interaction (GO:0090722)	4	0	.02	-	< 0.01	1.00E00	1.00E00
hydroxymethylglutaryl-CoA lyase activity (GO:0004419)	2	0	.01	-	< 0.01	1.00E00	1.00E00
hydroxymethylbilane synthase activity (GO:0004418)	1	0	.00	-	< 0.01	1.00E00	1.00E00
hydroxyacylglutathione hydrolase activity (GO:0004416)	3	0	.01	-	< 0.01	1.00E00	1.00E00
hyalurononglucosaminidase activity (GO:0004415)	8	0	.04	-	< 0.01	1.00E00	1.00E00
ubiquitin-protein transferase regulator activity (GO:0055106)	23	0	.11	-	< 0.01	1.00E00	1.00E00
homogentisate 1,2-dioxygenase activity (GO:0004411)	1	0	.00	-	< 0.01	1.00E00	1.00E00
ubiquitin-protein transferase inhibitor activity (GO:0055105)	10	0	.05	-	< 0.01	1.00E00	1.00E00
ligase regulator activity (GO:0055103)	1	0	.00	-	< 0.01	1.00E00	1.00E00
adiponectin binding (GO:0055100)	3	0	.01	-	< 0.01	1.00E00	1.00E00
unmethylated CpG binding (GO:0045322)	8	0	.04	-	< 0.01	1.00E00	1.00E00
holocytochrome-c synthase activity (GO:0004408)	1	0	.00	-	< 0.01	1.00E00	1.00E00
histone deacetylase activity (GO:0004407)	22	0	.10	-	< 0.01	1.00E00	1.00E00
protein demethylase activity (GO:0140457)	30	0	.14	-	< 0.01	1.00E00	1.00E00
histone acetyltransferase activity (GO:0004402)	43	0	.20	-	< 0.01	1.00E00	1.00E00
peptidyltransferase activity (GO:0000048)	5	0	.02	-	< 0.01	1.00E00	1.00E00
5'-3' DNA helicase activity (GO:0043139)	9	0	.04	-	< 0.01	1.00E00	1.00E00
3'-5' DNA helicase activity (GO:0043138)	16	0	.07	-	< 0.01	1.00E00	1.00E00
glycerol-3-phosphatase activity (GO:0043136)	2	0	.01	-	< 0.01	1.00E00	1.00E00
8-oxo-7,8-dihydrodeoxyguanosine triphosphate pyrophosphatase activity (GO:0035539)	2	0	.01	-	< 0.01	1.00E00	1.00E00
carbohydrate response element binding (GO:0035538)	1	0	.00	-	< 0.01	1.00E00	1.00E00
ubiquitin binding (GO:0043130)	93	1	.43	+	2.33	3.52E-01	1.00E00
cytoskeleton-nuclear membrane anchor activity (GO:0140444)	5	0	.02	-	< 0.01	1.00E00	1.00E00
phosphopantetheine binding (GO:0031177)	1	0	.00	-	< 0.01	1.00E00	1.00E00
protein phosphorylated amino acid binding (GO:0045309)	56	0	.26	-	< 0.01	1.00E00	1.00E00
acyl carrier activity (GO:0000036)	1	0	.00	-	< 0.01	1.00E00	1.00E00
acyl binding (GO:0000035)	2	0	.01	-	< 0.01	1.00E00	1.00E00
inosine-diphosphatase activity (GO:1990003)	2	0	.01	-	< 0.01	1.00E00	1.00E00
alpha-1,3-mannosyltransferase activity (GO:0000033)	3	0	.01	-	< 0.01	1.00E00	1.00E00
methylglyoxal reductase (NADPH-dependent, acetol producing) (GO:1990002)	1	0	.00	-	< 0.01	1.00E00	1.00E00
mannosyltransferase activity (GO:0000030)	25	0	.12	-	< 0.01	1.00E00	1.00E00
ErbB-3 class receptor binding (GO:0043125)	5	0	.02	-	< 0.01	1.00E00	1.00E00
NADH pyrophosphatase activity (GO:0035529)	9	0	.04	-	< 0.01	1.00E00	1.00E00
neurotrophin binding (GO:0043121)	9	0	.04	-	< 0.01	1.00E00	1.00E00
tumor necrosis factor binding (GO:0043120)	5	0	.02	-	< 0.01	1.00E00	1.00E00
protein-cysteine S-stearoyltransferase activity (GO:0140439)	7	0	.03	-	< 0.01	1.00E00	1.00E00
alpha-1,2-mannosyltransferase activity (GO:0000026)	4	0	.02	-	< 0.01	1.00E00	1.00E00
oxidative DNA demethylase activity (GO:0035516)	3	0	.01	-	< 0.01	1.00E00	1.00E00
oxidative RNA demethylase activity (GO:0035515)	5	0	.02	-	< 0.01	1.00E00	1.00E00
DNA demethylase activity (GO:0035514)	4	0	.02	-	< 0.01	1.00E00	1.00E00
lactase activity (GO:0000016)	1	0	.00	-	< 0.01	1.00E00	1.00E00
single-stranded DNA endodeoxyribonuclease activity (GO:0000014)	10	0	.05	-	< 0.01	1.00E00	1.00E00
histone methyltransferase activity (H3-K79 specific) (GO:0031151)	1	0	.00	-	< 0.01	1.00E00	1.00E00
trans-hexaprenyltranstransferase activity (GO:0000010)	2	0	.01	-	< 0.01	1.00E00	1.00E00
transcription regulator inhibitor activity (GO:0140416)	20	0	.09	-	< 0.01	1.00E00	1.00E00
peroxisome membrane targeting sequence binding (GO:0033328)	2	0	.01	-	< 0.01	1.00E00	1.00E00
MH1 domain binding (GO:0035501)	1	0	.00	-	< 0.01	1.00E00	1.00E00
MH2 domain binding (GO:0035500)	2	0	.01	-	< 0.01	1.00E00	1.00E00
phosphopantetheine-dependent carrier activity (GO:0140414)	1	0	.00	-	< 0.01	1.00E00	1.00E00
zinc:bicarbonate symporter activity (GO:0140412)	1	0	.00	-	< 0.01	1.00E00	1.00E00
adenine phosphoribosyltransferase activity (GO:0003999)	1	0	.00	-	< 0.01	1.00E00	1.00E00
acylphosphatase activity (GO:0003998)	2	0	.01	-	< 0.01	1.00E00	1.00E00
solute:bicarbonate symporter activity (GO:0140410)	7	0	.03	-	< 0.01	1.00E00	1.00E00
acyl-CoA oxidase activity (GO:0003997)	7	0	.03	-	< 0.01	1.00E00	1.00E00
acyl-CoA dehydrogenase activity (GO:0003995)	12	0	.06	-	< 0.01	1.00E00	1.00E00
alpha-1,6-mannosyltransferase activity (GO:0000009)	2	0	.01	-	< 0.01	1.00E00	1.00E00
aconitate hydratase activity (GO:0003994)	3	0	.01	-	< 0.01	1.00E00	1.00E00
acid phosphatase activity (GO:0003993)	9	0	.04	-	< 0.01	1.00E00	1.00E00
acetylcholinesterase activity (GO:0003990)	2	0	.01	-	< 0.01	1.00E00	1.00E00
acetyl-CoA carboxylase activity (GO:0003989)	3	0	.01	-	< 0.01	1.00E00	1.00E00
acetate-CoA ligase activity (GO:0003987)	4	0	.02	-	< 0.01	1.00E00	1.00E00
acetyl-CoA hydrolase activity (GO:0003986)	5	0	.02	-	< 0.01	1.00E00	1.00E00
acetolactate synthase activity (GO:0003984)	1	0	.00	-	< 0.01	1.00E00	1.00E00
UTP:glucose-1-phosphate uridylyltransferase activity (GO:0003983)	1	0	.00	-	< 0.01	1.00E00	1.00E00
UDP-glucose:glycoprotein glucosyltransferase activity (GO:0003980)	2	0	.01	-	< 0.01	1.00E00	1.00E00
nucleobase-containing compound transmembrane transporter activity (GO:0015932)	50	0	.23	-	< 0.01	1.00E00	1.00E00
UDP-glucose 6-dehydrogenase activity (GO:0003979)	1	0	.00	-	< 0.01	1.00E00	1.00E00
UDP-glucose 4-epimerase activity (GO:0003978)	1	0	.00	-	< 0.01	1.00E00	1.00E00
UDP-N-acetylglucosamine diphosphorylase activity (GO:0003977)	2	0	.01	-	< 0.01	1.00E00	1.00E00
UDP-N-acetylglucosamine-lysosomal-enzyme N-acetylglucosaminephosphotransferase activity (GO:0003976)	3	0	.01	-	< 0.01	1.00E00	1.00E00
UDP-N-acetylglucosamine-dolichyl-phosphate N-acetylglucosaminephosphotransferase activity (GO:0003975)	1	0	.00	-	< 0.01	1.00E00	1.00E00
alpha-(1,2)-fucosyltransferase activity (GO:0031127)	2	0	.01	-	< 0.01	1.00E00	1.00E00
UDP-N-acetylglucosamine 4-epimerase activity (GO:0003974)	1	0	.00	-	< 0.01	1.00E00	1.00E00
(S)-2-hydroxy-acid oxidase activity (GO:0003973)	3	0	.01	-	< 0.01	1.00E00	1.00E00
RNA ligase (ATP) activity (GO:0003972)	1	0	.00	-	< 0.01	1.00E00	1.00E00
hexosaminidase activity (GO:0015929)	15	0	.07	-	< 0.01	1.00E00	1.00E00
fucosidase activity (GO:0015928)	2	0	.01	-	< 0.01	1.00E00	1.00E00
polymeric immunoglobulin receptor activity (GO:0001792)	1	0	.00	-	< 0.01	1.00E00	1.00E00
trehalase activity (GO:0015927)	1	0	.00	-	< 0.01	1.00E00	1.00E00
IgM binding (GO:0001791)	2	0	.01	-	< 0.01	1.00E00	1.00E00
glucosidase activity (GO:0015926)	15	0	.07	-	< 0.01	1.00E00	1.00E00
galactosidase activity (GO:0015925)	7	0	.03	-	< 0.01	1.00E00	1.00E00
mannosyl-oligosaccharide mannosidase activity (GO:0015924)	9	0	.04	-	< 0.01	1.00E00	1.00E00
mannosidase activity (GO:0015923)	15	0	.07	-	< 0.01	1.00E00	1.00E00
aspartate oxidase activity (GO:0015922)	1	0	.00	-	< 0.01	1.00E00	1.00E00
RNA-directed 5'-3' RNA polymerase activity (GO:0003968)	2	0	.01	-	< 0.01	1.00E00	1.00E00
RNA-directed DNA polymerase activity (GO:0003964)	17	0	.08	-	< 0.01	1.00E00	1.00E00
RNA-3'-phosphate cyclase activity (GO:0003963)	1	0	.00	-	< 0.01	1.00E00	1.00E00
NADPH:quinone reductase activity (GO:0003960)	4	0	.02	-	< 0.01	1.00E00	1.00E00
phosphatidylserine binding (GO:0001786)	60	0	.28	-	< 0.01	1.00E00	1.00E00
prostaglandin J receptor activity (GO:0001785)	1	0	.00	-	< 0.01	1.00E00	1.00E00
phosphotyrosine residue binding (GO:0001784)	44	0	.20	-	< 0.01	1.00E00	1.00E00
large conductance calcium-activated potassium channel activity (GO:0060072)	1	0	.00	-	< 0.01	1.00E00	1.00E00
RNA polymerase activity (GO:0097747)	42	0	.19	-	< 0.01	1.00E00	1.00E00
steryl-beta-glucosidase activity (GO:0050295)	2	0	.01	-	< 0.01	1.00E00	1.00E00
steroid sulfotransferase activity (GO:0050294)	4	0	.02	-	< 0.01	1.00E00	1.00E00
sphingosine N-acyltransferase activity (GO:0050291)	7	0	.03	-	< 0.01	1.00E00	1.00E00
sphingomyelin phosphodiesterase D activity (GO:0050290)	1	0	.00	-	< 0.01	1.00E00	1.00E00
NADPH-hemoprotein reductase activity (GO:0003958)	3	0	.01	-	< 0.01	1.00E00	1.00E00
NAD(P)+ transhydrogenase (B-specific) activity (GO:0003957)	1	0	.00	-	< 0.01	1.00E00	1.00E00
NAD(P)+-protein-arginine ADP-ribosyltransferase activity (GO:0003956)	6	0	.03	-	< 0.01	1.00E00	1.00E00
NAD(P)H dehydrogenase (quinone) activity (GO:0003955)	46	0	.21	-	< 0.01	1.00E00	1.00E00
NADH dehydrogenase activity (GO:0003954)	45	0	.21	-	< 0.01	1.00E00	1.00E00
NAD+ nucleosidase activity (GO:0003953)	16	0	.07	-	< 0.01	1.00E00	1.00E00
NAD+ synthase (glutamine-hydrolyzing) activity (GO:0003952)	1	0	.00	-	< 0.01	1.00E00	1.00E00
NAD+ kinase activity (GO:0003951)	17	0	.08	-	< 0.01	1.00E00	1.00E00
NAD+ ADP-ribosyltransferase activity (GO:0003950)	25	0	.12	-	< 0.01	1.00E00	1.00E00
N4-(beta-N-acetylglucosaminyl)-L-asparaginase activity (GO:0003948)	1	0	.00	-	< 0.01	1.00E00	1.00E00
(N-acetylneuraminyl)-galactosylglucosylceramide N-acetylgalactosaminyltransferase activity (GO:0003947)	1	0	.00	-	< 0.01	1.00E00	1.00E00
N-acetyllactosamine synthase activity (GO:0003945)	5	0	.02	-	< 0.01	1.00E00	1.00E00
N-acetylglucosamine-1-phosphodiester alpha-N-acetylglucosaminidase activity (GO:0003944)	1	0	.00	-	< 0.01	1.00E00	1.00E00
N-acetylgalactosamine-4-sulfatase activity (GO:0003943)	2	0	.01	-	< 0.01	1.00E00	1.00E00
L-serine ammonia-lyase activity (GO:0003941)	3	0	.01	-	< 0.01	1.00E00	1.00E00
L-iduronidase activity (GO:0003940)	1	0	.00	-	< 0.01	1.00E00	1.00E00
aminocarboxymuconate-semialdehyde decarboxylase activity (GO:0001760)	1	0	.00	-	< 0.01	1.00E00	1.00E00
LEM domain binding (GO:0097726)	1	0	.00	-	< 0.01	1.00E00	1.00E00
sedoheptulokinase activity (GO:0050277)	1	0	.00	-	< 0.01	1.00E00	1.00E00
protein-fructosamine 3-kinase activity (GO:0102194)	1	0	.00	-	< 0.01	1.00E00	1.00E00
protein-ribulosamine 3-kinase activity (GO:0102193)	2	0	.01	-	< 0.01	1.00E00	1.00E00
L-iditol 2-dehydrogenase activity (GO:0003939)	1	0	.00	-	< 0.01	1.00E00	1.00E00
IMP cyclohydrolase activity (GO:0003937)	1	0	.00	-	< 0.01	1.00E00	1.00E00
GTP cyclohydrolase I activity (GO:0003934)	1	0	.00	-	< 0.01	1.00E00	1.00E00
GTP cyclohydrolase activity (GO:0003933)	1	0	.00	-	< 0.01	1.00E00	1.00E00
palmitoyl-CoA 9-desaturase activity (GO:0032896)	1	0	.00	-	< 0.01	1.00E00	1.00E00
retinal dehydrogenase activity (GO:0001758)	8	0	.04	-	< 0.01	1.00E00	1.00E00
neuropilin binding (GO:0038191)	5	0	.02	-	< 0.01	1.00E00	1.00E00
RNA uridylyltransferase activity (GO:0050265)	3	0	.01	-	< 0.01	1.00E00	1.00E00
GMP binding (GO:0019002)	3	0	.01	-	< 0.01	1.00E00	1.00E00
ribosylnicotinamide kinase activity (GO:0050262)	2	0	.01	-	< 0.01	1.00E00	1.00E00
mRNA binding involved in posttranscriptional gene silencing (GO:1903231)	3	0	.01	-	< 0.01	1.00E00	1.00E00
G protein activity (GO:0003925)	40	1	.18	+	5.42	1.72E-01	1.00E00
pattern recognition receptor activity (GO:0038187)	25	0	.12	-	< 0.01	1.00E00	1.00E00
peroxynitrite isomerase activity (GO:0062213)	1	0	.00	-	< 0.01	1.00E00	1.00E00
GPI-anchor transamidase activity (GO:0003923)	2	0	.01	-	< 0.01	1.00E00	1.00E00
lithocholic acid receptor activity (GO:0038186)	1	0	.00	-	< 0.01	1.00E00	1.00E00
GMP synthase (glutamine-hydrolyzing) activity (GO:0003922)	1	0	.00	-	< 0.01	1.00E00	1.00E00
GMP synthase activity (GO:0003921)	1	0	.00	-	< 0.01	1.00E00	1.00E00
GMP reductase activity (GO:0003920)	2	0	.01	-	< 0.01	1.00E00	1.00E00
G protein-coupled bile acid receptor activity (GO:0038182)	1	0	.00	-	< 0.01	1.00E00	1.00E00
bile acid receptor activity (GO:0038181)	3	0	.01	-	< 0.01	1.00E00	1.00E00
ribitol 2-dehydrogenase activity (GO:0050255)	1	0	.00	-	< 0.01	1.00E00	1.00E00
rhodopsin kinase activity (GO:0050254)	3	0	.01	-	< 0.01	1.00E00	1.00E00
MHC class II protein binding, via antigen binding groove (GO:0042658)	1	0	.00	-	< 0.01	1.00E00	1.00E00
retinyl-palmitate esterase activity (GO:0050253)	4	0	.02	-	< 0.01	1.00E00	1.00E00
retinol O-fatty-acyltransferase activity (GO:0050252)	3	0	.01	-	< 0.01	1.00E00	1.00E00
retinol isomerase activity (GO:0050251)	2	0	.01	-	< 0.01	1.00E00	1.00E00
3-beta-hydroxysteroid dehydrogenase/C4-decarboxylase activity (GO:0102175)	1	0	.00	-	< 0.01	1.00E00	1.00E00
FMN adenylyltransferase activity (GO:0003919)	1	0	.00	-	< 0.01	1.00E00	1.00E00
DNA topoisomerase type II (double strand cut, ATP-hydrolyzing) activity (GO:0003918)	3	0	.01	-	< 0.01	1.00E00	1.00E00
DNA topoisomerase type I (single strand cut, ATP-independent) activity (GO:0003917)	4	0	.02	-	< 0.01	1.00E00	1.00E00
DNA topoisomerase activity (GO:0003916)	7	0	.03	-	< 0.01	1.00E00	1.00E00
death receptor agonist activity (GO:0038177)	2	0	.01	-	< 0.01	1.00E00	1.00E00
DNA nucleotidylexotransferase activity (GO:0003912)	1	0	.00	-	< 0.01	1.00E00	1.00E00
DNA ligase (ATP) activity (GO:0003910)	4	0	.02	-	< 0.01	1.00E00	1.00E00
prenylcysteine oxidase activity (GO:0001735)	2	0	.01	-	< 0.01	1.00E00	1.00E00
mRNA (N6-adenosine)-methyltransferase activity (GO:0001734)	2	0	.01	-	< 0.01	1.00E00	1.00E00
galactosylceramide sulfotransferase activity (GO:0001733)	4	0	.02	-	< 0.01	1.00E00	1.00E00
S-adenosylmethionine-dependent tRNA (m5U54) methyltransferase activity (GO:0030697)	1	0	.00	-	< 0.01	1.00E00	1.00E00
tRNA (m5U54) methyltransferase activity (GO:0030696)	1	0	.00	-	< 0.01	1.00E00	1.00E00
GTPase regulator activity (GO:0030695)	494	1	2.28	-	.44	7.31E-01	1.00E00
2'-5'-oligoadenylate synthetase activity (GO:0001730)	4	0	.02	-	< 0.01	1.00E00	1.00E00
[protein]-3-O-(N-acetyl-D-glucosaminyl)-L-serine O-N-acetyl-alpha-D-glucosaminase activity (GO:0102167)	1	0	.00	-	< 0.01	1.00E00	1.00E00
[protein]-3-O-(N-acetyl-D-glucosaminyl)-L-threonine O-N-acetyl-alpha-D-glucosaminase activity (GO:0102166)	1	0	.00	-	< 0.01	1.00E00	1.00E00
DNA ligase activity (GO:0003909)	4	0	.02	-	< 0.01	1.00E00	1.00E00
methylated-DNA-[protein]-cysteine S-methyltransferase activity (GO:0003908)	1	0	.00	-	< 0.01	1.00E00	1.00E00
DNA-(apurinic or apyrimidinic site) endonuclease activity (GO:0003906)	13	0	.06	-	< 0.01	1.00E00	1.00E00
alkylbase DNA N-glycosylase activity (GO:0003905)	1	0	.00	-	< 0.01	1.00E00	1.00E00
ceramide kinase activity (GO:0001729)	2	0	.01	-	< 0.01	1.00E00	1.00E00
thrombopoietin receptor activity (GO:0038164)	1	0	.00	-	< 0.01	1.00E00	1.00E00
lipid kinase activity (GO:0001727)	6	0	.03	-	< 0.01	1.00E00	1.00E00
very-long-chain 3-hydroxyacyl-CoA dehydratase activity (GO:0102158)	4	0	.02	-	< 0.01	1.00E00	1.00E00
L-amino-acid oxidase activity (GO:0001716)	1	0	.00	-	< 0.01	1.00E00	1.00E00
plus-end directed microfilament motor activity (GO:0060002)	3	0	.01	-	< 0.01	1.00E00	1.00E00
minus-end directed microfilament motor activity (GO:0060001)	1	0	.00	-	< 0.01	1.00E00	1.00E00
N-acetyl-beta-D-galactosaminidase activity (GO:0102148)	3	0	.01	-	< 0.01	1.00E00	1.00E00
ATPase-coupled transmembrane transporter activity (GO:0042626)	120	2	.55	+	3.61	1.08E-01	1.00E00
prostaglandin-E2 9-reductase activity (GO:0050221)	1	0	.00	-	< 0.01	1.00E00	1.00E00
ATPase-coupled ion transmembrane transporter activity (GO:0042625)	23	0	.11	-	< 0.01	1.00E00	1.00E00
prostaglandin-E synthase activity (GO:0050220)	3	0	.01	-	< 0.01	1.00E00	1.00E00
heparan sulfate N-deacetylase activity (GO:0102140)	2	0	.01	-	< 0.01	1.00E00	1.00E00
C-X-C motif chemokine 12 receptor activity (GO:0038147)	1	0	.00	-	< 0.01	1.00E00	1.00E00
calcitonin binding (GO:0032841)	1	0	.00	-	< 0.01	1.00E00	1.00E00
propionate-CoA ligase activity (GO:0050218)	4	0	.02	-	< 0.01	1.00E00	1.00E00
progesterone 5-alpha-reductase activity (GO:0050213)	1	0	.00	-	< 0.01	1.00E00	1.00E00
procollagen galactosyltransferase activity (GO:0050211)	3	0	.01	-	< 0.01	1.00E00	1.00E00
3-oxo-pimeloyl-[acp] methyl ester reductase activity (GO:0102132)	2	0	.01	-	< 0.01	1.00E00	1.00E00
3-oxo-glutaryl-[acp] methyl ester reductase activity (GO:0102131)	2	0	.01	-	< 0.01	1.00E00	1.00E00
CD8 receptor binding (GO:0042610)	4	0	.02	-	< 0.01	1.00E00	1.00E00
cyclic pyranopterin monophosphate synthase activity (GO:0061799)	1	0	.00	-	< 0.01	1.00E00	1.00E00
GTP 3',8'-cyclase activity (GO:0061798)	1	0	.00	-	< 0.01	1.00E00	1.00E00
neuregulin binding (GO:0038132)	5	0	.02	-	< 0.01	1.00E00	1.00E00
pH-gated chloride channel activity (GO:0061797)	1	0	.00	-	< 0.01	1.00E00	1.00E00
neuregulin receptor activity (GO:0038131)	2	0	.01	-	< 0.01	1.00E00	1.00E00
plasmanylethanolamine desaturase activity (GO:0050207)	1	0	.00	-	< 0.01	1.00E00	1.00E00
CD4 receptor binding (GO:0042609)	9	0	.04	-	< 0.01	1.00E00	1.00E00
T cell receptor binding (GO:0042608)	11	0	.05	-	< 0.01	1.00E00	1.00E00
fucokinase activity (GO:0050201)	1	0	.00	-	< 0.01	1.00E00	1.00E00
peptide antigen binding (GO:0042605)	32	0	.15	-	< 0.01	1.00E00	1.00E00
plasmalogen synthase activity (GO:0050200)	2	0	.01	-	< 0.01	1.00E00	1.00E00
UFM1 transferase activity (GO:0071568)	2	0	.01	-	< 0.01	1.00E00	1.00E00
UFM1 hydrolase activity (GO:0071567)	1	0	.00	-	< 0.01	1.00E00	1.00E00
riboflavin reductase (NADPH) activity (GO:0042602)	1	0	.00	-	< 0.01	1.00E00	1.00E00
UFM1 activating enzyme activity (GO:0071566)	1	0	.00	-	< 0.01	1.00E00	1.00E00
ceramidase activity (GO:0102121)	6	0	.03	-	< 0.01	1.00E00	1.00E00
beta-aspartyl-peptidase activity (GO:0008798)	2	0	.01	-	< 0.01	1.00E00	1.00E00
C-C motif chemokine 21 receptor activity (GO:0038121)	1	0	.00	-	< 0.01	1.00E00	1.00E00
arsenate reductase (glutaredoxin) activity (GO:0008794)	1	0	.00	-	< 0.01	1.00E00	1.00E00
peptidoglycan muralytic activity (GO:0061783)	13	0	.06	-	< 0.01	1.00E00	1.00E00
arginine decarboxylase activity (GO:0008792)	1	0	.00	-	< 0.01	1.00E00	1.00E00
laurate hydroxylase activity (GO:0102116)	1	0	.00	-	< 0.01	1.00E00	1.00E00
histone demethylase activity (H3-K27 specific) (GO:0071558)	5	0	.02	-	< 0.01	1.00E00	1.00E00
hypoxia-inducible factor-asparagine oxygenase activity (GO:0102113)	1	0	.00	-	< 0.01	1.00E00	1.00E00
G protein-coupled pyrimidinergic nucleotide receptor activity (GO:0071553)	3	0	.01	-	< 0.01	1.00E00	1.00E00
C-C motif chemokine 19 receptor activity (GO:0038117)	1	0	.00	-	< 0.01	1.00E00	1.00E00
intracellular chloride channel activity (GO:0061778)	18	0	.08	-	< 0.01	1.00E00	1.00E00
tumor necrosis factor receptor superfamily binding (GO:0032813)	50	0	.23	-	< 0.01	1.00E00	1.00E00
alkyl hydroperoxide reductase activity (GO:0008785)	1	0	.00	-	< 0.01	1.00E00	1.00E00
sterol response element binding (GO:0032810)	2	0	.01	-	< 0.01	1.00E00	1.00E00
agmatinase activity (GO:0008783)	1	0	.00	-	< 0.01	1.00E00	1.00E00
N-acylneuraminate cytidylyltransferase activity (GO:0008781)	2	0	.01	-	< 0.01	1.00E00	1.00E00
translation elongation factor binding (GO:0061770)	1	0	.00	-	< 0.01	1.00E00	1.00E00
protein carboxyl O-methyltransferase activity (GO:0051998)	6	0	.03	-	< 0.01	1.00E00	1.00E00
2-oxo-4-hydroxy-4-carboxy-5-ureidoimidazoline decarboxylase activity (GO:0051997)	1	0	.00	-	< 0.01	1.00E00	1.00E00
squalene synthase activity (GO:0051996)	1	0	.00	-	< 0.01	1.00E00	1.00E00
(R)-2-hydroxyglutarate dehydrogenase activity (GO:0051990)	1	0	.00	-	< 0.01	1.00E00	1.00E00
homocarnosine synthase activity (GO:0102102)	1	0	.00	-	< 0.01	1.00E00	1.00E00
choriogonadotropin hormone binding (GO:0038106)	1	0	.00	-	< 0.01	1.00E00	1.00E00
ribosylnicotinate kinase activity (GO:0061769)	2	0	.01	-	< 0.01	1.00E00	1.00E00
magnesium:sodium antiporter activity (GO:0061768)	1	0	.00	-	< 0.01	1.00E00	1.00E00
activin receptor antagonist activity (GO:0038102)	2	0	.01	-	< 0.01	1.00E00	1.00E00
U6 snRNA 3'-end binding (GO:0030629)	2	0	.01	-	< 0.01	1.00E00	1.00E00
acetate CoA-transferase activity (GO:0008775)	1	0	.00	-	< 0.01	1.00E00	1.00E00
pre-mRNA 3'-splice site binding (GO:0030628)	7	0	.03	-	< 0.01	1.00E00	1.00E00
nodal binding (GO:0038100)	5	0	.02	-	< 0.01	1.00E00	1.00E00
pre-mRNA 5'-splice site binding (GO:0030627)	1	0	.00	-	< 0.01	1.00E00	1.00E00
U12 snRNA binding (GO:0030626)	2	0	.01	-	< 0.01	1.00E00	1.00E00
U6atac snRNA binding (GO:0030624)	1	0	.00	-	< 0.01	1.00E00	1.00E00
U5 snRNA binding (GO:0030623)	2	0	.01	-	< 0.01	1.00E00	1.00E00
U4atac snRNA binding (GO:0030622)	3	0	.01	-	< 0.01	1.00E00	1.00E00
U4 snRNA binding (GO:0030621)	6	0	.03	-	< 0.01	1.00E00	1.00E00
U2 snRNA binding (GO:0030620)	6	0	.03	-	< 0.01	1.00E00	1.00E00
methanethiol oxidase activity (GO:0018549)	1	0	.00	-	< 0.01	1.00E00	1.00E00
RING-like zinc finger domain binding (GO:0071535)	4	0	.02	-	< 0.01	1.00E00	1.00E00
ankyrin repeat binding (GO:0071532)	6	0	.03	-	< 0.01	1.00E00	1.00E00
UDP-sugar diphosphatase activity (GO:0008768)	2	0	.01	-	< 0.01	1.00E00	1.00E00
activin receptor activity, type II (GO:0016362)	2	0	.01	-	< 0.01	1.00E00	1.00E00
activin receptor activity, type I (GO:0016361)	5	0	.02	-	< 0.01	1.00E00	1.00E00
U1 snRNA binding (GO:0030619)	8	0	.04	-	< 0.01	1.00E00	1.00E00
telomeric repeat-containing RNA binding (GO:0061752)	2	0	.01	-	< 0.01	1.00E00	1.00E00
UDP-N-acetylglucosamine 2-epimerase activity (GO:0008761)	1	0	.00	-	< 0.01	1.00E00	1.00E00
oxidoreductase activity, acting on phosphorus or arsenic in donors, disulfide as acceptor (GO:0030614)	3	0	.01	-	< 0.01	1.00E00	1.00E00
neutral sphingomyelin phosphodiesterase activity (GO:0061751)	1	0	.00	-	< 0.01	1.00E00	1.00E00
oxidoreductase activity, acting on phosphorus or arsenic in donors (GO:0030613)	3	0	.01	-	< 0.01	1.00E00	1.00E00
acid sphingomyelin phosphodiesterase activity (GO:0061750)	1	0	.00	-	< 0.01	1.00E00	1.00E00
arsenate reductase activity (GO:0030611)	1	0	.00	-	< 0.01	1.00E00	1.00E00
lysophospholipid:sodium symporter activity (GO:0051978)	1	0	.00	-	< 0.01	1.00E00	1.00E00
calcium-independent phospholipase A2 activity (GO:0047499)	8	0	.04	-	< 0.01	1.00E00	1.00E00
calcium-dependent phospholipase A2 activity (GO:0047498)	16	0	.07	-	< 0.01	1.00E00	1.00E00
ceramide cholinephosphotransferase activity (GO:0047493)	3	0	.01	-	< 0.01	1.00E00	1.00E00
forked DNA-dependent helicase activity (GO:0061749)	2	0	.01	-	< 0.01	1.00E00	1.00E00
S-adenosylmethionine-dependent methyltransferase activity (GO:0008757)	160	0	.74	-	< 0.01	1.00E00	1.00E00
NADPH dehydrogenase (quinone) activity (GO:0008753)	3	0	.01	-	< 0.01	1.00E00	1.00E00
histidine decarboxylase activity (GO:0004398)	1	0	.00	-	< 0.01	1.00E00	1.00E00
histidine ammonia-lyase activity (GO:0004397)	1	0	.00	-	< 0.01	1.00E00	1.00E00
hexokinase activity (GO:0004396)	6	0	.03	-	< 0.01	1.00E00	1.00E00
hexaprenyldihydroxybenzoate methyltransferase activity (GO:0004395)	1	0	.00	-	< 0.01	1.00E00	1.00E00
heparan sulfate 2-O-sulfotransferase activity (GO:0004394)	1	0	.00	-	< 0.01	1.00E00	1.00E00
heme oxygenase (decyclizing) activity (GO:0004392)	2	0	.01	-	< 0.01	1.00E00	1.00E00
MCM complex binding (GO:1904931)	1	0	.00	-	< 0.01	1.00E00	1.00E00
protein N-terminus binding (GO:0047485)	112	2	.52	+	3.87	9.66E-02	1.00E00
N-acetylneuraminate lyase activity (GO:0008747)	1	0	.00	-	< 0.01	1.00E00	1.00E00
NAD(P)+ transhydrogenase activity (GO:0008746)	1	0	.00	-	< 0.01	1.00E00	1.00E00
N-acetylmuramoyl-L-alanine amidase activity (GO:0008745)	4	0	.02	-	< 0.01	1.00E00	1.00E00
L-threonine 3-dehydrogenase activity (GO:0008743)	1	0	.00	-	< 0.01	1.00E00	1.00E00
peptide-lysine-N-acetyltransferase activity (GO:0061733)	45	0	.21	-	< 0.01	1.00E00	1.00E00
ribonucleoside-diphosphate reductase activity (GO:0061731)	3	0	.01	-	< 0.01	1.00E00	1.00E00
dynein light intermediate chain binding (GO:0051959)	27	0	.12	-	< 0.01	1.00E00	1.00E00
helicase activity (GO:0004386)	159	0	.73	-	< 0.01	1.00E00	1.00E00
coreceptor activity involved in Wnt signaling pathway, planar cell polarity pathway (GO:1904929)	6	0	.03	-	< 0.01	1.00E00	1.00E00
guanylate kinase activity (GO:0004385)	9	0	.04	-	< 0.01	1.00E00	1.00E00
coreceptor activity involved in canonical Wnt signaling pathway (GO:1904928)	3	0	.01	-	< 0.01	1.00E00	1.00E00
guanylate cyclase activity (GO:0004383)	9	0	.04	-	< 0.01	1.00E00	1.00E00
gap junction hemi-channel activity (GO:0055077)	3	0	.01	-	< 0.01	1.00E00	1.00E00
guanosine-diphosphatase activity (GO:0004382)	9	0	.04	-	< 0.01	1.00E00	1.00E00
fucosylgalactoside 3-alpha-galactosyltransferase activity (GO:0004381)	1	0	.00	-	< 0.01	1.00E00	1.00E00
glycoprotein-fucosylgalactoside alpha-N-acetylgalactosaminyltransferase activity (GO:0004380)	1	0	.00	-	< 0.01	1.00E00	1.00E00
gamma-catenin binding (GO:0045295)	12	0	.06	-	< 0.01	1.00E00	1.00E00
L-allo-threonine aldolase activity (GO:0008732)	2	0	.01	-	< 0.01	1.00E00	1.00E00
glycylpeptide N-tetradecanoyltransferase activity (GO:0004379)	2	0	.01	-	< 0.01	1.00E00	1.00E00
GDP-Man:Man1GlcNAc2-PP-Dol alpha-1,3-mannosyltransferase activity (GO:0004378)	1	0	.00	-	< 0.01	1.00E00	1.00E00
GDP-Man:Man3GlcNAc2-PP-Dol alpha-1,2-mannosyltransferase activity (GO:0004377)	1	0	.00	-	< 0.01	1.00E00	1.00E00
glycolipid mannosyltransferase activity (GO:0004376)	5	0	.02	-	< 0.01	1.00E00	1.00E00
glycine dehydrogenase (decarboxylating) activity (GO:0004375)	1	0	.00	-	< 0.01	1.00E00	1.00E00
glycogen (starch) synthase activity (GO:0004373)	3	0	.01	-	< 0.01	1.00E00	1.00E00
glycine hydroxymethyltransferase activity (GO:0004372)	2	0	.01	-	< 0.01	1.00E00	1.00E00
glycerol kinase activity (GO:0004370)	4	0	.02	-	< 0.01	1.00E00	1.00E00
Ser-tRNA(Ala) hydrolase activity (GO:0002196)	2	0	.01	-	< 0.01	1.00E00	1.00E00
heparosan-N-sulfate-glucuronate 5-epimerase activity (GO:0047464)	1	0	.00	-	< 0.01	1.00E00	1.00E00
DNA-3-methyladenine glycosylase activity (GO:0008725)	1	0	.00	-	< 0.01	1.00E00	1.00E00
folic acid receptor activity (GO:0061714)	2	0	.01	-	< 0.01	1.00E00	1.00E00
tRNA (N(6)-L-threonylcarbamoyladenosine(37)-C(2))-methylthiotransferase (GO:0061712)	1	0	.00	-	< 0.01	1.00E00	1.00E00
D-serine ammonia-lyase activity (GO:0008721)	1	0	.00	-	< 0.01	1.00E00	1.00E00
N(6)-L-threonylcarbamoyladenine synthase activity (GO:0061711)	2	0	.01	-	< 0.01	1.00E00	1.00E00
D-lactate dehydrogenase activity (GO:0008720)	1	0	.00	-	< 0.01	1.00E00	1.00E00
glycerol-3-phosphate dehydrogenase (quinone) activity (GO:0004368)	2	0	.01	-	< 0.01	1.00E00	1.00E00
glycerol-3-phosphate dehydrogenase [NAD+] activity (GO:0004367)	2	0	.01	-	< 0.01	1.00E00	1.00E00
glycerol-3-phosphate O-acyltransferase activity (GO:0004366)	4	0	.02	-	< 0.01	1.00E00	1.00E00
glyceraldehyde-3-phosphate dehydrogenase (NAD+) (phosphorylating) activity (GO:0004365)	2	0	.01	-	< 0.01	1.00E00	1.00E00
glutathione transferase activity (GO:0004364)	27	1	.12	+	8.03	1.21E-01	1.00E00
glutathione synthase activity (GO:0004363)	1	0	.00	-	< 0.01	1.00E00	1.00E00
glutaryl-CoA dehydrogenase activity (GO:0004361)	1	0	.00	-	< 0.01	1.00E00	1.00E00
glutamine-fructose-6-phosphate transaminase (isomerizing) activity (GO:0004360)	2	0	.01	-	< 0.01	1.00E00	1.00E00
phosphatidylinositol-3,4-bisphosphate 4-phosphatase activity (GO:0016316)	2	0	.01	-	< 0.01	1.00E00	1.00E00
ATP-dependent NAD(P)H-hydrate dehydratase activity (GO:0047453)	1	0	.00	-	< 0.01	1.00E00	1.00E00
phosphatidylinositol-3,4,5-trisphosphate 3-phosphatase activity (GO:0016314)	5	0	.02	-	< 0.01	1.00E00	1.00E00
3-hydroxyoctanoyl-[acyl-carrier-protein] dehydratase activity (GO:0047451)	2	0	.01	-	< 0.01	1.00E00	1.00E00
tRNA-5-taurinomethyluridine 2-sulfurtransferase (GO:0061708)	1	0	.00	-	< 0.01	1.00E00	1.00E00
inositol bisphosphate phosphatase activity (GO:0016312)	5	0	.02	-	< 0.01	1.00E00	1.00E00
cAMP response element binding (GO:0035497)	16	0	.07	-	< 0.01	1.00E00	1.00E00
glutaminase activity (GO:0004359)	3	0	.01	-	< 0.01	1.00E00	1.00E00
glutamate-cysteine ligase activity (GO:0004357)	2	0	.01	-	< 0.01	1.00E00	1.00E00
glutamate-ammonia ligase activity (GO:0004356)	2	0	.01	-	< 0.01	1.00E00	1.00E00
glutamate decarboxylase activity (GO:0004351)	2	0	.01	-	< 0.01	1.00E00	1.00E00
glutamate-5-semialdehyde dehydrogenase activity (GO:0004350)	1	0	.00	-	< 0.01	1.00E00	1.00E00
1-phosphatidylinositol-5-phosphate 4-kinase activity (GO:0016309)	3	0	.01	-	< 0.01	1.00E00	1.00E00
1-phosphatidylinositol-4-phosphate 5-kinase activity (GO:0016308)	8	0	.04	-	< 0.01	1.00E00	1.00E00
phosphatidylinositol phosphate kinase activity (GO:0016307)	16	0	.07	-	< 0.01	1.00E00	1.00E00
N-acylneuraminate-9-phosphate synthase activity (GO:0047444)	1	0	.00	-	< 0.01	1.00E00	1.00E00
17-alpha-hydroxyprogesterone aldolase activity (GO:0047442)	1	0	.00	-	< 0.01	1.00E00	1.00E00
cholate 7-alpha-dehydrogenase activity (GO:0008709)	1	0	.00	-	< 0.01	1.00E00	1.00E00
1-phosphatidylinositol-3-kinase activity (GO:0016303)	10	0	.05	-	< 0.01	1.00E00	1.00E00
kinase activity (GO:0016301)	764	6	3.52	+	1.70	1.70E-01	1.00E00
tRNA (uracil) methyltransferase activity (GO:0016300)	4	0	.02	-	< 0.01	1.00E00	1.00E00
methionine synthase activity (GO:0008705)	1	0	.00	-	< 0.01	1.00E00	1.00E00
4-hydroxy-2-oxoglutarate aldolase activity (GO:0008700)	1	0	.00	-	< 0.01	1.00E00	1.00E00
glutamate 5-kinase activity (GO:0004349)	1	0	.00	-	< 0.01	1.00E00	1.00E00
adenine/guanine mispair binding (GO:0035485)	1	0	.00	-	< 0.01	1.00E00	1.00E00
granulocyte colony-stimulating factor binding (GO:0051916)	2	0	.01	-	< 0.01	1.00E00	1.00E00
glucosylceramidase activity (GO:0004348)	3	0	.01	-	< 0.01	1.00E00	1.00E00
glucose-6-phosphate isomerase activity (GO:0004347)	1	0	.00	-	< 0.01	1.00E00	1.00E00
glucose-6-phosphatase activity (GO:0004346)	3	0	.01	-	< 0.01	1.00E00	1.00E00
glucose-6-phosphate dehydrogenase activity (GO:0004345)	2	0	.01	-	< 0.01	1.00E00	1.00E00
glucose dehydrogenase activity (GO:0004344)	1	0	.00	-	< 0.01	1.00E00	1.00E00
glucosamine 6-phosphate N-acetyltransferase activity (GO:0004343)	1	0	.00	-	< 0.01	1.00E00	1.00E00
glucosamine-6-phosphate deaminase activity (GO:0004342)	2	0	.01	-	< 0.01	1.00E00	1.00E00
gluconolactonase activity (GO:0004341)	1	0	.00	-	< 0.01	1.00E00	1.00E00
glucokinase activity (GO:0004340)	6	0	.03	-	< 0.01	1.00E00	1.00E00
dystroglycan binding (GO:0002162)	10	0	.05	-	< 0.01	1.00E00	1.00E00
aminoacyl-tRNA editing activity (GO:0002161)	13	0	.06	-	< 0.01	1.00E00	1.00E00
chylomicron binding (GO:0035478)	1	0	.00	-	< 0.01	1.00E00	1.00E00
double-stranded DNA 5'-3' exodeoxyribonuclease activity (GO:0051908)	1	0	.00	-	< 0.01	1.00E00	1.00E00
glucan 1,4-alpha-glucosidase activity (GO:0004339)	2	0	.01	-	< 0.01	1.00E00	1.00E00
geranyltranstransferase activity (GO:0004337)	2	0	.01	-	< 0.01	1.00E00	1.00E00
lipase binding (GO:0035473)	6	0	.03	-	< 0.01	1.00E00	1.00E00
galactosylceramidase activity (GO:0004336)	2	0	.01	-	< 0.01	1.00E00	1.00E00
choriogonadotropin hormone receptor activity (GO:0035472)	1	0	.00	-	< 0.01	1.00E00	1.00E00
S-(hydroxymethyl)glutathione dehydrogenase activity (GO:0051903)	2	0	.01	-	< 0.01	1.00E00	1.00E00
galactokinase activity (GO:0004335)	2	0	.01	-	< 0.01	1.00E00	1.00E00
fumarylacetoacetase activity (GO:0004334)	1	0	.00	-	< 0.01	1.00E00	1.00E00
fructose-bisphosphate aldolase activity (GO:0004332)	3	0	.01	-	< 0.01	1.00E00	1.00E00
fructose-2,6-bisphosphate 2-phosphatase activity (GO:0004331)	5	0	.02	-	< 0.01	1.00E00	1.00E00
monocarboxylic acid binding (GO:0033293)	73	1	.34	+	2.97	2.89E-01	1.00E00
steroid receptor RNA activator RNA binding (GO:0002153)	2	0	.01	-	< 0.01	1.00E00	1.00E00
G-quadruplex RNA binding (GO:0002151)	6	0	.03	-	< 0.01	1.00E00	1.00E00
formate-tetrahydrofolate ligase activity (GO:0004329)	2	0	.01	-	< 0.01	1.00E00	1.00E00
tetrahydrofolylpolyglutamate synthase activity (GO:0004326)	1	0	.00	-	< 0.01	1.00E00	1.00E00
ferrochelatase activity (GO:0004325)	1	0	.00	-	< 0.01	1.00E00	1.00E00
immune receptor activity (GO:0140375)	137	0	.63	-	< 0.01	1.00E00	1.00E00
ferredoxin-NADP+ reductase activity (GO:0004324)	1	0	.00	-	< 0.01	1.00E00	1.00E00
ferroxidase activity (GO:0004322)	9	0	.04	-	< 0.01	1.00E00	1.00E00
ATPase-coupled monocarboxylic acid transmembrane transporter activity (GO:0033285)	4	0	.02	-	< 0.01	1.00E00	1.00E00
fatty-acyl-CoA synthase activity (GO:0004321)	7	0	.03	-	< 0.01	1.00E00	1.00E00
ATPase-coupled carboxylic acid transmembrane transporter activity (GO:0033284)	4	0	.02	-	< 0.01	1.00E00	1.00E00
N-acetylgalactosamine-6-phosphate deacetylase activity (GO:0047419)	1	0	.00	-	< 0.01	1.00E00	1.00E00
oleoyl-[acyl-carrier-protein] hydrolase activity (GO:0004320)	2	0	.01	-	< 0.01	1.00E00	1.00E00
ATPase-coupled organic acid transmembrane transporter activity (GO:0033283)	4	0	.02	-	< 0.01	1.00E00	1.00E00
N-(long-chain-acyl)ethanolamine deacylase activity (GO:0047412)	1	0	.00	-	< 0.01	1.00E00	1.00E00
CXCR1 chemokine receptor binding (GO:0045237)	1	0	.00	-	< 0.01	1.00E00	1.00E00
CXCR chemokine receptor binding (GO:0045236)	18	0	.08	-	< 0.01	1.00E00	1.00E00
endoribonuclease activity, cleaving miRNA-paired mRNA (GO:0090624)	2	0	.01	-	< 0.01	1.00E00	1.00E00
3-hydroxypalmitoyl-[acyl-carrier-protein] dehydratase activity (GO:0004317)	2	0	.01	-	< 0.01	1.00E00	1.00E00
3-oxoacyl-[acyl-carrier-protein] reductase (NADPH) activity (GO:0004316)	2	0	.01	-	< 0.01	1.00E00	1.00E00
3-oxoacyl-[acyl-carrier-protein] synthase activity (GO:0004315)	2	0	.01	-	< 0.01	1.00E00	1.00E00
[acyl-carrier-protein] S-malonyltransferase activity (GO:0004314)	2	0	.01	-	< 0.01	1.00E00	1.00E00
[acyl-carrier-protein] S-acetyltransferase activity (GO:0004313)	1	0	.00	-	< 0.01	1.00E00	1.00E00
fatty acid synthase activity (GO:0004312)	13	0	.06	-	< 0.01	1.00E00	1.00E00
farnesyltranstransferase activity (GO:0004311)	3	0	.01	-	< 0.01	1.00E00	1.00E00
alkenylglycerophosphoethanolamine hydrolase activity (GO:0047409)	2	0	.01	-	< 0.01	1.00E00	1.00E00
farnesyl-diphosphate farnesyltransferase activity (GO:0004310)	1	0	.00	-	< 0.01	1.00E00	1.00E00
alkenylglycerophosphocholine hydrolase activity (GO:0047408)	2	0	.01	-	< 0.01	1.00E00	1.00E00
cyclic-GMP-AMP transmembrane transporter activity (GO:0140360)	2	0	.01	-	< 0.01	1.00E00	1.00E00
CTP binding (GO:0002135)	1	0	.00	-	< 0.01	1.00E00	1.00E00
UTP binding (GO:0002134)	2	0	.01	-	< 0.01	1.00E00	1.00E00
protein-glucosylgalactosylhydroxylysine glucosidase activity (GO:0047402)	1	0	.00	-	< 0.01	1.00E00	1.00E00
single-stranded telomeric DNA binding (GO:0043047)	12	0	.06	-	< 0.01	1.00E00	1.00E00
exopolyphosphatase activity (GO:0004309)	5	0	.02	-	< 0.01	1.00E00	1.00E00
ABC-type transporter activity (GO:0140359)	32	0	.15	-	< 0.01	1.00E00	1.00E00
exo-alpha-sialidase activity (GO:0004308)	5	0	.02	-	< 0.01	1.00E00	1.00E00
ethanolaminephosphotransferase activity (GO:0004307)	3	0	.01	-	< 0.01	1.00E00	1.00E00
ethanolamine-phosphate cytidylyltransferase activity (GO:0004306)	1	0	.00	-	< 0.01	1.00E00	1.00E00
ethanolamine kinase activity (GO:0004305)	4	0	.02	-	< 0.01	1.00E00	1.00E00
estrone sulfotransferase activity (GO:0004304)	1	0	.00	-	< 0.01	1.00E00	1.00E00
estradiol 17-beta-dehydrogenase activity (GO:0004303)	19	0	.09	-	< 0.01	1.00E00	1.00E00
choline binding (GO:0033265)	4	0	.02	-	< 0.01	1.00E00	1.00E00
epoxide hydrolase activity (GO:0004301)	6	0	.03	-	< 0.01	1.00E00	1.00E00
glycosylceramide flippase activity (GO:0140351)	3	0	.01	-	< 0.01	1.00E00	1.00E00
chromatin insulator sequence binding (GO:0043035)	5	0	.02	-	< 0.01	1.00E00	1.00E00
cyclic-di-GMP binding (GO:0035438)	1	0	.00	-	< 0.01	1.00E00	1.00E00
alpha-1,3-glucosidase activity (GO:0090600)	1	0	.00	-	< 0.01	1.00E00	1.00E00
lysophosphatidylcholine flippase activity (GO:0140348)	1	0	.00	-	< 0.01	1.00E00	1.00E00
N-retinylidene-phosphatidylethanolamine flippase activity (GO:0140347)	1	0	.00	-	< 0.01	1.00E00	1.00E00
phosphatidylserine flippase activity (GO:0140346)	5	0	.02	-	< 0.01	1.00E00	1.00E00
phosphatidylcholine flippase activity (GO:0140345)	5	0	.02	-	< 0.01	1.00E00	1.00E00
triglyceride transfer activity (GO:0140344)	1	0	.00	-	< 0.01	1.00E00	1.00E00
phosphatidylserine transfer activity (GO:0140343)	2	0	.01	-	< 0.01	1.00E00	1.00E00
cerebroside transfer activity (GO:0140340)	1	0	.00	-	< 0.01	1.00E00	1.00E00
interleukin-33 receptor activity (GO:0002114)	2	0	.01	-	< 0.01	1.00E00	1.00E00
histone deacetylase activity (H3-K14 specific) (GO:0031078)	10	0	.05	-	< 0.01	1.00E00	1.00E00
interleukin-33 binding (GO:0002113)	1	0	.00	-	< 0.01	1.00E00	1.00E00
cholesterol 26-hydroxylase activity (GO:0031073)	1	0	.00	-	< 0.01	1.00E00	1.00E00
heat shock protein binding (GO:0031072)	130	2	.60	+	3.34	1.23E-01	1.00E00
cysteine desulfurase activity (GO:0031071)	1	0	.00	-	< 0.01	1.00E00	1.00E00
cysteine-type endopeptidase regulator activity involved in apoptotic process (GO:0043028)	41	0	.19	-	< 0.01	1.00E00	1.00E00
cysteine-type endopeptidase inhibitor activity involved in apoptotic process (GO:0043027)	22	0	.10	-	< 0.01	1.00E00	1.00E00
ribosomal small subunit binding (GO:0043024)	17	0	.08	-	< 0.01	1.00E00	1.00E00
ribosomal large subunit binding (GO:0043023)	14	0	.06	-	< 0.01	1.00E00	1.00E00
ribonucleoprotein complex binding (GO:0043021)	151	2	.70	+	2.87	1.56E-01	1.00E00
phosphatidylglycerol transfer activity (GO:0140339)	1	0	.00	-	< 0.01	1.00E00	1.00E00
sphingomyelin transfer activity (GO:0140338)	2	0	.01	-	< 0.01	1.00E00	1.00E00
diacylglyceride transfer activity (GO:0140337)	1	0	.00	-	< 0.01	1.00E00	1.00E00
glycerophospholipid flippase activity (GO:0140333)	13	0	.06	-	< 0.01	1.00E00	1.00E00
gamma-tubulin binding (GO:0043015)	31	0	.14	-	< 0.01	1.00E00	1.00E00
alpha-tubulin binding (GO:0043014)	44	0	.20	-	< 0.01	1.00E00	1.00E00
RNA binding involved in posttranscriptional gene silencing (GO:0150100)	3	0	.01	-	< 0.01	1.00E00	1.00E00
retromer complex binding (GO:1905394)	8	0	.04	-	< 0.01	1.00E00	1.00E00
iron ion transmembrane transporter inhibitor activity (GO:0097690)	1	0	.00	-	< 0.01	1.00E00	1.00E00
floppase activity (GO:0140328)	7	0	.03	-	< 0.01	1.00E00	1.00E00
flippase activity (GO:0140327)	16	0	.07	-	< 0.01	1.00E00	1.00E00
ATPase-coupled intramembrane lipid transporter activity (GO:0140326)	27	0	.12	-	< 0.01	1.00E00	1.00E00
dihydrotestosterone 17-beta-dehydrogenase activity (GO:0035410)	4	0	.02	-	< 0.01	1.00E00	1.00E00
solute:anion antiporter activity (GO:0140323)	34	0	.16	-	< 0.01	1.00E00	1.00E00
oxidoreductase activity, acting on the CH-NH group of donors, flavin as acceptor (GO:0046997)	2	0	.01	-	< 0.01	1.00E00	1.00E00
ATP-dependent protein binding (GO:0043008)	8	0	.04	-	< 0.01	1.00E00	1.00E00
oxidoreductase activity, acting on X-H and Y-H to form an X-Y bond (GO:0046992)	1	0	.00	-	< 0.01	1.00E00	1.00E00
intracellular phosphatidylinositol-3,5-bisphosphate-sensitive cation channel activity (GO:0097682)	1	0	.00	-	< 0.01	1.00E00	1.00E00
protein transporter activity (GO:0140318)	31	0	.14	-	< 0.01	1.00E00	1.00E00
histone kinase activity (H3-T6 specific) (GO:0035403)	2	0	.01	-	< 0.01	1.00E00	1.00E00
cysteine transmembrane transporter activity (GO:0033229)	3	0	.01	-	< 0.01	1.00E00	1.00E00
histone kinase activity (H3-T11 specific) (GO:0035402)	2	0	.01	-	< 0.01	1.00E00	1.00E00
histone kinase activity (H3-Y41 specific) (GO:0035401)	1	0	.00	-	< 0.01	1.00E00	1.00E00
histone tyrosine kinase activity (GO:0035400)	1	0	.00	-	< 0.01	1.00E00	1.00E00
molecular sequestering activity (GO:0140313)	6	0	.03	-	< 0.01	1.00E00	1.00E00
anandamide 14,15 epoxidase activity (GO:0062189)	4	0	.02	-	< 0.01	1.00E00	1.00E00
cargo adaptor activity (GO:0140312)	20	0	.09	-	< 0.01	1.00E00	1.00E00
anandamide 11,12 epoxidase activity (GO:0062188)	3	0	.01	-	< 0.01	1.00E00	1.00E00
protein sequestering activity (GO:0140311)	6	0	.03	-	< 0.01	1.00E00	1.00E00
DNA-directed 5'-3' RNA polymerase activity (GO:0003899)	39	0	.18	-	< 0.01	1.00E00	1.00E00
anandamide 8,9 epoxidase activity (GO:0062187)	3	0	.01	-	< 0.01	1.00E00	1.00E00
anandamide epoxidase activity (GO:0062186)	4	0	.02	-	< 0.01	1.00E00	1.00E00
secalciferol 1-monooxygenase activity (GO:0062185)	1	0	.00	-	< 0.01	1.00E00	1.00E00
DNA primase activity (GO:0003896)	2	0	.01	-	< 0.01	1.00E00	1.00E00
testosterone 16-beta-hydroxylase activity (GO:0062184)	2	0	.01	-	< 0.01	1.00E00	1.00E00
all-trans retinoic acid 18-hydroxylase activity (GO:0062183)	2	0	.01	-	< 0.01	1.00E00	1.00E00
all-trans retinoic acid 4-hydrolase activity (GO:0062182)	1	0	.00	-	< 0.01	1.00E00	1.00E00
1-alpha,25-dihydroxyvitamin D3 23-hydroxylase activity (GO:0062181)	2	0	.01	-	< 0.01	1.00E00	1.00E00
25-hydroxycholecalciferol-23-hydroxylase activity (GO:0062180)	1	0	.00	-	< 0.01	1.00E00	1.00E00
STAT family protein binding (GO:0097677)	9	0	.04	-	< 0.01	1.00E00	1.00E00
tapasin binding (GO:0046980)	1	0	.00	-	< 0.01	1.00E00	1.00E00
amide binding (GO:0033218)	395	4	1.82	+	2.20	1.12E-01	1.00E00
intramembrane lipid transporter activity (GO:0140303)	38	0	.18	-	< 0.01	1.00E00	1.00E00
vitamin D 23-hydroxylase activity (GO:0062179)	2	0	.01	-	< 0.01	1.00E00	1.00E00
DNA-directed DNA polymerase activity (GO:0003887)	25	0	.12	-	< 0.01	1.00E00	1.00E00
DNA (cytosine-5-)-methyltransferase activity (GO:0003886)	3	0	.01	-	< 0.01	1.00E00	1.00E00
D-amino-acid oxidase activity (GO:0003884)	2	0	.01	-	< 0.01	1.00E00	1.00E00
CTP synthase activity (GO:0003883)	2	0	.01	-	< 0.01	1.00E00	1.00E00
CDP-diacylglycerol-serine O-phosphatidyltransferase activity (GO:0003882)	1	0	.00	-	< 0.01	1.00E00	1.00E00
CDP-diacylglycerol-inositol 3-phosphatidyltransferase activity (GO:0003881)	1	0	.00	-	< 0.01	1.00E00	1.00E00
protein C-terminal carboxyl O-methyltransferase activity (GO:0003880)	2	0	.01	-	< 0.01	1.00E00	1.00E00
TAP2 binding (GO:0046979)	3	0	.01	-	< 0.01	1.00E00	1.00E00
TAP1 binding (GO:0046978)	5	0	.02	-	< 0.01	1.00E00	1.00E00
TAP binding (GO:0046977)	8	0	.04	-	< 0.01	1.00E00	1.00E00
histone methyltransferase activity (H3-K27 specific) (GO:0046976)	4	0	.02	-	< 0.01	1.00E00	1.00E00
histone methyltransferase activity (H3-K36 specific) (GO:0046975)	11	0	.05	-	< 0.01	1.00E00	1.00E00
histone methyltransferase activity (H3-K9 specific) (GO:0046974)	10	0	.05	-	< 0.01	1.00E00	1.00E00
histone acetyltransferase activity (H4-K16 specific) (GO:0046972)	2	0	.01	-	< 0.01	1.00E00	1.00E00
NAD-dependent histone deacetylase activity (H4-K16 specific) (GO:0046970)	1	0	.00	-	< 0.01	1.00E00	1.00E00
ribonuclease P RNA binding (GO:0033204)	10	0	.05	-	< 0.01	1.00E00	1.00E00
ATP citrate synthase activity (GO:0003878)	1	0	.00	-	< 0.01	1.00E00	1.00E00
ATP adenylyltransferase activity (GO:0003877)	1	0	.00	-	< 0.01	1.00E00	1.00E00
AMP deaminase activity (GO:0003876)	3	0	.01	-	< 0.01	1.00E00	1.00E00
ADP-ribosylarginine hydrolase activity (GO:0003875)	2	0	.01	-	< 0.01	1.00E00	1.00E00
6-pyruvoyltetrahydropterin synthase activity (GO:0003874)	1	0	.00	-	< 0.01	1.00E00	1.00E00
6-phosphofructo-2-kinase activity (GO:0003873)	4	0	.02	-	< 0.01	1.00E00	1.00E00
5-aminolevulinate synthase activity (GO:0003870)	2	0	.01	-	< 0.01	1.00E00	1.00E00
NAD-dependent histone deacetylase activity (H3-K9 specific) (GO:0046969)	2	0	.01	-	< 0.01	1.00E00	1.00E00
thyroid hormone receptor binding (GO:0046966)	31	0	.14	-	< 0.01	1.00E00	1.00E00
retinoid X receptor binding (GO:0046965)	17	0	.08	-	< 0.01	1.00E00	1.00E00
3'-phosphoadenosine 5'-phosphosulfate transmembrane transporter activity (GO:0046964)	2	0	.01	-	< 0.01	1.00E00	1.00E00
3',5'-nucleotide bisphosphate phosphatase activity (GO:0097657)	1	0	.00	-	< 0.01	1.00E00	1.00E00
pseudophosphatase activity (GO:0001691)	2	0	.01	-	< 0.01	1.00E00	1.00E00
serpin family protein binding (GO:0097655)	1	0	.00	-	< 0.01	1.00E00	1.00E00
proton-transporting ATPase activity, rotational mechanism (GO:0046961)	23	0	.11	-	< 0.01	1.00E00	1.00E00
tRNA dimethylallyltransferase activity (GO:0052381)	1	0	.00	-	< 0.01	1.00E00	1.00E00
4-hydroxyphenylpyruvate dioxygenase activity (GO:0003868)	2	0	.01	-	< 0.01	1.00E00	1.00E00
mitochondrial ATP-gated potassium channel activity (GO:0062156)	1	0	.00	-	< 0.01	1.00E00	1.00E00
4-aminobutyrate transaminase activity (GO:0003867)	1	0	.00	-	< 0.01	1.00E00	1.00E00
N6-mAMP deaminase activity (GO:0062154)	1	0	.00	-	< 0.01	1.00E00	1.00E00
3-oxo-5-alpha-steroid 4-dehydrogenase activity (GO:0003865)	3	0	.01	-	< 0.01	1.00E00	1.00E00
C5-methylcytidine-containing RNA binding (GO:0062153)	3	0	.01	-	< 0.01	1.00E00	1.00E00
mRNA (cytidine-5-)-methyltransferase activity (GO:0062152)	1	0	.00	-	< 0.01	1.00E00	1.00E00
3-methyl-2-oxobutanoate dehydrogenase (2-methylpropanoyl-transferring) activity (GO:0003863)	2	0	.01	-	< 0.01	1.00E00	1.00E00
troponin T binding (GO:0031014)	4	0	.02	-	< 0.01	1.00E00	1.00E00
troponin I binding (GO:0031013)	5	0	.02	-	< 0.01	1.00E00	1.00E00
3-hydroxyisobutyryl-CoA hydrolase activity (GO:0003860)	1	0	.00	-	< 0.01	1.00E00	1.00E00
sialate O-acetylesterase activity (GO:0001681)	1	0	.00	-	< 0.01	1.00E00	1.00E00
amylin binding (GO:0097645)	1	0	.00	-	< 0.01	1.00E00	1.00E00
calcitonin family binding (GO:0097644)	5	0	.02	-	< 0.01	1.00E00	1.00E00
amylin receptor activity (GO:0097643)	4	0	.02	-	< 0.01	1.00E00	1.00E00
calcitonin family receptor activity (GO:0097642)	6	0	.03	-	< 0.01	1.00E00	1.00E00
phytanate-CoA ligase activity (GO:0050197)	2	0	.01	-	< 0.01	1.00E00	1.00E00
[phosphorylase] phosphatase activity (GO:0050196)	2	0	.01	-	< 0.01	1.00E00	1.00E00
3-hydroxybutyrate dehydrogenase activity (GO:0003858)	2	0	.01	-	< 0.01	1.00E00	1.00E00
3-beta-hydroxy-delta5-steroid dehydrogenase activity (GO:0003854)	6	0	.03	-	< 0.01	1.00E00	1.00E00
2-methylacyl-CoA dehydrogenase activity (GO:0003853)	1	0	.00	-	< 0.01	1.00E00	1.00E00
filamin binding (GO:0031005)	13	0	.06	-	< 0.01	1.00E00	1.00E00
2-hydroxyacylsphingosine 1-beta-galactosyltransferase activity (GO:0003851)	1	0	.00	-	< 0.01	1.00E00	1.00E00
ATPase activator activity (GO:0001671)	27	1	.12	+	8.03	1.21E-01	1.00E00
carboxylic acid transmembrane transporter activity (GO:0046943)	163	0	.75	-	< 0.01	1.00E00	1.00E00
ATPase activity, coupled to transmembrane movement of ions, rotational mechanism (GO:0044769)	23	0	.11	-	< 0.01	1.00E00	1.00E00
phosphatidylinositol deacylase activity (GO:0050185)	1	0	.00	-	< 0.01	1.00E00	1.00E00
peptide deformylase activity (GO:0042586)	1	0	.00	-	< 0.01	1.00E00	1.00E00
immunoglobulin receptor binding (GO:0034987)	97	1	.45	+	2.23	3.64E-01	1.00E00
iron chaperone activity (GO:0034986)	2	0	.01	-	< 0.01	1.00E00	1.00E00
1-alkyl-2-acetylglycerophosphocholine esterase activity (GO:0003847)	8	0	.04	-	< 0.01	1.00E00	1.00E00
2-acylglycerol O-acyltransferase activity (GO:0003846)	7	0	.03	-	< 0.01	1.00E00	1.00E00
11-beta-hydroxysteroid dehydrogenase [NAD(P)] activity (GO:0003845)	2	0	.01	-	< 0.01	1.00E00	1.00E00
1,4-alpha-glucan branching enzyme activity (GO:0003844)	1	0	.00	-	< 0.01	1.00E00	1.00E00
1-pyrroline-5-carboxylate dehydrogenase activity (GO:0003842)	1	0	.00	-	< 0.01	1.00E00	1.00E00
1-acylglycerol-3-phosphate O-acyltransferase activity (GO:0003841)	21	0	.10	-	< 0.01	1.00E00	1.00E00
alpha-N-acetylgalactosaminide alpha-2,6-sialyltransferase activity (GO:0001665)	6	0	.03	-	< 0.01	1.00E00	1.00E00
2'-deoxyadenosine deaminase activity (GO:0046936)	1	0	.00	-	< 0.01	1.00E00	1.00E00
1-phosphatidylinositol-3-kinase regulator activity (GO:0046935)	16	0	.07	-	< 0.01	1.00E00	1.00E00
phosphatidylinositol-4,5-bisphosphate 3-kinase activity (GO:0046934)	7	0	.03	-	< 0.01	1.00E00	1.00E00
proton-transporting ATP synthase activity, rotational mechanism (GO:0046933)	17	1	.08	+	12.75	7.95E-02	1.00E00
phenylpyruvate tautomerase activity (GO:0050178)	2	0	.01	-	< 0.01	1.00E00	1.00E00
monoamine oxidase activity (GO:0097621)	3	0	.01	-	< 0.01	1.00E00	1.00E00
phosphoric ester hydrolase activity (GO:0042578)	374	1	1.73	-	.58	1.00E00	1.00E00
lipid phosphatase activity (GO:0042577)	16	0	.07	-	< 0.01	1.00E00	1.00E00
NAD-dependent protein deacetylase activity (GO:0034979)	16	0	.07	-	< 0.01	1.00E00	1.00E00
5-diphosphoinositol pentakisphosphate 3-kinase activity (GO:0102092)	2	0	.01	-	< 0.01	1.00E00	1.00E00
gamma-glutamylcyclotransferase activity (GO:0003839)	3	0	.01	-	< 0.01	1.00E00	1.00E00
beta-ureidopropionase activity (GO:0003837)	1	0	.00	-	< 0.01	1.00E00	1.00E00
beta-galactoside (CMP) alpha-2,3-sialyltransferase activity (GO:0003836)	7	0	.03	-	< 0.01	1.00E00	1.00E00
beta-galactoside alpha-2,6-sialyltransferase activity (GO:0003835)	2	0	.01	-	< 0.01	1.00E00	1.00E00
4-hydroxybutyrate receptor activity (GO:0062124)	1	0	.00	-	< 0.01	1.00E00	1.00E00
beta-carotene 15,15'-monooxygenase activity (GO:0003834)	2	0	.01	-	< 0.01	1.00E00	1.00E00
beta-N-acetylglucosaminylglycopeptide beta-1,4-galactosyltransferase activity (GO:0003831)	4	0	.02	-	< 0.01	1.00E00	1.00E00
heterotrimeric G-protein binding (GO:0032795)	3	0	.01	-	< 0.01	1.00E00	1.00E00
beta-1,4-mannosylglycoprotein 4-beta-N-acetylglucosaminyltransferase activity (GO:0003830)	1	0	.00	-	< 0.01	1.00E00	1.00E00
GTPase activating protein binding (GO:0032794)	15	0	.07	-	< 0.01	1.00E00	1.00E00
lead ion binding (GO:0032791)	2	0	.01	-	< 0.01	1.00E00	1.00E00
peptide receptor activity (GO:0001653)	152	0	.70	-	< 0.01	1.00E00	1.00E00
annealing activity (GO:0097617)	13	0	.06	-	< 0.01	1.00E00	1.00E00
ER retention sequence binding (GO:0046923)	5	0	.02	-	< 0.01	1.00E00	1.00E00
peptide-O-fucosyltransferase activity (GO:0046922)	2	0	.01	-	< 0.01	1.00E00	1.00E00
alpha-(1->6)-fucosyltransferase activity (GO:0046921)	1	0	.00	-	< 0.01	1.00E00	1.00E00
alpha-(1->3)-fucosyltransferase activity (GO:0046920)	8	0	.04	-	< 0.01	1.00E00	1.00E00
L-dopa O-methyltransferase activity (GO:0102084)	3	0	.01	-	< 0.01	1.00E00	1.00E00
hormone binding (GO:0042562)	86	1	.40	+	2.52	3.31E-01	1.00E00
beta-1,3-galactosyl-O-glycosyl-glycoprotein beta-1,6-N-acetylglucosaminyltransferase activity (GO:0003829)	3	0	.01	-	< 0.01	1.00E00	1.00E00
alpha-N-acetylneuraminate alpha-2,8-sialyltransferase activity (GO:0003828)	6	0	.03	-	< 0.01	1.00E00	1.00E00
alpha-1,3-mannosylglycoprotein 2-beta-N-acetylglucosaminyltransferase activity (GO:0003827)	1	0	.00	-	< 0.01	1.00E00	1.00E00
antigen binding (GO:0003823)	187	0	.86	-	< 0.01	1.00E00	1.00E00
vascular endothelial growth factor binding (GO:0038085)	5	0	.02	-	< 0.01	1.00E00	1.00E00
transition metal ion transmembrane transporter activity (GO:0046915)	37	0	.17	-	< 0.01	1.00E00	1.00E00
group III metabotropic glutamate receptor activity (GO:0001642)	2	0	.01	-	< 0.01	1.00E00	1.00E00
transition metal ion binding (GO:0046914)	1114	4	5.14	-	.78	8.20E-01	1.00E00
group II metabotropic glutamate receptor activity (GO:0001641)	2	0	.01	-	< 0.01	1.00E00	1.00E00
adenylate cyclase inhibiting G protein-coupled glutamate receptor activity (GO:0001640)	9	0	.04	-	< 0.01	1.00E00	1.00E00
acyltransferase, acyl groups converted into alkyl on transfer (GO:0046912)	5	0	.02	-	< 0.01	1.00E00	1.00E00
metal chelating activity (GO:0046911)	1	0	.00	-	< 0.01	1.00E00	1.00E00
temperature-gated cation channel activity (GO:0097604)	2	0	.01	-	< 0.01	1.00E00	1.00E00
temperature-gated ion channel activity (GO:0097603)	3	0	.01	-	< 0.01	1.00E00	1.00E00
acid-sensing ion channel activity (GO:0044736)	2	0	.01	-	< 0.01	1.00E00	1.00E00
cullin family protein binding (GO:0097602)	25	0	.12	-	< 0.01	1.00E00	1.00E00
ornithine(lysine) transaminase activity (GO:0050155)	1	0	.00	-	< 0.01	1.00E00	1.00E00
oleamide hydrolase activity (GO:0102077)	2	0	.01	-	< 0.01	1.00E00	1.00E00
omega-hydroxydecanoate dehydrogenase activity (GO:0050153)	1	0	.00	-	< 0.01	1.00E00	1.00E00
beta,beta-carotene-9',10'-cleaving oxygenase activity (GO:0102076)	1	0	.00	-	< 0.01	1.00E00	1.00E00
bone sialoprotein binding (GO:0044730)	1	0	.00	-	< 0.01	1.00E00	1.00E00
omega-amidase activity (GO:0050152)	1	0	.00	-	< 0.01	1.00E00	1.00E00
RNA 2'-O-methyltransferase activity (GO:0062105)	8	0	.04	-	< 0.01	1.00E00	1.00E00
peptidyl-aspartic acid 3-dioxygenase activity (GO:0062101)	1	0	.00	-	< 0.01	1.00E00	1.00E00
G protein-coupled chemoattractant receptor activity (GO:0001637)	26	0	.12	-	< 0.01	1.00E00	1.00E00
protein-glutamine gamma-glutamyltransferase activity (GO:0003810)	9	0	.04	-	< 0.01	1.00E00	1.00E00
calcitonin gene-related peptide receptor activity (GO:0001635)	4	0	.02	-	< 0.01	1.00E00	1.00E00
tetrapyrrole binding (GO:0046906)	153	0	.71	-	< 0.01	1.00E00	1.00E00
leukotriene B4 receptor activity (GO:0001632)	2	0	.01	-	< 0.01	1.00E00	1.00E00
calcium oxalate binding (GO:0046904)	1	0	.00	-	< 0.01	1.00E00	1.00E00
cysteinyl leukotriene receptor activity (GO:0001631)	2	0	.01	-	< 0.01	1.00E00	1.00E00
neurotransmitter receptor activity (GO:0030594)	114	1	.53	+	1.90	4.12E-01	1.00E00
hemi-methylated DNA-binding (GO:0044729)	3	0	.01	-	< 0.01	1.00E00	1.00E00
nucleoside monophosphate kinase activity (GO:0050145)	21	1	.10	+	10.32	9.63E-02	1.00E00
copper-dependent protein binding (GO:0032767)	3	0	.01	-	< 0.01	1.00E00	1.00E00
nociceptin receptor activity (GO:0001626)	1	0	.00	-	< 0.01	1.00E00	1.00E00
[methionine synthase] reductase activity (GO:0030586)	1	0	.00	-	< 0.01	1.00E00	1.00E00
G protein-coupled ADP receptor activity (GO:0001621)	3	0	.01	-	< 0.01	1.00E00	1.00E00
8-hydroxy-dADP phosphatase activity (GO:0044717)	1	0	.00	-	< 0.01	1.00E00	1.00E00
8-oxo-GDP phosphatase activity (GO:0044716)	2	0	.01	-	< 0.01	1.00E00	1.00E00
quinone cofactor methyltransferase activity (GO:0030580)	2	0	.01	-	< 0.01	1.00E00	1.00E00
8-oxo-dGDP phosphatase activity (GO:0044715)	2	0	.01	-	< 0.01	1.00E00	1.00E00
NADH dehydrogenase (quinone) activity (GO:0050136)	43	0	.20	-	< 0.01	1.00E00	1.00E00
NAD(P)+ nucleosidase activity (GO:0050135)	16	0	.07	-	< 0.01	1.00E00	1.00E00
growth hormone secretagogue receptor activity (GO:0001616)	1	0	.00	-	< 0.01	1.00E00	1.00E00
purinergic nucleotide receptor activity (GO:0001614)	21	0	.10	-	< 0.01	1.00E00	1.00E00
phosphatidyltransferase activity (GO:0030572)	1	0	.00	-	< 0.01	1.00E00	1.00E00
N-acylneuraminate-9-phosphatase activity (GO:0050124)	1	0	.00	-	< 0.01	1.00E00	1.00E00
N-acylglucosamine 2-epimerase activity (GO:0050121)	1	0	.00	-	< 0.01	1.00E00	1.00E00
dynorphin receptor activity (GO:0038048)	1	0	.00	-	< 0.01	1.00E00	1.00E00
morphine receptor activity (GO:0038047)	1	0	.00	-	< 0.01	1.00E00	1.00E00
G protein-coupled enkephalin receptor activity (GO:0038046)	1	0	.00	-	< 0.01	1.00E00	1.00E00
G protein-coupled adenosine receptor activity (GO:0001609)	5	0	.02	-	< 0.01	1.00E00	1.00E00
neuromedin U receptor activity (GO:0001607)	2	0	.01	-	< 0.01	1.00E00	1.00E00
adrenomedullin receptor activity (GO:0001605)	3	0	.01	-	< 0.01	1.00E00	1.00E00
urotensin II receptor activity (GO:0001604)	2	0	.01	-	< 0.01	1.00E00	1.00E00
pancreatic polypeptide receptor activity (GO:0001602)	5	0	.02	-	< 0.01	1.00E00	1.00E00
peptide YY receptor activity (GO:0001601)	2	0	.01	-	< 0.01	1.00E00	1.00E00
N-acetylglucosamine deacetylase activity (GO:0050119)	2	0	.01	-	< 0.01	1.00E00	1.00E00
myosin-light-chain-phosphatase activity (GO:0050115)	1	0	.00	-	< 0.01	1.00E00	1.00E00
inositol oxygenase activity (GO:0050113)	1	0	.00	-	< 0.01	1.00E00	1.00E00
isobutyryl-CoA:FAD oxidoreductase activity (GO:0102035)	1	0	.00	-	< 0.01	1.00E00	1.00E00
long-chain fatty acid omega-hydroxylase activity (GO:0102033)	5	0	.02	-	< 0.01	1.00E00	1.00E00
sphingosine-1-phosphate receptor activity (GO:0038036)	8	0	.04	-	< 0.01	1.00E00	1.00E00
protein-glutaryllysine deglutarylase activity (GO:0061697)	2	0	.01	-	< 0.01	1.00E00	1.00E00
cGMP binding (GO:0030553)	15	0	.07	-	< 0.01	1.00E00	1.00E00
lipoamidase activity (GO:0061690)	1	0	.00	-	< 0.01	1.00E00	1.00E00
cAMP binding (GO:0030552)	23	0	.11	-	< 0.01	1.00E00	1.00E00
cyclic nucleotide binding (GO:0030551)	37	0	.17	-	< 0.01	1.00E00	1.00E00
acetylcholine receptor inhibitor activity (GO:0030550)	7	0	.03	-	< 0.01	1.00E00	1.00E00
L-gulonate 3-dehydrogenase activity (GO:0050104)	1	0	.00	-	< 0.01	1.00E00	1.00E00
benzaldehyde dehydrogenase (NAD+) activity (GO:0018479)	3	0	.01	-	< 0.01	1.00E00	1.00E00
malonate-semialdehyde dehydrogenase (acetylating) activity (GO:0018478)	1	0	.00	-	< 0.01	1.00E00	1.00E00
benzaldehyde dehydrogenase (NADP+) activity (GO:0018477)	1	0	.00	-	< 0.01	1.00E00	1.00E00
aspartic endopeptidase activity, intramembrane cleaving (GO:0042500)	8	0	.04	-	< 0.01	1.00E00	1.00E00
lipase activity (GO:0016298)	131	0	.60	-	< 0.01	1.00E00	1.00E00
acyl-[acyl-carrier-protein] hydrolase activity (GO:0016297)	2	0	.01	-	< 0.01	1.00E00	1.00E00
anaphase-promoting complex binding (GO:0010997)	8	0	.04	-	< 0.01	1.00E00	1.00E00
palmitoyl-[acyl-carrier-protein] hydrolase activity (GO:0016296)	2	0	.01	-	< 0.01	1.00E00	1.00E00
myristoyl-[acyl-carrier-protein] hydrolase activity (GO:0016295)	2	0	.01	-	< 0.01	1.00E00	1.00E00
reelin receptor activity (GO:0038025)	2	0	.01	-	< 0.01	1.00E00	1.00E00
cargo receptor activity (GO:0038024)	78	1	.36	+	2.78	3.05E-01	1.00E00
acetylcholine receptor activator activity (GO:0030549)	4	0	.02	-	< 0.01	1.00E00	1.00E00
leptin receptor activity (GO:0038021)	1	0	.00	-	< 0.01	1.00E00	1.00E00
palmitoyl-CoA hydrolase activity (GO:0016290)	15	0	.07	-	< 0.01	1.00E00	1.00E00
acetylcholine receptor regulator activity (GO:0030548)	17	0	.08	-	< 0.01	1.00E00	1.00E00
diphthine methylesterase activity (GO:0061685)	1	0	.00	-	< 0.01	1.00E00	1.00E00
signaling receptor inhibitor activity (GO:0030547)	43	0	.20	-	< 0.01	1.00E00	1.00E00
3-hydroxydecanoyl-[acyl-carrier-protein] dehydratase activity (GO:0008693)	2	0	.01	-	< 0.01	1.00E00	1.00E00
signaling receptor activator activity (GO:0030546)	499	0	2.30	-	< 0.01	1.78E-01	1.00E00
signaling receptor regulator activity (GO:0030545)	57	0	.26	-	< 0.01	1.00E00	1.00E00
Hsp70 protein binding (GO:0030544)	43	0	.20	-	< 0.01	1.00E00	1.00E00
formaldehyde dehydrogenase activity (GO:0018467)	1	0	.00	-	< 0.01	1.00E00	1.00E00
CoA hydrolase activity (GO:0016289)	22	0	.10	-	< 0.01	1.00E00	1.00E00
glycerone-phosphate O-acyltransferase activity (GO:0016287)	1	0	.00	-	< 0.01	1.00E00	1.00E00
small conductance calcium-activated potassium channel activity (GO:0016286)	4	0	.02	-	< 0.01	1.00E00	1.00E00
3-demethylubiquinone-9 3-O-methyltransferase activity (GO:0008689)	1	0	.00	-	< 0.01	1.00E00	1.00E00
importin-alpha family protein binding (GO:0061676)	8	0	.04	-	< 0.01	1.00E00	1.00E00
2-octoprenyl-3-methyl-6-methoxy-1,4-benzoquinone hydroxylase activity (GO:0008682)	1	0	.00	-	< 0.01	1.00E00	1.00E00
2-octaprenyl-6-methoxyphenol hydroxylase activity (GO:0008681)	1	0	.00	-	< 0.01	1.00E00	1.00E00
proline dipeptidase activity (GO:0102009)	1	0	.00	-	< 0.01	1.00E00	1.00E00
acyl-L-homoserine-lactone lactonohydrolase activity (GO:0102007)	3	0	.01	-	< 0.01	1.00E00	1.00E00
alcohol dehydrogenase [NAD(P)+] activity (GO:0018455)	10	0	.05	-	< 0.01	1.00E00	1.00E00
protein-lysine N-methyltransferase activity (GO:0016279)	60	0	.28	-	< 0.01	1.00E00	1.00E00
lysine N-methyltransferase activity (GO:0016278)	61	0	.28	-	< 0.01	1.00E00	1.00E00
[myelin basic protein]-arginine N-methyltransferase activity (GO:0016277)	1	0	.00	-	< 0.01	1.00E00	1.00E00
protein-arginine N-methyltransferase activity (GO:0016274)	11	0	.05	-	< 0.01	1.00E00	1.00E00
arginine N-methyltransferase activity (GO:0016273)	11	0	.05	-	< 0.01	1.00E00	1.00E00
UFM1 ligase activity (GO:0061666)	1	0	.00	-	< 0.01	1.00E00	1.00E00
SUMO ligase activity (GO:0061665)	10	0	.05	-	< 0.01	1.00E00	1.00E00
structural constituent of chromatin (GO:0030527)	1	0	.00	-	< 0.01	1.00E00	1.00E00
NEDD8 ligase activity (GO:0061663)	3	0	.01	-	< 0.01	1.00E00	1.00E00
2,4-dienoyl-CoA reductase (NADPH) activity (GO:0008670)	2	0	.01	-	< 0.01	1.00E00	1.00E00
dihydrolipoamide S-acyltransferase activity (GO:0030523)	1	0	.00	-	< 0.01	1.00E00	1.00E00
proteasome regulatory particle binding (GO:1904855)	1	0	.00	-	< 0.01	1.00E00	1.00E00
G-quadruplex DNA binding (GO:0051880)	10	0	.05	-	< 0.01	1.00E00	1.00E00
proteasome core complex binding (GO:1904854)	1	0	.00	-	< 0.01	1.00E00	1.00E00
ubiquitin-like protein ligase activity (GO:0061659)	318	1	1.47	-	.68	1.00E00	1.00E00
glycoprotein-N-acetylgalactosamine 3-beta-galactosyltransferase activity (GO:0016263)	3	0	.01	-	< 0.01	1.00E00	1.00E00
2,3-dihydro-2,3-dihydroxybenzoate dehydrogenase activity (GO:0008667)	1	0	.00	-	< 0.01	1.00E00	1.00E00
protein N-acetylglucosaminyltransferase activity (GO:0016262)	3	0	.01	-	< 0.01	1.00E00	1.00E00
UFM1 conjugating enzyme activity (GO:0061657)	1	0	.00	-	< 0.01	1.00E00	1.00E00
snoRNP binding (GO:0030519)	2	0	.01	-	< 0.01	1.00E00	1.00E00
SUMO conjugating enzyme activity (GO:0061656)	1	0	.00	-	< 0.01	1.00E00	1.00E00
NEDD8 conjugating enzyme activity (GO:0061654)	1	0	.00	-	< 0.01	1.00E00	1.00E00
2',3'-cyclic-nucleotide 2'-phosphodiesterase activity (GO:0008663)	1	0	.00	-	< 0.01	1.00E00	1.00E00
snoRNA binding (GO:0030515)	32	0	.15	-	< 0.01	1.00E00	1.00E00
ubiquitin-like protein conjugating enzyme activity (GO:0061650)	39	0	.18	-	< 0.01	1.00E00	1.00E00
Hsp90 protein binding (GO:0051879)	44	0	.20	-	< 0.01	1.00E00	1.00E00
methotrexate binding (GO:0051870)	3	0	.01	-	< 0.01	1.00E00	1.00E00
rRNA (cytosine-N4-)-methyltransferase activity (GO:0071424)	2	0	.01	-	< 0.01	1.00E00	1.00E00
TORC2 complex binding (GO:1904841)	3	0	.01	-	< 0.01	1.00E00	1.00E00
glycerophosphoinositol glycerophosphodiesterase activity (GO:0047395)	1	0	.00	-	< 0.01	1.00E00	1.00E00
glycerophosphoinositol inositolphosphodiesterase activity (GO:0047394)	1	0	.00	-	< 0.01	1.00E00	1.00E00
(3R)-hydroxymyristoyl-[acyl-carrier-protein] dehydratase activity (GO:0008659)	2	0	.01	-	< 0.01	1.00E00	1.00E00
alkylglycerophosphoethanolamine phosphodiesterase activity (GO:0047391)	2	0	.01	-	< 0.01	1.00E00	1.00E00
ubiquitin modification-dependent histone binding (GO:0061649)	3	0	.01	-	< 0.01	1.00E00	1.00E00
glycerophosphocholine cholinephosphodiesterase activity (GO:0047390)	1	0	.00	-	< 0.01	1.00E00	1.00E00
cysteine-type endopeptidase activator activity involved in apoptotic process (GO:0008656)	18	0	.08	-	< 0.01	1.00E00	1.00E00
RNA polymerase II general transcription initiation factor activity (GO:0016251)	38	0	.18	-	< 0.01	1.00E00	1.00E00
N-sulfoglucosamine sulfohydrolase activity (GO:0016250)	1	0	.00	-	< 0.01	1.00E00	1.00E00
spectrin binding (GO:0030507)	27	0	.12	-	< 0.01	1.00E00	1.00E00
ankyrin binding (GO:0030506)	20	1	.09	+	10.84	9.22E-02	1.00E00
inorganic diphosphate transmembrane transporter activity (GO:0030504)	2	0	.01	-	< 0.01	1.00E00	1.00E00
rRNA (uridine-2'-O-)-methyltransferase activity (GO:0008650)	2	0	.01	-	< 0.01	1.00E00	1.00E00
threonine-type endopeptidase activity (GO:0004298)	14	0	.06	-	< 0.01	1.00E00	1.00E00
histone demethylase activity (H3-K36 specific) (GO:0051864)	10	0	.05	-	< 0.01	1.00E00	1.00E00
glycolipid binding (GO:0051861)	28	0	.13	-	< 0.01	1.00E00	1.00E00
glycerophosphocholine phosphodiesterase activity (GO:0047389)	2	0	.01	-	< 0.01	1.00E00	1.00E00
protein C-terminal leucine carboxyl O-methyltransferase activity (GO:0018423)	1	0	.00	-	< 0.01	1.00E00	1.00E00
channel inhibitor activity (GO:0016248)	40	0	.18	-	< 0.01	1.00E00	1.00E00
channel regulator activity (GO:0016247)	123	2	.57	+	3.53	1.13E-01	1.00E00
rRNA methyltransferase activity (GO:0008649)	23	0	.11	-	< 0.01	1.00E00	1.00E00
CoA pyrophosphatase activity (GO:0010945)	3	0	.01	-	< 0.01	1.00E00	1.00E00
dodecanoyl-[acyl-carrier-protein] hydrolase activity (GO:0047381)	1	0	.00	-	< 0.01	1.00E00	1.00E00
alpha-glucosidase activity (GO:0090599)	7	0	.03	-	< 0.01	1.00E00	1.00E00
RNA lariat debranching enzyme activator activity (GO:0061632)	1	0	.00	-	< 0.01	1.00E00	1.00E00
ubiquitin-like modifier activating enzyme activity (GO:0008641)	10	0	.05	-	< 0.01	1.00E00	1.00E00
ubiquitin conjugating enzyme activity (GO:0061631)	36	0	.17	-	< 0.01	1.00E00	1.00E00
ubiquitin protein ligase activity (GO:0061630)	307	1	1.42	-	.71	1.00E00	1.00E00
all-trans-retinyl-palmitate hydrolase, all-trans-retinol forming activity (GO:0047376)	3	0	.01	-	< 0.01	1.00E00	1.00E00
methylumbelliferyl-acetate deacetylase activity (GO:0047374)	3	0	.01	-	< 0.01	1.00E00	1.00E00
acylglycerol lipase activity (GO:0047372)	15	0	.07	-	< 0.01	1.00E00	1.00E00
RNA polymerase II-specific DNA-binding transcription factor binding (GO:0061629)	312	3	1.44	+	2.08	1.76E-01	1.00E00
H3K27me3 modified histone binding (GO:0061628)	3	0	.01	-	< 0.01	1.00E00	1.00E00
HNK-1 sulfotransferase activity (GO:0016232)	1	0	.00	-	< 0.01	1.00E00	1.00E00
S-methylmethionine-homocysteine S-methyltransferase activity (GO:0061627)	1	0	.00	-	< 0.01	1.00E00	1.00E00
beta-N-acetylglucosaminidase activity (GO:0016231)	1	0	.00	-	< 0.01	1.00E00	1.00E00
sphingomyelin phosphodiesterase activator activity (GO:0016230)	2	0	.01	-	< 0.01	1.00E00	1.00E00
succinate-hydroxymethylglutarate CoA-transferase activity (GO:0047369)	1	0	.00	-	< 0.01	1.00E00	1.00E00
polyprenyltransferase activity (GO:0002094)	2	0	.01	-	< 0.01	1.00E00	1.00E00
steroid dehydrogenase activity (GO:0016229)	35	0	.16	-	< 0.01	1.00E00	1.00E00
translation factor activity, non-nucleic acid binding (GO:0045183)	1	0	.00	-	< 0.01	1.00E00	1.00E00
1-alkenyl-2-acylglycerol choline phosphotransferase activity (GO:0047359)	1	0	.00	-	< 0.01	1.00E00	1.00E00
voltage-gated potassium channel activity involved in SA node cell action potential repolarization (GO:0086090)	1	0	.00	-	< 0.01	1.00E00	1.00E00
4-hydroxybenzoate decaprenyltransferase activity (GO:0002083)	1	0	.00	-	< 0.01	1.00E00	1.00E00
acyl-CoA desaturase activity (GO:0016215)	4	0	.02	-	< 0.01	1.00E00	1.00E00
fructose-1-phosphate aldolase activity (GO:0061609)	1	0	.00	-	< 0.01	1.00E00	1.00E00
linoleoyl-CoA desaturase activity (GO:0016213)	2	0	.01	-	< 0.01	1.00E00	1.00E00
nuclear import signal receptor activity (GO:0061608)	20	0	.09	-	< 0.01	1.00E00	1.00E00
kynurenine-oxoglutarate transaminase activity (GO:0016212)	4	0	.02	-	< 0.01	1.00E00	1.00E00
ammonia ligase activity (GO:0016211)	2	0	.01	-	< 0.01	1.00E00	1.00E00
glutathione dehydrogenase (ascorbate) activity (GO:0045174)	2	0	.01	-	< 0.01	1.00E00	1.00E00
molybdopterin-synthase adenylyltransferase activity (GO:0061605)	1	0	.00	-	< 0.01	1.00E00	1.00E00
molybdopterin-synthase sulfurtransferase activity (GO:0061604)	1	0	.00	-	< 0.01	1.00E00	1.00E00
diuretic hormone activity (GO:0008613)	1	0	.00	-	< 0.01	1.00E00	1.00E00
2-(3-amino-3-carboxypropyl)histidine synthase activity (GO:0090560)	2	0	.01	-	< 0.01	1.00E00	1.00E00
voltage-gated potassium channel activity involved in atrial cardiac muscle cell action potential repolarization (GO:0086089)	4	0	.02	-	< 0.01	1.00E00	1.00E00
voltage-gated potassium channel activity involved in bundle of His cell action potential repolarization (GO:0086087)	1	0	.00	-	< 0.01	1.00E00	1.00E00
serine-type endopeptidase activity (GO:0004252)	187	0	.86	-	< 0.01	1.00E00	1.00E00
cell adhesive protein binding involved in bundle of His cell-Purkinje myocyte communication (GO:0086083)	5	0	.02	-	< 0.01	1.00E00	1.00E00
cell adhesive protein binding involved in AV node cell-bundle of His cell communication (GO:0086082)	1	0	.00	-	< 0.01	1.00E00	1.00E00
D-ribitol-5-phosphate cytidylyltransferase activity (GO:0047349)	1	0	.00	-	< 0.01	1.00E00	1.00E00
protein binding involved in heterotypic cell-cell adhesion (GO:0086080)	11	0	.05	-	< 0.01	1.00E00	1.00E00
AMP binding (GO:0016208)	14	1	.06	+	15.48	6.67E-02	1.00E00
catechol O-methyltransferase activity (GO:0016206)	3	0	.01	-	< 0.01	1.00E00	1.00E00
alkylglycerone-phosphate synthase activity (GO:0008609)	1	0	.00	-	< 0.01	1.00E00	1.00E00
fucose-1-phosphate guanylyltransferase activity (GO:0047341)	1	0	.00	-	< 0.01	1.00E00	1.00E00
phosphorylase kinase regulator activity (GO:0008607)	3	0	.01	-	< 0.01	1.00E00	1.00E00
cAMP-dependent protein kinase regulator activity (GO:0008603)	11	0	.05	-	< 0.01	1.00E00	1.00E00
phosphatidylserine floppase activity (GO:0090556)	2	0	.01	-	< 0.01	1.00E00	1.00E00
phosphatidylethanolamine flippase activity (GO:0090555)	6	0	.03	-	< 0.01	1.00E00	1.00E00
phosphatidylcholine floppase activity (GO:0090554)	5	0	.02	-	< 0.01	1.00E00	1.00E00
small molecule sensor activity (GO:0140299)	13	1	.06	+	16.68	6.24E-02	1.00E00
gap junction channel activity involved in Purkinje myocyte-ventricular cardiac muscle cell electrical coupling (GO:0086079)	1	0	.00	-	< 0.01	1.00E00	1.00E00
gap junction channel activity involved in bundle of His cell-Purkinje myocyte electrical coupling (GO:0086078)	1	0	.00	-	< 0.01	1.00E00	1.00E00
DNA-binding transcription factor binding (GO:0140297)	405	3	1.87	+	1.61	4.39E-01	1.00E00
gap junction channel activity involved in AV node cell-bundle of His cell electrical coupling (GO:0086077)	2	0	.01	-	< 0.01	1.00E00	1.00E00
general transcription initiation factor binding (GO:0140296)	46	0	.21	-	< 0.01	1.00E00	1.00E00
gap junction channel activity involved in atrial cardiac muscle cell-AV node cell electrical coupling (GO:0086076)	1	0	.00	-	< 0.01	1.00E00	1.00E00
ATP-gated ion channel activity (GO:0035381)	9	0	.04	-	< 0.01	1.00E00	1.00E00
gap junction channel activity involved in cardiac conduction electrical coupling (GO:0086075)	3	0	.01	-	< 0.01	1.00E00	1.00E00
NAD DNA ADP-ribosyltransferase activity (GO:0140294)	3	0	.01	-	< 0.01	1.00E00	1.00E00
ADP-ribosylglutamate hydrolase activity (GO:0140293)	3	0	.01	-	< 0.01	1.00E00	1.00E00
ADP-ribosylserine hydrolase activity (GO:0140292)	1	0	.00	-	< 0.01	1.00E00	1.00E00
pyrimidine nucleobase binding (GO:0002061)	2	0	.01	-	< 0.01	1.00E00	1.00E00
purine nucleobase binding (GO:0002060)	3	0	.01	-	< 0.01	1.00E00	1.00E00
myosin II binding (GO:0045159)	13	0	.06	-	< 0.01	1.00E00	1.00E00
type 1 melanocortin receptor binding (GO:0070996)	4	0	.02	-	< 0.01	1.00E00	1.00E00
medium-chain-acyl-CoA dehydrogenase activity (GO:0070991)	3	0	.01	-	< 0.01	1.00E00	1.00E00
snRNP binding (GO:0070990)	8	0	.04	-	< 0.01	1.00E00	1.00E00
carbon dioxide transmembrane transporter activity (GO:0035379)	2	0	.01	-	< 0.01	1.00E00	1.00E00
MIT domain binding (GO:0090541)	2	0	.01	-	< 0.01	1.00E00	1.00E00
zymogen binding (GO:0035375)	1	0	.00	-	< 0.01	1.00E00	1.00E00
chondroitin sulfate binding (GO:0035374)	10	0	.05	-	< 0.01	1.00E00	1.00E00
chondroitin sulfate proteoglycan binding (GO:0035373)	3	0	.01	-	< 0.01	1.00E00	1.00E00
thymine binding (GO:0002059)	1	0	.00	-	< 0.01	1.00E00	1.00E00
phosphatidylinositol-3,4-bisphosphate 3-phosphatase activity (GO:0051800)	2	0	.01	-	< 0.01	1.00E00	1.00E00
voltage-gated sodium channel activity involved in SA node cell action potential (GO:0086063)	1	0	.00	-	< 0.01	1.00E00	1.00E00
uracil binding (GO:0002058)	2	0	.01	-	< 0.01	1.00E00	1.00E00
voltage-gated sodium channel activity involved in Purkinje myocyte action potential (GO:0086062)	2	0	.01	-	< 0.01	1.00E00	1.00E00
voltage-gated sodium channel activity involved in bundle of His cell action potential (GO:0086061)	1	0	.00	-	< 0.01	1.00E00	1.00E00
voltage-gated sodium channel activity involved in AV node cell action potential (GO:0086060)	1	0	.00	-	< 0.01	1.00E00	1.00E00
adenine binding (GO:0002055)	1	0	.00	-	< 0.01	1.00E00	1.00E00
calmodulin-dependent protein phosphatase activity (GO:0033192)	5	0	.02	-	< 0.01	1.00E00	1.00E00
nucleobase binding (GO:0002054)	5	0	.02	-	< 0.01	1.00E00	1.00E00
inositol tetrakisphosphate 5-kinase activity (GO:0047326)	1	0	.00	-	< 0.01	1.00E00	1.00E00
inositol tetrakisphosphate 1-kinase activity (GO:0047325)	1	0	.00	-	< 0.01	1.00E00	1.00E00
[3-methyl-2-oxobutanoate dehydrogenase (acetyl-transferring)] kinase activity (GO:0047323)	1	0	.00	-	< 0.01	1.00E00	1.00E00
[hydroxymethylglutaryl-CoA reductase (NADPH)] kinase activity (GO:0047322)	2	0	.01	-	< 0.01	1.00E00	1.00E00
tripeptide aminopeptidase activity (GO:0045148)	1	0	.00	-	< 0.01	1.00E00	1.00E00
single-stranded DNA 5'-3' exodeoxyribonuclease activity (GO:0045145)	4	0	.02	-	< 0.01	1.00E00	1.00E00
triplex DNA binding (GO:0045142)	2	0	.01	-	< 0.01	1.00E00	1.00E00
selenocysteine insertion sequence binding (GO:0035368)	5	0	.02	-	< 0.01	1.00E00	1.00E00
voltage-gated calcium channel activity involved SA node cell action potential (GO:0086059)	2	0	.01	-	< 0.01	1.00E00	1.00E00
voltage-gated calcium channel activity involved in bundle of His cell action potential (GO:0086057)	1	0	.00	-	< 0.01	1.00E00	1.00E00
voltage-gated calcium channel activity involved in AV node cell action potential (GO:0086056)	3	0	.01	-	< 0.01	1.00E00	1.00E00
sphingomyelin synthase activity (GO:0033188)	3	0	.01	-	< 0.01	1.00E00	1.00E00
metalloendopeptidase activity (GO:0004222)	115	0	.53	-	< 0.01	1.00E00	1.00E00
opsin binding (GO:0002046)	5	0	.02	-	< 0.01	1.00E00	1.00E00
glutamine-phenylpyruvate transaminase activity (GO:0047316)	1	0	.00	-	< 0.01	1.00E00	1.00E00
kynurenine-glyoxylate transaminase activity (GO:0047315)	1	0	.00	-	< 0.01	1.00E00	1.00E00
TIR domain binding (GO:0070976)	1	0	.00	-	< 0.01	1.00E00	1.00E00
FHA domain binding (GO:0070975)	1	0	.00	-	< 0.01	1.00E00	1.00E00
POU domain binding (GO:0070974)	1	0	.00	-	< 0.01	1.00E00	1.00E00
uridine-diphosphatase activity (GO:0045134)	9	0	.04	-	< 0.01	1.00E00	1.00E00
pre-mRNA branch point binding (GO:0045131)	2	0	.01	-	< 0.01	1.00E00	1.00E00
keratan sulfotransferase activity (GO:0045130)	1	0	.00	-	< 0.01	1.00E00	1.00E00
p53 binding (GO:0002039)	69	1	.32	+	3.14	2.76E-01	1.00E00
mRNA cap binding complex binding (GO:0140262)	4	0	.02	-	< 0.01	1.00E00	1.00E00
voltage-gated potassium channel activity involved in SA node cell action potential depolarization (GO:0086041)	1	0	.00	-	< 0.01	1.00E00	1.00E00
mitochondrial proton-transporting ATP synthase complex binding (GO:0140260)	1	0	.00	-	< 0.01	1.00E00	1.00E00
sodium:proton antiporter activity involved in regulation of cardiac muscle cell membrane potential (GO:0086040)	1	0	.00	-	< 0.01	1.00E00	1.00E00
(R)-3-amino-2-methylpropionate-pyruvate transaminase activity (GO:0047305)	1	0	.00	-	< 0.01	1.00E00	1.00E00
co-receptor binding (GO:0039706)	13	0	.06	-	< 0.01	1.00E00	1.00E00
N-acetylglucosamine kinase activity (GO:0045127)	1	0	.00	-	< 0.01	1.00E00	1.00E00
bioactive lipid receptor activity (GO:0045125)	15	0	.07	-	< 0.01	1.00E00	1.00E00
P-type calcium transporter activity involved in regulation of cardiac muscle cell membrane potential (GO:0086039)	1	0	.00	-	< 0.01	1.00E00	1.00E00
calcium:sodium antiporter activity involved in regulation of cardiac muscle cell membrane potential (GO:0086038)	1	0	.00	-	< 0.01	1.00E00	1.00E00
[truncated: 2,863 more rows]

## Sheet: Reactome pathways
Reactome pathways	Homo sapiens - REFLIST (20595)	upload_1 (95)	upload_1 (expected)	upload_1 (over/under)	upload_1 (fold Enrichment)	upload_1 (raw P-value)	upload_1 (FDR)
Unclassified (UNCLASSIFIED)	9941	9	45.86	-	.20	6.29E-16	1.44E-12	FDR < 0.05
Neutrophil degranulation (R-HSA-6798695)	478	16	2.20	+	7.26	8.54E-10	9.75E-07
Metabolism (R-HSA-1430728)	2079	30	9.59	+	3.13	9.09E-09	6.92E-06
Immune System (R-HSA-168256)	2158	30	9.95	+	3.01	2.12E-08	1.21E-05
Innate Immune System (R-HSA-168249)	1105	20	5.10	+	3.92	1.50E-07	6.84E-05
Formation of the cornified envelope (R-HSA-6809371)	129	8	.60	+	13.44	2.25E-07	8.58E-05
Translation (R-HSA-72766)	293	9	1.35	+	6.66	1.05E-05	2.65E-03
Keratinization (R-HSA-6805567)	217	8	1.00	+	7.99	9.32E-06	2.66E-03
Metabolism of carbohydrates (R-HSA-71387)	286	9	1.32	+	6.82	8.67E-06	2.83E-03
Cell-Cell communication (R-HSA-1500931)	127	6	.59	+	10.24	3.43E-05	7.83E-03
Interleukin-12 signaling (R-HSA-9020591)	46	4	.21	+	18.85	8.17E-05	1.44E-02
Pentose phosphate pathway (R-HSA-71336)	15	3	.07	+	43.36	7.28E-05	1.51E-02
Metabolism of nucleotides (R-HSA-15869)	94	5	.43	+	11.53	9.34E-05	1.52E-02
Cell junction organization (R-HSA-446728)	91	5	.42	+	11.91	8.07E-05	1.54E-02
Insulin effects increased synthesis of Xylulose-5-Phosphate (R-HSA-163754)	2	2	.01	+	> 100	1.24E-04	1.89E-02
Integration of energy metabolism (R-HSA-163685)	107	5	.49	+	10.13	1.67E-04	2.24E-02
Interleukin-12 family signaling (R-HSA-447115)	56	4	.26	+	15.48	1.67E-04	2.38E-02
Cytosolic tRNA aminoacylation (R-HSA-379716)	24	3	.11	+	27.10	2.53E-04	3.21E-02
Extracellular matrix organization (R-HSA-1474244)	299	7	1.38	+	5.08	5.26E-04	6.32E-02
Detoxification of Reactive Oxygen Species (R-HSA-3299685)	35	3	.16	+	18.58	7.04E-04	8.04E-02
Striated Muscle Contraction (R-HSA-390522)	36	3	.17	+	18.07	7.60E-04	8.27E-02
Gene and protein expression by JAK-STAT signaling after Interleukin-12 stimulation (R-HSA-8950505)	37	3	.17	+	17.58	8.19E-04	8.50E-02
Developmental Biology (R-HSA-1266738)	1055	13	4.87	+	2.67	1.17E-03	1.12E-01
tRNA Aminoacylation (R-HSA-379724)	42	3	.19	+	15.48	1.16E-03	1.15E-01
The citric acid (TCA) cycle and respiratory electron transport (R-HSA-1428517)	173	5	.80	+	6.27	1.38E-03	1.26E-01
Type I hemidesmosome assembly (R-HSA-446107)	11	2	.05	+	39.42	1.57E-03	1.33E-01
Cytokine Signaling in Immune system (R-HSA-1280215)	823	11	3.80	+	2.90	1.53E-03	1.34E-01
Post-translational protein phosphorylation (R-HSA-8957275)	107	4	.49	+	8.10	1.72E-03	1.40E-01
Purine ribonucleoside monophosphate biosynthesis (R-HSA-73817)	12	2	.06	+	36.13	1.83E-03	1.44E-01
Trafficking and processing of endosomal TLR (R-HSA-1679131)	13	2	.06	+	33.35	2.11E-03	1.60E-01
Pyruvate metabolism and Citric Acid (TCA) cycle (R-HSA-71406)	54	3	.25	+	12.04	2.29E-03	1.69E-01
Attenuation phase (R-HSA-3371568)	14	2	.06	+	30.97	2.40E-03	1.71E-01
Nucleobase biosynthesis (R-HSA-8956320)	15	2	.07	+	28.91	2.71E-03	1.88E-01
Regulation of Insulin-like Growth Factor (IGF) transport and uptake by Insulin-like Growth Factor Binding Proteins (IGFBPs) (R-HSA-381426)	124	4	.57	+	6.99	2.88E-03	1.94E-01
Muscle contraction (R-HSA-397014)	208	5	.96	+	5.21	3.02E-03	1.97E-01
Platelet degranulation (R-HSA-114608)	127	4	.59	+	6.83	3.13E-03	1.99E-01
Response to elevated platelet cytosolic Ca2+ (R-HSA-76005)	132	4	.61	+	6.57	3.58E-03	2.21E-01
Cell-extracellular matrix interactions (R-HSA-446353)	18	2	.08	+	24.09	3.76E-03	2.26E-01
Cellular responses to stress (R-HSA-2262752)	547	8	2.52	+	3.17	4.02E-03	2.35E-01
Regulation of HSF1-mediated heat shock response (R-HSA-3371453)	68	3	.31	+	9.56	4.28E-03	2.44E-01
Autophagy (R-HSA-9612973)	143	4	.66	+	6.06	4.72E-03	2.45E-01
RHO GTPases activate PAKs (R-HSA-5627123)	21	2	.10	+	20.65	4.96E-03	2.46E-01
Cellular responses to external stimuli (R-HSA-8953897)	561	8	2.59	+	3.09	4.66E-03	2.48E-01
Signaling by Interleukins (R-HSA-449147)	447	7	2.06	+	3.39	4.93E-03	2.50E-01
Pink/Parkin Mediated Mitophagy (R-HSA-5205685)	22	2	.10	+	19.71	5.39E-03	2.51E-01
Selective autophagy (R-HSA-9663891)	73	3	.34	+	8.91	5.17E-03	2.51E-01
Metabolism of proteins (R-HSA-392499)	1977	18	9.12	+	1.97	4.65E-03	2.53E-01
Chaperone Mediated Autophagy (R-HSA-9613829)	22	2	.10	+	19.71	5.39E-03	2.57E-01
Translocation of SLC2A4 (GLUT4) to the plasma membrane (R-HSA-1445148)	70	3	.32	+	9.29	4.62E-03	2.58E-01
Mitochondrial calcium ion transport (R-HSA-8949215)	23	2	.11	+	18.85	5.84E-03	2.62E-01
Nephrin family interactions (R-HSA-373753)	23	2	.11	+	18.85	5.84E-03	2.67E-01
HSF1-dependent transactivation (R-HSA-3371571)	24	2	.11	+	18.07	6.31E-03	2.67E-01
Transport of small molecules (R-HSA-382551)	719	9	3.32	+	2.71	6.26E-03	2.70E-01
Regulation of insulin secretion (R-HSA-422356)	78	3	.36	+	8.34	6.18E-03	2.71E-01
Signaling by GPCR (R-HSA-372790)	1212	0	5.59	-	< 0.01	6.75E-03	2.80E-01
TP53 Regulates Metabolic Genes (R-HSA-5628897)	83	3	.38	+	7.84	7.29E-03	2.97E-01
Mitophagy (R-HSA-5205647)	27	2	.12	+	16.06	7.81E-03	3.13E-01
Glucose metabolism (R-HSA-70326)	86	3	.40	+	7.56	8.01E-03	3.15E-01
Export of Viral Ribonucleoproteins from Nucleus (R-HSA-168274)	30	2	.14	+	14.45	9.46E-03	3.18E-01
Unfolded Protein Response (UPR) (R-HSA-381119)	91	3	.42	+	7.15	9.30E-03	3.22E-01
Viral RNP Complexes in the Host Cell Nucleus (R-HSA-168330)	1	1	.00	+	> 100	9.16E-03	3.22E-01
Pyruvate metabolism (R-HSA-70268)	30	2	.14	+	14.45	9.46E-03	3.23E-01
Interconversion of nucleotide di- and triphosphates (R-HSA-499943)	28	2	.13	+	15.48	8.35E-03	3.23E-01
Cellular response to heat stress (R-HSA-3371556)	88	3	.41	+	7.39	8.51E-03	3.24E-01
TALDO1 deficiency: failed conversion of SH7P, GA3P to Fru(6)P, E4P (R-HSA-6791055)	1	1	.00	+	> 100	9.16E-03	3.27E-01
Collagen formation (R-HSA-1474290)	89	3	.41	+	7.31	8.77E-03	3.28E-01
TALDO1 deficiency: failed conversion of Fru(6)P, E4P to SH7P, GA3P (R-HSA-6791462)	1	1	.00	+	> 100	9.16E-03	3.32E-01
Eukaryotic Translation Elongation (R-HSA-156842)	94	3	.43	+	6.92	1.01E-02	3.35E-01
Defective SLC2A1 causes GLUT1 deficiency syndrome 1 (GLUT1DS1) (R-HSA-5619043)	1	1	.00	+	> 100	9.16E-03	3.38E-01
GPCR downstream signalling (R-HSA-388396)	1143	0	5.27	-	< 0.01	1.05E-02	3.43E-01
Gluconeogenesis (R-HSA-70263)	33	2	.15	+	13.14	1.12E-02	3.62E-01
Pentose phosphate pathway disease (R-HSA-6791465)	2	1	.01	+	> 100	1.37E-02	4.35E-01
Smooth Muscle Contraction (R-HSA-445355)	39	2	.18	+	11.12	1.52E-02	4.76E-01
L13a-mediated translational silencing of Ceruloplasmin expression (R-HSA-156827)	111	3	.51	+	5.86	1.56E-02	4.82E-01
GTP hydrolysis and joining of the 60S ribosomal subunit (R-HSA-72706)	112	3	.52	+	5.81	1.60E-02	4.87E-01
Cap-dependent Translation Initiation (R-HSA-72737)	119	3	.55	+	5.47	1.87E-02	5.27E-01
Beta oxidation of myristoyl-CoA to lauroyl-CoA (R-HSA-77285)	3	1	.01	+	72.26	1.82E-02	5.27E-01
Signaling downstream of RAS mutants (R-HSA-9649948)	45	2	.21	+	9.64	1.97E-02	5.30E-01
Eukaryotic Translation Initiation (R-HSA-72613)	119	3	.55	+	5.47	1.87E-02	5.34E-01
Beta oxidation of palmitoyl-CoA to myristoyl-CoA (R-HSA-77305)	3	1	.01	+	72.26	1.82E-02	5.34E-01
Signaling by moderate kinase activity BRAF mutants (R-HSA-6802946)	45	2	.21	+	9.64	1.97E-02	5.36E-01
Intracellular metabolism of fatty acids regulates insulin secretion (R-HSA-434313)	3	1	.01	+	72.26	1.82E-02	5.41E-01
Signaling by RAS mutants (R-HSA-6802949)	45	2	.21	+	9.64	1.97E-02	5.43E-01
Recycling pathway of L1 (R-HSA-437239)	46	2	.21	+	9.43	2.05E-02	5.45E-01
Lactose synthesis (R-HSA-5653890)	3	1	.01	+	72.26	1.82E-02	5.48E-01
Paradoxical activation of RAF signaling by kinase inactive BRAF (R-HSA-6802955)	45	2	.21	+	9.64	1.97E-02	5.49E-01
Macroautophagy (R-HSA-1632852)	128	3	.59	+	5.08	2.25E-02	5.91E-01
Formation of the ternary complex, and subsequently, the 43S complex (R-HSA-72695)	51	2	.24	+	8.50	2.47E-02	6.41E-01
Ion homeostasis (R-HSA-5578775)	54	2	.25	+	8.03	2.74E-02	6.65E-01
VLDL assembly (R-HSA-8866423)	5	1	.02	+	43.36	2.72E-02	6.69E-01
Ion transport by P-type ATPases (R-HSA-936837)	55	2	.25	+	7.88	2.83E-02	6.73E-01
Influenza Life Cycle (R-HSA-168255)	141	3	.65	+	4.61	2.87E-02	6.76E-01
Beta oxidation of lauroyl-CoA to decanoyl-CoA-CoA (R-HSA-77310)	5	1	.02	+	43.36	2.72E-02	6.76E-01
HSP90 chaperone cycle for steroid hormone receptors (SHR) (R-HSA-3371497)	55	2	.25	+	7.88	2.83E-02	6.80E-01
Beta oxidation of octanoyl-CoA to hexanoyl-CoA (R-HSA-77348)	5	1	.02	+	43.36	2.72E-02	6.84E-01
Activation of the mRNA upon binding of the cap-binding complex and eIFs, and subsequent binding to 43S (R-HSA-72662)	59	2	.27	+	7.35	3.20E-02	6.90E-01
Beta oxidation of hexanoyl-CoA to butanoyl-CoA (R-HSA-77350)	5	1	.02	+	43.36	2.72E-02	6.91E-01
mitochondrial fatty acid beta-oxidation of unsaturated fatty acids (R-HSA-77288)	6	1	.03	+	36.13	3.17E-02	6.96E-01
Non-integrin membrane-ECM interactions (R-HSA-3000171)	59	2	.27	+	7.35	3.20E-02	6.97E-01
Fructose catabolism (R-HSA-70350)	5	1	.02	+	43.36	2.72E-02	6.99E-01
Beta oxidation of decanoyl-CoA to octanoyl-CoA-CoA (R-HSA-77346)	6	1	.03	+	36.13	3.17E-02	7.03E-01
Platelet activation, signaling and aggregation (R-HSA-76002)	259	4	1.19	+	3.35	3.31E-02	7.06E-01
Protein repair (R-HSA-5676934)	6	1	.03	+	36.13	3.17E-02	7.10E-01
Acyl chain remodeling of CL (R-HSA-1482798)	6	1	.03	+	36.13	3.17E-02	7.17E-01
Translation initiation complex formation (R-HSA-72649)	58	2	.27	+	7.48	3.11E-02	7.17E-01
Uptake and function of diphtheria toxin (R-HSA-5336415)	6	1	.03	+	36.13	3.17E-02	7.24E-01
Ribosomal scanning and start codon recognition (R-HSA-72702)	58	2	.27	+	7.48	3.11E-02	7.24E-01
Influenza Infection (R-HSA-168254)	152	3	.70	+	4.28	3.46E-02	7.32E-01
Fructose metabolism (R-HSA-5652084)	7	1	.03	+	30.97	3.62E-02	7.51E-01
RHO GTPases activate PKNs (R-HSA-5625740)	63	2	.29	+	6.88	3.60E-02	7.54E-01
Collagen degradation (R-HSA-1442490)	64	2	.30	+	6.77	3.70E-02	7.61E-01
Recycling of eIF2:GDP (R-HSA-72731)	8	1	.04	+	27.10	4.06E-02	7.72E-01
Erythrocytes take up oxygen and release carbon dioxide (R-HSA-1247673)	8	1	.04	+	27.10	4.06E-02	7.79E-01
Vitamin C (ascorbate) metabolism (R-HSA-196836)	8	1	.04	+	27.10	4.06E-02	7.85E-01
RUNX1 regulates transcription of genes involved in differentiation of keratinocytes (R-HSA-8939242)	8	1	.04	+	27.10	4.06E-02	7.92E-01
Regulation of cytoskeletal remodeling and cell spreading by IPP complex components (R-HSA-446388)	8	1	.04	+	27.10	4.06E-02	7.99E-01
Collagen biosynthesis and modifying enzymes (R-HSA-1650814)	67	2	.31	+	6.47	4.01E-02	8.04E-01
Synthesis of diphthamide-EEF2 (R-HSA-5358493)	8	1	.04	+	27.10	4.06E-02	8.06E-01
Glycolysis (R-HSA-70171)	67	2	.31	+	6.47	4.01E-02	8.11E-01
Plasma lipoprotein assembly, remodeling, and clearance (R-HSA-174824)	67	2	.31	+	6.47	4.01E-02	8.18E-01
ATF6 (ATF6-alpha) activates chaperone genes (R-HSA-381183)	9	1	.04	+	24.09	4.50E-02	8.22E-01
Oncogenic MAPK signaling (R-HSA-6802957)	72	2	.33	+	6.02	4.55E-02	8.25E-01
Interleukin-23 signaling (R-HSA-9020933)	9	1	.04	+	24.09	4.50E-02	8.29E-01
Serine biosynthesis (R-HSA-977347)	9	1	.04	+	24.09	4.50E-02	8.35E-01
OAS antiviral response (R-HSA-8983711)	9	1	.04	+	24.09	4.50E-02	8.42E-01
RHO GTPase Effectors (R-HSA-195258)	286	4	1.32	+	3.03	4.47E-02	8.44E-01
Chylomicron assembly (R-HSA-8963888)	10	1	.05	+	21.68	4.94E-02	8.81E-01
Regulation of FOXO transcriptional activity by acetylation (R-HSA-9617629)	10	1	.05	+	21.68	4.94E-02	8.88E-01
mitochondrial fatty acid beta-oxidation of saturated fatty acids (R-HSA-77286)	11	1	.05	+	19.71	5.37E-02	9.23E-01
GP1b-IX-V activation signalling (R-HSA-430116)	11	1	.05	+	19.71	5.37E-02	9.30E-01
p38MAPK events (R-HSA-171007)	11	1	.05	+	19.71	5.37E-02	9.37E-01
ATF6 (ATF6-alpha) activates chaperones (R-HSA-381033)	11	1	.05	+	19.71	5.37E-02	9.44E-01
Free fatty acids regulate insulin secretion (R-HSA-400451)	11	1	.05	+	19.71	5.37E-02	9.52E-01
Butyrophilin (BTN) family interactions (R-HSA-8851680)	12	1	.06	+	18.07	5.81E-02	9.68E-01
Erythrocytes take up carbon dioxide and release oxygen (R-HSA-1237044)	12	1	.06	+	18.07	5.81E-02	9.76E-01
Reversible hydration of carbon dioxide (R-HSA-1475029)	12	1	.06	+	18.07	5.81E-02	9.83E-01
O2/CO2 exchange in erythrocytes (R-HSA-1480926)	12	1	.06	+	18.07	5.81E-02	9.90E-01
PI-3K cascade:FGFR1 (R-HSA-5654689)	15	0	.07	-	< 0.01	1.00E00	1.00E00
SHC-mediated cascade:FGFR1 (R-HSA-5654688)	13	0	.06	-	< 0.01	1.00E00	1.00E00
Downstream signaling of activated FGFR1 (R-HSA-5654687)	23	0	.11	-	< 0.01	1.00E00	1.00E00
Mitochondrial translation elongation (R-HSA-5389840)	88	1	.41	+	2.46	3.37E-01	1.00E00
APC truncation mutants have impaired AXIN binding (R-HSA-5467337)	14	0	.06	-	< 0.01	1.00E00	1.00E00
Signaling by TGF-beta Receptor Complex (R-HSA-170834)	72	1	.33	+	3.01	2.86E-01	1.00E00
MyD88:MAL(TIRAP) cascade initiated on plasma membrane (R-HSA-166058)	94	0	.43	-	< 0.01	1.00E00	1.00E00
APC truncation mutants are not K63 polyubiquitinated (R-HSA-5467333)	1	0	.00	-	< 0.01	1.00E00	1.00E00
Branched-chain amino acid catabolism (R-HSA-70895)	19	0	.09	-	< 0.01	1.00E00	1.00E00
Formation of the Editosome (R-HSA-75094)	8	0	.04	-	< 0.01	1.00E00	1.00E00
CDK-mediated phosphorylation and removal of Cdc6 (R-HSA-69017)	71	0	.33	-	< 0.01	1.00E00	1.00E00
Peptide hormone biosynthesis (R-HSA-209952)	12	0	.06	-	< 0.01	1.00E00	1.00E00
MAP kinase activation (R-HSA-450294)	63	0	.29	-	< 0.01	1.00E00	1.00E00
Defective ABCC2 causes Dubin-Johnson syndrome (R-HSA-5679001)	1	0	.00	-	< 0.01	1.00E00	1.00E00
Alpha-oxidation of phytanate (R-HSA-389599)	5	0	.02	-	< 0.01	1.00E00	1.00E00
Activated NTRK2 signals through FYN (R-HSA-9032500)	6	0	.03	-	< 0.01	1.00E00	1.00E00
Diseases of Mismatch Repair (MMR) (R-HSA-5423599)	5	0	.02	-	< 0.01	1.00E00	1.00E00
Biosynthesis of aspirin-triggered D-series resolvins (R-HSA-9020265)	2	0	.01	-	< 0.01	1.00E00	1.00E00
Platelet calcium homeostasis (R-HSA-418360)	28	0	.13	-	< 0.01	1.00E00	1.00E00
DAG and IP3 signaling (R-HSA-1489509)	40	0	.18	-	< 0.01	1.00E00	1.00E00
Synthesis, secretion, and inactivation of Glucagon-like Peptide-1 (GLP-1) (R-HSA-381771)	20	0	.09	-	< 0.01	1.00E00	1.00E00
Regulation of Glucokinase by Glucokinase Regulatory Protein (R-HSA-170822)	29	0	.13	-	< 0.01	1.00E00	1.00E00
Noncanonical activation of NOTCH3 (R-HSA-9017802)	8	0	.04	-	< 0.01	1.00E00	1.00E00
Intracellular oxygen transport (R-HSA-8981607)	3	0	.01	-	< 0.01	1.00E00	1.00E00
Anchoring fibril formation (R-HSA-2214320)	15	0	.07	-	< 0.01	1.00E00	1.00E00
DNA Replication Pre-Initiation (R-HSA-69002)	84	0	.39	-	< 0.01	1.00E00	1.00E00
Recruitment of NuMA to mitotic centrosomes (R-HSA-380320)	92	0	.42	-	< 0.01	1.00E00	1.00E00
Free fatty acid receptors (R-HSA-444209)	5	0	.02	-	< 0.01	1.00E00	1.00E00
MAPK targets/ Nuclear events mediated by MAP kinases (R-HSA-450282)	31	0	.14	-	< 0.01	1.00E00	1.00E00
p75NTR regulates axonogenesis (R-HSA-193697)	10	0	.05	-	< 0.01	1.00E00	1.00E00
Golgi-to-ER retrograde transport (R-HSA-8856688)	133	1	.61	+	1.63	4.61E-01	1.00E00
MyD88 deficiency (TLR5) (R-HSA-5602680)	2	0	.01	-	< 0.01	1.00E00	1.00E00
GRB7 events in ERBB2 signaling (R-HSA-1306955)	4	0	.02	-	< 0.01	1.00E00	1.00E00
Transport of Mature mRNA derived from an Intron-Containing Transcript (R-HSA-159236)	71	0	.33	-	< 0.01	1.00E00	1.00E00
Reduction of cytosolic Ca++ levels (R-HSA-418359)	12	0	.06	-	< 0.01	1.00E00	1.00E00
FOXO-mediated transcription (R-HSA-9614085)	65	1	.30	+	3.34	2.62E-01	1.00E00
Diseases of Programmed Cell Death (R-HSA-9645723)	1	0	.00	-	< 0.01	1.00E00	1.00E00
Regulated proteolysis of p75NTR (R-HSA-193692)	11	0	.05	-	< 0.01	1.00E00	1.00E00
Transport of Mature mRNAs Derived from Intronless Transcripts (R-HSA-159234)	40	0	.18	-	< 0.01	1.00E00	1.00E00
Defective Intrinsic Pathway for Apoptosis Due to p14ARF Loss of Function (R-HSA-9645722)	1	0	.00	-	< 0.01	1.00E00	1.00E00
Transport of Mature mRNA Derived from an Intronless Transcript (R-HSA-159231)	39	0	.18	-	< 0.01	1.00E00	1.00E00
Transport of the SLBP Dependant Mature mRNA (R-HSA-159230)	33	0	.15	-	< 0.01	1.00E00	1.00E00
Diseases of Immune System (R-HSA-5260271)	24	0	.11	-	< 0.01	1.00E00	1.00E00
Severe congenital neutropenia type 4 (G6PC3) (R-HSA-3282872)	1	0	.00	-	< 0.01	1.00E00	1.00E00
Depolymerisation of the Nuclear Lamina (R-HSA-4419969)	13	0	.06	-	< 0.01	1.00E00	1.00E00
Antiviral mechanism by IFN-stimulated genes (R-HSA-1169410)	79	1	.36	+	2.74	3.08E-01	1.00E00
Disorders of transmembrane transporters (R-HSA-5619115)	172	1	.79	+	1.26	5.50E-01	1.00E00
Defective SLC5A7 causes distal hereditary motor neuronopathy 7A (HMN7A) (R-HSA-5619114)	1	0	.00	-	< 0.01	1.00E00	1.00E00
mRNA Editing (R-HSA-75072)	10	0	.05	-	< 0.01	1.00E00	1.00E00
Defective SLC3A1 causes cystinuria (CSNU) (R-HSA-5619113)	2	0	.01	-	< 0.01	1.00E00	1.00E00
Defective SLC20A2 causes idiopathic basal ganglia calcification 1 (IBGC1) (R-HSA-5619111)	1	0	.00	-	< 0.01	1.00E00	1.00E00
Defective SLCO1B1 causes hyperbilirubinemia, Rotor type (HBLRR) (R-HSA-5619110)	1	0	.00	-	< 0.01	1.00E00	1.00E00
Serotonin and melatonin biosynthesis (R-HSA-209931)	5	0	.02	-	< 0.01	1.00E00	1.00E00
HSF1 activation (R-HSA-3371511)	12	0	.06	-	< 0.01	1.00E00	1.00E00
Zinc influx into cells by the SLC39 gene family (R-HSA-442380)	10	0	.05	-	< 0.01	1.00E00	1.00E00
The activation of arylsulfatases (R-HSA-1663150)	13	0	.06	-	< 0.01	1.00E00	1.00E00
Transport of the SLBP independent Mature mRNA (R-HSA-159227)	32	0	.15	-	< 0.01	1.00E00	1.00E00
Advanced glycosylation endproduct receptor signaling (R-HSA-879415)	13	0	.06	-	< 0.01	1.00E00	1.00E00
Activated NTRK2 signals through CDK5 (R-HSA-9032845)	6	0	.03	-	< 0.01	1.00E00	1.00E00
Ceramide signalling (R-HSA-193681)	3	0	.01	-	< 0.01	1.00E00	1.00E00
Platelet homeostasis (R-HSA-418346)	86	0	.40	-	< 0.01	1.00E00	1.00E00
Transport of fatty acids (R-HSA-804914)	8	0	.04	-	< 0.01	1.00E00	1.00E00
ISG15 antiviral mechanism (R-HSA-1169408)	71	0	.33	-	< 0.01	1.00E00	1.00E00
Activation of GABAB receptors (R-HSA-991365)	39	0	.18	-	< 0.01	1.00E00	1.00E00
Olfactory Signaling Pathway (R-HSA-381753)	432	0	1.99	-	< 0.01	2.72E-01	1.00E00
Defective SLC6A2 causes orthostatic intolerance (OI) (R-HSA-5619109)	1	0	.00	-	< 0.01	1.00E00	1.00E00
Processing of Capped Intronless Pre-mRNA (R-HSA-75067)	28	0	.13	-	< 0.01	1.00E00	1.00E00
Defective SLC27A4 causes ichthyosis prematurity syndrome (IPS) (R-HSA-5619108)	1	0	.00	-	< 0.01	1.00E00	1.00E00
Defective TPR may confer susceptibility towards thyroid papillary carcinoma (TPC) (R-HSA-5619107)	29	0	.13	-	< 0.01	1.00E00	1.00E00
mRNA Editing: A to I Conversion (R-HSA-75064)	2	0	.01	-	< 0.01	1.00E00	1.00E00
Autointegration results in viral DNA circles (R-HSA-177539)	3	0	.01	-	< 0.01	1.00E00	1.00E00
Negative regulation of TCF-dependent signaling by DVL-interacting proteins (R-HSA-5368598)	5	0	.02	-	< 0.01	1.00E00	1.00E00
Defective SLC12A1 causes Bartter syndrome 1 (BS1) (R-HSA-5619104)	1	0	.00	-	< 0.01	1.00E00	1.00E00
Defective DPM1 causes DPM1-CDG (CDG-1e) (R-HSA-4717374)	3	0	.01	-	< 0.01	1.00E00	1.00E00
SLC transporter disorders (R-HSA-5619102)	96	1	.44	+	2.26	3.61E-01	1.00E00
Acetylcholine regulates insulin secretion (R-HSA-399997)	10	0	.05	-	< 0.01	1.00E00	1.00E00
Inhibition of membrane repair (R-HSA-9635644)	1	0	.00	-	< 0.01	1.00E00	1.00E00
Variant SLC6A20 contributes towards hyperglycinuria (HG) and iminoglycinuria (IG) (R-HSA-5619101)	1	0	.00	-	< 0.01	1.00E00	1.00E00
PAOs oxidise polyamines to amines (R-HSA-141334)	1	0	.00	-	< 0.01	1.00E00	1.00E00
Transfer of LPS from LBP carrier to CD14 (R-HSA-166020)	2	0	.01	-	< 0.01	1.00E00	1.00E00
Biogenic amines are oxidatively deaminated to aldehydes by MAOA and MAOB (R-HSA-141333)	2	0	.01	-	< 0.01	1.00E00	1.00E00
Processing of Intronless Pre-mRNAs (R-HSA-77595)	19	0	.09	-	< 0.01	1.00E00	1.00E00
WNT ligand biogenesis and trafficking (R-HSA-3238698)	26	0	.12	-	< 0.01	1.00E00	1.00E00
Reactions specific to the complex N-glycan synthesis pathway (R-HSA-975578)	10	0	.05	-	< 0.01	1.00E00	1.00E00
N-Glycan antennae elongation (R-HSA-975577)	15	0	.07	-	< 0.01	1.00E00	1.00E00
N-glycan antennae elongation in the medial/trans-Golgi (R-HSA-975576)	26	0	.12	-	< 0.01	1.00E00	1.00E00
Negative regulation of NMDA receptor-mediated neuronal transmission (R-HSA-9617324)	21	0	.10	-	< 0.01	1.00E00	1.00E00
Reactions specific to the hybrid N-glycan synthesis pathway (R-HSA-975574)	1	0	.00	-	< 0.01	1.00E00	1.00E00
Host Interactions of HIV factors (R-HSA-162909)	124	1	.57	+	1.75	4.38E-01	1.00E00
p75NTR negatively regulates cell cycle via SC1 (R-HSA-193670)	6	0	.03	-	< 0.01	1.00E00	1.00E00
HIV Infection (R-HSA-162906)	227	1	1.05	-	.96	1.00E00	1.00E00
Defective SLC34A2 causes pulmonary alveolar microlithiasis (PALM) (R-HSA-5687583)	1	0	.00	-	< 0.01	1.00E00	1.00E00
Vasopressin-like receptors (R-HSA-388479)	6	0	.03	-	< 0.01	1.00E00	1.00E00
TAK1 activates NFkB by phosphorylation and activation of IKKs complex (R-HSA-445989)	32	0	.15	-	< 0.01	1.00E00	1.00E00
Toll Like Receptor 4 (TLR4) Cascade (R-HSA-166016)	126	0	.58	-	< 0.01	1.00E00	1.00E00
COPI-mediated anterograde transport (R-HSA-6807878)	100	0	.46	-	< 0.01	1.00E00	1.00E00
SLBP Dependent Processing of Replication-Dependent Histone Pre-mRNAs (R-HSA-77588)	11	0	.05	-	< 0.01	1.00E00	1.00E00
Pervasive developmental disorders (R-HSA-9005895)	11	0	.05	-	< 0.01	1.00E00	1.00E00
ROS and RNS production in phagocytes (R-HSA-1222556)	36	0	.17	-	< 0.01	1.00E00	1.00E00
MET activates PTPN11 (R-HSA-8865999)	4	0	.02	-	< 0.01	1.00E00	1.00E00
Loss of function of MECP2 in Rett syndrome (R-HSA-9005891)	11	0	.05	-	< 0.01	1.00E00	1.00E00
Opsins (R-HSA-419771)	9	0	.04	-	< 0.01	1.00E00	1.00E00
Transcriptional regulation of granulopoiesis (R-HSA-9616222)	58	0	.27	-	< 0.01	1.00E00	1.00E00
Catecholamine biosynthesis (R-HSA-209905)	4	0	.02	-	< 0.01	1.00E00	1.00E00
RNA polymerase II transcribes snRNA genes (R-HSA-6807505)	74	0	.34	-	< 0.01	1.00E00	1.00E00
Lysosphingolipid and LPA receptors (R-HSA-419408)	13	0	.06	-	< 0.01	1.00E00	1.00E00
FLT3 Signaling (R-HSA-9607240)	250	2	1.15	+	1.73	3.22E-01	1.00E00
Toll-like Receptor Cascades (R-HSA-168898)	152	2	.70	+	2.85	1.58E-01	1.00E00
Antimicrobial peptides (R-HSA-6803157)	91	0	.42	-	< 0.01	1.00E00	1.00E00
Sodium-coupled phosphate cotransporters (R-HSA-427652)	5	0	.02	-	< 0.01	1.00E00	1.00E00
Lysosomal oligosaccharide catabolism (R-HSA-8853383)	4	0	.02	-	< 0.01	1.00E00	1.00E00
NADPH regeneration (R-HSA-389542)	1	0	.00	-	< 0.01	1.00E00	1.00E00
Activation of kainate receptors upon glutamate binding (R-HSA-451326)	30	0	.14	-	< 0.01	1.00E00	1.00E00
G-protein beta:gamma signalling (R-HSA-397795)	32	0	.15	-	< 0.01	1.00E00	1.00E00
Chk1/Chk2(Cds1) mediated inactivation of Cyclin B:Cdk1 complex (R-HSA-75035)	13	1	.06	+	16.68	6.24E-02	1.00E00
RORA activates gene expression (R-HSA-1368082)	18	0	.08	-	< 0.01	1.00E00	1.00E00
ATF4 activates genes in response to endoplasmic reticulum stress (R-HSA-380994)	27	0	.12	-	< 0.01	1.00E00	1.00E00
Retrograde neurotrophin signalling (R-HSA-177504)	14	0	.06	-	< 0.01	1.00E00	1.00E00
IKBKB deficiency causes SCID (R-HSA-5602636)	3	0	.01	-	< 0.01	1.00E00	1.00E00
The IPAF inflammasome (R-HSA-844623)	2	0	.01	-	< 0.01	1.00E00	1.00E00
DAP12 signaling (R-HSA-2424491)	25	0	.12	-	< 0.01	1.00E00	1.00E00
NRAGE signals death through JNK (R-HSA-193648)	59	0	.27	-	< 0.01	1.00E00	1.00E00
Defective Mismatch Repair Associated With MLH1 (R-HSA-5545483)	2	0	.01	-	< 0.01	1.00E00	1.00E00
Phosphorylation of Emi1 (R-HSA-176417)	6	0	.03	-	< 0.01	1.00E00	1.00E00
Regulation of localization of FOXO transcription factors (R-HSA-9614399)	12	0	.06	-	< 0.01	1.00E00	1.00E00
Phosphorylation of the APC/C (R-HSA-176412)	19	0	.09	-	< 0.01	1.00E00	1.00E00
Hyaluronan biosynthesis and export (R-HSA-2142850)	5	0	.02	-	< 0.01	1.00E00	1.00E00
DNA Replication (R-HSA-69306)	126	0	.58	-	< 0.01	1.00E00	1.00E00
Interleukin-33 signaling (R-HSA-9014843)	2	0	.01	-	< 0.01	1.00E00	1.00E00
Downregulation of ERBB2 signaling (R-HSA-8863795)	27	0	.12	-	< 0.01	1.00E00	1.00E00
NR1D1 (REV-ERBA) represses gene expression (R-HSA-1368071)	3	0	.01	-	< 0.01	1.00E00	1.00E00
CRMPs in Sema3A signaling (R-HSA-399956)	16	0	.07	-	< 0.01	1.00E00	1.00E00
SEMA3A-Plexin repulsion signaling by inhibiting Integrin adhesion (R-HSA-399955)	14	0	.06	-	< 0.01	1.00E00	1.00E00
Sema3A PAK dependent Axon repulsion (R-HSA-399954)	16	0	.07	-	< 0.01	1.00E00	1.00E00
The AIM2 inflammasome (R-HSA-844615)	3	0	.01	-	< 0.01	1.00E00	1.00E00
BDNF activates NTRK2 (TRKB) signaling (R-HSA-9024909)	2	0	.01	-	< 0.01	1.00E00	1.00E00
p75NTR signals via NF-kB (R-HSA-193639)	16	1	.07	+	13.55	7.53E-02	1.00E00
APC/C:Cdc20 mediated degradation of mitotic proteins (R-HSA-176409)	74	0	.34	-	< 0.01	1.00E00	1.00E00
Regulation of APC/C activators between G1/S and early anaphase (R-HSA-176408)	79	0	.36	-	< 0.01	1.00E00	1.00E00
Variant SLC6A20 contributes towards hyperglycinuria (HG) and iminoglycinuria (IG) (R-HSA-5660686)	1	0	.00	-	< 0.01	1.00E00	1.00E00
RUNX2 regulates chondrocyte maturation (R-HSA-8941284)	4	0	.02	-	< 0.01	1.00E00	1.00E00
Conversion from APC/C:Cdc20 to APC/C:Cdh1 in late anaphase (R-HSA-176407)	19	0	.09	-	< 0.01	1.00E00	1.00E00
FGFR2b ligand binding and activation (R-HSA-190377)	9	0	.04	-	< 0.01	1.00E00	1.00E00
Axonal growth inhibition (RHOA activation) (R-HSA-193634)	9	0	.04	-	< 0.01	1.00E00	1.00E00
FGFR2c ligand binding and activation (R-HSA-190375)	9	0	.04	-	< 0.01	1.00E00	1.00E00
Hyaluronan metabolism (R-HSA-2142845)	17	0	.08	-	< 0.01	1.00E00	1.00E00
G alpha (12/13) signalling events (R-HSA-416482)	80	0	.37	-	< 0.01	1.00E00	1.00E00
FGFR1c and Klotho ligand binding and activation (R-HSA-190374)	1	0	.00	-	< 0.01	1.00E00	1.00E00
FGFR1c ligand binding and activation (R-HSA-190373)	8	0	.04	-	< 0.01	1.00E00	1.00E00
Mineralocorticoid biosynthesis (R-HSA-193993)	6	0	.03	-	< 0.01	1.00E00	1.00E00
FGFR3c ligand binding and activation (R-HSA-190372)	9	0	.04	-	< 0.01	1.00E00	1.00E00
FGFR3b ligand binding and activation (R-HSA-190371)	4	0	.02	-	< 0.01	1.00E00	1.00E00
FGFR1b ligand binding and activation (R-HSA-190370)	5	0	.02	-	< 0.01	1.00E00	1.00E00
Beta-oxidation of pristanoyl-CoA (R-HSA-389887)	8	0	.04	-	< 0.01	1.00E00	1.00E00
Signaling by NODAL (R-HSA-1181150)	21	0	.10	-	< 0.01	1.00E00	1.00E00
Interleukin-2 signaling (R-HSA-9020558)	12	0	.06	-	< 0.01	1.00E00	1.00E00
Activation of Ca-permeable Kainate Receptor (R-HSA-451308)	10	0	.05	-	< 0.01	1.00E00	1.00E00
Activation of Na-permeable kainate receptors (R-HSA-451307)	2	0	.01	-	< 0.01	1.00E00	1.00E00
Essential pentosuria (R-HSA-5662853)	1	0	.00	-	< 0.01	1.00E00	1.00E00
Ionotropic activity of kainate receptors (R-HSA-451306)	10	0	.05	-	< 0.01	1.00E00	1.00E00
Downregulation of ERBB4 signaling (R-HSA-1253288)	8	0	.04	-	< 0.01	1.00E00	1.00E00
Breakdown of the nuclear lamina (R-HSA-352238)	2	0	.01	-	< 0.01	1.00E00	1.00E00
The role of GTSE1 in G2/M progression after G2 checkpoint (R-HSA-8852276)	76	0	.35	-	< 0.01	1.00E00	1.00E00
Serotonin clearance from the synaptic cleft (R-HSA-380615)	3	0	.01	-	< 0.01	1.00E00	1.00E00
Evasion of Oxidative Stress Induced Senescence Due to Defective p16INK4A binding to CDK4 (R-HSA-9632697)	2	0	.01	-	< 0.01	1.00E00	1.00E00
Cyclin A:Cdk2-associated events at S phase entry (R-HSA-69656)	84	0	.39	-	< 0.01	1.00E00	1.00E00
Metabolism of serotonin (R-HSA-380612)	2	0	.01	-	< 0.01	1.00E00	1.00E00
Erythropoietin activates RAS (R-HSA-9027284)	12	0	.06	-	< 0.01	1.00E00	1.00E00
Amino acid transport across the plasma membrane (R-HSA-352230)	32	0	.15	-	< 0.01	1.00E00	1.00E00
Erythropoietin activates STAT5 (R-HSA-9027283)	7	0	.03	-	< 0.01	1.00E00	1.00E00
Energy dependent regulation of mTOR by LKB1-AMPK (R-HSA-380972)	29	0	.13	-	< 0.01	1.00E00	1.00E00
Regulation of RUNX2 expression and activity (R-HSA-8939902)	70	0	.32	-	< 0.01	1.00E00	1.00E00
Evasion of Oxidative Stress Induced Senescence Due to p16INK4A Defects (R-HSA-9632693)	3	0	.01	-	< 0.01	1.00E00	1.00E00
Adaptive Immune System (R-HSA-1280218)	819	4	3.78	+	1.06	7.92E-01	1.00E00
G alpha (q) signalling events (R-HSA-416476)	214	0	.99	-	< 0.01	1.00E00	1.00E00
Agmatine biosynthesis (R-HSA-351143)	2	0	.01	-	< 0.01	1.00E00	1.00E00
Major pathway of rRNA processing in the nucleolus and cytosol (R-HSA-6791226)	182	2	.84	+	2.38	2.07E-01	1.00E00
Mitotic Metaphase and Anaphase (R-HSA-2555396)	193	0	.89	-	< 0.01	1.00E00	1.00E00
Highly calcium permeable nicotinic acetylcholine receptors (R-HSA-629597)	9	0	.04	-	< 0.01	1.00E00	1.00E00
Highly calcium permeable postsynaptic nicotinic acetylcholine receptors (R-HSA-629594)	11	0	.05	-	< 0.01	1.00E00	1.00E00
CTLA4 inhibitory signaling (R-HSA-389513)	20	0	.09	-	< 0.01	1.00E00	1.00E00
PIWI-interacting RNA (piRNA) biogenesis (R-HSA-5601884)	29	0	.13	-	< 0.01	1.00E00	1.00E00
Notch-HLH transcription pathway (R-HSA-350054)	28	0	.13	-	< 0.01	1.00E00	1.00E00
Signaling by TGF-beta family members (R-HSA-9006936)	101	1	.47	+	2.15	3.75E-01	1.00E00
Signaling by Receptor Tyrosine Kinases (R-HSA-9006934)	457	1	2.11	-	.47	7.27E-01	1.00E00
ERBB2 Activates PTK6 Signaling (R-HSA-8847993)	11	0	.05	-	< 0.01	1.00E00	1.00E00
Intraflagellar transport (R-HSA-5620924)	52	0	.24	-	< 0.01	1.00E00	1.00E00
Interleukin-36 pathway (R-HSA-9014826)	6	0	.03	-	< 0.01	1.00E00	1.00E00
Signaling by Nuclear Receptors (R-HSA-9006931)	261	1	1.20	-	.83	1.00E00	1.00E00
BBSome-mediated cargo-targeting to cilium (R-HSA-5620922)	23	0	.11	-	< 0.01	1.00E00	1.00E00
Cargo trafficking to the periciliary membrane (R-HSA-5620920)	51	0	.24	-	< 0.01	1.00E00	1.00E00
Erythropoietin activates Phospholipase C gamma (PLCG) (R-HSA-9027277)	7	0	.03	-	< 0.01	1.00E00	1.00E00
TRAF6-mediated induction of TAK1 complex within TLR4 complex (R-HSA-937072)	15	0	.07	-	< 0.01	1.00E00	1.00E00
Erythropoietin activates Phosphoinositide-3-kinase (PI3K) (R-HSA-9027276)	12	0	.06	-	< 0.01	1.00E00	1.00E00
Mitochondrial iron-sulfur cluster biogenesis (R-HSA-1362409)	11	0	.05	-	< 0.01	1.00E00	1.00E00
GAB1 signalosome (R-HSA-180292)	16	0	.07	-	< 0.01	1.00E00	1.00E00
RNF mutants show enhanced WNT signaling and proliferation (R-HSA-5340588)	8	0	.04	-	< 0.01	1.00E00	1.00E00
Activation of C3 and C5 (R-HSA-174577)	7	0	.03	-	< 0.01	1.00E00	1.00E00
Assembly and cell surface presentation of NMDA receptors (R-HSA-9609736)	41	0	.19	-	< 0.01	1.00E00	1.00E00
CLEC7A/inflammasome pathway (R-HSA-5660668)	6	0	.03	-	< 0.01	1.00E00	1.00E00
Defective GALNT12 causes colorectal cancer 1 (CRCS1) (R-HSA-5083636)	19	0	.09	-	< 0.01	1.00E00	1.00E00
Defective B3GALTL causes Peters-plus syndrome (PpS) (R-HSA-5083635)	38	0	.18	-	< 0.01	1.00E00	1.00E00
Proton-coupled monocarboxylate transport (R-HSA-433692)	6	0	.03	-	< 0.01	1.00E00	1.00E00
NOTCH2 Activation and Transmission of Signal to the Nucleus (R-HSA-2979096)	22	0	.10	-	< 0.01	1.00E00	1.00E00
Defective POMT1 causes MDDGA1, MDDGB1 and MDDGC1 (R-HSA-5083633)	3	0	.01	-	< 0.01	1.00E00	1.00E00
Proton/oligopeptide cotransporters (R-HSA-427975)	4	0	.02	-	< 0.01	1.00E00	1.00E00
Highly sodium permeable acetylcholine nicotinic receptors (R-HSA-629587)	7	0	.03	-	< 0.01	1.00E00	1.00E00
Defective C1GALT1C1 causes Tn polyagglutination syndrome (TNPS) (R-HSA-5083632)	20	0	.09	-	< 0.01	1.00E00	1.00E00
Defective LFNG causes SCDO3 (R-HSA-5083630)	5	0	.02	-	< 0.01	1.00E00	1.00E00
MyD88 cascade initiated on plasma membrane (R-HSA-975871)	84	0	.39	-	< 0.01	1.00E00	1.00E00
PI3K Cascade (R-HSA-109704)	36	0	.17	-	< 0.01	1.00E00	1.00E00
PKB-mediated events (R-HSA-109703)	2	0	.01	-	< 0.01	1.00E00	1.00E00
MAP3K8 (TPL2)-dependent MAPK1/3 activation (R-HSA-5684264)	16	0	.07	-	< 0.01	1.00E00	1.00E00
Signaling by Non-Receptor Tyrosine Kinases (R-HSA-9006927)	51	0	.24	-	< 0.01	1.00E00	1.00E00
p130Cas linkage to MAPK signaling for integrins (R-HSA-372708)	15	0	.07	-	< 0.01	1.00E00	1.00E00
Intracellular signaling by second messengers (R-HSA-9006925)	287	0	1.32	-	< 0.01	6.45E-01	1.00E00
VxPx cargo-targeting to cilium (R-HSA-5620916)	21	0	.10	-	< 0.01	1.00E00	1.00E00
Biosynthesis of DPAn-3 SPMs (R-HSA-9025094)	4	0	.02	-	< 0.01	1.00E00	1.00E00
TP53 Regulates Transcription of Cell Death Genes (R-HSA-5633008)	43	0	.20	-	< 0.01	1.00E00	1.00E00
Regulation of TP53 Activity (R-HSA-5633007)	159	0	.73	-	< 0.01	1.00E00	1.00E00
Adherens junctions interactions (R-HSA-418990)	32	0	.15	-	< 0.01	1.00E00	1.00E00
Defective ABCC8 can cause hypoglycemias and hyperglycemias (R-HSA-5683177)	2	0	.01	-	< 0.01	1.00E00	1.00E00
Constitutive Signaling by NOTCH1 HD+PEST Domain Mutants (R-HSA-2894862)	57	0	.26	-	< 0.01	1.00E00	1.00E00
Anchoring of the basal body to the plasma membrane (R-HSA-5620912)	96	0	.44	-	< 0.01	1.00E00	1.00E00
Dopamine Neurotransmitter Release Cycle (R-HSA-212676)	22	0	.10	-	< 0.01	1.00E00	1.00E00
Phospholipid metabolism (R-HSA-1483257)	212	1	.98	+	1.02	6.27E-01	1.00E00
MECP2 regulates transcription factors (R-HSA-9022707)	4	0	.02	-	< 0.01	1.00E00	1.00E00
PI Metabolism (R-HSA-1483255)	84	0	.39	-	< 0.01	1.00E00	1.00E00
TRIF(TICAM1)-mediated TLR4 signaling (R-HSA-937061)	96	0	.44	-	< 0.01	1.00E00	1.00E00
Signaling by ERBB4 (R-HSA-1236394)	54	0	.25	-	< 0.01	1.00E00	1.00E00
Metabolism of RNA (R-HSA-8953854)	661	5	3.05	+	1.64	2.36E-01	1.00E00
MECP2 regulates transcription of neuronal ligands (R-HSA-9022702)	7	0	.03	-	< 0.01	1.00E00	1.00E00
EML4 and NUDC in mitotic spindle formation (R-HSA-9648025)	113	0	.52	-	< 0.01	1.00E00	1.00E00
Signaling by ROBO receptors (R-HSA-376176)	215	1	.99	+	1.01	1.00E00	1.00E00
Defective CD320 causes methylmalonic aciduria (R-HSA-3359485)	2	0	.01	-	< 0.01	1.00E00	1.00E00
Resistance of ERBB2 KD mutants to lapatinib (R-HSA-9665251)	4	0	.02	-	< 0.01	1.00E00	1.00E00
Na+/Cl- dependent neurotransmitter transporters (R-HSA-442660)	19	0	.09	-	< 0.01	1.00E00	1.00E00
Defective POMT2 causes MDDGA2, MDDGB2 and MDDGC2 (R-HSA-5083629)	3	0	.01	-	< 0.01	1.00E00	1.00E00
WNT ligand secretion is abrogated by the PORCN inhibitor LGK974 (R-HSA-5340573)	1	0	.00	-	< 0.01	1.00E00	1.00E00
Resistance of ERBB2 KD mutants to AEE788 (R-HSA-9665250)	4	0	.02	-	< 0.01	1.00E00	1.00E00
Defective POMGNT1 causes MDDGA3, MDDGB3 and MDDGC3 (R-HSA-5083628)	2	0	.01	-	< 0.01	1.00E00	1.00E00
Nuclear Pore Complex (NPC) Disassembly (R-HSA-3301854)	33	0	.15	-	< 0.01	1.00E00	1.00E00
Defective LARGE causes MDDGA6 and MDDGB6 (R-HSA-5083627)	2	0	.01	-	< 0.01	1.00E00	1.00E00
DSCAM interactions (R-HSA-376172)	11	0	.05	-	< 0.01	1.00E00	1.00E00
Defective GALNT3 causes familial hyperphosphatemic tumoral calcinosis (HFTC) (R-HSA-5083625)	19	0	.09	-	< 0.01	1.00E00	1.00E00
Synthesis of (16-20)-hydroxyeicosatetraenoic acids (HETE) (R-HSA-2142816)	9	0	.04	-	< 0.01	1.00E00	1.00E00
Fanconi Anemia Pathway (R-HSA-6783310)	38	0	.18	-	< 0.01	1.00E00	1.00E00
Signaling by FGFR3 point mutants in cancer (R-HSA-8853338)	17	0	.08	-	< 0.01	1.00E00	1.00E00
Caspase activation via Death Receptors in the presence of ligand (R-HSA-140534)	15	0	.07	-	< 0.01	1.00E00	1.00E00
Signaling by plasma membrane FGFR1 fusions (R-HSA-8853336)	3	0	.01	-	< 0.01	1.00E00	1.00E00
Multifunctional anion exchangers (R-HSA-427601)	9	0	.04	-	< 0.01	1.00E00	1.00E00
PIP3 activates AKT signaling (R-HSA-1257604)	248	0	1.14	-	< 0.01	6.33E-01	1.00E00
Transcriptional regulation of pluripotent stem cells (R-HSA-452723)	22	0	.10	-	< 0.01	1.00E00	1.00E00
Signaling by FGFR3 fusions in cancer (R-HSA-8853334)	8	0	.04	-	< 0.01	1.00E00	1.00E00
TGFBR2 MSI Frameshift Mutants in Cancer (R-HSA-3642279)	2	0	.01	-	< 0.01	1.00E00	1.00E00
Signaling by FGFR2 fusions (R-HSA-8853333)	1	0	.00	-	< 0.01	1.00E00	1.00E00
Loss of Function of TGFBR2 in Cancer (R-HSA-3642278)	3	0	.01	-	< 0.01	1.00E00	1.00E00
Signaling by NOTCH1 HD+PEST Domain Mutants in Cancer (R-HSA-2894858)	57	0	.26	-	< 0.01	1.00E00	1.00E00
Methionine salvage pathway (R-HSA-1237112)	6	0	.03	-	< 0.01	1.00E00	1.00E00
Defective CFTR causes cystic fibrosis (R-HSA-5678895)	60	0	.28	-	< 0.01	1.00E00	1.00E00
RUNX3 regulates YAP1-mediated transcription (R-HSA-8951671)	8	0	.04	-	< 0.01	1.00E00	1.00E00
Inositol phosphate metabolism (R-HSA-1483249)	48	0	.22	-	< 0.01	1.00E00	1.00E00
Synthesis of PIPs at the ER membrane (R-HSA-1483248)	5	0	.02	-	< 0.01	1.00E00	1.00E00
mRNA Capping (R-HSA-72086)	29	0	.13	-	< 0.01	1.00E00	1.00E00
Resistance of ERBB2 KD mutants to afatinib (R-HSA-9665249)	4	0	.02	-	< 0.01	1.00E00	1.00E00
Resistance of ERBB2 KD mutants to osimertinib (R-HSA-9665247)	4	0	.02	-	< 0.01	1.00E00	1.00E00
Terminal pathway of complement (R-HSA-166665)	8	0	.04	-	< 0.01	1.00E00	1.00E00
Resistance of ERBB2 KD mutants to neratinib (R-HSA-9665246)	4	0	.02	-	< 0.01	1.00E00	1.00E00
PRC2 methylates histones and DNA (R-HSA-212300)	42	0	.19	-	< 0.01	1.00E00	1.00E00
Resistance of ERBB2 KD mutants to tesevatinib (R-HSA-9665245)	4	0	.02	-	< 0.01	1.00E00	1.00E00
Defective MUT causes methylmalonic aciduria mut type (R-HSA-3359478)	2	0	.01	-	< 0.01	1.00E00	1.00E00
Initial triggering of complement (R-HSA-166663)	87	0	.40	-	< 0.01	1.00E00	1.00E00
Resistance of ERBB2 KD mutants to sapitinib (R-HSA-9665244)	4	0	.02	-	< 0.01	1.00E00	1.00E00
Lectin pathway of complement activation (R-HSA-166662)	7	0	.03	-	< 0.01	1.00E00	1.00E00
Purine catabolism (R-HSA-74259)	15	0	.07	-	< 0.01	1.00E00	1.00E00
Constitutive Signaling by Ligand-Responsive EGFR Cancer Variants (R-HSA-1236382)	17	0	.08	-	< 0.01	1.00E00	1.00E00
Defective MMAA causes methylmalonic aciduria type cblA (R-HSA-3359475)	2	0	.01	-	< 0.01	1.00E00	1.00E00
Defective MMACHC causes methylmalonic aciduria and homocystinuria type cblC (R-HSA-3359474)	1	0	.00	-	< 0.01	1.00E00	1.00E00
Cell Cycle Checkpoints (R-HSA-69620)	270	1	1.25	-	.80	1.00E00	1.00E00
Defective MMADHC causes methylmalonic aciduria and homocystinuria type cblD (R-HSA-3359473)	2	0	.01	-	< 0.01	1.00E00	1.00E00
Defective MMAB causes methylmalonic aciduria type cblB (R-HSA-3359471)	1	0	.00	-	< 0.01	1.00E00	1.00E00
Acetylcholine Neurotransmitter Release Cycle (R-HSA-264642)	16	0	.07	-	< 0.01	1.00E00	1.00E00
Binding and entry of HIV virion (R-HSA-173107)	4	0	.02	-	< 0.01	1.00E00	1.00E00
DAP12 interactions (R-HSA-2172127)	39	0	.18	-	< 0.01	1.00E00	1.00E00
Defective SFTPA2 causes idiopathic pulmonary fibrosis (IPF) (R-HSA-5687868)	1	0	.00	-	< 0.01	1.00E00	1.00E00
Relaxin receptors (R-HSA-444821)	8	0	.04	-	< 0.01	1.00E00	1.00E00
Gamma-carboxylation, transport, and amino-terminal cleavage of proteins (R-HSA-159854)	11	0	.05	-	< 0.01	1.00E00	1.00E00
Chylomicron remodeling (R-HSA-8963901)	10	0	.05	-	< 0.01	1.00E00	1.00E00
Activated NTRK2 signals through PI3K (R-HSA-9028335)	6	0	.03	-	< 0.01	1.00E00	1.00E00
Gap-filling DNA repair synthesis and ligation in TC-NER (R-HSA-6782210)	64	0	.30	-	< 0.01	1.00E00	1.00E00
Glutathione conjugation (R-HSA-156590)	37	1	.17	+	5.86	1.61E-01	1.00E00
Neddylation (R-HSA-8951664)	233	0	1.07	-	< 0.01	6.30E-01	1.00E00
HHAT G278V abrogates palmitoylation of Hh-Np (R-HSA-5658034)	4	0	.02	-	< 0.01	1.00E00	1.00E00
The canonical retinoid cycle in rods (twilight vision) (R-HSA-2453902)	23	0	.11	-	< 0.01	1.00E00	1.00E00
Defective ABCB11 causes progressive familial intrahepatic cholestasis 2 and benign recurrent intrahepatic cholestasis 2 (R-HSA-5678520)	1	0	.00	-	< 0.01	1.00E00	1.00E00
TRP channels (R-HSA-3295583)	28	0	.13	-	< 0.01	1.00E00	1.00E00
Complement cascade (R-HSA-166658)	122	0	.56	-	< 0.01	1.00E00	1.00E00
Mitotic Spindle Checkpoint (R-HSA-69618)	108	0	.50	-	< 0.01	1.00E00	1.00E00
IRAK2 mediated activation of TAK1 complex (R-HSA-937042)	10	0	.05	-	< 0.01	1.00E00	1.00E00
IKK complex recruitment mediated by RIP1 (R-HSA-937041)	22	0	.10	-	< 0.01	1.00E00	1.00E00
Defective CHSY1 causes TPBS (R-HSA-3595177)	8	0	.04	-	< 0.01	1.00E00	1.00E00
RAB GEFs exchange GTP for GDP on RABs (R-HSA-8876198)	89	1	.41	+	2.44	3.40E-01	1.00E00
Defective MTR causes methylmalonic aciduria and homocystinuria type cblG (R-HSA-3359469)	2	0	.01	-	< 0.01	1.00E00	1.00E00
G1/S DNA Damage Checkpoints (R-HSA-69615)	66	0	.30	-	< 0.01	1.00E00	1.00E00
Regulation of Apoptosis (R-HSA-169911)	52	0	.24	-	< 0.01	1.00E00	1.00E00
Defective MTRR causes methylmalonic aciduria and homocystinuria type cblE (R-HSA-3359467)	2	0	.01	-	< 0.01	1.00E00	1.00E00
p53-Independent G1/S DNA damage checkpoint (R-HSA-69613)	51	0	.24	-	< 0.01	1.00E00	1.00E00
Resistance of ERBB2 KD mutants to trastuzumab (R-HSA-9665233)	4	0	.02	-	< 0.01	1.00E00	1.00E00
Defective CHST14 causes EDS, musculocontractural type (R-HSA-3595174)	8	0	.04	-	< 0.01	1.00E00	1.00E00
Synthesis and processing of ENV and VPU (R-HSA-171286)	1	0	.00	-	< 0.01	1.00E00	1.00E00
Defective CHST3 causes SEDCJD (R-HSA-3595172)	8	0	.04	-	< 0.01	1.00E00	1.00E00
p53-Independent DNA Damage Response (R-HSA-69610)	51	0	.24	-	< 0.01	1.00E00	1.00E00
Invadopodia formation (R-HSA-8941237)	4	0	.02	-	< 0.01	1.00E00	1.00E00
Metal ion SLC transporters (R-HSA-425410)	26	0	.12	-	< 0.01	1.00E00	1.00E00
Drug resistance in ERBB2 KD mutants (R-HSA-9665230)	4	0	.02	-	< 0.01	1.00E00	1.00E00
Defective CUBN causes hereditary megaloblastic anemia 1 (R-HSA-3359463)	3	0	.01	-	< 0.01	1.00E00	1.00E00
Defective OGG1 Substrate Processing (R-HSA-9656256)	1	0	.00	-	< 0.01	1.00E00	1.00E00
Homologous DNA Pairing and Strand Exchange (R-HSA-5693579)	42	0	.19	-	< 0.01	1.00E00	1.00E00
Defective AMN causes hereditary megaloblastic anemia 1 (R-HSA-3359462)	3	0	.01	-	< 0.01	1.00E00	1.00E00
Defective OGG1 Substrate Binding (R-HSA-9656255)	1	0	.00	-	< 0.01	1.00E00	1.00E00
Regulation of mRNA stability by proteins that bind AU-rich elements (R-HSA-450531)	85	1	.39	+	2.55	3.27E-01	1.00E00
TWIK related potassium channel (TREK) (R-HSA-1299503)	3	0	.01	-	< 0.01	1.00E00	1.00E00
NOTCH4 Activation and Transmission of Signal to the Nucleus (R-HSA-9013700)	11	0	.05	-	< 0.01	1.00E00	1.00E00
Formation of Fibrin Clot (Clotting Cascade) (R-HSA-140877)	39	0	.18	-	< 0.01	1.00E00	1.00E00
M Phase (R-HSA-68886)	352	0	1.62	-	< 0.01	4.15E-01	1.00E00
Inhibition of voltage gated Ca2+ channels via Gbeta/gamma subunits (R-HSA-997272)	25	0	.12	-	< 0.01	1.00E00	1.00E00
FGFR4 ligand binding and activation (R-HSA-190322)	12	0	.06	-	< 0.01	1.00E00	1.00E00
Common Pathway of Fibrin Clot Formation (R-HSA-140875)	22	0	.10	-	< 0.01	1.00E00	1.00E00
Glucuronidation (R-HSA-156588)	24	0	.11	-	< 0.01	1.00E00	1.00E00
Mitotic Telophase/Cytokinesis (R-HSA-68884)	13	0	.06	-	< 0.01	1.00E00	1.00E00
Nonhomologous End-Joining (NHEJ) (R-HSA-5693571)	52	0	.24	-	< 0.01	1.00E00	1.00E00
Amino Acid conjugation (R-HSA-156587)	9	0	.04	-	< 0.01	1.00E00	1.00E00
Mitotic Anaphase (R-HSA-68882)	192	0	.89	-	< 0.01	1.00E00	1.00E00
Mitotic Metaphase/Anaphase Transition (R-HSA-68881)	2	0	.01	-	< 0.01	1.00E00	1.00E00
G0 and Early G1 (R-HSA-1538133)	27	0	.12	-	< 0.01	1.00E00	1.00E00
Cytosolic sulfonation of small molecules (R-HSA-156584)	23	0	.11	-	< 0.01	1.00E00	1.00E00
Acetylation (R-HSA-156582)	2	0	.01	-	< 0.01	1.00E00	1.00E00
Methylation (R-HSA-156581)	14	0	.06	-	< 0.01	1.00E00	1.00E00
Phase II - Conjugation of compounds (R-HSA-156580)	108	1	.50	+	2.01	3.95E-01	1.00E00
IRAK1 recruits IKK complex (R-HSA-937039)	14	0	.06	-	< 0.01	1.00E00	1.00E00
Synthesis of PI (R-HSA-1483226)	5	0	.02	-	< 0.01	1.00E00	1.00E00
SLC-mediated transmembrane transport (R-HSA-425407)	248	1	1.14	-	.87	1.00E00	1.00E00
Defective LMBRD1 causes methylmalonic aciduria and homocystinuria type cblF (R-HSA-3359458)	1	0	.00	-	< 0.01	1.00E00	1.00E00
SUMOylation of RNA binding proteins (R-HSA-4570464)	43	0	.20	-	< 0.01	1.00E00	1.00E00
Defective GIF causes intrinsic factor deficiency (R-HSA-3359457)	1	0	.00	-	< 0.01	1.00E00	1.00E00
mRNA decay by 5' to 3' exoribonuclease (R-HSA-430039)	15	0	.07	-	< 0.01	1.00E00	1.00E00
Defective Base Excision Repair Associated with OGG1 (R-HSA-9656249)	1	0	.00	-	< 0.01	1.00E00	1.00E00
Vitamin B5 (pantothenate) metabolism (R-HSA-199220)	17	0	.08	-	< 0.01	1.00E00	1.00E00
Ubiquitin Mediated Degradation of Phosphorylated Cdc25A (R-HSA-69601)	51	0	.24	-	< 0.01	1.00E00	1.00E00
Defective TCN2 causes hereditary megaloblastic anemia (R-HSA-3359454)	1	0	.00	-	< 0.01	1.00E00	1.00E00
Dopamine clearance from the synaptic cleft (R-HSA-379401)	4	0	.02	-	< 0.01	1.00E00	1.00E00
Resolution of D-loop Structures through Holliday Junction Intermediates (R-HSA-5693568)	32	0	.15	-	< 0.01	1.00E00	1.00E00
HDR through Homologous Recombination (HRR) or Single Strand Annealing (SSA) (R-HSA-5693567)	114	0	.53	-	< 0.01	1.00E00	1.00E00
HuR (ELAVL1) binds and stabilizes mRNA (R-HSA-450520)	8	0	.04	-	< 0.01	1.00E00	1.00E00
ALKBH3 mediated reversal of alkylation damage (R-HSA-112126)	4	0	.02	-	< 0.01	1.00E00	1.00E00
Recruitment and ATM-mediated phosphorylation of repair and signaling proteins at DNA double strand breaks (R-HSA-5693565)	59	0	.27	-	< 0.01	1.00E00	1.00E00
Mitotic Prometaphase (R-HSA-68877)	197	0	.91	-	< 0.01	1.00E00	1.00E00
Mitotic Prophase (R-HSA-68875)	104	0	.48	-	< 0.01	1.00E00	1.00E00
ALKBH2 mediated reversal of alkylation damage (R-HSA-112122)	1	0	.00	-	< 0.01	1.00E00	1.00E00
Fatty acid metabolism (R-HSA-8978868)	174	2	.80	+	2.49	1.94E-01	1.00E00
Synthesis of PE (R-HSA-1483213)	13	0	.06	-	< 0.01	1.00E00	1.00E00
Regulation of IFNA signaling (R-HSA-912694)	23	0	.11	-	< 0.01	1.00E00	1.00E00
Synthesis of PIPs at the plasma membrane (R-HSA-1660499)	53	0	.24	-	< 0.01	1.00E00	1.00E00
Ras activation upon Ca2+ influx through NMDA receptor (R-HSA-442982)	19	0	.09	-	< 0.01	1.00E00	1.00E00
Tristetraprolin (TTP, ZFP36) binds and destabilizes mRNA (R-HSA-450513)	17	0	.08	-	< 0.01	1.00E00	1.00E00
Assembly of the pre-replicative complex (R-HSA-68867)	67	0	.31	-	< 0.01	1.00E00	1.00E00
GLI proteins bind promoters of Hh responsive genes to promote transcription (R-HSA-5635851)	3	0	.01	-	< 0.01	1.00E00	1.00E00
Resolution of D-loop Structures through Synthesis-Dependent Strand Annealing (SDSA) (R-HSA-5693554)	26	0	.12	-	< 0.01	1.00E00	1.00E00
RET signaling (R-HSA-8853659)	39	0	.18	-	< 0.01	1.00E00	1.00E00
Interleukin-4 and Interleukin-13 signaling (R-HSA-6785807)	111	2	.51	+	3.91	9.52E-02	1.00E00
Glycogen storage disease type 0 (muscle GYS1) (R-HSA-3828062)	2	0	.01	-	< 0.01	1.00E00	1.00E00
Ion channel transport (R-HSA-983712)	183	2	.84	+	2.37	2.09E-01	1.00E00
Astrocytic Glutamate-Glutamine Uptake And Metabolism (R-HSA-210455)	4	0	.02	-	< 0.01	1.00E00	1.00E00
Oxygen-dependent proline hydroxylation of Hypoxia-inducible Factor Alpha (R-HSA-1234176)	65	0	.30	-	< 0.01	1.00E00	1.00E00
NTF3 activates NTRK2 (TRKB) signaling (R-HSA-9025046)	2	0	.01	-	< 0.01	1.00E00	1.00E00
Cellular response to hypoxia (R-HSA-1234174)	74	0	.34	-	< 0.01	1.00E00	1.00E00
Molecules associated with elastic fibres (R-HSA-2129379)	38	0	.18	-	< 0.01	1.00E00	1.00E00
Glycerophospholipid biosynthesis (R-HSA-1483206)	129	1	.60	+	1.68	4.51E-01	1.00E00
Inactivation, recovery and regulation of the phototransduction cascade (R-HSA-2514859)	30	0	.14	-	< 0.01	1.00E00	1.00E00
Degradation of the extracellular matrix (R-HSA-1474228)	140	2	.65	+	3.10	1.39E-01	1.00E00
Purine salvage (R-HSA-74217)	13	1	.06	+	16.68	6.24E-02	1.00E00
The phototransduction cascade (R-HSA-2514856)	31	0	.14	-	< 0.01	1.00E00	1.00E00
Sensing of DNA Double Strand Breaks (R-HSA-5693548)	6	0	.03	-	< 0.01	1.00E00	1.00E00
NOSTRIN mediated eNOS trafficking (R-HSA-203641)	5	0	.02	-	< 0.01	1.00E00	1.00E00
Cytochrome P450 - arranged by substrate type (R-HSA-211897)	65	0	.30	-	< 0.01	1.00E00	1.00E00
Condensation of Prometaphase Chromosomes (R-HSA-2514853)	11	0	.05	-	< 0.01	1.00E00	1.00E00
Glycine degradation (R-HSA-6783984)	4	0	.02	-	< 0.01	1.00E00	1.00E00
Cytosolic sensors of pathogen-associated DNA (R-HSA-1834949)	62	0	.29	-	< 0.01	1.00E00	1.00E00
Signaling by NTRK3 (TRKC) (R-HSA-9034015)	14	0	.06	-	< 0.01	1.00E00	1.00E00
Signaling by the B Cell Receptor (BCR) (R-HSA-983705)	171	0	.79	-	< 0.01	1.00E00	1.00E00
NTF3 activates NTRK3 signaling (R-HSA-9034013)	2	0	.01	-	< 0.01	1.00E00	1.00E00
STING mediated induction of host immune responses (R-HSA-1834941)	16	0	.07	-	< 0.01	1.00E00	1.00E00
Viral mRNA Translation (R-HSA-192823)	89	1	.41	+	2.44	3.40E-01	1.00E00
Nuclear Receptor transcription pathway (R-HSA-383280)	41	0	.19	-	< 0.01	1.00E00	1.00E00
Negative regulation of MAPK pathway (R-HSA-5675221)	39	0	.18	-	< 0.01	1.00E00	1.00E00
Glucagon signaling in metabolic regulation (R-HSA-163359)	33	0	.15	-	< 0.01	1.00E00	1.00E00
PKA-mediated phosphorylation of key metabolic factors (R-HSA-163358)	5	0	.02	-	< 0.01	1.00E00	1.00E00
Beta-catenin phosphorylation cascade (R-HSA-196299)	17	0	.08	-	< 0.01	1.00E00	1.00E00
Vif-mediated degradation of APOBEC3G (R-HSA-180585)	52	0	.24	-	< 0.01	1.00E00	1.00E00
Negative feedback regulation of MAPK pathway (R-HSA-5674499)	6	0	.03	-	< 0.01	1.00E00	1.00E00
MAP2K and MAPK activation (R-HSA-5674135)	39	1	.18	+	5.56	1.68E-01	1.00E00
NR1H2 & NR1H3 regulate gene expression linked to gluconeogenesis (R-HSA-9632974)	5	0	.02	-	< 0.01	1.00E00	1.00E00
Activation of SMO (R-HSA-5635838)	18	0	.08	-	< 0.01	1.00E00	1.00E00
Axon guidance (R-HSA-422475)	547	4	2.52	+	1.59	3.24E-01	1.00E00
Homology Directed Repair (R-HSA-5693538)	120	0	.55	-	< 0.01	1.00E00	1.00E00
Resolution of D-Loop Structures (R-HSA-5693537)	33	0	.15	-	< 0.01	1.00E00	1.00E00
[truncated: 1,741 more rows]
