# Supplementary material for: Keratinocyte-derived small extracellular vesicles supply antigens for CD1a-resticted T cells and promote their type 2 bias in the context of filaggrin insufficiency
Source: Front Immunol. 2024 Mar 22;15:1369238. doi: 10.3389/fimmu.2024.1369238 (PMC10995404; doi:10.3389/fimmu.2024.1369238)
Supplement: Supplementary file 4 [file Table_3.xlsx]

## Sheet: Legend
Table S3. Gene Ontology and Reactome analysis of proteins differentially expressed in siFLG organotypic skin models identified in the sEV/exosomal compartment by FunRich.

## Sheet: GO Biological process
GO biological process complete	Homo sapiens - REFLIST (20595)	upload_1 (230)	upload_1 (expected)	upload_1 (over/under)	upload_1 (fold Enrichment)	upload_1 (raw P-value)	upload_1 (FDR)
establishment of localization in cell (GO:0051649)	2335	86	26.08	+	3.30	2.54E-24	4.01E-20	FDR < 0.05
cellular localization (GO:0051641)	2985	95	33.34	+	2.85	1.05E-22	8.27E-19
establishment of localization (GO:0051234)	4631	115	51.72	+	2.22	1.34E-19	7.08E-16
transport (GO:0006810)	4476	111	49.99	+	2.22	1.17E-18	4.61E-15
regulated exocytosis (GO:0045055)	697	42	7.78	+	5.40	1.55E-18	4.90E-15
exocytosis (GO:0006887)	785	44	8.77	+	5.02	2.80E-18	6.32E-15
localization (GO:0051179)	5831	129	65.12	+	1.98	2.67E-18	7.04E-15
secretion by cell (GO:0032940)	932	47	10.41	+	4.52	8.80E-18	1.74E-14
export from cell (GO:0140352)	982	48	10.97	+	4.38	1.21E-17	2.13E-14
neutrophil mediated immunity (GO:0002446)	497	35	5.55	+	6.31	1.73E-17	2.48E-14
cellular process (GO:0009987)	15495	221	173.04	+	1.28	1.60E-17	2.53E-14
secretion (GO:0046903)	1047	49	11.69	+	4.19	2.80E-17	3.68E-14
viral process (GO:0016032)	444	33	4.96	+	6.66	3.56E-17	4.32E-14
neutrophil degranulation (GO:0043312)	482	34	5.38	+	6.32	4.98E-17	5.62E-14
myeloid leukocyte mediated immunity (GO:0002444)	522	35	5.83	+	6.00	7.19E-17	7.10E-14
neutrophil activation involved in immune response (GO:0002283)	488	34	5.45	+	6.24	7.06E-17	7.44E-14
neutrophil activation (GO:0042119)	498	34	5.56	+	6.11	1.25E-16	1.16E-13
granulocyte activation (GO:0036230)	503	34	5.62	+	6.05	1.66E-16	1.46E-13
leukocyte degranulation (GO:0043299)	507	34	5.66	+	6.00	2.07E-16	1.72E-13
myeloid leukocyte activation (GO:0002274)	590	36	6.59	+	5.46	4.04E-16	3.19E-13
myeloid cell activation involved in immune response (GO:0002275)	528	34	5.90	+	5.77	6.47E-16	4.87E-13
cell activation (GO:0001775)	1089	47	12.16	+	3.86	2.70E-15	1.94E-12
response to organic substance (GO:0010033)	3008	82	33.59	+	2.44	3.26E-15	2.24E-12
vesicle-mediated transport (GO:0016192)	1969	63	21.99	+	2.87	1.76E-14	1.16E-11
translational initiation (GO:0006413)	143	19	1.60	+	11.90	2.03E-14	1.24E-11
cytoplasmic translation (GO:0002181)	122	18	1.36	+	13.21	1.98E-14	1.25E-11
cell activation involved in immune response (GO:0002263)	639	35	7.14	+	4.90	2.30E-14	1.35E-11
catabolic process (GO:0009056)	2096	65	23.41	+	2.78	2.45E-14	1.38E-11
leukocyte activation involved in immune response (GO:0002366)	635	34	7.09	+	4.79	1.05E-13	5.70E-11
organic substance biosynthetic process (GO:1901576)	2803	76	31.30	+	2.43	1.15E-13	6.06E-11
leukocyte mediated immunity (GO:0002443)	764	37	8.53	+	4.34	1.41E-13	7.20E-11
leukocyte activation (GO:0045321)	939	41	10.49	+	3.91	1.50E-13	7.42E-11
cellular response to chemical stimulus (GO:0070887)	2914	77	32.54	+	2.37	1.83E-13	8.76E-11
organonitrogen compound biosynthetic process (GO:1901566)	1379	50	15.40	+	3.25	2.03E-13	9.43E-11
biosynthetic process (GO:0009058)	2865	76	32.00	+	2.38	2.40E-13	1.08E-10
peptide metabolic process (GO:0006518)	544	31	6.08	+	5.10	3.03E-13	1.33E-10
organic substance catabolic process (GO:1901575)	1769	57	19.76	+	2.89	3.42E-13	1.46E-10
cellular component organization or biogenesis (GO:0071840)	6006	120	67.07	+	1.79	5.35E-13	2.23E-10
response to chemical (GO:0042221)	4381	98	48.93	+	2.00	5.61E-13	2.27E-10
immune effector process (GO:0002252)	939	40	10.49	+	3.81	6.62E-13	2.62E-10
cellular amide metabolic process (GO:0043603)	820	37	9.16	+	4.04	1.08E-12	4.15E-10
localization within membrane (GO:0051668)	615	32	6.87	+	4.66	1.24E-12	4.66E-10
protein localization to membrane (GO:0072657)	542	30	6.05	+	4.96	1.53E-12	5.61E-10
nuclear-transcribed mRNA catabolic process, nonsense-mediated decay (GO:0000184)	120	16	1.34	+	11.94	2.35E-12	8.44E-10
peptide biosynthetic process (GO:0043043)	414	26	4.62	+	5.62	3.72E-12	1.31E-09
viral gene expression (GO:0019080)	172	18	1.92	+	9.37	4.05E-12	1.39E-09
translation (GO:0006412)	387	25	4.32	+	5.78	5.58E-12	1.88E-09
cellular biosynthetic process (GO:0044249)	2715	71	30.32	+	2.34	6.33E-12	2.04E-09
intracellular transport (GO:0046907)	1464	49	16.35	+	3.00	6.30E-12	2.07E-09
cellular response to organic substance (GO:0071310)	2344	64	26.18	+	2.44	1.14E-11	3.61E-09
mRNA catabolic process (GO:0006402)	215	19	2.40	+	7.91	1.55E-11	4.79E-09
supramolecular fiber organization (GO:0097435)	601	30	6.71	+	4.47	1.78E-11	5.21E-09
establishment of protein localization to endoplasmic reticulum (GO:0072599)	116	15	1.30	+	11.58	1.73E-11	5.25E-09
metabolic process (GO:0008152)	8313	144	92.84	+	1.55	1.77E-11	5.28E-09
SRP-dependent cotranslational protein targeting to membrane (GO:0006614)	96	14	1.07	+	13.06	1.94E-11	5.49E-09
cellular metabolic process (GO:0044237)	7542	135	84.23	+	1.60	1.94E-11	5.59E-09
cellular component biogenesis (GO:0044085)	2754	70	30.76	+	2.28	2.27E-11	6.28E-09
macromolecule catabolic process (GO:0009057)	1058	40	11.82	+	3.39	2.34E-11	6.39E-09
cellular component organization (GO:0016043)	5783	113	64.58	+	1.75	2.46E-11	6.60E-09
organonitrogen compound metabolic process (GO:1901564)	5246	106	58.59	+	1.81	2.76E-11	7.27E-09
organic substance metabolic process (GO:0071704)	7840	138	87.56	+	1.58	2.87E-11	7.43E-09
cellular catabolic process (GO:0044248)	1812	54	20.24	+	2.67	3.16E-11	8.06E-09
amide biosynthetic process (GO:0043604)	537	28	6.00	+	4.67	3.41E-11	8.54E-09
cotranslational protein targeting to membrane (GO:0006613)	101	14	1.13	+	12.41	3.59E-11	8.87E-09
positive regulation of cellular process (GO:0048522)	5741	112	64.11	+	1.75	3.76E-11	9.13E-09
regulation of protein metabolic process (GO:0051246)	2665	68	29.76	+	2.28	4.38E-11	1.05E-08
viral life cycle (GO:0019058)	230	19	2.57	+	7.40	4.56E-11	1.08E-08
regulation of biological quality (GO:0065008)	3995	88	44.62	+	1.97	4.68E-11	1.09E-08
response to stimulus (GO:0050896)	8540	145	95.37	+	1.52	8.79E-11	2.01E-08
positive regulation of cellular protein metabolic process (GO:0032270)	1474	47	16.46	+	2.86	9.24E-11	2.09E-08
nucleobase-containing compound catabolic process (GO:0034655)	373	23	4.17	+	5.52	9.88E-11	2.20E-08
protein targeting to ER (GO:0045047)	112	14	1.25	+	11.19	1.25E-10	2.74E-08
protein-containing complex subunit organization (GO:0043933)	1605	49	17.92	+	2.73	1.46E-10	3.15E-08
RNA catabolic process (GO:0006401)	248	19	2.77	+	6.86	1.51E-10	3.23E-08
establishment of protein localization (GO:0045184)	1397	45	15.60	+	2.88	1.84E-10	3.87E-08
viral transcription (GO:0019083)	116	14	1.30	+	10.81	1.91E-10	3.91E-08
positive regulation of protein metabolic process (GO:0051247)	1562	48	17.44	+	2.75	1.89E-10	3.94E-08
nuclear-transcribed mRNA catabolic process (GO:0000956)	195	17	2.18	+	7.81	2.29E-10	4.58E-08
regulation of catalytic activity (GO:0050790)	2433	63	27.17	+	2.32	2.29E-10	4.64E-08
protein localization to endoplasmic reticulum (GO:0070972)	143	15	1.60	+	9.39	2.56E-10	5.05E-08
cellular protein localization (GO:0034613)	1470	46	16.42	+	2.80	2.78E-10	5.42E-08
cellular macromolecule localization (GO:0070727)	1480	46	16.53	+	2.78	3.44E-10	6.64E-08
protein localization (GO:0008104)	2063	56	23.04	+	2.43	4.18E-10	7.96E-08
primary metabolic process (GO:0044238)	7352	129	82.11	+	1.57	4.48E-10	8.24E-08
regulation of molecular function (GO:0065009)	3118	73	34.82	+	2.10	4.46E-10	8.30E-08
cellular component assembly (GO:0022607)	2494	63	27.85	+	2.26	4.43E-10	8.34E-08
cellular nitrogen compound biosynthetic process (GO:0044271)	1553	47	17.34	+	2.71	4.98E-10	9.06E-08
positive regulation of biological process (GO:0048518)	6331	116	70.70	+	1.64	6.47E-10	1.16E-07
heterocycle catabolic process (GO:0046700)	417	23	4.66	+	4.94	7.78E-10	1.38E-07
biological_process (GO:0008150)	17851	226	199.36	+	1.13	8.20E-10	1.42E-07
Unclassified (UNCLASSIFIED)	2744	4	30.64	-	.13	8.20E-10	1.44E-07
protein-containing complex assembly (GO:0065003)	1358	43	15.17	+	2.84	8.41E-10	1.45E-07
establishment of protein localization to membrane (GO:0090150)	313	20	3.50	+	5.72	9.77E-10	1.66E-07
cellular nitrogen compound catabolic process (GO:0044270)	423	23	4.72	+	4.87	1.01E-09	1.70E-07
cellular nitrogen compound metabolic process (GO:0034641)	3395	76	37.91	+	2.00	1.08E-09	1.79E-07
regulation of catabolic process (GO:0009894)	1066	37	11.90	+	3.11	1.44E-09	2.37E-07
nitrogen compound metabolic process (GO:0006807)	6886	122	76.90	+	1.59	1.48E-09	2.41E-07
cellular macromolecule catabolic process (GO:0044265)	925	34	10.33	+	3.29	1.81E-09	2.91E-07
aromatic compound catabolic process (GO:0019439)	438	23	4.89	+	4.70	1.91E-09	3.04E-07
cellular protein metabolic process (GO:0044267)	3590	78	40.09	+	1.95	2.59E-09	4.09E-07
regulation of cellular protein metabolic process (GO:0032268)	2501	61	27.93	+	2.18	3.64E-09	5.70E-07
response to cytokine (GO:0034097)	1106	37	12.35	+	3.00	3.75E-09	5.82E-07
cortical cytoskeleton organization (GO:0030865)	59	10	.66	+	15.18	4.27E-09	6.56E-07
protein metabolic process (GO:0019538)	4203	86	46.94	+	1.83	5.13E-09	7.80E-07
protein targeting to membrane (GO:0006612)	182	15	2.03	+	7.38	5.50E-09	8.28E-07
organic cyclic compound catabolic process (GO:1901361)	466	23	5.20	+	4.42	5.83E-09	8.53E-07
biological process involved in symbiotic interaction (GO:0044403)	278	18	3.10	+	5.80	5.72E-09	8.53E-07
regulation of metabolic process (GO:0019222)	6874	120	76.77	+	1.56	5.82E-09	8.60E-07
membrane organization (GO:0061024)	972	34	10.86	+	3.13	6.04E-09	8.75E-07
regulation of cell death (GO:0010941)	1668	47	18.63	+	2.52	7.01E-09	1.01E-06
biological process involved in interaction with host (GO:0051701)	187	15	2.09	+	7.18	7.73E-09	1.10E-06
response to stress (GO:0006950)	3626	77	40.49	+	1.90	9.18E-09	1.30E-06
regulation of cellular catabolic process (GO:0031329)	899	32	10.04	+	3.19	1.20E-08	1.68E-06
organelle organization (GO:0006996)	3567	76	39.84	+	1.91	1.24E-08	1.72E-06
negative regulation of biological process (GO:0048519)	5501	102	61.43	+	1.66	1.30E-08	1.79E-06
negative regulation of cell death (GO:0060548)	1008	34	11.26	+	3.02	1.44E-08	1.97E-06
posttranscriptional regulation of gene expression (GO:0010608)	581	25	6.49	+	3.85	1.69E-08	2.28E-06
macromolecule biosynthetic process (GO:0009059)	1680	46	18.76	+	2.45	1.88E-08	2.51E-06
positive regulation of molecular function (GO:0044093)	1618	45	18.07	+	2.49	2.01E-08	2.67E-06
macromolecule localization (GO:0033036)	2496	59	27.87	+	2.12	2.35E-08	3.09E-06
protein transport (GO:0015031)	1300	39	14.52	+	2.69	2.45E-08	3.20E-06
intracellular protein transport (GO:0006886)	781	29	8.72	+	3.32	2.58E-08	3.32E-06
regulation of transferase activity (GO:0051338)	1033	34	11.54	+	2.95	2.58E-08	3.34E-06
cellular macromolecule biosynthetic process (GO:0034645)	1639	45	18.30	+	2.46	2.63E-08	3.35E-06
cytokine-mediated signaling pathway (GO:0019221)	687	27	7.67	+	3.52	2.67E-08	3.37E-06
mRNA metabolic process (GO:0016071)	697	27	7.78	+	3.47	3.55E-08	4.45E-06
negative regulation of gene expression (GO:0010629)	999	33	11.16	+	2.96	3.91E-08	4.82E-06
positive regulation of transport (GO:0051050)	947	32	10.58	+	3.03	3.88E-08	4.83E-06
regulation of transport (GO:0051049)	1772	47	19.79	+	2.38	4.46E-08	5.47E-06
protein targeting (GO:0006605)	322	18	3.60	+	5.01	4.84E-08	5.89E-06
small molecule metabolic process (GO:0044281)	1622	44	18.11	+	2.43	5.19E-08	6.26E-06
regulation of localization (GO:0032879)	2753	62	30.74	+	2.02	5.41E-08	6.48E-06
response to abiotic stimulus (GO:0009628)	1175	36	13.12	+	2.74	5.52E-08	6.56E-06
cellular response to cytokine stimulus (GO:0071345)	1016	33	11.35	+	2.91	5.74E-08	6.77E-06
negative regulation of programmed cell death (GO:0043069)	914	31	10.21	+	3.04	5.98E-08	6.95E-06
regulation of kinase activity (GO:0043549)	914	31	10.21	+	3.04	5.98E-08	7.00E-06
positive regulation of protein modification process (GO:0031401)	1079	34	12.05	+	2.82	7.13E-08	8.23E-06
regulation of cellular component organization (GO:0051128)	2390	56	26.69	+	2.10	8.08E-08	9.26E-06
biological regulation (GO:0065007)	12568	179	140.36	+	1.28	8.44E-08	9.60E-06
regulation of programmed cell death (GO:0043067)	1532	42	17.11	+	2.45	8.97E-08	1.01E-05
regulation of intracellular signal transduction (GO:1902531)	1839	47	20.54	+	2.29	9.47E-08	1.06E-05
positive regulation of NF-kappaB transcription factor activity (GO:0051092)	166	13	1.85	+	7.01	1.02E-07	1.14E-05
regulation of transcription from RNA polymerase II promoter in response to stress (GO:0043618)	112	11	1.25	+	8.79	1.22E-07	1.35E-05
positive regulation of cellular component organization (GO:0051130)	1161	35	12.97	+	2.70	1.27E-07	1.39E-05
pre-replicative complex assembly (GO:0036388)	66	9	.74	+	12.21	1.39E-07	1.52E-05
positive regulation of organelle organization (GO:0010638)	605	24	6.76	+	3.55	1.42E-07	1.54E-05
regulation of protein kinase activity (GO:0045859)	802	28	8.96	+	3.13	1.57E-07	1.69E-05
immune system process (GO:0002376)	2903	63	32.42	+	1.94	1.79E-07	1.91E-05
establishment of protein localization to organelle (GO:0072594)	394	19	4.40	+	4.32	1.84E-07	1.95E-05
positive regulation of catalytic activity (GO:0043085)	1240	36	13.85	+	2.60	2.00E-07	2.10E-05
regulation of DNA-templated transcription in response to stress (GO:0043620)	118	11	1.32	+	8.35	1.99E-07	2.10E-05
regulation of biological process (GO:0050789)	11898	171	132.87	+	1.29	2.59E-07	2.69E-05
tissue development (GO:0009888)	1729	44	19.31	+	2.28	3.05E-07	3.15E-05
regulation of organelle organization (GO:0033043)	1208	35	13.49	+	2.59	3.18E-07	3.26E-05
regulation of cell communication (GO:0010646)	3509	71	39.19	+	1.81	3.63E-07	3.70E-05
positive regulation of metabolic process (GO:0009893)	3820	75	42.66	+	1.76	3.82E-07	3.88E-05
nucleobase-containing compound metabolic process (GO:0006139)	2705	59	30.21	+	1.95	3.98E-07	4.01E-05
negative regulation of apoptotic process (GO:0043066)	895	29	10.00	+	2.90	4.17E-07	4.17E-05
cell surface receptor signaling pathway (GO:0007166)	2495	56	27.86	+	2.01	4.21E-07	4.18E-05
regulation of signaling (GO:0023051)	3545	71	39.59	+	1.79	4.35E-07	4.30E-05
regulation of signal transduction (GO:0009966)	3128	65	34.93	+	1.86	4.63E-07	4.54E-05
carbohydrate derivative metabolic process (GO:1901135)	1008	31	11.26	+	2.75	4.79E-07	4.67E-05
regulation of transcription from RNA polymerase II promoter in response to hypoxia (GO:0061418)	78	9	.87	+	10.33	5.08E-07	4.93E-05
actin filament-based process (GO:0030029)	605	23	6.76	+	3.40	5.36E-07	5.17E-05
negative regulation of response to stimulus (GO:0048585)	1831	45	20.45	+	2.20	6.10E-07	5.84E-05
regulation of developmental process (GO:0050793)	2461	55	27.48	+	2.00	6.24E-07	5.95E-05
virion assembly (GO:0019068)	39	7	.44	+	16.07	6.79E-07	6.43E-05
biological process involved in interspecies interaction between organisms (GO:0044419)	1593	41	17.79	+	2.30	7.07E-07	6.65E-05
cellular protein-containing complex assembly (GO:0034622)	867	28	9.68	+	2.89	7.16E-07	6.70E-05
regulation of mitotic cell cycle phase transition (GO:1901990)	434	19	4.85	+	3.92	7.49E-07	6.96E-05
response to endogenous stimulus (GO:0009719)	1426	38	15.93	+	2.39	7.54E-07	6.97E-05
regulation of DNA-binding transcription factor activity (GO:0051090)	435	19	4.86	+	3.91	7.74E-07	7.11E-05
protein demannosylation (GO:0036507)	24	6	.27	+	22.39	8.09E-07	7.31E-05
response to oxygen-containing compound (GO:1901700)	1604	41	17.91	+	2.29	8.01E-07	7.32E-05
protein alpha-1,2-demannosylation (GO:0036508)	24	6	.27	+	22.39	8.09E-07	7.35E-05
regulation of mRNA stability (GO:0043488)	241	14	2.69	+	5.20	1.01E-06	9.10E-05
macromolecule metabolic process (GO:0043170)	6151	104	68.69	+	1.51	1.05E-06	9.39E-05
anaphase-promoting complex-dependent catabolic process (GO:0031145)	87	9	.97	+	9.26	1.18E-06	1.04E-04
positive regulation of protein kinase activity (GO:0045860)	539	21	6.02	+	3.49	1.18E-06	1.05E-04
positive regulation of protein phosphorylation (GO:0001934)	838	27	9.36	+	2.89	1.20E-06	1.05E-04
cellular macromolecule metabolic process (GO:0044260)	4909	88	54.82	+	1.61	1.21E-06	1.06E-04
regulation of response to stimulus (GO:0048583)	4306	80	48.09	+	1.66	1.27E-06	1.10E-04
negative regulation of cell communication (GO:0010648)	1401	37	15.65	+	2.36	1.31E-06	1.13E-04
regulation of cell cycle process (GO:0010564)	792	26	8.84	+	2.94	1.38E-06	1.18E-04
negative regulation of signaling (GO:0023057)	1405	37	15.69	+	2.36	1.39E-06	1.19E-04
organic substance transport (GO:0071702)	2079	48	23.22	+	2.07	1.51E-06	1.28E-04
cellular aromatic compound metabolic process (GO:0006725)	2937	61	32.80	+	1.86	1.59E-06	1.35E-04
regulation of mRNA catabolic process (GO:0061013)	252	14	2.81	+	4.97	1.67E-06	1.40E-04
nitrogen compound transport (GO:0071705)	1708	42	19.07	+	2.20	1.70E-06	1.41E-04
regulation of hydrolase activity (GO:0051336)	1072	31	11.97	+	2.59	1.69E-06	1.41E-04
negative regulation of metabolic process (GO:0009892)	3095	63	34.56	+	1.82	1.72E-06	1.42E-04
positive regulation of protein transport (GO:0051222)	331	16	3.70	+	4.33	1.71E-06	1.42E-04
regulation of RNA stability (GO:0043487)	253	14	2.83	+	4.95	1.74E-06	1.43E-04
ribonucleoprotein complex biogenesis (GO:0022613)	462	19	5.16	+	3.68	1.82E-06	1.48E-04
regulation of mRNA metabolic process (GO:1903311)	376	17	4.20	+	4.05	1.93E-06	1.56E-04
negative regulation of signal transduction (GO:0009968)	1305	35	14.57	+	2.40	2.01E-06	1.62E-04
cellular response to stimulus (GO:0051716)	6807	111	76.02	+	1.46	2.08E-06	1.67E-04
positive regulation of cellular metabolic process (GO:0031325)	3314	66	37.01	+	1.78	2.11E-06	1.69E-04
regulation of protein modification process (GO:0031399)	1654	41	18.47	+	2.22	2.17E-06	1.72E-04
regulation of cellular protein localization (GO:1903827)	561	21	6.27	+	3.35	2.17E-06	1.72E-04
heterocycle metabolic process (GO:0046483)	2891	60	32.29	+	1.86	2.22E-06	1.75E-04
organic cyclic compound metabolic process (GO:1901360)	3182	64	35.54	+	1.80	2.25E-06	1.76E-04
movement in host environment (GO:0052126)	124	10	1.38	+	7.22	2.45E-06	1.90E-04
positive regulation of kinase activity (GO:0033674)	614	22	6.86	+	3.21	2.44E-06	1.90E-04
interleukin-1-mediated signaling pathway (GO:0070498)	96	9	1.07	+	8.39	2.51E-06	1.92E-04
regulation of apoptotic process (GO:0042981)	1493	38	16.67	+	2.28	2.50E-06	1.93E-04
regulation of macromolecule metabolic process (GO:0060255)	6340	105	70.80	+	1.48	2.66E-06	2.03E-04
regulation of cell cycle phase transition (GO:1901987)	522	20	5.83	+	3.43	2.73E-06	2.07E-04
response to nitrogen compound (GO:1901698)	1101	31	12.30	+	2.52	2.89E-06	2.18E-04
immune response (GO:0006955)	2075	47	23.17	+	2.03	2.95E-06	2.22E-04
developmental process (GO:0032502)	5797	98	64.74	+	1.51	3.04E-06	2.28E-04
positive regulation of establishment of protein localization (GO:1904951)	347	16	3.88	+	4.13	3.06E-06	2.28E-04
regulation of vesicle-mediated transport (GO:0060627)	530	20	5.92	+	3.38	3.40E-06	2.52E-04
antigen processing and presentation of peptide antigen via MHC class I (GO:0002474)	100	9	1.12	+	8.06	3.42E-06	2.53E-04
actin cytoskeleton organization (GO:0030036)	531	20	5.93	+	3.37	3.50E-06	2.55E-04
protein deglycosylation (GO:0006517)	32	6	.36	+	16.79	3.49E-06	2.56E-04
regulation of macroautophagy (GO:0016241)	161	11	1.80	+	6.12	3.48E-06	2.56E-04
protein folding (GO:0006457)	233	13	2.60	+	5.00	3.78E-06	2.74E-04
positive regulation of DNA-binding transcription factor activity (GO:0051091)	273	14	3.05	+	4.59	4.05E-06	2.92E-04
wound healing (GO:0042060)	444	18	4.96	+	3.63	4.16E-06	2.97E-04
antigen processing and presentation of exogenous peptide antigen via MHC class I, TAP-dependent (GO:0002479)	76	8	.85	+	9.43	4.15E-06	2.98E-04
positive regulation of cell communication (GO:0010647)	1755	42	19.60	+	2.14	4.32E-06	3.08E-04
positive regulation of signaling (GO:0023056)	1761	42	19.67	+	2.14	4.45E-06	3.15E-04
positive regulation of transferase activity (GO:0051347)	693	23	7.74	+	2.97	4.89E-06	3.45E-04
response to interleukin-1 (GO:0070555)	203	12	2.27	+	5.29	5.14E-06	3.61E-04
negative regulation of cellular process (GO:0048523)	4902	86	54.74	+	1.57	5.40E-06	3.78E-04
regulation of innate immune response (GO:0045088)	322	15	3.60	+	4.17	5.57E-06	3.88E-04
intracellular signal transduction (GO:0035556)	1677	40	18.73	+	2.14	5.63E-06	3.90E-04
epithelium development (GO:0060429)	1113	31	12.43	+	2.49	5.69E-06	3.93E-04
antigen processing and presentation of exogenous peptide antigen via MHC class I (GO:0042590)	81	8	.90	+	8.84	6.42E-06	4.41E-04
positive regulation of phosphorylation (GO:0042327)	921	27	10.29	+	2.63	6.60E-06	4.52E-04
modulation by symbiont of host defense response (GO:0052031)	8	4	.09	+	44.77	6.69E-06	4.56E-04
positive regulation of cellular component movement (GO:0051272)	558	20	6.23	+	3.21	7.11E-06	4.82E-04
cellular response to stress (GO:0033554)	1741	41	19.44	+	2.11	7.16E-06	4.84E-04
cytoskeleton organization (GO:0007010)	1212	32	13.54	+	2.36	7.85E-06	5.28E-04
cellular response to interleukin-1 (GO:0071347)	177	11	1.98	+	5.56	8.17E-06	5.47E-04
nucleobase-containing small molecule metabolic process (GO:0055086)	515	19	5.75	+	3.30	8.21E-06	5.48E-04
regulation of phosphorylation (GO:0042325)	1391	35	15.53	+	2.25	8.49E-06	5.61E-04
cortical actin cytoskeleton organization (GO:0030866)	38	6	.42	+	14.14	8.45E-06	5.61E-04
endoplasmic reticulum mannose trimming (GO:1904380)	21	5	.23	+	21.32	8.56E-06	5.62E-04
regulation of protein phosphorylation (GO:0001932)	1218	32	13.60	+	2.35	8.55E-06	5.63E-04
negative regulation of macromolecule metabolic process (GO:0010605)	2880	58	32.16	+	1.80	8.86E-06	5.79E-04
positive regulation of cell migration (GO:0030335)	520	19	5.81	+	3.27	9.36E-06	6.09E-04
positive regulation of signal transduction (GO:0009967)	1584	38	17.69	+	2.15	9.54E-06	6.18E-04
positive regulation of phosphate metabolic process (GO:0045937)	998	28	11.15	+	2.51	9.73E-06	6.25E-04
positive regulation of phosphorus metabolic process (GO:0010562)	998	28	11.15	+	2.51	9.73E-06	6.28E-04
regulation of cell-substrate adhesion (GO:0010810)	218	12	2.43	+	4.93	1.02E-05	6.52E-04
proteasomal ubiquitin-independent protein catabolic process (GO:0010499)	22	5	.25	+	20.35	1.04E-05	6.64E-04
regulation of cytoskeleton organization (GO:0051493)	526	19	5.87	+	3.23	1.09E-05	6.91E-04
response to growth factor (GO:0070848)	526	19	5.87	+	3.23	1.09E-05	6.94E-04
organophosphate metabolic process (GO:0019637)	894	26	9.98	+	2.60	1.13E-05	7.12E-04
anatomical structure morphogenesis (GO:0009653)	2158	47	24.10	+	1.95	1.14E-05	7.12E-04
regulation of protein localization (GO:0032880)	894	26	9.98	+	2.60	1.13E-05	7.14E-04
phosphorus metabolic process (GO:0006793)	1835	42	20.49	+	2.05	1.22E-05	7.56E-04
response to external stimulus (GO:0009605)	2525	52	28.20	+	1.84	1.22E-05	7.58E-04
amyloid fibril formation (GO:1990000)	64	7	.71	+	9.79	1.33E-05	8.24E-04
positive regulation of cellular component biogenesis (GO:0044089)	534	19	5.96	+	3.19	1.34E-05	8.24E-04
regulation of membrane permeability (GO:0090559)	91	8	1.02	+	7.87	1.42E-05	8.64E-04
anatomical structure development (GO:0048856)	5330	90	59.52	+	1.51	1.41E-05	8.64E-04
response to peptide (GO:1901652)	488	18	5.45	+	3.30	1.43E-05	8.72E-04
ribonucleoprotein complex assembly (GO:0022618)	189	11	2.11	+	5.21	1.46E-05	8.83E-04
cell communication (GO:0007154)	5656	94	63.16	+	1.49	1.46E-05	8.86E-04
regulation of anatomical structure morphogenesis (GO:0022603)	967	27	10.80	+	2.50	1.54E-05	9.28E-04
regulation of cell morphogenesis (GO:0022604)	310	14	3.46	+	4.04	1.60E-05	9.59E-04
regulation of response to stress (GO:0080134)	1562	37	17.44	+	2.12	1.61E-05	9.60E-04
regulation of apoptotic signaling pathway (GO:2001233)	354	15	3.95	+	3.79	1.64E-05	9.72E-04
cellular response to hypoxia (GO:0071456)	193	11	2.16	+	5.10	1.76E-05	1.04E-03
response to host (GO:0075136)	11	4	.12	+	32.56	1.80E-05	1.04E-03
positive regulation of cell motility (GO:2000147)	545	19	6.09	+	3.12	1.76E-05	1.04E-03
response to defenses of other organism (GO:0052173)	11	4	.12	+	32.56	1.80E-05	1.05E-03
cellular response to growth factor stimulus (GO:0071363)	497	18	5.55	+	3.24	1.81E-05	1.05E-03
MAPK cascade (GO:0000165)	402	16	4.49	+	3.56	1.79E-05	1.05E-03
response to host defenses (GO:0052200)	11	4	.12	+	32.56	1.80E-05	1.05E-03
positive regulation of extracellular matrix organization (GO:1903055)	25	5	.28	+	17.91	1.79E-05	1.05E-03
cell death (GO:0008219)	1086	29	12.13	+	2.39	1.94E-05	1.12E-03
response to transforming growth factor beta (GO:0071559)	160	10	1.79	+	5.60	2.02E-05	1.15E-03
positive regulation of secretion (GO:0051047)	317	14	3.54	+	3.95	2.03E-05	1.15E-03
ribonucleoprotein complex subunit organization (GO:0071826)	196	11	2.19	+	5.03	2.02E-05	1.15E-03
response to peptide hormone (GO:0043434)	406	16	4.53	+	3.53	2.01E-05	1.15E-03
regulation of MAPK cascade (GO:0043408)	707	22	7.90	+	2.79	2.08E-05	1.18E-03
establishment or maintenance of cell polarity (GO:0007163)	197	11	2.20	+	5.00	2.11E-05	1.19E-03
I-kappaB kinase/NF-kappaB signaling (GO:0007249)	70	7	.78	+	8.95	2.28E-05	1.28E-03
regulation of protein transport (GO:0051223)	556	19	6.21	+	3.06	2.30E-05	1.28E-03
positive regulation of supramolecular fiber organization (GO:1902905)	199	11	2.22	+	4.95	2.31E-05	1.28E-03
regulation of cell cycle (GO:0051726)	1164	30	13.00	+	2.31	2.35E-05	1.31E-03
positive regulation of response to stimulus (GO:0048584)	2312	48	25.82	+	1.86	2.38E-05	1.31E-03
regulation of cellular metabolic process (GO:0031323)	6138	99	68.55	+	1.44	2.42E-05	1.33E-03
regulation of protein localization to membrane (GO:1905475)	201	11	2.24	+	4.90	2.52E-05	1.38E-03
positive regulation of intracellular signal transduction (GO:1902533)	1040	28	11.61	+	2.41	2.53E-05	1.38E-03
positive regulation of locomotion (GO:0040017)	560	19	6.25	+	3.04	2.53E-05	1.38E-03
signaling (GO:0023052)	5565	92	62.15	+	1.48	2.61E-05	1.42E-03
cellular response to decreased oxygen levels (GO:0036294)	202	11	2.26	+	4.88	2.63E-05	1.42E-03
epithelial cell development (GO:0002064)	202	11	2.26	+	4.88	2.63E-05	1.42E-03
regulation of cellular component biogenesis (GO:0044087)	974	27	10.88	+	2.48	2.87E-05	1.55E-03
regulation of cell differentiation (GO:0045595)	1586	37	17.71	+	2.09	2.99E-05	1.60E-03
positive regulation of macromolecule metabolic process (GO:0010604)	3522	65	39.33	+	1.65	3.07E-05	1.63E-03
regulation of actin filament bundle assembly (GO:0032231)	102	8	1.14	+	7.02	3.05E-05	1.63E-03
regulation of cell migration (GO:0030334)	892	25	9.96	+	2.51	3.07E-05	1.63E-03
transforming growth factor beta receptor signaling pathway (GO:0007179)	103	8	1.15	+	6.95	3.26E-05	1.72E-03
regulation of cell adhesion (GO:0030155)	731	22	8.16	+	2.69	3.40E-05	1.79E-03
signal transduction (GO:0007165)	5227	87	58.37	+	1.49	3.58E-05	1.88E-03
regulation of endopeptidase activity (GO:0052548)	429	16	4.79	+	3.34	3.81E-05	1.99E-03
regulation of supramolecular fiber organization (GO:1902903)	382	15	4.27	+	3.52	3.81E-05	1.99E-03
TRIF-dependent toll-like receptor signaling pathway (GO:0035666)	30	5	.34	+	14.92	3.90E-05	2.03E-03
extracellular matrix organization (GO:0030198)	383	15	4.28	+	3.51	3.92E-05	2.03E-03
viral entry into host cell (GO:0046718)	106	8	1.18	+	6.76	3.95E-05	2.04E-03
regulation of G2/M transition of mitotic cell cycle (GO:0010389)	212	11	2.37	+	4.65	4.00E-05	2.06E-03
extracellular structure organization (GO:0043062)	384	15	4.29	+	3.50	4.04E-05	2.07E-03
epithelial cell differentiation (GO:0030855)	686	21	7.66	+	2.74	4.07E-05	2.08E-03
regulation of establishment of protein localization (GO:0070201)	581	19	6.49	+	2.93	4.09E-05	2.09E-03
response to organonitrogen compound (GO:0010243)	1014	27	11.32	+	2.38	4.16E-05	2.12E-03
positive regulation of nitrogen compound metabolic process (GO:0051173)	3123	59	34.88	+	1.69	4.19E-05	2.13E-03
protein localization to organelle (GO:0033365)	742	22	8.29	+	2.65	4.22E-05	2.13E-03
external encapsulating structure organization (GO:0045229)	386	15	4.31	+	3.48	4.27E-05	2.15E-03
regulation of mitochondrial membrane permeability (GO:0046902)	78	7	.87	+	8.04	4.35E-05	2.18E-03
positive regulation of mitophagy (GO:1901526)	4	3	.04	+	67.16	4.50E-05	2.24E-03
MyD88-dependent toll-like receptor signaling pathway (GO:0002755)	31	5	.35	+	14.44	4.49E-05	2.24E-03
xylulose metabolic process (GO:0005997)	4	3	.04	+	67.16	4.50E-05	2.25E-03
positive regulation of cytoskeleton organization (GO:0051495)	216	11	2.41	+	4.56	4.70E-05	2.33E-03
regulation of mitotic cell cycle (GO:0007346)	588	19	6.57	+	2.89	4.78E-05	2.35E-03
response to oxidative stress (GO:0006979)	390	15	4.36	+	3.44	4.78E-05	2.36E-03
organonitrogen compound catabolic process (GO:1901565)	1091	28	12.18	+	2.30	4.90E-05	2.41E-03
positive regulation of developmental process (GO:0051094)	1271	31	14.19	+	2.18	5.04E-05	2.47E-03
regulation of phosphorus metabolic process (GO:0051174)	1578	36	17.62	+	2.04	5.21E-05	2.53E-03
response to hypoxia (GO:0001666)	347	14	3.88	+	3.61	5.24E-05	2.53E-03
regulation of phosphate metabolic process (GO:0019220)	1578	36	17.62	+	2.04	5.21E-05	2.54E-03
regulation of cellular component movement (GO:0051270)	1032	27	11.53	+	2.34	5.21E-05	2.54E-03
cellular response to oxygen levels (GO:0071453)	220	11	2.46	+	4.48	5.51E-05	2.65E-03
response to wounding (GO:0009611)	543	18	6.06	+	2.97	5.54E-05	2.66E-03
mitochondrial membrane organization (GO:0007006)	146	9	1.63	+	5.52	5.82E-05	2.79E-03
MyD88-independent toll-like receptor signaling pathway (GO:0002756)	33	5	.37	+	13.57	5.87E-05	2.79E-03
positive regulation of microtubule polymerization (GO:0031116)	33	5	.37	+	13.57	5.87E-05	2.80E-03
regulation of cell cycle G2/M phase transition (GO:1902749)	222	11	2.48	+	4.44	5.95E-05	2.83E-03
regulation of extracellular matrix disassembly (GO:0010715)	16	4	.18	+	22.39	6.11E-05	2.89E-03
entry into host (GO:0044409)	114	8	1.27	+	6.28	6.41E-05	3.02E-03
programmed cell death (GO:0012501)	1050	27	11.73	+	2.30	6.63E-05	3.12E-03
cellular response to endogenous stimulus (GO:0071495)	1152	29	12.87	+	2.25	6.74E-05	3.16E-03
regulation of epithelial cell migration (GO:0010632)	229	11	2.56	+	4.30	7.76E-05	3.63E-03
response to biotic stimulus (GO:0009607)	1547	35	17.28	+	2.03	7.80E-05	3.64E-03
response to decreased oxygen levels (GO:0036293)	361	14	4.03	+	3.47	7.86E-05	3.64E-03
regulation of peptidase activity (GO:0052547)	457	16	5.10	+	3.14	7.84E-05	3.64E-03
negative regulation of catalytic activity (GO:0043086)	776	22	8.67	+	2.54	7.99E-05	3.69E-03
regulation of organelle assembly (GO:1902115)	190	10	2.12	+	4.71	8.02E-05	3.70E-03
carboxylic acid metabolic process (GO:0019752)	833	23	9.30	+	2.47	8.06E-05	3.70E-03
cellular response to transforming growth factor beta stimulus (GO:0071560)	153	9	1.71	+	5.27	8.18E-05	3.75E-03
transmembrane receptor protein serine/threonine kinase signaling pathway (GO:0007178)	191	10	2.13	+	4.69	8.36E-05	3.82E-03
system development (GO:0048731)	4330	74	48.36	+	1.53	8.77E-05	3.99E-03
hyaluronan catabolic process (GO:0030214)	18	4	.20	+	19.90	9.07E-05	4.11E-03
regulation of receptor localization to synapse (GO:1902683)	18	4	.20	+	19.90	9.07E-05	4.12E-03
positive regulation of response to external stimulus (GO:0032103)	514	17	5.74	+	2.96	9.18E-05	4.15E-03
positive regulation of microtubule polymerization or depolymerization (GO:0031112)	37	5	.41	+	12.10	9.59E-05	4.31E-03
negative regulation of protein metabolic process (GO:0051248)	1112	28	12.42	+	2.25	9.58E-05	4.31E-03
regulation of cell motility (GO:2000145)	954	25	10.65	+	2.35	1.02E-04	4.59E-03
regulation of cellular process (GO:0050794)	11351	156	126.77	+	1.23	1.04E-04	4.63E-03
positive regulation of macroautophagy (GO:0016239)	62	6	.69	+	8.67	1.05E-04	4.68E-03
viral translation (GO:0019081)	19	4	.21	+	18.85	1.09E-04	4.83E-03
regulation of mitochondrion organization (GO:0010821)	160	9	1.79	+	5.04	1.13E-04	5.01E-03
activation of protein kinase activity (GO:0032147)	328	13	3.66	+	3.55	1.15E-04	5.08E-03
nucleotide-sugar metabolic process (GO:0009225)	39	5	.44	+	11.48	1.20E-04	5.30E-03
regulation of proteolysis (GO:0030162)	743	21	8.30	+	2.53	1.22E-04	5.34E-03
cell migration (GO:0016477)	968	25	10.81	+	2.31	1.22E-04	5.35E-03
small molecule biosynthetic process (GO:0044283)	530	17	5.92	+	2.87	1.31E-04	5.66E-03
positive regulation of immune response (GO:0050778)	747	21	8.34	+	2.52	1.31E-04	5.67E-03
positive regulation of cell-substrate adhesion (GO:0010811)	127	8	1.42	+	5.64	1.30E-04	5.68E-03
endomembrane system organization (GO:0010256)	530	17	5.92	+	2.87	1.31E-04	5.68E-03
regulation of protein localization to cell periphery (GO:1904375)	127	8	1.42	+	5.64	1.30E-04	5.69E-03
regulation of cellular response to stress (GO:0080135)	692	20	7.73	+	2.59	1.33E-04	5.72E-03
positive regulation of secretion by cell (GO:1903532)	288	12	3.22	+	3.73	1.35E-04	5.79E-03
regulation of protein import (GO:1904589)	66	6	.74	+	8.14	1.45E-04	6.16E-03
alpha-amino acid biosynthetic process (GO:1901607)	66	6	.74	+	8.14	1.45E-04	6.18E-03
platelet degranulation (GO:0002576)	129	8	1.44	+	5.55	1.44E-04	6.18E-03
regulation of cellular localization (GO:0060341)	841	23	9.39	+	2.45	1.48E-04	6.29E-03
regulation of response to biotic stimulus (GO:0002831)	434	15	4.85	+	3.09	1.50E-04	6.37E-03
error-prone translesion synthesis (GO:0042276)	21	4	.23	+	17.06	1.53E-04	6.46E-03
positive regulation of organelle assembly (GO:1902117)	67	6	.75	+	8.02	1.56E-04	6.58E-03
regulation of multicellular organismal process (GO:0051239)	2673	51	29.85	+	1.71	1.58E-04	6.64E-03
phosphate-containing compound metabolic process (GO:0006796)	1808	38	20.19	+	1.88	1.62E-04	6.78E-03
response to oxygen levels (GO:0070482)	388	14	4.33	+	3.23	1.63E-04	6.81E-03
nucleotide-excision repair, DNA duplex unwinding (GO:0000717)	22	4	.25	+	16.28	1.79E-04	7.45E-03
error-free translesion synthesis (GO:0070987)	22	4	.25	+	16.28	1.79E-04	7.47E-03
regulation of locomotion (GO:0040012)	997	25	11.13	+	2.25	1.80E-04	7.48E-03
oxoacid metabolic process (GO:0043436)	866	23	9.67	+	2.38	1.82E-04	7.55E-03
regulation of exit from mitosis (GO:0007096)	43	5	.48	+	10.41	1.83E-04	7.55E-03
regulation of body fluid levels (GO:0050878)	494	16	5.52	+	2.90	1.86E-04	7.66E-03
regulation of protein ubiquitination (GO:0031396)	213	10	2.38	+	4.20	1.96E-04	8.04E-03
carbohydrate derivative biosynthetic process (GO:1901137)	604	18	6.75	+	2.67	2.01E-04	8.25E-03
cell morphogenesis (GO:0000902)	715	20	7.98	+	2.50	2.02E-04	8.25E-03
positive regulation of extracellular matrix disassembly (GO:0090091)	8	3	.09	+	33.58	2.06E-04	8.31E-03
positive regulation of growth (GO:0045927)	257	11	2.87	+	3.83	2.05E-04	8.32E-03
regulation of transforming growth factor beta activation (GO:1901388)	8	3	.09	+	33.58	2.06E-04	8.33E-03
regulation of actin filament-based process (GO:0032970)	397	14	4.43	+	3.16	2.05E-04	8.33E-03
nucleotide-excision repair, DNA damage recognition (GO:0000715)	23	4	.26	+	15.57	2.08E-04	8.38E-03
nucleotide-excision repair, DNA gap filling (GO:0006297)	23	4	.26	+	15.57	2.08E-04	8.40E-03
vascular endothelial growth factor receptor signaling pathway (GO:0048010)	71	6	.79	+	7.57	2.10E-04	8.41E-03
response to inorganic substance (GO:0010035)	553	17	6.18	+	2.75	2.13E-04	8.53E-03
cellular response to nitrogen compound (GO:1901699)	664	19	7.42	+	2.56	2.21E-04	8.84E-03
organelle localization (GO:0051640)	609	18	6.80	+	2.65	2.22E-04	8.84E-03
negative regulation of hydrolase activity (GO:0051346)	401	14	4.48	+	3.13	2.26E-04	8.97E-03
positive regulation of cellular protein localization (GO:1903829)	306	12	3.42	+	3.51	2.31E-04	9.12E-03
regulation of protein stability (GO:0031647)	306	12	3.42	+	3.51	2.31E-04	9.14E-03
response to hormone (GO:0009725)	819	22	9.15	+	2.41	2.41E-04	9.52E-03
regulation of gene expression (GO:0010468)	4922	80	54.97	+	1.46	2.43E-04	9.55E-03
negative regulation of molecular function (GO:0044092)	1137	27	12.70	+	2.13	2.45E-04	9.58E-03
regulation of extracellular matrix organization (GO:1903053)	46	5	.51	+	9.73	2.44E-04	9.58E-03
platelet activation (GO:0030168)	140	8	1.56	+	5.12	2.45E-04	9.60E-03
positive regulation of response to biotic stimulus (GO:0002833)	264	11	2.95	+	3.73	2.56E-04	9.95E-03
adult locomotory behavior (GO:0008344)	74	6	.83	+	7.26	2.59E-04	1.00E-02
glutamine family amino acid metabolic process (GO:0009064)	74	6	.83	+	7.26	2.59E-04	1.00E-02
organic acid metabolic process (GO:0006082)	897	23	10.02	+	2.30	2.60E-04	1.01E-02
regulation of actin cytoskeleton organization (GO:0032956)	358	13	4.00	+	3.25	2.62E-04	1.01E-02
cellular response to oxygen-containing compound (GO:1901701)	1075	26	12.01	+	2.17	2.69E-04	1.03E-02
response to organic cyclic compound (GO:0014070)	900	23	10.05	+	2.29	2.70E-04	1.04E-02
regulation of neurotransmitter receptor localization to postsynaptic specialization membrane (GO:0098696)	9	3	.10	+	29.85	2.72E-04	1.04E-02
regulation of mitophagy (GO:1901524)	9	3	.10	+	29.85	2.72E-04	1.04E-02
wound healing, spreading of cells (GO:0044319)	25	4	.28	+	14.33	2.77E-04	1.05E-02
epiboly involved in wound healing (GO:0090505)	25	4	.28	+	14.33	2.77E-04	1.06E-02
vesicle organization (GO:0016050)	313	12	3.50	+	3.43	2.81E-04	1.07E-02
proteasomal protein catabolic process (GO:0010498)	361	13	4.03	+	3.22	2.84E-04	1.07E-02
positive regulation of innate immune response (GO:0045089)	224	10	2.50	+	4.00	2.88E-04	1.09E-02
regulation of immune response (GO:0050776)	1183	28	13.21	+	2.12	2.90E-04	1.09E-02
movement of cell or subcellular component (GO:0006928)	1596	34	17.82	+	1.91	2.96E-04	1.11E-02
antigen processing and presentation (GO:0019882)	225	10	2.51	+	3.98	2.98E-04	1.12E-02
actin filament organization (GO:0007015)	270	11	3.02	+	3.65	3.07E-04	1.15E-02
positive regulation of intracellular protein transport (GO:0090316)	185	9	2.07	+	4.36	3.18E-04	1.18E-02
cell-cell junction organization (GO:0045216)	185	9	2.07	+	4.36	3.18E-04	1.18E-02
global genome nucleotide-excision repair (GO:0070911)	26	4	.29	+	13.78	3.17E-04	1.18E-02
negative regulation of mitochondrion organization (GO:0010823)	49	5	.55	+	9.14	3.20E-04	1.18E-02
regulation of nervous system process (GO:0031644)	146	8	1.63	+	4.91	3.21E-04	1.18E-02
epiboly (GO:0090504)	26	4	.29	+	13.78	3.17E-04	1.18E-02
morphogenesis of an epithelial sheet (GO:0002011)	49	5	.55	+	9.14	3.20E-04	1.18E-02
positive regulation of intracellular transport (GO:0032388)	228	10	2.55	+	3.93	3.30E-04	1.21E-02
positive regulation of extracellular matrix assembly (GO:1901203)	10	3	.11	+	26.86	3.50E-04	1.28E-02
regulation of secretion by cell (GO:1903530)	581	17	6.49	+	2.62	3.71E-04	1.36E-02
positive regulation of epithelial cell migration (GO:0010634)	150	8	1.68	+	4.78	3.81E-04	1.39E-02
regulation of reactive oxygen species metabolic process (GO:2000377)	150	8	1.68	+	4.78	3.81E-04	1.39E-02
cell motility (GO:0048870)	1109	26	12.39	+	2.10	3.85E-04	1.39E-02
localization of cell (GO:0051674)	1109	26	12.39	+	2.10	3.85E-04	1.40E-02
carbohydrate metabolic process (GO:0005975)	476	15	5.32	+	2.82	3.90E-04	1.40E-02
negative regulation of cellular protein metabolic process (GO:0032269)	1040	25	11.61	+	2.15	3.92E-04	1.40E-02
protein polyubiquitination (GO:0000209)	325	12	3.63	+	3.31	3.90E-04	1.40E-02
regulation of secretion (GO:0051046)	639	18	7.14	+	2.52	3.89E-04	1.40E-02
response to tumor necrosis factor (GO:0034612)	278	11	3.10	+	3.54	3.90E-04	1.40E-02
positive regulation of canonical Wnt signaling pathway (GO:0090263)	151	8	1.69	+	4.74	3.98E-04	1.42E-02
negative regulation of cell killing (GO:0031342)	28	4	.31	+	12.79	4.09E-04	1.45E-02
aggrephagy (GO:0035973)	28	4	.31	+	12.79	4.09E-04	1.46E-02
ribonucleoside triphosphate biosynthetic process (GO:0009201)	52	5	.58	+	8.61	4.13E-04	1.46E-02
endosomal transport (GO:0016197)	235	10	2.62	+	3.81	4.14E-04	1.47E-02
antigen processing and presentation of peptide antigen (GO:0048002)	193	9	2.16	+	4.18	4.27E-04	1.51E-02
ribosome biogenesis (GO:0042254)	329	12	3.67	+	3.27	4.34E-04	1.53E-02
positive regulation of autophagy of mitochondrion (GO:1903599)	11	3	.12	+	24.42	4.42E-04	1.53E-02
exit from host (GO:0035890)	11	3	.12	+	24.42	4.42E-04	1.54E-02
regulation of cell killing (GO:0031341)	116	7	1.30	+	5.40	4.39E-04	1.54E-02
exit from host cell (GO:0035891)	11	3	.12	+	24.42	4.42E-04	1.54E-02
stimulatory C-type lectin receptor signaling pathway (GO:0002223)	116	7	1.30	+	5.40	4.39E-04	1.54E-02
Rap protein signal transduction (GO:0032486)	11	3	.12	+	24.42	4.42E-04	1.54E-02
viral release from host cell (GO:0019076)	11	3	.12	+	24.42	4.42E-04	1.55E-02
monosaccharide biosynthetic process (GO:0046364)	53	5	.59	+	8.45	4.48E-04	1.55E-02
nucleotide-binding oligomerization domain containing signaling pathway (GO:0070423)	29	4	.32	+	12.35	4.61E-04	1.56E-02
nucleotide-excision repair, preincision complex assembly (GO:0006294)	29	4	.32	+	12.35	4.61E-04	1.56E-02
regulation of intrinsic apoptotic signaling pathway by p53 class mediator (GO:1902253)	29	4	.32	+	12.35	4.61E-04	1.57E-02
regulation of autophagy (GO:0010506)	331	12	3.70	+	3.25	4.57E-04	1.57E-02
response to lectin (GO:1990840)	117	7	1.31	+	5.36	4.61E-04	1.57E-02
regulation of cell projection organization (GO:0031344)	648	18	7.24	+	2.49	4.56E-04	1.57E-02
modulation of chemical synaptic transmission (GO:0050804)	431	14	4.81	+	2.91	4.56E-04	1.57E-02
DNA-dependent DNA replication (GO:0006261)	195	9	2.18	+	4.13	4.59E-04	1.57E-02
regulation of trans-synaptic signaling (GO:0099177)	432	14	4.82	+	2.90	4.66E-04	1.57E-02
cellular response to lectin (GO:1990858)	117	7	1.31	+	5.36	4.61E-04	1.57E-02
negative regulation of transforming growth factor beta receptor signaling pathway (GO:0030512)	83	6	.93	+	6.47	4.60E-04	1.58E-02
regulation of cell shape (GO:0008360)	155	8	1.73	+	4.62	4.70E-04	1.58E-02
regulation of nitrogen compound metabolic process (GO:0051171)	5740	89	64.10	+	1.39	4.86E-04	1.63E-02
protein stabilization (GO:0050821)	198	9	2.21	+	4.07	5.10E-04	1.71E-02
multivesicular body assembly (GO:0036258)	30	4	.34	+	11.94	5.18E-04	1.72E-02
nucleotide-binding domain, leucine rich repeat containing receptor signaling pathway (GO:0035872)	30	4	.34	+	11.94	5.18E-04	1.73E-02
regulation of microtubule-based process (GO:0032886)	242	10	2.70	+	3.70	5.16E-04	1.73E-02
cytoplasmic translational initiation (GO:0002183)	30	4	.34	+	11.94	5.18E-04	1.73E-02
innate immune response activating cell surface receptor signaling pathway (GO:0002220)	120	7	1.34	+	5.22	5.32E-04	1.76E-02
positive regulation of cell adhesion (GO:0045785)	438	14	4.89	+	2.86	5.31E-04	1.76E-02
proteasome-mediated ubiquitin-dependent protein catabolic process (GO:0043161)	338	12	3.77	+	3.18	5.47E-04	1.81E-02
response to toxic substance (GO:0009636)	244	10	2.72	+	3.67	5.49E-04	1.81E-02
cellular response to acidic pH (GO:0071468)	12	3	.13	+	22.39	5.48E-04	1.81E-02
cell development (GO:0048468)	1646	34	18.38	+	1.85	5.58E-04	1.83E-02
innate immune response-activating signal transduction (GO:0002758)	121	7	1.35	+	5.18	5.58E-04	1.83E-02
modulation of process of other organism involved in symbiotic interaction (GO:0051817)	121	7	1.35	+	5.18	5.58E-04	1.83E-02
regulation of protein modification by small protein conjugation or removal (GO:1903320)	245	10	2.74	+	3.65	5.66E-04	1.85E-02
regulation of microtubule polymerization (GO:0031113)	56	5	.63	+	7.99	5.66E-04	1.85E-02
regulation of growth (GO:0040008)	661	18	7.38	+	2.44	5.72E-04	1.86E-02
multivesicular body organization (GO:0036257)	31	4	.35	+	11.55	5.80E-04	1.88E-02
regulation of intrinsic apoptotic signaling pathway (GO:2001242)	161	8	1.80	+	4.45	5.96E-04	1.93E-02
organophosphate biosynthetic process (GO:0090407)	552	16	6.16	+	2.60	6.08E-04	1.97E-02
blood coagulation (GO:0007596)	295	11	3.29	+	3.34	6.28E-04	2.03E-02
myeloid leukocyte migration (GO:0097529)	124	7	1.38	+	5.05	6.41E-04	2.06E-02
regulation of cell-matrix adhesion (GO:0001952)	124	7	1.38	+	5.05	6.41E-04	2.06E-02
gene expression (GO:0010467)	2117	41	23.64	+	1.73	6.46E-04	2.07E-02
regulation of substrate adhesion-dependent cell spreading (GO:1900024)	58	5	.65	+	7.72	6.57E-04	2.09E-02
modulation by symbiont of host process (GO:0044003)	58	5	.65	+	7.72	6.57E-04	2.10E-02
positive regulation of cell differentiation (GO:0045597)	840	21	9.38	+	2.24	6.56E-04	2.10E-02
coagulation (GO:0050817)	297	11	3.32	+	3.32	6.62E-04	2.11E-02
regulation of transforming growth factor beta receptor signaling pathway (GO:0017015)	125	7	1.40	+	5.01	6.70E-04	2.13E-02
hemostasis (GO:0007599)	298	11	3.33	+	3.31	6.80E-04	2.15E-02
regulation of canonical Wnt signaling pathway (GO:0060828)	298	11	3.33	+	3.31	6.80E-04	2.15E-02
establishment of organelle localization (GO:0051656)	398	13	4.44	+	2.92	6.89E-04	2.17E-02
regulation of immune system process (GO:0002682)	1717	35	19.18	+	1.83	6.94E-04	2.17E-02
cell morphogenesis involved in differentiation (GO:0000904)	559	16	6.24	+	2.56	6.93E-04	2.17E-02
regulation of exocytosis (GO:0017157)	207	9	2.31	+	3.89	6.92E-04	2.17E-02
regulation of stress fiber assembly (GO:0051492)	90	6	1.01	+	5.97	6.89E-04	2.17E-02
animal organ development (GO:0048513)	3220	56	35.96	+	1.56	6.89E-04	2.17E-02
hyaluronan metabolic process (GO:0030212)	33	4	.37	+	10.85	7.19E-04	2.24E-02
xylulose biosynthetic process (GO:0005999)	2	2	.02	+	89.54	7.18E-04	2.24E-02
positive regulation of cell growth (GO:0030307)	166	8	1.85	+	4.32	7.22E-04	2.24E-02
locomotion (GO:0040011)	1345	29	15.02	+	1.93	7.29E-04	2.26E-02
negative regulation of intracellular signal transduction (GO:1902532)	507	15	5.66	+	2.65	7.34E-04	2.26E-02
tumor necrosis factor-mediated signaling pathway (GO:0033209)	127	7	1.42	+	4.94	7.33E-04	2.27E-02
regulation of cellular response to transforming growth factor beta stimulus (GO:1903844)	128	7	1.43	+	4.90	7.66E-04	2.36E-02
regulation of protein tyrosine kinase activity (GO:0061097)	92	6	1.03	+	5.84	7.68E-04	2.36E-02
protein-DNA complex assembly (GO:0065004)	256	10	2.86	+	3.50	7.84E-04	2.41E-02
enzyme linked receptor protein signaling pathway (GO:0007167)	723	19	8.07	+	2.35	8.40E-04	2.57E-02
negative regulation of cellular component organization (GO:0051129)	724	19	8.09	+	2.35	8.48E-04	2.59E-02
nucleobase-containing compound biosynthetic process (GO:0034654)	975	23	10.89	+	2.11	8.66E-04	2.64E-02
ribose phosphate biosynthetic process (GO:0046390)	171	8	1.91	+	4.19	8.68E-04	2.64E-02
positive regulation of protein localization to membrane (GO:1905477)	131	7	1.46	+	4.78	8.72E-04	2.65E-02
selective autophagy (GO:0061912)	62	5	.69	+	7.22	8.71E-04	2.65E-02
cellular component disassembly (GO:0022411)	409	13	4.57	+	2.85	8.78E-04	2.66E-02
positive regulation of gene expression (GO:0010628)	1169	26	13.06	+	1.99	8.91E-04	2.69E-02
blood vessel morphogenesis (GO:0048514)	410	13	4.58	+	2.84	8.98E-04	2.71E-02
process utilizing autophagic mechanism (GO:0061919)	309	11	3.45	+	3.19	9.05E-04	2.72E-02
regulation of plasma membrane bounded cell projection organization (GO:0120035)	631	17	7.05	+	2.41	9.10E-04	2.72E-02
autophagy (GO:0006914)	309	11	3.45	+	3.19	9.05E-04	2.73E-02
positive regulation of hydrolase activity (GO:0051345)	574	16	6.41	+	2.50	9.09E-04	2.73E-02
regulation of peptidyl-tyrosine phosphorylation (GO:0050730)	262	10	2.93	+	3.42	9.29E-04	2.76E-02
rRNA processing (GO:0006364)	262	10	2.93	+	3.42	9.29E-04	2.77E-02
small GTPase mediated signal transduction (GO:0007264)	262	10	2.93	+	3.42	9.29E-04	2.78E-02
adult behavior (GO:0030534)	133	7	1.49	+	4.71	9.49E-04	2.80E-02
regulation of cell morphogenesis involved in differentiation (GO:0010769)	96	6	1.07	+	5.60	9.48E-04	2.80E-02
post-translational protein modification (GO:0043687)	361	12	4.03	+	2.98	9.52E-04	2.81E-02
regulation of primary metabolic process (GO:0080090)	5925	90	66.17	+	1.36	9.45E-04	2.81E-02
cytoskeleton-dependent cytokinesis (GO:0061640)	96	6	1.07	+	5.60	9.48E-04	2.81E-02
positive regulation of exosomal secretion (GO:1903543)	15	3	.17	+	17.91	9.60E-04	2.82E-02
regulation of extracellular matrix assembly (GO:1901201)	15	3	.17	+	17.91	9.60E-04	2.83E-02
protein depolymerization (GO:0051261)	36	4	.40	+	9.95	9.70E-04	2.84E-02
positive regulation of defense response (GO:0031349)	362	12	4.04	+	2.97	9.74E-04	2.85E-02
Wnt signaling pathway, planar cell polarity pathway (GO:0060071)	97	6	1.08	+	5.54	9.97E-04	2.90E-02
chaperone-mediated protein folding (GO:0061077)	64	5	.71	+	7.00	9.95E-04	2.90E-02
nucleoside triphosphate biosynthetic process (GO:0009142)	64	5	.71	+	7.00	9.95E-04	2.91E-02
apoptotic process (GO:0006915)	913	22	10.20	+	2.16	1.01E-03	2.92E-02
cytokinesis (GO:0000910)	98	6	1.09	+	5.48	1.05E-03	3.04E-02
regulation of actomyosin structure organization (GO:0110020)	98	6	1.09	+	5.48	1.05E-03	3.04E-02
regulation of cell-substrate junction assembly (GO:0090109)	65	5	.73	+	6.89	1.06E-03	3.06E-02
nucleotide-excision repair, DNA incision, 5'-to lesion (GO:0006296)	37	4	.41	+	9.68	1.07E-03	3.07E-02
regulation of focal adhesion assembly (GO:0051893)	65	5	.73	+	6.89	1.06E-03	3.07E-02
antigen processing and presentation of exogenous peptide antigen (GO:0002478)	178	8	1.99	+	4.02	1.11E-03	3.20E-02
regulation of cellular amino acid metabolic process (GO:0006521)	66	5	.74	+	6.78	1.13E-03	3.23E-02
angiogenesis (GO:0001525)	318	11	3.55	+	3.10	1.13E-03	3.24E-02
pentose metabolic process (GO:0019321)	16	3	.18	+	16.79	1.13E-03	3.24E-02
tolerance induction (GO:0002507)	16	3	.18	+	16.79	1.13E-03	3.24E-02
gliogenesis (GO:0042063)	223	9	2.49	+	3.61	1.14E-03	3.26E-02
membrane docking (GO:0022406)	179	8	2.00	+	4.00	1.15E-03	3.27E-02
DNA damage response, detection of DNA damage (GO:0042769)	38	4	.42	+	9.43	1.17E-03	3.31E-02
late endosomal microautophagy (GO:0061738)	3	2	.03	+	59.70	1.19E-03	3.35E-02
regulation of embryonic cell shape (GO:0016476)	3	2	.03	+	59.70	1.19E-03	3.35E-02
UDP-glucuronate biosynthetic process (GO:0006065)	3	2	.03	+	59.70	1.19E-03	3.36E-02
assembly of large subunit precursor of preribosome (GO:1902626)	3	2	.03	+	59.70	1.19E-03	3.37E-02
cellular amino acid biosynthetic process (GO:0008652)	67	5	.75	+	6.68	1.21E-03	3.39E-02
rRNA metabolic process (GO:0016072)	272	10	3.04	+	3.29	1.22E-03	3.42E-02
positive regulation of protein serine/threonine kinase activity (GO:0071902)	321	11	3.58	+	3.07	1.22E-03	3.42E-02
nucleotide metabolic process (GO:0009117)	425	13	4.75	+	2.74	1.23E-03	3.44E-02
cell-cell signaling (GO:0007267)	1131	25	12.63	+	1.98	1.24E-03	3.47E-02
nucleic acid metabolic process (GO:0090304)	2217	41	24.76	+	1.66	1.29E-03	3.53E-02
'de novo' posttranslational protein folding (GO:0051084)	39	4	.44	+	9.18	1.28E-03	3.54E-02
organic acid biosynthetic process (GO:0016053)	274	10	3.06	+	3.27	1.29E-03	3.54E-02
extracellular matrix disassembly (GO:0022617)	68	5	.76	+	6.58	1.28E-03	3.54E-02
membrane protein proteolysis (GO:0033619)	39	4	.44	+	9.18	1.28E-03	3.55E-02
ribonucleoside triphosphate metabolic process (GO:0009199)	68	5	.76	+	6.58	1.28E-03	3.55E-02
nucleotide-excision repair, DNA incision (GO:0033683)	39	4	.44	+	9.18	1.28E-03	3.55E-02
female pregnancy (GO:0007565)	182	8	2.03	+	3.94	1.27E-03	3.55E-02
pyruvate metabolic process (GO:0006090)	68	5	.76	+	6.58	1.28E-03	3.55E-02
regulation of exosomal secretion (GO:1903541)	17	3	.19	+	15.80	1.32E-03	3.60E-02
antigen processing and presentation of endogenous peptide antigen via MHC class I (GO:0019885)	17	3	.19	+	15.80	1.32E-03	3.61E-02
regulation of intrinsic apoptotic signaling pathway in response to DNA damage by p53 class mediator (GO:1902165)	17	3	.19	+	15.80	1.32E-03	3.61E-02
regulation of animal organ morphogenesis (GO:2000027)	183	8	2.04	+	3.91	1.32E-03	3.62E-02
toll-like receptor signaling pathway (GO:0002224)	103	6	1.15	+	5.22	1.34E-03	3.64E-02
regulation of Wnt signaling pathway (GO:0030111)	377	12	4.21	+	2.85	1.36E-03	3.70E-02
regulation of actin filament organization (GO:0110053)	277	10	3.09	+	3.23	1.39E-03	3.77E-02
negative regulation of apoptotic signaling pathway (GO:2001234)	230	9	2.57	+	3.50	1.41E-03	3.81E-02
multicellular organism development (GO:0007275)	4941	77	55.18	+	1.40	1.41E-03	3.81E-02
response to metal ion (GO:0010038)	379	12	4.23	+	2.84	1.42E-03	3.84E-02
positive regulation of immune system process (GO:0002684)	1069	24	11.94	+	2.01	1.44E-03	3.89E-02
negative regulation of innate immune response (GO:0045824)	70	5	.78	+	6.40	1.45E-03	3.90E-02
positive regulation of Wnt signaling pathway (GO:0030177)	186	8	2.08	+	3.85	1.45E-03	3.90E-02
regulation of cell-substrate junction organization (GO:0150116)	70	5	.78	+	6.40	1.45E-03	3.90E-02
antigen processing and presentation of exogenous antigen (GO:0019884)	186	8	2.08	+	3.85	1.45E-03	3.90E-02
positive regulation of MAP kinase activity (GO:0043406)	232	9	2.59	+	3.47	1.49E-03	3.98E-02
cytoplasmic pattern recognition receptor signaling pathway (GO:0002753)	41	4	.46	+	8.74	1.51E-03	4.04E-02
negative regulation of natural killer cell mediated cytotoxicity (GO:0045953)	18	3	.20	+	14.92	1.53E-03	4.04E-02
regulation of transforming growth factor beta production (GO:0071634)	41	4	.46	+	8.74	1.51E-03	4.04E-02
nucleoside phosphate metabolic process (GO:0006753)	436	13	4.87	+	2.67	1.53E-03	4.05E-02
pyrimidine nucleoside monophosphate metabolic process (GO:0009129)	18	3	.20	+	14.92	1.53E-03	4.05E-02
protein localization to cell periphery (GO:1990778)	233	9	2.60	+	3.46	1.53E-03	4.05E-02
mRNA transcription (GO:0009299)	18	3	.20	+	14.92	1.53E-03	4.06E-02
regulation of mitotic spindle assembly (GO:1901673)	18	3	.20	+	14.92	1.53E-03	4.06E-02
cell differentiation (GO:0030154)	3575	59	39.92	+	1.48	1.59E-03	4.19E-02
regulation of protein serine/threonine kinase activity (GO:0071900)	493	14	5.51	+	2.54	1.59E-03	4.19E-02
regulation of response to external stimulus (GO:0032101)	1199	26	13.39	+	1.94	1.59E-03	4.20E-02
mitochondrial transport (GO:0006839)	235	9	2.62	+	3.43	1.62E-03	4.24E-02
cellular amino acid metabolic process (GO:0006520)	283	10	3.16	+	3.16	1.62E-03	4.25E-02
regulation of microtubule cytoskeleton organization (GO:0070507)	147	7	1.64	+	4.26	1.65E-03	4.28E-02
regulation of amyloid precursor protein catabolic process (GO:1902991)	42	4	.47	+	8.53	1.64E-03	4.28E-02
translesion synthesis (GO:0019985)	42	4	.47	+	8.53	1.64E-03	4.29E-02
positive regulation of substrate adhesion-dependent cell spreading (GO:1900026)	42	4	.47	+	8.53	1.64E-03	4.30E-02
cellular detoxification (GO:1990748)	108	6	1.21	+	4.97	1.68E-03	4.37E-02
morphogenesis of an epithelium (GO:0002009)	441	13	4.92	+	2.64	1.69E-03	4.38E-02
negative regulation of cell motility (GO:2000146)	285	10	3.18	+	3.14	1.70E-03	4.41E-02
positive regulation of reactive oxygen species metabolic process (GO:2000379)	73	5	.82	+	6.13	1.73E-03	4.46E-02
UDP-glucuronate metabolic process (GO:0046398)	4	2	.04	+	44.77	1.77E-03	4.46E-02
modulation of process of other organism (GO:0035821)	149	7	1.66	+	4.21	1.77E-03	4.46E-02
actin filament fragmentation (GO:0030043)	4	2	.04	+	44.77	1.77E-03	4.47E-02
response to electrical stimulus (GO:0051602)	43	4	.48	+	8.33	1.78E-03	4.47E-02
establishment of Sertoli cell barrier (GO:0097368)	4	2	.04	+	44.77	1.77E-03	4.47E-02
'de novo' protein folding (GO:0006458)	43	4	.48	+	8.33	1.78E-03	4.48E-02
adenine transport (GO:0015853)	4	2	.04	+	44.77	1.77E-03	4.48E-02
'de novo' UMP biosynthetic process (GO:0044205)	4	2	.04	+	44.77	1.77E-03	4.49E-02
negative regulation of natural killer cell mediated immunity (GO:0002716)	19	3	.21	+	14.14	1.75E-03	4.49E-02
Golgi reassembly (GO:0090168)	4	2	.04	+	44.77	1.77E-03	4.50E-02
maintenance of cell polarity (GO:0030011)	19	3	.21	+	14.14	1.75E-03	4.50E-02
cellular response to oxidative stress (GO:0034599)	238	9	2.66	+	3.39	1.76E-03	4.50E-02
UDP-glucose metabolic process (GO:0006011)	4	2	.04	+	44.77	1.77E-03	4.50E-02
protein refolding (GO:0042026)	19	3	.21	+	14.14	1.75E-03	4.51E-02
Fc receptor signaling pathway (GO:0038093)	238	9	2.66	+	3.39	1.76E-03	4.51E-02
pentose biosynthetic process (GO:0019322)	4	2	.04	+	44.77	1.77E-03	4.51E-02
negative regulation of calcium-mediated signaling (GO:0050849)	19	3	.21	+	14.14	1.75E-03	4.51E-02
antigen processing and presentation of endogenous peptide antigen (GO:0002483)	19	3	.21	+	14.14	1.75E-03	4.52E-02
regulation of hematopoietic stem cell differentiation (GO:1902036)	74	5	.83	+	6.05	1.83E-03	4.57E-02
activation of innate immune response (GO:0002218)	150	7	1.68	+	4.18	1.84E-03	4.59E-02
positive regulation of peptidyl-serine phosphorylation (GO:0033138)	110	6	1.23	+	4.88	1.84E-03	4.60E-02
cellular modified amino acid metabolic process (GO:0006575)	194	8	2.17	+	3.69	1.88E-03	4.68E-02
negative regulation of immune effector process (GO:0002698)	111	6	1.24	+	4.84	1.92E-03	4.76E-02
response to pH (GO:0009268)	44	4	.49	+	8.14	1.93E-03	4.77E-02
epithelial to mesenchymal transition (GO:0001837)	75	5	.84	+	5.97	1.93E-03	4.77E-02
lysosomal transport (GO:0007041)	111	6	1.24	+	4.84	1.92E-03	4.77E-02
platelet aggregation (GO:0070527)	44	4	.49	+	8.14	1.93E-03	4.78E-02
glial cell development (GO:0021782)	111	6	1.24	+	4.84	1.92E-03	4.78E-02
response to lipid (GO:0033993)	831	20	9.28	+	2.16	1.97E-03	4.85E-02
multicellular organismal process (GO:0032501)	6926	100	77.35	+	1.29	2.00E-03	4.92E-02
membrane protein ectodomain proteolysis (GO:0006509)	20	3	.22	+	13.43	2.00E-03	4.92E-02
ribose phosphate metabolic process (GO:0019693)	343	11	3.83	+	2.87	2.02E-03	4.96E-02
cellular response to external stimulus (GO:0071496)	344	11	3.84	+	2.86	2.07E-03	5.06E-02
negative regulation of cellular component movement (GO:0051271)	293	10	3.27	+	3.06	2.07E-03	5.07E-02
cellular modified amino acid biosynthetic process (GO:0042398)	45	4	.50	+	7.96	2.08E-03	5.08E-02
regulation of centrosome duplication (GO:0010824)	45	4	.50	+	7.96	2.08E-03	5.08E-02
cornification (GO:0070268)	113	6	1.26	+	4.75	2.09E-03	5.09E-02
protein localization to plasma membrane (GO:0072659)	198	8	2.21	+	3.62	2.12E-03	5.15E-02
alpha-amino acid metabolic process (GO:1901605)	198	8	2.21	+	3.62	2.12E-03	5.16E-02
macroautophagy (GO:0016236)	199	8	2.22	+	3.60	2.18E-03	5.30E-02
cellular response to organic cyclic compound (GO:0071407)	511	14	5.71	+	2.45	2.20E-03	5.31E-02
vacuolar transport (GO:0007034)	155	7	1.73	+	4.04	2.20E-03	5.32E-02
protein-DNA complex subunit organization (GO:0071824)	296	10	3.31	+	3.03	2.22E-03	5.37E-02
positive regulation of protein import (GO:1904591)	46	4	.51	+	7.79	2.24E-03	5.38E-02
purine ribonucleoside triphosphate biosynthetic process (GO:0009206)	46	4	.51	+	7.79	2.24E-03	5.39E-02
regulation of mitochondrial outer membrane permeabilization involved in apoptotic signaling pathway (GO:1901028)	46	4	.51	+	7.79	2.24E-03	5.39E-02
regulation of defense response (GO:0031347)	852	20	9.51	+	2.10	2.25E-03	5.40E-02
cellular response to epidermal growth factor stimulus (GO:0071364)	46	4	.51	+	7.79	2.24E-03	5.40E-02
endosome organization (GO:0007032)	78	5	.87	+	5.74	2.27E-03	5.41E-02
positive regulation of superoxide anion generation (GO:0032930)	21	3	.23	+	12.79	2.27E-03	5.41E-02
regulation of establishment of planar polarity (GO:0090175)	115	6	1.28	+	4.67	2.28E-03	5.42E-02
regulation of protein localization to synapse (GO:1902473)	21	3	.23	+	12.79	2.27E-03	5.42E-02
heterocycle biosynthetic process (GO:0018130)	1049	23	11.71	+	1.96	2.29E-03	5.45E-02
cellular developmental process (GO:0048869)	3634	59	40.58	+	1.45	2.32E-03	5.51E-02
transport along microtubule (GO:0010970)	157	7	1.75	+	3.99	2.35E-03	5.56E-02
Wnt signaling pathway (GO:0016055)	350	11	3.91	+	2.81	2.35E-03	5.56E-02
cell-cell signaling by wnt (GO:0198738)	350	11	3.91	+	2.81	2.35E-03	5.57E-02
cellular response to toxic substance (GO:0097237)	116	6	1.30	+	4.63	2.37E-03	5.58E-02
regulation of cytokine production (GO:0001817)	748	18	8.35	+	2.15	2.38E-03	5.58E-02
regulation of stem cell differentiation (GO:2000736)	116	6	1.30	+	4.63	2.37E-03	5.59E-02
negative regulation of endopeptidase activity (GO:0010951)	249	9	2.78	+	3.24	2.37E-03	5.59E-02
positive regulation of cell morphogenesis involved in differentiation (GO:0010770)	79	5	.88	+	5.67	2.39E-03	5.60E-02
regulation of cell junction assembly (GO:1901888)	202	8	2.26	+	3.55	2.39E-03	5.60E-02
regulation of cellular response to heat (GO:1900034)	79	5	.88	+	5.67	2.39E-03	5.60E-02
purine nucleoside triphosphate biosynthetic process (GO:0009145)	47	4	.52	+	7.62	2.41E-03	5.63E-02
cell chemotaxis (GO:0060326)	203	8	2.27	+	3.53	2.46E-03	5.65E-02
regulation of basement membrane assembly involved in embryonic body morphogenesis (GO:1904259)	5	2	.06	+	35.82	2.46E-03	5.66E-02
cellular response to tumor necrosis factor (GO:0071356)	250	9	2.79	+	3.22	2.43E-03	5.67E-02
positive regulation of basement membrane assembly involved in embryonic body morphogenesis (GO:1904261)	5	2	.06	+	35.82	2.46E-03	5.67E-02
DNA biosynthetic process (GO:0071897)	117	6	1.31	+	4.59	2.47E-03	5.67E-02
monocarboxylic acid metabolic process (GO:0032787)	517	14	5.77	+	2.42	2.44E-03	5.67E-02
cellular heat acclimation (GO:0070370)	5	2	.06	+	35.82	2.46E-03	5.67E-02
positive regulation of nucleotide-binding oligomerization domain containing 2 signaling pathway (GO:0070434)	5	2	.06	+	35.82	2.46E-03	5.68E-02
proteolysis (GO:0006508)	1306	27	14.59	+	1.85	2.48E-03	5.69E-02
ubiquitin-independent protein catabolic process via the multivesicular body sorting pathway (GO:0090611)	5	2	.06	+	35.82	2.46E-03	5.69E-02
regulation of basement membrane organization (GO:0110011)	5	2	.06	+	35.82	2.46E-03	5.70E-02
positive regulation of protein monoubiquitination (GO:1902527)	5	2	.06	+	35.82	2.46E-03	5.71E-02
heat acclimation (GO:0010286)	5	2	.06	+	35.82	2.46E-03	5.72E-02
aromatic compound biosynthetic process (GO:0019438)	1060	23	11.84	+	1.94	2.50E-03	5.72E-02
proteolysis involved in cellular protein catabolic process (GO:0051603)	609	16	6.80	+	2.35	2.52E-03	5.75E-02
positive regulation of catabolic process (GO:0009896)	519	14	5.80	+	2.42	2.52E-03	5.75E-02
cellular response to pH (GO:0071467)	22	3	.25	+	12.21	2.56E-03	5.82E-02
RNA metabolic process (GO:0016070)	1582	31	17.67	+	1.75	2.59E-03	5.90E-02
response to alcohol (GO:0097305)	253	9	2.83	+	3.19	2.62E-03	5.96E-02
NIK/NF-kappaB signaling (GO:0038061)	81	5	.90	+	5.53	2.65E-03	6.01E-02
ATP metabolic process (GO:0046034)	206	8	2.30	+	3.48	2.68E-03	6.07E-02
regulation of centrosome cycle (GO:0046605)	49	4	.55	+	7.31	2.78E-03	6.27E-02
pyrimidine nucleotide metabolic process (GO:0006220)	49	4	.55	+	7.31	2.78E-03	6.28E-02
positive regulation of MAPK cascade (GO:0043410)	525	14	5.86	+	2.39	2.79E-03	6.28E-02
regulation of intracellular protein transport (GO:0033157)	256	9	2.86	+	3.15	2.83E-03	6.38E-02
protein catabolic process (GO:0030163)	697	17	7.78	+	2.18	2.86E-03	6.41E-02
organelle assembly (GO:0070925)	796	19	8.89	+	2.14	2.85E-03	6.41E-02
pyrimidine ribonucleotide biosynthetic process (GO:0009220)	23	3	.26	+	11.68	2.87E-03	6.43E-02
ribonucleotide biosynthetic process (GO:0009260)	163	7	1.82	+	3.85	2.88E-03	6.44E-02
negative regulation of peptidase activity (GO:0010466)	257	9	2.87	+	3.14	2.90E-03	6.48E-02
negative regulation of nitrogen compound metabolic process (GO:0051172)	2453	43	27.39	+	1.57	2.90E-03	6.49E-02
regulation of translation (GO:0006417)	415	12	4.63	+	2.59	2.94E-03	6.55E-02
response to epidermal growth factor (GO:0070849)	50	4	.56	+	7.16	2.98E-03	6.62E-02
multi-multicellular organism process (GO:0044706)	210	8	2.35	+	3.41	3.00E-03	6.68E-02
establishment of cell polarity (GO:0030010)	122	6	1.36	+	4.40	3.01E-03	6.69E-02
regulation of MAP kinase activity (GO:0043405)	310	10	3.46	+	2.89	3.07E-03	6.80E-02
regulation of cellular amine metabolic process (GO:0033238)	84	5	.94	+	5.33	3.08E-03	6.80E-02
response to extracellular stimulus (GO:0009991)	531	14	5.93	+	2.36	3.08E-03	6.81E-02
regulation of intracellular transport (GO:0032386)	364	11	4.07	+	2.71	3.15E-03	6.94E-02
nucleotide-sugar biosynthetic process (GO:0009226)	24	3	.27	+	11.19	3.20E-03	7.03E-02
negative regulation of leukocyte mediated cytotoxicity (GO:0001911)	24	3	.27	+	11.19	3.20E-03	7.04E-02
response to lead ion (GO:0010288)	24	3	.27	+	11.19	3.20E-03	7.05E-02
protection from natural killer cell mediated cytotoxicity (GO:0042270)	6	2	.07	+	29.85	3.25E-03	7.08E-02
cell surface receptor signaling pathway involved in cell-cell signaling (GO:1905114)	420	12	4.69	+	2.56	3.23E-03	7.08E-02
pentose-phosphate shunt, non-oxidative branch (GO:0009052)	6	2	.07	+	29.85	3.25E-03	7.09E-02
positive regulation of nucleotide-binding oligomerization domain containing signaling pathway (GO:0070426)	6	2	.07	+	29.85	3.25E-03	7.10E-02
response to temperature stimulus (GO:0009266)	167	7	1.87	+	3.75	3.27E-03	7.10E-02
mitochondrial ADP transmembrane transport (GO:0140021)	6	2	.07	+	29.85	3.25E-03	7.11E-02
mitochondrial ATP transmembrane transport (GO:1990544)	6	2	.07	+	29.85	3.25E-03	7.12E-02
maintenance of centrosome location (GO:0051661)	6	2	.07	+	29.85	3.25E-03	7.13E-02
regulation of protein monoubiquitination (GO:1902525)	6	2	.07	+	29.85	3.25E-03	7.14E-02
detection of stimulus involved in sensory perception (GO:0050906)	557	0	6.22	-	< 0.01	3.29E-03	7.14E-02
epidermis development (GO:0008544)	422	12	4.71	+	2.55	3.35E-03	7.24E-02
regulation of cell growth (GO:0001558)	422	12	4.71	+	2.55	3.35E-03	7.25E-02
regulation of cellular amide metabolic process (GO:0034248)	479	13	5.35	+	2.43	3.38E-03	7.29E-02
positive regulation of autophagy (GO:0010508)	125	6	1.40	+	4.30	3.38E-03	7.30E-02
postreplication repair (GO:0006301)	52	4	.58	+	6.89	3.40E-03	7.32E-02
cellular protein catabolic process (GO:0044257)	644	16	7.19	+	2.22	3.42E-03	7.35E-02
homeostatic process (GO:0042592)	1680	32	18.76	+	1.71	3.42E-03	7.35E-02
cell-cell junction assembly (GO:0007043)	126	6	1.41	+	4.26	3.51E-03	7.52E-02
response to acidic pH (GO:0010447)	25	3	.28	+	10.75	3.55E-03	7.54E-02
regulation of spindle assembly (GO:0090169)	25	3	.28	+	10.75	3.55E-03	7.55E-02
regulation of cardiac muscle cell membrane repolarization (GO:0099623)	25	3	.28	+	10.75	3.55E-03	7.56E-02
carboxylic acid biosynthetic process (GO:0046394)	265	9	2.96	+	3.04	3.53E-03	7.56E-02
glutamine metabolic process (GO:0006541)	25	3	.28	+	10.75	3.55E-03	7.57E-02
negative regulation of locomotion (GO:0040013)	317	10	3.54	+	2.82	3.58E-03	7.58E-02
regulation of superoxide anion generation (GO:0032928)	25	3	.28	+	10.75	3.55E-03	7.58E-02
pyrimidine-containing compound metabolic process (GO:0072527)	87	5	.97	+	5.15	3.55E-03	7.58E-02
neutrophil migration (GO:1990266)	87	5	.97	+	5.15	3.55E-03	7.59E-02
regulation of endothelial cell migration (GO:0010594)	170	7	1.90	+	3.69	3.59E-03	7.60E-02
organelle localization by membrane tethering (GO:0140056)	170	7	1.90	+	3.69	3.59E-03	7.61E-02
DNA synthesis involved in DNA repair (GO:0000731)	53	4	.59	+	6.76	3.62E-03	7.64E-02
positive regulation of cell population proliferation (GO:0008284)	939	21	10.49	+	2.00	3.66E-03	7.72E-02
negative regulation of cellular metabolic process (GO:0031324)	2613	45	29.18	+	1.54	3.71E-03	7.80E-02
positive regulation of exocytosis (GO:0045921)	88	5	.98	+	5.09	3.72E-03	7.81E-02
regulation of microtubule polymerization or depolymerization (GO:0031110)	88	5	.98	+	5.09	3.72E-03	7.82E-02
response to other organism (GO:0051707)	1425	28	15.91	+	1.76	3.84E-03	8.05E-02
response to external biotic stimulus (GO:0043207)	1426	28	15.93	+	1.76	3.86E-03	8.06E-02
intracellular transport of virus (GO:0075733)	54	4	.60	+	6.63	3.86E-03	8.06E-02
endothelial cell development (GO:0001885)	54	4	.60	+	6.63	3.86E-03	8.08E-02
regulation of intracellular pH (GO:0051453)	89	5	.99	+	5.03	3.89E-03	8.12E-02
antigen processing and presentation of endogenous antigen (GO:0019883)	26	3	.29	+	10.33	3.93E-03	8.18E-02
pyrimidine ribonucleotide metabolic process (GO:0009218)	26	3	.29	+	10.33	3.93E-03	8.19E-02
glial cell differentiation (GO:0010001)	173	7	1.93	+	3.62	3.94E-03	8.19E-02
positive regulation of multicellular organismal process (GO:0051240)	1431	28	15.98	+	1.75	3.96E-03	8.22E-02
epidermal cell differentiation (GO:0009913)	322	10	3.60	+	2.78	3.98E-03	8.23E-02
negative regulation of cell migration (GO:0030336)	270	9	3.02	+	2.98	3.97E-03	8.23E-02
pattern recognition receptor signaling pathway (GO:0002221)	130	6	1.45	+	4.13	4.06E-03	8.39E-02
positive regulation of mitochondrion organization (GO:0010822)	90	5	1.01	+	4.97	4.07E-03	8.40E-02
regulation of anion transport (GO:0044070)	90	5	1.01	+	4.97	4.07E-03	8.41E-02
cellular response to heat (GO:0034605)	55	4	.61	+	6.51	4.10E-03	8.44E-02
positive regulation of tau-protein kinase activity (GO:1902949)	7	2	.08	+	25.58	4.15E-03	8.51E-02
'de novo' pyrimidine nucleobase biosynthetic process (GO:0006207)	7	2	.08	+	25.58	4.15E-03	8.52E-02
positive regulation of mRNA binding (GO:1902416)	7	2	.08	+	25.58	4.15E-03	8.53E-02
positive regulation of transforming growth factor beta1 production (GO:0032914)	7	2	.08	+	25.58	4.15E-03	8.54E-02
blood vessel development (GO:0001568)	492	13	5.49	+	2.37	4.21E-03	8.60E-02
leukocyte migration (GO:0050900)	379	11	4.23	+	2.60	4.22E-03	8.62E-02
nucleoside triphosphate metabolic process (GO:0009141)	91	5	1.02	+	4.92	4.26E-03	8.67E-02
regulation of hematopoietic progenitor cell differentiation (GO:1901532)	91	5	1.02	+	4.92	4.26E-03	8.68E-02
DNA replication (GO:0006260)	273	9	3.05	+	2.95	4.26E-03	8.69E-02
Ras protein signal transduction (GO:0007265)	176	7	1.97	+	3.56	4.31E-03	8.76E-02
regulation of necroptotic process (GO:0060544)	27	3	.30	+	9.95	4.33E-03	8.78E-02
protein hydroxylation (GO:0018126)	27	3	.30	+	9.95	4.33E-03	8.79E-02
substrate adhesion-dependent cell spreading (GO:0034446)	56	4	.63	+	6.40	4.36E-03	8.81E-02
interstrand cross-link repair (GO:0036297)	56	4	.63	+	6.40	4.36E-03	8.82E-02
proton transmembrane transport (GO:1902600)	133	6	1.49	+	4.04	4.52E-03	9.12E-02
cell junction assembly (GO:0034329)	276	9	3.08	+	2.92	4.56E-03	9.19E-02
ribonucleoside monophosphate metabolic process (GO:0009161)	57	4	.64	+	6.28	4.62E-03	9.31E-02
SCF-dependent proteasomal ubiquitin-dependent protein catabolic process (GO:0031146)	93	5	1.04	+	4.81	4.65E-03	9.34E-02
cellular oxidant detoxification (GO:0098869)	93	5	1.04	+	4.81	4.65E-03	9.35E-02
lipid droplet organization (GO:0034389)	28	3	.31	+	9.59	4.76E-03	9.52E-02
cellular response to organonitrogen compound (GO:0071417)	604	15	6.75	+	2.22	4.75E-03	9.53E-02
positive regulation of cardiac muscle hypertrophy (GO:0010613)	28	3	.31	+	9.59	4.76E-03	9.53E-02
protein deubiquitination (GO:0016579)	278	9	3.10	+	2.90	4.77E-03	9.53E-02
non-canonical Wnt signaling pathway (GO:0035567)	135	6	1.51	+	3.98	4.84E-03	9.63E-02
detoxification (GO:0098754)	135	6	1.51	+	3.98	4.84E-03	9.65E-02
positive regulation of synaptic transmission (GO:0050806)	135	6	1.51	+	3.98	4.84E-03	9.66E-02
response to nutrient levels (GO:0031667)	501	13	5.60	+	2.32	4.87E-03	9.68E-02
detection of chemical stimulus (GO:0009593)	522	0	5.83	-	< 0.01	4.90E-03	9.70E-02
ribonucleotide metabolic process (GO:0009259)	332	10	3.71	+	2.70	4.89E-03	9.71E-02
actin filament bundle assembly (GO:0051017)	58	4	.65	+	6.18	4.90E-03	9.71E-02
positive regulation of cell-matrix adhesion (GO:0001954)	58	4	.65	+	6.18	4.90E-03	9.72E-02
locomotory behavior (GO:0007626)	181	7	2.02	+	3.46	4.99E-03	9.85E-02
monosaccharide metabolic process (GO:0005996)	181	7	2.02	+	3.46	4.99E-03	9.86E-02
carbohydrate biosynthetic process (GO:0016051)	136	6	1.52	+	3.95	5.01E-03	9.87E-02
granulocyte migration (GO:0097530)	95	5	1.06	+	4.71	5.06E-03	9.97E-02
positive regulation of aspartic-type endopeptidase activity involved in amyloid precursor protein catabolic process (GO:1902961)	8	2	.09	+	22.39	5.16E-03	9.97E-02
glyceraldehyde-3-phosphate metabolic process (GO:0019682)	8	2	.09	+	22.39	5.16E-03	9.99E-02
regulation of complement-dependent cytotoxicity (GO:1903659)	8	2	.09	+	22.39	5.16E-03	1.00E-01
ADP transport (GO:0015866)	8	2	.09	+	22.39	5.16E-03	1.00E-01
positive regulation of RNA binding (GO:1905216)	8	2	.09	+	22.39	5.16E-03	1.00E-01
apoptotic signaling pathway (GO:0097190)	281	9	3.14	+	2.87	5.10E-03	1.00E-01
homotypic cell-cell adhesion (GO:0034109)	59	4	.66	+	6.07	5.19E-03	1.00E-01
sensory perception of chemical stimulus (GO:0007606)	543	0	6.06	-	< 0.01	5.20E-03	1.00E-01
regulation of nucleotide-binding oligomerization domain containing 2 signaling pathway (GO:0070432)	8	2	.09	+	22.39	5.16E-03	1.00E-01
cellular response to chemical stress (GO:0062197)	282	9	3.15	+	2.86	5.21E-03	1.00E-01
positive regulation of muscle hypertrophy (GO:0014742)	29	3	.32	+	9.26	5.21E-03	1.00E-01
positive regulation of microtubule nucleation (GO:0090063)	8	2	.09	+	22.39	5.16E-03	1.00E-01
establishment of Golgi localization (GO:0051683)	8	2	.09	+	22.39	5.16E-03	1.01E-01
glutamate catabolic process (GO:0006538)	8	2	.09	+	22.39	5.16E-03	1.01E-01
positive regulation by host of viral genome replication (GO:0044829)	8	2	.09	+	22.39	5.16E-03	1.01E-01
antigen processing and presentation of endogenous peptide antigen via MHC class I via ER pathway (GO:0002484)	8	2	.09	+	22.39	5.16E-03	1.01E-01
antigen processing and presentation of endogenous peptide antigen via MHC class I via ER pathway, TAP-independent (GO:0002486)	8	2	.09	+	22.39	5.16E-03	1.01E-01
purine nucleobase transport (GO:0006863)	8	2	.09	+	22.39	5.16E-03	1.01E-01
regulation of dephosphorylation (GO:0035303)	183	7	2.04	+	3.43	5.28E-03	1.01E-01
regulation of cellular pH (GO:0030641)	96	5	1.07	+	4.66	5.28E-03	1.01E-01
response to heat (GO:0009408)	96	5	1.07	+	4.66	5.28E-03	1.02E-01
response to starvation (GO:0042594)	232	8	2.59	+	3.09	5.35E-03	1.02E-01
positive regulation of protein secretion (GO:0050714)	138	6	1.54	+	3.89	5.36E-03	1.02E-01
actin polymerization or depolymerization (GO:0008154)	60	4	.67	+	5.97	5.49E-03	1.05E-01
positive regulation of cellular catabolic process (GO:0031331)	450	12	5.03	+	2.39	5.48E-03	1.05E-01
endothelium development (GO:0003158)	97	5	1.08	+	4.62	5.50E-03	1.05E-01
regulation of nitric oxide biosynthetic process (GO:0045428)	60	4	.67	+	5.97	5.49E-03	1.05E-01
response to cAMP (GO:0051591)	97	5	1.08	+	4.62	5.50E-03	1.05E-01
cellular response to peptide (GO:1901653)	339	10	3.79	+	2.64	5.62E-03	1.07E-01
microtubule-based process (GO:0007017)	806	18	9.00	+	2.00	5.67E-03	1.08E-01
regulation of programmed necrotic cell death (GO:0062098)	30	3	.34	+	8.95	5.68E-03	1.08E-01
tissue morphogenesis (GO:0048729)	545	14	6.09	+	2.30	5.70E-03	1.08E-01
glutamate metabolic process (GO:0006536)	30	3	.34	+	8.95	5.68E-03	1.08E-01
ubiquitin-dependent protein catabolic process (GO:0006511)	545	14	6.09	+	2.30	5.70E-03	1.08E-01
negative regulation of transmembrane receptor protein serine/threonine kinase signaling pathway (GO:0090101)	140	6	1.56	+	3.84	5.72E-03	1.08E-01
Golgi organization (GO:0007030)	140	6	1.56	+	3.84	5.72E-03	1.08E-01
transport of virus (GO:0046794)	61	4	.68	+	5.87	5.80E-03	1.09E-01
actin filament bundle organization (GO:0061572)	61	4	.68	+	5.87	5.80E-03	1.09E-01
purine ribonucleoside triphosphate metabolic process (GO:0009205)	61	4	.68	+	5.87	5.80E-03	1.09E-01
immune response-activating signal transduction (GO:0002757)	455	12	5.08	+	2.36	5.95E-03	1.11E-01
regulation of protein-containing complex assembly (GO:0043254)	455	12	5.08	+	2.36	5.95E-03	1.11E-01
immune response-activating cell surface receptor signaling pathway (GO:0002429)	455	12	5.08	+	2.36	5.95E-03	1.12E-01
regulation of lipase activity (GO:0060191)	99	5	1.11	+	4.52	5.97E-03	1.12E-01
regulation of protein catabolic process (GO:0042176)	398	11	4.44	+	2.47	5.99E-03	1.12E-01
modification-dependent protein catabolic process (GO:0019941)	552	14	6.16	+	2.27	6.00E-03	1.12E-01
regulation of synaptic plasticity (GO:0048167)	188	7	2.10	+	3.33	6.07E-03	1.13E-01
protein modification process (GO:0036211)	2985	49	33.34	+	1.47	6.13E-03	1.13E-01
regulation of nitric oxide metabolic process (GO:0080164)	62	4	.69	+	5.78	6.12E-03	1.13E-01
cellular protein modification process (GO:0006464)	2985	49	33.34	+	1.47	6.13E-03	1.13E-01
ribosome assembly (GO:0042255)	62	4	.69	+	5.78	6.12E-03	1.13E-01
regulation of protein import into nucleus (GO:0042306)	62	4	.69	+	5.78	6.12E-03	1.13E-01
response to fungus (GO:0009620)	62	4	.69	+	5.78	6.12E-03	1.14E-01
regulation of protein localization to nucleus (GO:1900180)	142	6	1.59	+	3.78	6.11E-03	1.14E-01
glycosaminoglycan catabolic process (GO:0006027)	62	4	.69	+	5.78	6.12E-03	1.14E-01
positive regulation of histone acetylation (GO:0035066)	31	3	.35	+	8.67	6.18E-03	1.14E-01
positive regulation of epidermis development (GO:0045684)	31	3	.35	+	8.67	6.18E-03	1.14E-01
regulation of protein localization to early endosome (GO:1902965)	9	2	.10	+	19.90	6.26E-03	1.14E-01
positive regulation of protein localization to early endosome (GO:1902966)	9	2	.10	+	19.90	6.26E-03	1.14E-01
pyrimidine nucleobase biosynthetic process (GO:0019856)	9	2	.10	+	19.90	6.26E-03	1.14E-01
nucleobase transport (GO:0015851)	9	2	.10	+	19.90	6.26E-03	1.14E-01
positive regulation of aspartic-type peptidase activity (GO:1905247)	9	2	.10	+	19.90	6.26E-03	1.14E-01
negative regulation of proteolysis (GO:0045861)	345	10	3.85	+	2.60	6.31E-03	1.14E-01
leukocyte chemotaxis (GO:0030595)	143	6	1.60	+	3.76	6.31E-03	1.15E-01
negative regulation of mitochondrial outer membrane permeabilization involved in apoptotic signaling pathway (GO:1901029)	9	2	.10	+	19.90	6.26E-03	1.15E-01
negative regulation of protein modification process (GO:0031400)	558	14	6.23	+	2.25	6.30E-03	1.15E-01
reelin-mediated signaling pathway (GO:0038026)	9	2	.10	+	19.90	6.26E-03	1.15E-01
regulation of mRNA binding (GO:1902415)	9	2	.10	+	19.90	6.26E-03	1.15E-01
antigen processing and presentation of exogenous peptide antigen via MHC class I, TAP-independent (GO:0002480)	9	2	.10	+	19.90	6.26E-03	1.15E-01
multi-organism transport (GO:0044766)	63	4	.70	+	5.69	6.45E-03	1.17E-01
multi-organism localization (GO:1902579)	63	4	.70	+	5.69	6.45E-03	1.17E-01
organic cyclic compound biosynthetic process (GO:1901362)	1196	24	13.36	+	1.80	6.52E-03	1.18E-01
response to topologically incorrect protein (GO:0035966)	191	7	2.13	+	3.28	6.58E-03	1.19E-01
modification-dependent macromolecule catabolic process (GO:0043632)	563	14	6.29	+	2.23	6.58E-03	1.19E-01
response to insulin (GO:0032868)	241	8	2.69	+	2.97	6.63E-03	1.20E-01
regulation of protein dephosphorylation (GO:0035304)	145	6	1.62	+	3.71	6.72E-03	1.20E-01
response to acetylcholine (GO:1905144)	32	3	.36	+	8.39	6.71E-03	1.20E-01
regulation of peptidyl-serine phosphorylation (GO:0033135)	145	6	1.62	+	3.71	6.72E-03	1.20E-01
cellular response to acetylcholine (GO:1905145)	32	3	.36	+	8.39	6.71E-03	1.20E-01
pyrimidine nucleotide biosynthetic process (GO:0006221)	32	3	.36	+	8.39	6.71E-03	1.20E-01
NADP metabolic process (GO:0006739)	32	3	.36	+	8.39	6.71E-03	1.21E-01
regulation of embryonic development (GO:0045995)	64	4	.71	+	5.60	6.80E-03	1.21E-01
microtubule-based transport (GO:0099111)	192	7	2.14	+	3.26	6.76E-03	1.21E-01
regulation of autophagy of mitochondrion (GO:1903146)	32	3	.36	+	8.39	6.71E-03	1.21E-01
cytoplasmic microtubule organization (GO:0031122)	64	4	.71	+	5.60	6.80E-03	1.21E-01
positive regulation of actin filament bundle assembly (GO:0032233)	64	4	.71	+	5.60	6.80E-03	1.21E-01
regulation of multicellular organism growth (GO:0040014)	64	4	.71	+	5.60	6.80E-03	1.21E-01
peptidyl-proline modification (GO:0018208)	64	4	.71	+	5.60	6.80E-03	1.21E-01
protein modification by small protein removal (GO:0070646)	295	9	3.29	+	2.73	6.88E-03	1.22E-01
protein complex oligomerization (GO:0051259)	244	8	2.72	+	2.94	7.11E-03	1.26E-01
cytoskeleton-dependent intracellular transport (GO:0030705)	194	7	2.17	+	3.23	7.13E-03	1.26E-01
regulation of superoxide metabolic process (GO:0090322)	33	3	.37	+	8.14	7.26E-03	1.28E-01
centrosome localization (GO:0051642)	33	3	.37	+	8.14	7.26E-03	1.28E-01
regulation of membrane repolarization (GO:0060306)	33	3	.37	+	8.14	7.26E-03	1.28E-01
detection of chemical stimulus involved in sensory perception (GO:0050907)	486	0	5.43	-	< 0.01	7.30E-03	1.29E-01
biological adhesion (GO:0022610)	959	20	10.71	+	1.87	7.31E-03	1.29E-01
negative regulation of protein phosphorylation (GO:0001933)	353	10	3.94	+	2.54	7.33E-03	1.29E-01
multi-organism process (GO:0051704)	1088	22	12.15	+	1.81	7.35E-03	1.29E-01
ESCRT complex disassembly (GO:1904896)	10	2	.11	+	17.91	7.45E-03	1.29E-01
nucleus organization (GO:0006997)	148	6	1.65	+	3.63	7.37E-03	1.29E-01
ESCRT III complex disassembly (GO:1904903)	10	2	.11	+	17.91	7.45E-03	1.29E-01
cellular response to insulin-like growth factor stimulus (GO:1990314)	10	2	.11	+	17.91	7.45E-03	1.30E-01
neuron projection maintenance (GO:1990535)	10	2	.11	+	17.91	7.45E-03	1.30E-01
UTP biosynthetic process (GO:0006228)	10	2	.11	+	17.91	7.45E-03	1.30E-01
regulation of interleukin-23 production (GO:0032667)	10	2	.11	+	17.91	7.45E-03	1.30E-01
peptidyl-proline hydroxylation to 4-hydroxy-L-proline (GO:0018401)	10	2	.11	+	17.91	7.45E-03	1.30E-01
modulation of age-related behavioral decline (GO:0090647)	10	2	.11	+	17.91	7.45E-03	1.30E-01
regulation of pattern recognition receptor signaling pathway (GO:0062207)	105	5	1.17	+	4.26	7.54E-03	1.30E-01
positive regulation of nucleocytoplasmic transport (GO:0046824)	66	4	.74	+	5.43	7.52E-03	1.30E-01
positive regulation of transcription of nucleolar large rRNA by RNA polymerase I (GO:1901838)	10	2	.11	+	17.91	7.45E-03	1.30E-01
regulation of pH (GO:0006885)	105	5	1.17	+	4.26	7.54E-03	1.31E-01
regulation of Fc receptor mediated stimulatory signaling pathway (GO:0060368)	10	2	.11	+	17.91	7.45E-03	1.31E-01
negative regulation of exocytosis (GO:0045920)	34	3	.38	+	7.90	7.84E-03	1.34E-01
microtubule organizing center localization (GO:0061842)	34	3	.38	+	7.90	7.84E-03	1.34E-01
chaperone cofactor-dependent protein refolding (GO:0051085)	34	3	.38	+	7.90	7.84E-03	1.35E-01
entrainment of circadian clock (GO:0009649)	34	3	.38	+	7.90	7.84E-03	1.35E-01
regulation of transcription by RNA polymerase I (GO:0006356)	34	3	.38	+	7.90	7.84E-03	1.35E-01
negative regulation of response to biotic stimulus (GO:0002832)	106	5	1.18	+	4.22	7.82E-03	1.35E-01
regulation of RNA splicing (GO:0043484)	150	6	1.68	+	3.58	7.83E-03	1.35E-01
purine nucleoside triphosphate metabolic process (GO:0009144)	67	4	.75	+	5.35	7.91E-03	1.35E-01
regulation of protein localization to plasma membrane (GO:1903076)	106	5	1.18	+	4.22	7.82E-03	1.35E-01
apical junction assembly (GO:0043297)	67	4	.75	+	5.35	7.91E-03	1.35E-01
carbohydrate derivative catabolic process (GO:1901136)	198	7	2.21	+	3.17	7.90E-03	1.35E-01
cell junction organization (GO:0034330)	502	13	5.61	+	2.32	8.00E-03	1.37E-01
positive regulation of cell cycle phase transition (GO:1901989)	107	5	1.19	+	4.18	8.12E-03	1.38E-01
mitotic cytokinesis (GO:0000281)	68	4	.76	+	5.27	8.30E-03	1.41E-01
cellular response to topologically incorrect protein (GO:0035967)	152	6	1.70	+	3.53	8.32E-03	1.41E-01
aminoglycan catabolic process (GO:0006026)	68	4	.76	+	5.27	8.30E-03	1.41E-01
establishment of endothelial barrier (GO:0061028)	35	3	.39	+	7.68	8.44E-03	1.42E-01
nucleobase metabolic process (GO:0009112)	35	3	.39	+	7.68	8.44E-03	1.42E-01
ribonucleoside monophosphate biosynthetic process (GO:0009156)	35	3	.39	+	7.68	8.44E-03	1.42E-01
positive regulation of vascular associated smooth muscle cell proliferation (GO:1904707)	35	3	.39	+	7.68	8.44E-03	1.43E-01
regulation of calcineurin-NFAT signaling cascade (GO:0070884)	35	3	.39	+	7.68	8.44E-03	1.43E-01
ATP biosynthetic process (GO:0006754)	35	3	.39	+	7.68	8.44E-03	1.43E-01
positive regulation of endothelial cell migration (GO:0010595)	108	5	1.21	+	4.15	8.42E-03	1.43E-01
regulation of mitotic spindle organization (GO:0060236)	35	3	.39	+	7.68	8.44E-03	1.43E-01
cellular homeostasis (GO:0019725)	895	19	10.00	+	1.90	8.43E-03	1.43E-01
mitotic nuclear division (GO:0140014)	201	7	2.24	+	3.12	8.52E-03	1.43E-01
regulation of aspartic-type endopeptidase activity involved in amyloid precursor protein catabolic process (GO:1902959)	11	2	.12	+	16.28	8.74E-03	1.44E-01
maintenance of apical/basal cell polarity (GO:0035090)	11	2	.12	+	16.28	8.74E-03	1.44E-01
regulation of protein complex stability (GO:0061635)	11	2	.12	+	16.28	8.74E-03	1.44E-01
membrane fusion (GO:0061025)	153	6	1.71	+	3.51	8.56E-03	1.44E-01
regulation of microtubule nucleation (GO:0010968)	11	2	.12	+	16.28	8.74E-03	1.44E-01
pyrimidine ribonucleoside monophosphate metabolic process (GO:0009173)	11	2	.12	+	16.28	8.74E-03	1.44E-01
pyrimidine ribonucleoside monophosphate biosynthetic process (GO:0009174)	11	2	.12	+	16.28	8.74E-03	1.44E-01
regulation of RNA binding (GO:1905214)	11	2	.12	+	16.28	8.74E-03	1.44E-01
organelle inheritance (GO:0048308)	11	2	.12	+	16.28	8.74E-03	1.45E-01
response to purine-containing compound (GO:0014074)	154	6	1.72	+	3.49	8.82E-03	1.45E-01
Golgi inheritance (GO:0048313)	11	2	.12	+	16.28	8.74E-03	1.45E-01
vasculature development (GO:0001944)	514	13	5.74	+	2.26	8.63E-03	1.45E-01
leukocyte aggregation (GO:0070486)	11	2	.12	+	16.28	8.74E-03	1.45E-01
negative regulation of inclusion body assembly (GO:0090084)	11	2	.12	+	16.28	8.74E-03	1.45E-01
UMP biosynthetic process (GO:0006222)	11	2	.12	+	16.28	8.74E-03	1.45E-01
maintenance of epithelial cell apical/basal polarity (GO:0045199)	11	2	.12	+	16.28	8.74E-03	1.45E-01
positive regulation of protein-containing complex assembly (GO:0031334)	254	8	2.84	+	2.82	8.88E-03	1.45E-01
positive regulation of autophagosome assembly (GO:2000786)	11	2	.12	+	16.28	8.74E-03	1.45E-01
UMP metabolic process (GO:0046049)	11	2	.12	+	16.28	8.74E-03	1.46E-01
axo-dendritic transport (GO:0008088)	69	4	.77	+	5.19	8.71E-03	1.46E-01
positive regulation of tumor necrosis factor-mediated signaling pathway (GO:1903265)	11	2	.12	+	16.28	8.74E-03	1.46E-01
mucopolysaccharide metabolic process (GO:1903510)	109	5	1.22	+	4.11	8.73E-03	1.46E-01
establishment of vesicle localization (GO:0051650)	202	7	2.26	+	3.10	8.74E-03	1.46E-01
regulation of calcium-mediated signaling (GO:0050848)	69	4	.77	+	5.19	8.71E-03	1.46E-01
negative regulation of G2/M transition of mitotic cell cycle (GO:0010972)	109	5	1.22	+	4.11	8.73E-03	1.46E-01
activation of MAPK activity (GO:0000187)	155	6	1.73	+	3.47	9.08E-03	1.48E-01
regulation of fibroblast migration (GO:0010762)	36	3	.40	+	7.46	9.07E-03	1.48E-01
regulation of calcineurin-mediated signaling (GO:0106056)	36	3	.40	+	7.46	9.07E-03	1.48E-01
astrocyte development (GO:0014002)	36	3	.40	+	7.46	9.07E-03	1.48E-01
positive regulation of peptidyl-lysine acetylation (GO:2000758)	36	3	.40	+	7.46	9.07E-03	1.48E-01
head morphogenesis (GO:0060323)	36	3	.40	+	7.46	9.07E-03	1.48E-01
regulation of epidermis development (GO:0045682)	70	4	.78	+	5.12	9.13E-03	1.48E-01
regulation of ion transport (GO:0043269)	703	16	7.85	+	2.04	9.15E-03	1.49E-01
learning or memory (GO:0007611)	256	8	2.86	+	2.80	9.27E-03	1.50E-01
positive regulation of cell cycle (GO:0045787)	310	9	3.46	+	2.60	9.27E-03	1.50E-01
regulation of nucleocytoplasmic transport (GO:0046822)	111	5	1.24	+	4.03	9.37E-03	1.52E-01
negative regulation of cell cycle G2/M phase transition (GO:1902750)	111	5	1.24	+	4.03	9.37E-03	1.52E-01
plasma membrane bounded cell projection organization (GO:0120036)	1175	23	13.12	+	1.75	9.59E-03	1.55E-01
positive regulation of mitotic cell cycle (GO:0045931)	112	5	1.25	+	4.00	9.70E-03	1.57E-01
positive regulation of RNA splicing (GO:0033120)	37	3	.41	+	7.26	9.72E-03	1.57E-01
regulation of intrinsic apoptotic signaling pathway in response to DNA damage (GO:1902229)	37	3	.41	+	7.26	9.72E-03	1.57E-01
regulation of dendritic spine maintenance (GO:1902950)	12	2	.13	+	14.92	1.01E-02	1.61E-01
actin filament depolymerization (GO:0030042)	12	2	.13	+	14.92	1.01E-02	1.62E-01
positive regulation of viral entry into host cell (GO:0046598)	12	2	.13	+	14.92	1.01E-02	1.62E-01
positive regulation of production of miRNAs involved in gene silencing by miRNA (GO:1903800)	12	2	.13	+	14.92	1.01E-02	1.62E-01
negative regulation of long-term synaptic potentiation (GO:1900272)	12	2	.13	+	14.92	1.01E-02	1.62E-01
sequestering of metal ion (GO:0051238)	12	2	.13	+	14.92	1.01E-02	1.62E-01
positive regulation by symbiont of entry into host (GO:0075294)	12	2	.13	+	14.92	1.01E-02	1.62E-01
maintenance of organelle location (GO:0051657)	12	2	.13	+	14.92	1.01E-02	1.63E-01
positive regulation of interleukin-13 production (GO:0032736)	12	2	.13	+	14.92	1.01E-02	1.63E-01
negative regulation of transport (GO:0051051)	430	11	4.80	+	2.29	1.02E-02	1.63E-01
regulation of transforming growth factor beta1 production (GO:0032908)	12	2	.13	+	14.92	1.01E-02	1.63E-01
UTP metabolic process (GO:0046051)	12	2	.13	+	14.92	1.01E-02	1.63E-01
glycoprotein metabolic process (GO:0009100)	372	10	4.15	+	2.41	1.03E-02	1.63E-01
glucose metabolic process (GO:0006006)	114	5	1.27	+	3.93	1.04E-02	1.65E-01
ribosomal small subunit biogenesis (GO:0042274)	73	4	.82	+	4.91	1.05E-02	1.66E-01
transcription-coupled nucleotide-excision repair (GO:0006283)	73	4	.82	+	4.91	1.05E-02	1.66E-01
regulation of synapse organization (GO:0050807)	210	7	2.35	+	2.98	1.06E-02	1.68E-01
cellular component morphogenesis (GO:0032989)	611	14	6.82	+	2.05	1.08E-02	1.71E-01
sensory perception (GO:0007600)	979	3	10.93	-	.27	1.10E-02	1.74E-01
response to lipopolysaccharide (GO:0032496)	319	9	3.56	+	2.53	1.10E-02	1.74E-01
positive regulation of proteolysis (GO:0045862)	376	10	4.20	+	2.38	1.10E-02	1.74E-01
regulation of spindle organization (GO:0090224)	39	3	.44	+	6.89	1.11E-02	1.75E-01
vesicle localization (GO:0051648)	212	7	2.37	+	2.96	1.11E-02	1.75E-01
sensory perception of smell (GO:0007608)	468	0	5.23	-	< 0.01	1.13E-02	1.77E-01
nucleoside monophosphate metabolic process (GO:0009123)	75	4	.84	+	4.78	1.14E-02	1.79E-01
tube development (GO:0035295)	856	18	9.56	+	1.88	1.16E-02	1.80E-01
regulation of tau-protein kinase activity (GO:1902947)	13	2	.15	+	13.78	1.16E-02	1.80E-01
exit from mitosis (GO:0010458)	13	2	.15	+	13.78	1.16E-02	1.80E-01
positive regulation of actin filament depolymerization (GO:0030836)	13	2	.15	+	13.78	1.16E-02	1.80E-01
regulation of aspartic-type peptidase activity (GO:1905245)	13	2	.15	+	13.78	1.16E-02	1.80E-01
positive regulation of vacuole organization (GO:0044090)	13	2	.15	+	13.78	1.16E-02	1.81E-01
regulation of nucleotide-binding oligomerization domain containing signaling pathway (GO:0070424)	13	2	.15	+	13.78	1.16E-02	1.81E-01
positive regulation of protein localization to endosome (GO:1905668)	13	2	.15	+	13.78	1.16E-02	1.81E-01
pentose-phosphate shunt (GO:0006098)	13	2	.15	+	13.78	1.16E-02	1.81E-01
regulation of microvillus organization (GO:0032530)	13	2	.15	+	13.78	1.16E-02	1.81E-01
Sertoli cell development (GO:0060009)	13	2	.15	+	13.78	1.16E-02	1.82E-01
negative regulation of transforming growth factor beta production (GO:0071635)	13	2	.15	+	13.78	1.16E-02	1.82E-01
response to yeast (GO:0001878)	13	2	.15	+	13.78	1.16E-02	1.82E-01
ER-associated misfolded protein catabolic process (GO:0071712)	13	2	.15	+	13.78	1.16E-02	1.82E-01
regulation of necrotic cell death (GO:0010939)	40	3	.45	+	6.72	1.19E-02	1.83E-01
cerebral cortex development (GO:0021987)	118	5	1.32	+	3.79	1.19E-02	1.83E-01
regulation of protein localization to cell surface (GO:2000008)	40	3	.45	+	6.72	1.19E-02	1.83E-01
regulation of sensory perception of pain (GO:0051930)	40	3	.45	+	6.72	1.19E-02	1.84E-01
regulation of tissue remodeling (GO:0034103)	76	4	.85	+	4.71	1.19E-02	1.84E-01
tube morphogenesis (GO:0035239)	654	15	7.30	+	2.05	1.22E-02	1.89E-01
cellular monovalent inorganic cation homeostasis (GO:0030004)	119	5	1.33	+	3.76	1.23E-02	1.89E-01
Notch signaling pathway (GO:0007219)	119	5	1.33	+	3.76	1.23E-02	1.89E-01
maintenance of location (GO:0051235)	166	6	1.85	+	3.24	1.23E-02	1.89E-01
keratinocyte differentiation (GO:0030216)	270	8	3.02	+	2.65	1.24E-02	1.90E-01
neutrophil chemotaxis (GO:0030593)	77	4	.86	+	4.65	1.24E-02	1.91E-01
regulation of lymphocyte mediated immunity (GO:0002706)	167	6	1.87	+	3.22	1.26E-02	1.93E-01
regulation of sensory perception (GO:0051931)	41	3	.46	+	6.55	1.26E-02	1.93E-01
behavior (GO:0007610)	557	13	6.22	+	2.09	1.27E-02	1.94E-01
positive regulation of cellular amide metabolic process (GO:0034250)	168	6	1.88	+	3.20	1.30E-02	1.98E-01
organelle transport along microtubule (GO:0072384)	78	4	.87	+	4.59	1.30E-02	1.98E-01
mitotic cell cycle (GO:0000278)	750	16	8.38	+	1.91	1.30E-02	1.98E-01
negative regulation of phosphate metabolic process (GO:0045936)	483	12	5.39	+	2.22	1.31E-02	1.99E-01
forebrain development (GO:0030900)	387	10	4.32	+	2.31	1.32E-02	1.99E-01
negative regulation of phosphorus metabolic process (GO:0010563)	484	12	5.41	+	2.22	1.32E-02	1.99E-01
positive regulation of fibroblast migration (GO:0010763)	14	2	.16	+	12.79	1.32E-02	1.99E-01
positive regulation of renal sodium excretion (GO:0035815)	14	2	.16	+	12.79	1.32E-02	2.00E-01
phosphorylation (GO:0016310)	877	18	9.79	+	1.84	1.32E-02	2.00E-01
regulation of protein localization to endosome (GO:1905666)	14	2	.16	+	12.79	1.32E-02	2.00E-01
circulatory system development (GO:0072359)	877	18	9.79	+	1.84	1.32E-02	2.00E-01
Golgi localization (GO:0051645)	14	2	.16	+	12.79	1.32E-02	2.00E-01
positive regulation by host of viral process (GO:0044794)	14	2	.16	+	12.79	1.32E-02	2.00E-01
positive regulation of developmental growth (GO:0048639)	169	6	1.89	+	3.18	1.33E-02	2.01E-01
pyrimidine-containing compound biosynthetic process (GO:0072528)	42	3	.47	+	6.40	1.34E-02	2.02E-01
neuron projection organization (GO:0106027)	42	3	.47	+	6.40	1.34E-02	2.02E-01
regulation of synapse structure or activity (GO:0050803)	221	7	2.47	+	2.84	1.36E-02	2.05E-01
anatomical structure formation involved in morphogenesis (GO:0048646)	883	18	9.86	+	1.83	1.38E-02	2.07E-01
positive regulation of protein ubiquitination (GO:0031398)	123	5	1.37	+	3.64	1.39E-02	2.09E-01
immune response-regulating cell surface receptor signaling pathway (GO:0002768)	492	12	5.49	+	2.18	1.40E-02	2.10E-01
microtubule cytoskeleton organization (GO:0000226)	567	13	6.33	+	2.05	1.41E-02	2.12E-01
regulation of natural killer cell mediated cytotoxicity (GO:0042269)	43	3	.48	+	6.25	1.42E-02	2.13E-01
cellular response to peptide hormone stimulus (GO:0071375)	277	8	3.09	+	2.59	1.42E-02	2.13E-01
positive regulation of protein import into nucleus (GO:0042307)	43	3	.48	+	6.25	1.42E-02	2.13E-01
body morphogenesis (GO:0010171)	43	3	.48	+	6.25	1.42E-02	2.13E-01
immune response-regulating signaling pathway (GO:0002764)	495	12	5.53	+	2.17	1.44E-02	2.14E-01
peptidyl-proline hydroxylation (GO:0019511)	15	2	.17	+	11.94	1.48E-02	2.17E-01
pyrimidine nucleoside monophosphate biosynthetic process (GO:0009130)	15	2	.17	+	11.94	1.48E-02	2.17E-01
neuron projection morphogenesis (GO:0048812)	499	12	5.57	+	2.15	1.49E-02	2.18E-01
response to molecule of bacterial origin (GO:0002237)	336	9	3.75	+	2.40	1.48E-02	2.18E-01
phosphate ion transmembrane transport (GO:0035435)	15	2	.17	+	11.94	1.48E-02	2.18E-01
cellular response to mechanical stimulus (GO:0071260)	81	4	.90	+	4.42	1.46E-02	2.18E-01
pyrimidine ribonucleoside triphosphate biosynthetic process (GO:0009209)	15	2	.17	+	11.94	1.48E-02	2.18E-01
regulation of translational initiation (GO:0006446)	81	4	.90	+	4.42	1.46E-02	2.18E-01
regulation of lipoprotein metabolic process (GO:0050746)	15	2	.17	+	11.94	1.48E-02	2.18E-01
negative regulation of calcineurin-mediated signaling (GO:0106057)	15	2	.17	+	11.94	1.48E-02	2.18E-01
cell division (GO:0051301)	498	12	5.56	+	2.16	1.47E-02	2.18E-01
negative regulation of calcineurin-NFAT signaling cascade (GO:0070885)	15	2	.17	+	11.94	1.48E-02	2.18E-01
head development (GO:0060322)	803	17	8.97	+	1.90	1.50E-02	2.18E-01
inflammatory response (GO:0006954)	498	12	5.56	+	2.16	1.47E-02	2.18E-01
lung development (GO:0030324)	173	6	1.93	+	3.11	1.47E-02	2.19E-01
negative regulation of intrinsic apoptotic signaling pathway in response to DNA damage by p53 class mediator (GO:1902166)	15	2	.17	+	11.94	1.48E-02	2.19E-01
negative regulation of phosphorylation (GO:0042326)	395	10	4.41	+	2.27	1.49E-02	2.19E-01
Fc-epsilon receptor signaling pathway (GO:0038095)	173	6	1.93	+	3.11	1.47E-02	2.19E-01
negative regulation of interleukin-17 production (GO:0032700)	15	2	.17	+	11.94	1.48E-02	2.19E-01
regulation of cell development (GO:0060284)	500	12	5.58	+	2.15	1.50E-02	2.19E-01
response to drug (GO:0042493)	394	10	4.40	+	2.27	1.47E-02	2.19E-01
regulation of transcription of nucleolar large rRNA by RNA polymerase I (GO:1901836)	15	2	.17	+	11.94	1.48E-02	2.19E-01
NADPH regeneration (GO:0006740)	15	2	.17	+	11.94	1.48E-02	2.19E-01
nucleoside monophosphate biosynthetic process (GO:0009124)	44	3	.49	+	6.11	1.51E-02	2.19E-01
gluconeogenesis (GO:0006094)	44	3	.49	+	6.11	1.51E-02	2.19E-01
response to progesterone (GO:0032570)	44	3	.49	+	6.11	1.51E-02	2.20E-01
negative regulation of protein ubiquitination (GO:0031397)	82	4	.92	+	4.37	1.52E-02	2.20E-01
cell redox homeostasis (GO:0045454)	44	3	.49	+	6.11	1.51E-02	2.20E-01
regulation of muscle adaptation (GO:0043502)	82	4	.92	+	4.37	1.52E-02	2.20E-01
regulation of extrinsic apoptotic signaling pathway in absence of ligand (GO:2001239)	44	3	.49	+	6.11	1.51E-02	2.20E-01
regulation of leukocyte mediated immunity (GO:0002703)	226	7	2.52	+	2.77	1.52E-02	2.20E-01
granulocyte chemotaxis (GO:0071621)	82	4	.92	+	4.37	1.52E-02	2.20E-01
nucleotide biosynthetic process (GO:0009165)	226	7	2.52	+	2.77	1.52E-02	2.20E-01
regulation of leukocyte mediated cytotoxicity (GO:0001910)	82	4	.92	+	4.37	1.52E-02	2.20E-01
neuron projection development (GO:0031175)	691	15	7.72	+	1.94	1.53E-02	2.20E-01
plasma membrane bounded cell projection morphogenesis (GO:0120039)	503	12	5.62	+	2.14	1.54E-02	2.22E-01
keratinization (GO:0031424)	227	7	2.54	+	2.76	1.55E-02	2.23E-01
positive regulation of cell cycle process (GO:0090068)	228	7	2.55	+	2.75	1.58E-02	2.28E-01
regulation of peptide transport (GO:0090087)	228	7	2.55	+	2.75	1.58E-02	2.28E-01
regulation of protein secretion (GO:0050708)	283	8	3.16	+	2.53	1.59E-02	2.29E-01
cell projection morphogenesis (GO:0048858)	507	12	5.66	+	2.12	1.60E-02	2.29E-01
positive regulation of protein dephosphorylation (GO:0035307)	45	3	.50	+	5.97	1.60E-02	2.29E-01
regulation of long-term synaptic potentiation (GO:1900271)	45	3	.50	+	5.97	1.60E-02	2.29E-01
positive regulation of protein polymerization (GO:0032273)	128	5	1.43	+	3.50	1.62E-02	2.31E-01
cell projection organization (GO:0030030)	1221	23	13.64	+	1.69	1.62E-02	2.32E-01
respiratory tube development (GO:0030323)	177	6	1.98	+	3.04	1.63E-02	2.32E-01
positive regulation of binding (GO:0051099)	177	6	1.98	+	3.04	1.63E-02	2.32E-01
protein kinase A signaling (GO:0010737)	16	2	.18	+	11.19	1.65E-02	2.34E-01
positive regulation of mitotic cell cycle phase transition (GO:1901992)	84	4	.94	+	4.26	1.64E-02	2.34E-01
formation of cytoplasmic translation initiation complex (GO:0001732)	16	2	.18	+	11.19	1.65E-02	2.34E-01
endothelial cell differentiation (GO:0045446)	84	4	.94	+	4.26	1.64E-02	2.34E-01
positive regulation of sodium ion transmembrane transporter activity (GO:2000651)	16	2	.18	+	11.19	1.65E-02	2.34E-01
regulation of respiratory burst (GO:0060263)	16	2	.18	+	11.19	1.65E-02	2.35E-01
cellular copper ion homeostasis (GO:0006878)	16	2	.18	+	11.19	1.65E-02	2.35E-01
nucleoside phosphate biosynthetic process (GO:1901293)	230	7	2.57	+	2.73	1.65E-02	2.35E-01
response to steroid hormone (GO:0048545)	285	8	3.18	+	2.51	1.65E-02	2.35E-01
lipoxygenase pathway (GO:0019372)	16	2	.18	+	11.19	1.65E-02	2.35E-01
cell adhesion (GO:0007155)	953	19	10.64	+	1.79	1.67E-02	2.37E-01
interleukin-12-mediated signaling pathway (GO:0035722)	46	3	.51	+	5.84	1.69E-02	2.38E-01
positive regulation of protein acetylation (GO:1901985)	46	3	.51	+	5.84	1.69E-02	2.38E-01
myeloid cell differentiation (GO:0030099)	231	7	2.58	+	2.71	1.69E-02	2.38E-01
regulation of interleukin-8 production (GO:0032677)	85	4	.95	+	4.21	1.71E-02	2.40E-01
detection of chemical stimulus involved in sensory perception of smell (GO:0050911)	441	0	4.92	-	< 0.01	1.73E-02	2.44E-01
ephrin receptor signaling pathway (GO:0048013)	86	4	.96	+	4.16	1.77E-02	2.48E-01
positive regulation of small GTPase mediated signal transduction (GO:0051057)	86	4	.96	+	4.16	1.77E-02	2.49E-01
JNK cascade (GO:0007254)	86	4	.96	+	4.16	1.77E-02	2.49E-01
regulation of natural killer cell mediated immunity (GO:0002715)	47	3	.52	+	5.72	1.78E-02	2.49E-01
purinergic nucleotide receptor signaling pathway (GO:0035590)	47	3	.52	+	5.72	1.78E-02	2.49E-01
hexose biosynthetic process (GO:0019319)	47	3	.52	+	5.72	1.78E-02	2.50E-01
positive regulation of immune effector process (GO:0002699)	234	7	2.61	+	2.68	1.79E-02	2.51E-01
regulation of Golgi organization (GO:1903358)	17	2	.19	+	10.53	1.84E-02	2.54E-01
regulation of gastrulation (GO:0010470)	17	2	.19	+	10.53	1.84E-02	2.54E-01
glutamine family amino acid biosynthetic process (GO:0009084)	17	2	.19	+	10.53	1.84E-02	2.55E-01
ATP transport (GO:0015867)	17	2	.19	+	10.53	1.84E-02	2.55E-01
midbody abscission (GO:0061952)	17	2	.19	+	10.53	1.84E-02	2.55E-01
positive regulation of membrane protein ectodomain proteolysis (GO:0051044)	17	2	.19	+	10.53	1.84E-02	2.55E-01
dicarboxylic acid catabolic process (GO:0043649)	17	2	.19	+	10.53	1.84E-02	2.56E-01
pyrimidine nucleobase metabolic process (GO:0006206)	17	2	.19	+	10.53	1.84E-02	2.56E-01
regulation of stress-activated MAPK cascade (GO:0032872)	182	6	2.03	+	2.95	1.83E-02	2.56E-01
IMP metabolic process (GO:0046040)	17	2	.19	+	10.53	1.84E-02	2.56E-01
vesicle fusion (GO:0006906)	87	4	.97	+	4.12	1.84E-02	2.56E-01
neuron recognition (GO:0008038)	48	3	.54	+	5.60	1.88E-02	2.59E-01
regulation of protein autophosphorylation (GO:0031952)	48	3	.54	+	5.60	1.88E-02	2.59E-01
cellular response to interleukin-12 (GO:0071349)	48	3	.54	+	5.60	1.88E-02	2.59E-01
positive regulation of endopeptidase activity (GO:0010950)	183	6	2.04	+	2.94	1.87E-02	2.59E-01
glutamate receptor signaling pathway (GO:0007215)	48	3	.54	+	5.60	1.88E-02	2.60E-01
central nervous system neuron development (GO:0021954)	88	4	.98	+	4.07	1.90E-02	2.61E-01
positive regulation of protein catabolic process (GO:0045732)	237	7	2.65	+	2.64	1.90E-02	2.62E-01
cellular response to leukemia inhibitory factor (GO:1990830)	88	4	.98	+	4.07	1.90E-02	2.62E-01
neuron development (GO:0048666)	846	17	9.45	+	1.80	1.90E-02	2.62E-01
membrane assembly (GO:0071709)	88	4	.98	+	4.07	1.90E-02	2.62E-01
cell part morphogenesis (GO:0032990)	526	12	5.87	+	2.04	1.92E-02	2.63E-01
cell-substrate adhesion (GO:0031589)	184	6	2.05	+	2.92	1.92E-02	2.63E-01
positive regulation of leukocyte mediated immunity (GO:0002705)	134	5	1.50	+	3.34	1.92E-02	2.63E-01
negative regulation of mitotic cell cycle (GO:0045930)	294	8	3.28	+	2.44	1.94E-02	2.66E-01
positive regulation of transmembrane transport (GO:0034764)	238	7	2.66	+	2.63	1.94E-02	2.66E-01
positive regulation of cell projection organization (GO:0031346)	353	9	3.94	+	2.28	1.96E-02	2.68E-01
regulation of stress-activated protein kinase signaling cascade (GO:0070302)	185	6	2.07	+	2.90	1.96E-02	2.68E-01
establishment or maintenance of bipolar cell polarity (GO:0061245)	49	3	.55	+	5.48	1.98E-02	2.68E-01
establishment or maintenance of apical/basal cell polarity (GO:0035088)	49	3	.55	+	5.48	1.98E-02	2.69E-01
cellular response to hormone stimulus (GO:0032870)	529	12	5.91	+	2.03	1.98E-02	2.69E-01
regulation of neuronal synaptic plasticity (GO:0048168)	49	3	.55	+	5.48	1.98E-02	2.69E-01
response to leukemia inhibitory factor (GO:1990823)	89	4	.99	+	4.02	1.97E-02	2.69E-01
regulation of vacuole organization (GO:0044088)	49	3	.55	+	5.48	1.98E-02	2.69E-01
response to interleukin-12 (GO:0070671)	49	3	.55	+	5.48	1.98E-02	2.69E-01
purine-containing compound metabolic process (GO:0072521)	354	9	3.95	+	2.28	2.00E-02	2.70E-01
activation of immune response (GO:0002253)	530	12	5.92	+	2.03	2.00E-02	2.71E-01
negative regulation of pri-miRNA transcription by RNA polymerase II (GO:1902894)	18	2	.20	+	9.95	2.02E-02	2.73E-01
pyrimidine ribonucleoside triphosphate metabolic process (GO:0009208)	18	2	.20	+	9.95	2.02E-02	2.73E-01
response to organophosphorus (GO:0046683)	136	5	1.52	+	3.29	2.03E-02	2.73E-01
regulation of inclusion body assembly (GO:0090083)	18	2	.20	+	9.95	2.02E-02	2.73E-01
positive regulation of protein localization to cell surface (GO:2000010)	18	2	.20	+	9.95	2.02E-02	2.73E-01
cellular response to nutrient levels (GO:0031669)	240	7	2.68	+	2.61	2.02E-02	2.73E-01
modulation by host of viral genome replication (GO:0044827)	18	2	.20	+	9.95	2.02E-02	2.74E-01
negative regulation of mitotic cell cycle phase transition (GO:1901991)	240	7	2.68	+	2.61	2.02E-02	2.74E-01
regulation of plasma membrane bounded cell projection assembly (GO:0120032)	187	6	2.09	+	2.87	2.05E-02	2.76E-01
response to carbohydrate (GO:0009743)	187	6	2.09	+	2.87	2.05E-02	2.76E-01
negative regulation of canonical Wnt signaling pathway (GO:0090090)	187	6	2.09	+	2.87	2.05E-02	2.76E-01
negative regulation of protein kinase activity (GO:0006469)	241	7	2.69	+	2.60	2.06E-02	2.76E-01
positive regulation of cytokine-mediated signaling pathway (GO:0001961)	50	3	.56	+	5.37	2.08E-02	2.78E-01
cognition (GO:0050890)	298	8	3.33	+	2.40	2.08E-02	2.78E-01
positive regulation of immunoglobulin production (GO:0002639)	50	3	.56	+	5.37	2.08E-02	2.78E-01
entry into host cell by a symbiont-containing vacuole (GO:0085017)	1	1	.01	+	89.54	2.20E-02	2.78E-01
positive regulation of translation (GO:0045727)	137	5	1.53	+	3.27	2.08E-02	2.78E-01
synaptic target recognition (GO:0008039)	1	1	.01	+	89.54	2.20E-02	2.79E-01
ammonia assimilation cycle (GO:0019676)	1	1	.01	+	89.54	2.20E-02	2.79E-01
nitrogen utilization (GO:0019740)	1	1	.01	+	89.54	2.20E-02	2.79E-01
mating behavior (GO:0007617)	19	2	.21	+	9.43	2.22E-02	2.79E-01
establishment of planar polarity of follicular epithelium (GO:0042247)	1	1	.01	+	89.54	2.20E-02	2.79E-01
pyrimidine nucleoside triphosphate biosynthetic process (GO:0009148)	19	2	.21	+	9.43	2.22E-02	2.79E-01
viral capsid secondary envelopment (GO:0046745)	1	1	.01	+	89.54	2.20E-02	2.80E-01
copper ion homeostasis (GO:0055070)	19	2	.21	+	9.43	2.22E-02	2.80E-01
negative regulation of protein localization to lysosome (GO:0150033)	1	1	.01	+	89.54	2.20E-02	2.80E-01
ribosomal small subunit assembly (GO:0000028)	19	2	.21	+	9.43	2.22E-02	2.80E-01
pri-miRNA transcription by RNA polymerase II (GO:0061614)	1	1	.01	+	89.54	2.20E-02	2.80E-01
regulation of postsynaptic neurotransmitter receptor activity (GO:0098962)	19	2	.21	+	9.43	2.22E-02	2.80E-01
positive regulation of glutamate neurotransmitter secretion in response to membrane depolarization (GO:0061646)	1	1	.01	+	89.54	2.20E-02	2.80E-01
regulation of interleukin-13 production (GO:0032656)	19	2	.21	+	9.43	2.22E-02	2.80E-01
muscle attachment (GO:0016203)	1	1	.01	+	89.54	2.20E-02	2.80E-01
positive regulation of protein depolymerization (GO:1901881)	19	2	.21	+	9.43	2.22E-02	2.80E-01
regulation of D-erythro-sphingosine kinase activity (GO:1900022)	1	1	.01	+	89.54	2.20E-02	2.81E-01
Sertoli cell differentiation (GO:0060008)	19	2	.21	+	9.43	2.22E-02	2.81E-01
macromolecule modification (GO:0043412)	3211	49	35.86	+	1.37	2.22E-02	2.81E-01
G protein-coupled acetylcholine receptor signaling pathway (GO:0007213)	19	2	.21	+	9.43	2.22E-02	2.81E-01
morphogenesis of follicular epithelium (GO:0016333)	1	1	.01	+	89.54	2.20E-02	2.81E-01
nucleobase biosynthetic process (GO:0046112)	19	2	.21	+	9.43	2.22E-02	2.81E-01
establishment or maintenance of polarity of follicular epithelium (GO:0016334)	1	1	.01	+	89.54	2.20E-02	2.81E-01
regulation of membrane repolarization during atrial cardiac muscle cell action potential (GO:1905000)	1	1	.01	+	89.54	2.20E-02	2.81E-01
regulation of RNA-directed 5'-3' RNA polymerase activity (GO:1900259)	1	1	.01	+	89.54	2.20E-02	2.82E-01
regulation of postsynapse organization (GO:0099175)	91	4	1.02	+	3.94	2.11E-02	2.82E-01
negative regulation of RNA-directed 5'-3' RNA polymerase activity (GO:1900260)	1	1	.01	+	89.54	2.20E-02	2.82E-01
regulation of cellular response to growth factor stimulus (GO:0090287)	299	8	3.34	+	2.40	2.12E-02	2.82E-01
organelle membrane fusion (GO:0090174)	91	4	1.02	+	3.94	2.11E-02	2.82E-01
chaperone-mediated autophagy translocation complex disassembly (GO:1904764)	1	1	.01	+	89.54	2.20E-02	2.82E-01
regulation of protein depolymerization (GO:1901879)	91	4	1.02	+	3.94	2.11E-02	2.82E-01
amyloid precursor protein biosynthetic process (GO:0042983)	1	1	.01	+	89.54	2.20E-02	2.82E-01
transforming growth factor beta receptor signaling pathway involved in heart development (GO:1905313)	1	1	.01	+	89.54	2.20E-02	2.83E-01
protein localization to lipid droplet (GO:1990044)	1	1	.01	+	89.54	2.20E-02	2.83E-01
negative regulation of transcription from RNA polymerase II promoter involved in heart development (GO:1901227)	1	1	.01	+	89.54	2.20E-02	2.83E-01
negative regulation of transforming growth factor beta activation (GO:1901389)	1	1	.01	+	89.54	2.20E-02	2.83E-01
regulation of transforming growth factor beta1 activation (GO:1901392)	1	1	.01	+	89.54	2.20E-02	2.83E-01
positive regulation of transforming growth factor beta1 activation (GO:1901394)	1	1	.01	+	89.54	2.20E-02	2.84E-01
UDP-N-acetylglucosamine catabolic process (GO:0006049)	1	1	.01	+	89.54	2.20E-02	2.84E-01
regulation of prostaglandin catabolic process (GO:1905828)	1	1	.01	+	89.54	2.20E-02	2.84E-01
peptidyl-histidine phosphorylation (GO:0018106)	1	1	.01	+	89.54	2.20E-02	2.84E-01
positive regulation of cellular response to thapsigargin (GO:1905893)	1	1	.01	+	89.54	2.20E-02	2.85E-01
regulation of cysteine-type endopeptidase activity (GO:2000116)	243	7	2.71	+	2.58	2.14E-02	2.85E-01
positive regulation of cellular response to tunicamycin (GO:1905896)	1	1	.01	+	89.54	2.20E-02	2.85E-01
liver development (GO:0001889)	138	5	1.54	+	3.24	2.14E-02	2.85E-01
regulation of viral process (GO:0050792)	189	6	2.11	+	2.84	2.15E-02	2.85E-01
regulation of translation at presynapse, modulating synaptic transmission (GO:0099577)	1	1	.01	+	89.54	2.20E-02	2.85E-01
regulation of cell projection assembly (GO:0060491)	189	6	2.11	+	2.84	2.15E-02	2.85E-01
mitochondrial phosphate ion transmembrane transport (GO:1990547)	1	1	.01	+	89.54	2.20E-02	2.85E-01
positive regulation of cell development (GO:0010720)	300	8	3.35	+	2.39	2.15E-02	2.86E-01
regulation of response to calcium ion (GO:1905945)	1	1	.01	+	89.54	2.20E-02	2.86E-01
protein phosphopantetheinylation (GO:0018215)	1	1	.01	+	89.54	2.20E-02	2.86E-01
regulation of translation at presynapse (GO:0140244)	1	1	.01	+	89.54	2.20E-02	2.86E-01
dibasic protein processing (GO:0090472)	1	1	.01	+	89.54	2.20E-02	2.86E-01
regulation of microglia differentiation (GO:0014006)	1	1	.01	+	89.54	2.20E-02	2.87E-01
positive regulation of microglia differentiation (GO:0014008)	1	1	.01	+	89.54	2.20E-02	2.87E-01
endocrine signaling (GO:0038002)	1	1	.01	+	89.54	2.20E-02	2.87E-01
trans-Golgi network to recycling endosome transport (GO:0044795)	1	1	.01	+	89.54	2.20E-02	2.87E-01
slow axonal transport (GO:1990832)	1	1	.01	+	89.54	2.20E-02	2.87E-01
regulation of lamellipodium organization (GO:1902743)	52	3	.58	+	5.17	2.29E-02	2.87E-01
positive regulation of endoribonuclease activity (GO:1902380)	1	1	.01	+	89.54	2.20E-02	2.88E-01
regulation of cellular ketone metabolic process (GO:0010565)	192	6	2.14	+	2.80	2.29E-02	2.88E-01
uncoating of virus (GO:0019061)	1	1	.01	+	89.54	2.20E-02	2.88E-01
synaptic signaling (GO:0099536)	464	11	5.18	+	2.12	2.17E-02	2.88E-01
vestibular receptor cell stereocilium organization (GO:0060121)	1	1	.01	+	89.54	2.20E-02	2.88E-01
regulation of exocyst localization (GO:0060178)	1	1	.01	+	89.54	2.20E-02	2.88E-01
defense response to fungus (GO:0050832)	51	3	.57	+	5.27	2.18E-02	2.88E-01
positive regulation of antibody-dependent cellular cytotoxicity (GO:0001815)	1	1	.01	+	89.54	2.20E-02	2.89E-01
regulation of action potential (GO:0098900)	51	3	.57	+	5.27	2.18E-02	2.89E-01
regulation of phagocytosis (GO:0050764)	92	4	1.03	+	3.89	2.19E-02	2.89E-01
regulation of exocyst assembly (GO:0001928)	1	1	.01	+	89.54	2.20E-02	2.89E-01
modulation by symbiont of entry into host (GO:0052372)	51	3	.57	+	5.27	2.18E-02	2.89E-01
nucleic acid phosphodiester bond hydrolysis (GO:0090305)	301	8	3.36	+	2.38	2.19E-02	2.89E-01
nerve maturation (GO:0021682)	1	1	.01	+	89.54	2.20E-02	2.89E-01
positive regulation of hindgut contraction (GO:0060450)	1	1	.01	+	89.54	2.20E-02	2.89E-01
cellular response to starvation (GO:0009267)	190	6	2.12	+	2.83	2.20E-02	2.90E-01
hepaticobiliary system development (GO:0061008)	141	5	1.57	+	3.18	2.32E-02	2.90E-01
response to ethanol (GO:0045471)	141	5	1.57	+	3.18	2.32E-02	2.90E-01
multicellular organismal homeostasis (GO:0048871)	364	9	4.07	+	2.21	2.33E-02	2.91E-01
negative regulation of protein modification by small protein conjugation or removal (GO:1903321)	94	4	1.05	+	3.81	2.34E-02	2.92E-01
membrane biogenesis (GO:0044091)	94	4	1.05	+	3.81	2.34E-02	2.92E-01
vesicle targeting (GO:0006903)	94	4	1.05	+	3.81	2.34E-02	2.92E-01
negative regulation of transferase activity (GO:0051348)	306	8	3.42	+	2.34	2.38E-02	2.97E-01
negative regulation of lymphocyte mediated immunity (GO:0002707)	53	3	.59	+	5.07	2.40E-02	2.98E-01
establishment of protein localization to vacuole (GO:0072666)	53	3	.59	+	5.07	2.40E-02	2.98E-01
cellular response to nerve growth factor stimulus (GO:1990090)	53	3	.59	+	5.07	2.40E-02	2.99E-01
negative regulation of peptidyl-tyrosine phosphorylation (GO:0050732)	53	3	.59	+	5.07	2.40E-02	2.99E-01
positive regulation of myeloid leukocyte mediated immunity (GO:0002888)	20	2	.22	+	8.95	2.43E-02	2.99E-01
astrocyte differentiation (GO:0048708)	53	3	.59	+	5.07	2.40E-02	2.99E-01
muscle cell cellular homeostasis (GO:0046716)	20	2	.22	+	8.95	2.43E-02	2.99E-01
viral budding via host ESCRT complex (GO:0039702)	20	2	.22	+	8.95	2.43E-02	3.00E-01
membrane protein intracellular domain proteolysis (GO:0031293)	20	2	.22	+	8.95	2.43E-02	3.00E-01
ciliary basal body-plasma membrane docking (GO:0097711)	95	4	1.06	+	3.77	2.42E-02	3.00E-01
cellular response to platelet-derived growth factor stimulus (GO:0036120)	20	2	.22	+	8.95	2.43E-02	3.00E-01
nucleotide transmembrane transport (GO:1901679)	20	2	.22	+	8.95	2.43E-02	3.00E-01
RNA processing (GO:0006396)	930	18	10.39	+	1.73	2.44E-02	3.00E-01
nuclear migration (GO:0007097)	20	2	.22	+	8.95	2.43E-02	3.01E-01
positive regulation of protein modification by small protein conjugation or removal (GO:1903322)	143	5	1.60	+	3.13	2.44E-02	3.01E-01
negative regulation of adenylate cyclase activity (GO:0007194)	20	2	.22	+	8.95	2.43E-02	3.01E-01
phosphate ion transport (GO:0006817)	20	2	.22	+	8.95	2.43E-02	3.01E-01
protein polymerization (GO:0051258)	96	4	1.07	+	3.73	2.50E-02	3.07E-01
maintenance of location in cell (GO:0051651)	96	4	1.07	+	3.73	2.50E-02	3.07E-01
negative regulation of intrinsic apoptotic signaling pathway (GO:2001243)	96	4	1.07	+	3.73	2.50E-02	3.07E-01
mitotic cell cycle process (GO:1903047)	675	14	7.54	+	1.86	2.50E-02	3.07E-01
response to estradiol (GO:0032355)	144	5	1.61	+	3.11	2.50E-02	3.07E-01
regulation of cardiac muscle hypertrophy (GO:0010611)	54	3	.60	+	4.97	2.51E-02	3.08E-01
positive regulation of stress fiber assembly (GO:0051496)	54	3	.60	+	4.97	2.51E-02	3.08E-01
regulation of transmembrane receptor protein serine/threonine kinase signaling pathway (GO:0090092)	253	7	2.83	+	2.48	2.58E-02	3.16E-01
regulation of transmembrane transport (GO:0034762)	591	13	6.60	+	1.97	2.59E-02	3.17E-01
negative regulation of amyloid precursor protein catabolic process (GO:1902992)	21	2	.23	+	8.53	2.64E-02	3.20E-01
aspartate family amino acid biosynthetic process (GO:0009067)	21	2	.23	+	8.53	2.64E-02	3.20E-01
response to platelet-derived growth factor (GO:0036119)	21	2	.23	+	8.53	2.64E-02	3.20E-01
regulation of renal sodium excretion (GO:0035813)	21	2	.23	+	8.53	2.64E-02	3.20E-01
glycerol metabolic process (GO:0006071)	21	2	.23	+	8.53	2.64E-02	3.21E-01
regulation of establishment of cell polarity (GO:2000114)	21	2	.23	+	8.53	2.64E-02	3.21E-01
negative regulation of intrinsic apoptotic signaling pathway by p53 class mediator (GO:1902254)	21	2	.23	+	8.53	2.64E-02	3.21E-01
cellular response to cAMP (GO:0071320)	55	3	.61	+	4.88	2.63E-02	3.21E-01
adaptive thermogenesis (GO:1990845)	21	2	.23	+	8.53	2.64E-02	3.21E-01
positive regulation of sodium ion transmembrane transport (GO:1902307)	21	2	.23	+	8.53	2.64E-02	3.22E-01
mitotic cytokinetic process (GO:1902410)	21	2	.23	+	8.53	2.64E-02	3.22E-01
regulation of ventricular cardiac muscle cell membrane repolarization (GO:0060307)	21	2	.23	+	8.53	2.64E-02	3.22E-01
generation of precursor metabolites and energy (GO:0006091)	403	10	4.50	+	2.22	2.66E-02	3.22E-01
regulation of G protein-coupled receptor signaling pathway (GO:0008277)	147	5	1.64	+	3.05	2.70E-02	3.26E-01
respiratory system development (GO:0060541)	200	6	2.23	+	2.69	2.72E-02	3.28E-01
positive regulation of peptidase activity (GO:0010952)	200	6	2.23	+	2.69	2.72E-02	3.28E-01
positive regulation of cytokine production (GO:0001819)	489	11	5.46	+	2.01	2.73E-02	3.29E-01
positive regulation of T cell mediated immunity (GO:0002711)	56	3	.63	+	4.80	2.75E-02	3.30E-01
regulation of histone acetylation (GO:0035065)	56	3	.63	+	4.80	2.75E-02	3.30E-01
regulation of actin filament depolymerization (GO:0030834)	56	3	.63	+	4.80	2.75E-02	3.30E-01
tissue remodeling (GO:0048771)	99	4	1.11	+	3.62	2.74E-02	3.30E-01
spliceosomal complex assembly (GO:0000245)	56	3	.63	+	4.80	2.75E-02	3.30E-01
cellular response to monoamine stimulus (GO:0071868)	99	4	1.11	+	3.62	2.74E-02	3.31E-01
response to nerve growth factor (GO:1990089)	56	3	.63	+	4.80	2.75E-02	3.31E-01
cellular response to catecholamine stimulus (GO:0071870)	99	4	1.11	+	3.62	2.74E-02	3.31E-01
regulation of viral life cycle (GO:1903900)	148	5	1.65	+	3.03	2.76E-02	3.31E-01
regulation of phosphatase activity (GO:0010921)	148	5	1.65	+	3.03	2.76E-02	3.31E-01
regulation of cell population proliferation (GO:0042127)	1654	28	18.47	+	1.52	2.78E-02	3.33E-01
microtubule organizing center organization (GO:0031023)	100	4	1.12	+	3.58	2.83E-02	3.38E-01
purine ribonucleotide biosynthetic process (GO:0009152)	149	5	1.66	+	3.00	2.83E-02	3.38E-01
regulation of NIK/NF-kappaB signaling (GO:1901222)	100	4	1.12	+	3.58	2.83E-02	3.38E-01
purine ribonucleotide metabolic process (GO:0009150)	317	8	3.54	+	2.26	2.84E-02	3.39E-01
positive regulation of insulin receptor signaling pathway (GO:0046628)	22	2	.25	+	8.14	2.86E-02	3.39E-01
positive regulation of mRNA splicing, via spliceosome (GO:0048026)	22	2	.25	+	8.14	2.86E-02	3.40E-01
regulation of cellular macromolecule biosynthetic process (GO:2000112)	3968	58	44.31	+	1.31	2.86E-02	3.40E-01
regulation of muscle hypertrophy (GO:0014743)	57	3	.64	+	4.71	2.87E-02	3.40E-01
chaperone-mediated protein complex assembly (GO:0051131)	22	2	.25	+	8.14	2.86E-02	3.40E-01
positive regulation of response to cytokine stimulus (GO:0060760)	57	3	.64	+	4.71	2.87E-02	3.40E-01
regulation of branching involved in ureteric bud morphogenesis (GO:0090189)	22	2	.25	+	8.14	2.86E-02	3.40E-01
activation of MAPKK activity (GO:0000186)	57	3	.64	+	4.71	2.87E-02	3.40E-01
positive regulation of transforming growth factor beta production (GO:0071636)	22	2	.25	+	8.14	2.86E-02	3.40E-01
triglyceride biosynthetic process (GO:0019432)	22	2	.25	+	8.14	2.86E-02	3.41E-01
positive regulation of myeloid cell differentiation (GO:0045639)	101	4	1.13	+	3.55	2.92E-02	3.45E-01
central nervous system development (GO:0007417)	1000	19	11.17	+	1.70	2.92E-02	3.46E-01
regulation of macromolecule biosynthetic process (GO:0010556)	3999	58	44.66	+	1.30	2.96E-02	3.50E-01
monovalent inorganic cation homeostasis (GO:0055067)	151	5	1.69	+	2.97	2.97E-02	3.51E-01
cellular response to environmental stimulus (GO:0104004)	320	8	3.57	+	2.24	2.98E-02	3.51E-01
hindbrain development (GO:0030902)	151	5	1.69	+	2.97	2.97E-02	3.51E-01
regulation of developmental growth (GO:0048638)	320	8	3.57	+	2.24	2.98E-02	3.51E-01
nucleocytoplasmic transport (GO:0006913)	261	7	2.91	+	2.40	2.98E-02	3.51E-01
cellular response to abiotic stimulus (GO:0071214)	320	8	3.57	+	2.24	2.98E-02	3.51E-01
positive regulation of establishment of protein localization to mitochondrion (GO:1903749)	58	3	.65	+	4.63	2.99E-02	3.51E-01
regulation of vascular associated smooth muscle cell proliferation (GO:1904705)	58	3	.65	+	4.63	2.99E-02	3.52E-01
regulation of phosphatidylinositol 3-kinase activity (GO:0043551)	58	3	.65	+	4.63	2.99E-02	3.52E-01
regulation of mRNA splicing, via spliceosome (GO:0048024)	102	4	1.14	+	3.51	3.01E-02	3.52E-01
tolerance induction to lipopolysaccharide (GO:0072573)	2	1	.02	+	44.77	3.28E-02	3.56E-01
glutamate catabolic process to aspartate (GO:0019550)	2	1	.02	+	44.77	3.28E-02	3.56E-01
DNA duplex unwinding (GO:0032508)	105	4	1.17	+	3.41	3.28E-02	3.56E-01
glutamate catabolic process to 2-oxoglutarate (GO:0019551)	2	1	.02	+	44.77	3.28E-02	3.57E-01
glycosaminoglycan metabolic process (GO:0030203)	152	5	1.70	+	2.95	3.04E-02	3.57E-01
purine-containing compound transmembrane transport (GO:0072530)	24	2	.27	+	7.46	3.32E-02	3.57E-01
forebrain astrocyte differentiation (GO:0021896)	2	1	.02	+	44.77	3.28E-02	3.57E-01
negative regulation of regulated secretory pathway (GO:1903306)	24	2	.27	+	7.46	3.32E-02	3.57E-01
forebrain astrocyte development (GO:0021897)	2	1	.02	+	44.77	3.28E-02	3.57E-01
positive regulation of glycoprotein biosynthetic process (GO:0010560)	24	2	.27	+	7.46	3.32E-02	3.57E-01
eukaryotic translation initiation factor 4F complex assembly (GO:0097010)	2	1	.02	+	44.77	3.28E-02	3.57E-01
brain development (GO:0007420)	759	15	8.48	+	1.77	3.32E-02	3.57E-01
canonical glycolysis (GO:0061621)	24	2	.27	+	7.46	3.32E-02	3.57E-01
hydrogen peroxide-mediated programmed cell death (GO:0010421)	2	1	.02	+	44.77	3.28E-02	3.57E-01
glucose catabolic process to pyruvate (GO:0061718)	24	2	.27	+	7.46	3.32E-02	3.58E-01
positive regulation of type II hypersensitivity (GO:0002894)	2	1	.02	+	44.77	3.28E-02	3.58E-01
glucose 6-phosphate metabolic process (GO:0051156)	24	2	.27	+	7.46	3.32E-02	3.58E-01
hypothalamus development (GO:0021854)	23	2	.26	+	7.79	3.08E-02	3.58E-01
lysine biosynthetic process via aminoadipic acid (GO:0019878)	2	1	.02	+	44.77	3.28E-02	3.58E-01
regulation of excretion (GO:0044062)	24	2	.27	+	7.46	3.32E-02	3.58E-01
positive regulation of transcription by RNA polymerase I (GO:0045943)	23	2	.26	+	7.79	3.08E-02	3.58E-01
UDP-glucosylation (GO:0097359)	2	1	.02	+	44.77	3.28E-02	3.58E-01
regulation of immune effector process (GO:0002697)	435	10	4.86	+	2.06	3.34E-02	3.58E-01
cellular response to misfolded protein (GO:0071218)	24	2	.27	+	7.46	3.32E-02	3.58E-01
regulation of Rac protein signal transduction (GO:0035020)	23	2	.26	+	7.79	3.08E-02	3.58E-01
'de novo' GDP-L-fucose biosynthetic process (GO:0042351)	2	1	.02	+	44.77	3.28E-02	3.58E-01
hexose metabolic process (GO:0019318)	156	5	1.74	+	2.87	3.34E-02	3.58E-01
collagen fibril organization (GO:0030199)	103	4	1.15	+	3.48	3.10E-02	3.59E-01
microtubule nucleation (GO:0007020)	24	2	.27	+	7.46	3.32E-02	3.59E-01
ubiquitin-dependent protein catabolic process via the multivesicular body sorting pathway (GO:0043162)	23	2	.26	+	7.79	3.08E-02	3.59E-01
arginine biosynthetic process via ornithine (GO:0042450)	2	1	.02	+	44.77	3.28E-02	3.59E-01
protein targeting to lysosome (GO:0006622)	24	2	.27	+	7.46	3.32E-02	3.59E-01
response to monoamine (GO:0071867)	103	4	1.15	+	3.48	3.10E-02	3.59E-01
negative regulation of cyclase activity (GO:0031280)	23	2	.26	+	7.79	3.08E-02	3.59E-01
lysine biosynthetic process (GO:0009085)	2	1	.02	+	44.77	3.28E-02	3.59E-01
auditory receptor cell development (GO:0060117)	24	2	.27	+	7.46	3.32E-02	3.59E-01
response to catecholamine (GO:0071869)	103	4	1.15	+	3.48	3.10E-02	3.59E-01
regulation of long-term neuronal synaptic plasticity (GO:0048169)	23	2	.26	+	7.79	3.08E-02	3.59E-01
positive regulation of establishment of T cell polarity (GO:1903905)	2	1	.02	+	44.77	3.28E-02	3.59E-01
NADH regeneration (GO:0006735)	24	2	.27	+	7.46	3.32E-02	3.59E-01
regulation of the force of heart contraction by cardiac conduction (GO:0086092)	2	1	.02	+	44.77	3.28E-02	3.59E-01
regulation of urine volume (GO:0035809)	23	2	.26	+	7.79	3.08E-02	3.59E-01
alditol metabolic process (GO:0019400)	24	2	.27	+	7.46	3.32E-02	3.60E-01
regulation of endothelin production (GO:1904470)	2	1	.02	+	44.77	3.28E-02	3.60E-01
response to salt stress (GO:0009651)	23	2	.26	+	7.79	3.08E-02	3.60E-01
regulation of endocytosis (GO:0030100)	210	6	2.35	+	2.56	3.32E-02	3.60E-01
positive regulation of endothelin production (GO:1904472)	2	1	.02	+	44.77	3.28E-02	3.60E-01
membrane raft organization (GO:0031579)	23	2	.26	+	7.79	3.08E-02	3.60E-01
nuclear migration along microfilament (GO:0031022)	2	1	.02	+	44.77	3.28E-02	3.60E-01
negative regulation of phagocytosis (GO:0050765)	23	2	.26	+	7.79	3.08E-02	3.60E-01
positive regulation of protein tyrosine kinase activity (GO:0061098)	59	3	.66	+	4.55	3.12E-02	3.60E-01
lipophagy (GO:0061724)	2	1	.02	+	44.77	3.28E-02	3.60E-01
bone cell development (GO:0098751)	23	2	.26	+	7.79	3.08E-02	3.61E-01
calcium-dependent cell-matrix adhesion (GO:0016340)	2	1	.02	+	44.77	3.28E-02	3.61E-01
positive regulation of dephosphorylation (GO:0035306)	59	3	.66	+	4.55	3.12E-02	3.61E-01
negative regulation of T cell receptor signaling pathway (GO:0050860)	23	2	.26	+	7.79	3.08E-02	3.61E-01
positive regulation of ERK1 and ERK2 cascade (GO:0070374)	207	6	2.31	+	2.60	3.13E-02	3.61E-01
nucleotide-sugar catabolic process (GO:0009227)	2	1	.02	+	44.77	3.28E-02	3.61E-01
cellular aldehyde metabolic process (GO:0006081)	59	3	.66	+	4.55	3.12E-02	3.61E-01
early endosome to late endosome transport (GO:0045022)	23	2	.26	+	7.79	3.08E-02	3.61E-01
ncRNA processing (GO:0034470)	436	10	4.87	+	2.05	3.37E-02	3.61E-01
regulation of hindgut contraction (GO:0043134)	2	1	.02	+	44.77	3.28E-02	3.61E-01
nucleoside diphosphate phosphorylation (GO:0006165)	59	3	.66	+	4.55	3.12E-02	3.61E-01
nuclear transport (GO:0051169)	264	7	2.95	+	2.37	3.14E-02	3.61E-01
response to cholecystokinin (GO:0061847)	2	1	.02	+	44.77	3.28E-02	3.61E-01
negative regulation of kinase activity (GO:0033673)	264	7	2.95	+	2.37	3.14E-02	3.62E-01
helper T cell diapedesis (GO:0035685)	2	1	.02	+	44.77	3.28E-02	3.62E-01
cellular chemical homeostasis (GO:0055082)	762	15	8.51	+	1.76	3.38E-02	3.62E-01
nucleotide phosphorylation (GO:0046939)	61	3	.68	+	4.40	3.38E-02	3.62E-01
myelination (GO:0042552)	106	4	1.18	+	3.38	3.38E-02	3.62E-01
negative regulation of protein K48-linked ubiquitination (GO:0061944)	2	1	.02	+	44.77	3.28E-02	3.62E-01
neuron death (GO:0070997)	61	3	.68	+	4.40	3.38E-02	3.62E-01
protein secretion (GO:0009306)	106	4	1.18	+	3.38	3.38E-02	3.62E-01
positive regulation of eosinophil degranulation (GO:0043311)	2	1	.02	+	44.77	3.28E-02	3.62E-01
microtubule sliding (GO:0051012)	2	1	.02	+	44.77	3.28E-02	3.62E-01
synaptic assembly at neuromuscular junction (GO:0051124)	2	1	.02	+	44.77	3.28E-02	3.63E-01
positive regulation of ARF protein signal transduction (GO:0032014)	2	1	.02	+	44.77	3.28E-02	3.63E-01
intrinsic apoptotic signaling pathway in response to hydrogen peroxide (GO:0036481)	2	1	.02	+	44.77	3.28E-02	3.63E-01
regulation of translational initiation by eIF2 alpha dephosphorylation (GO:0036496)	2	1	.02	+	44.77	3.28E-02	3.64E-01
neutrophil aggregation (GO:0070488)	2	1	.02	+	44.77	3.28E-02	3.64E-01
regulation of oligopeptide transport (GO:0090088)	2	1	.02	+	44.77	3.28E-02	3.64E-01
regulation of dipeptide transport (GO:0090089)	2	1	.02	+	44.77	3.28E-02	3.64E-01
cellular response to extracellular stimulus (GO:0031668)	269	7	3.00	+	2.33	3.41E-02	3.64E-01
regulation of extrinsic apoptotic signaling pathway (GO:2001236)	157	5	1.75	+	2.85	3.41E-02	3.64E-01
regulation of vesicle docking (GO:0106020)	2	1	.02	+	44.77	3.28E-02	3.65E-01
neurogenesis (GO:0022008)	1391	24	15.53	+	1.54	3.42E-02	3.65E-01
collateral sprouting in absence of injury (GO:0048669)	2	1	.02	+	44.77	3.28E-02	3.65E-01
negative regulation of branching involved in ureteric bud morphogenesis (GO:0090191)	2	1	.02	+	44.77	3.28E-02	3.65E-01
positive regulation of transforming growth factor beta activation (GO:1901390)	2	1	.02	+	44.77	3.28E-02	3.65E-01
embryonic liver development (GO:1990402)	2	1	.02	+	44.77	3.28E-02	3.66E-01
smooth endoplasmic reticulum calcium ion homeostasis (GO:0051563)	2	1	.02	+	44.77	3.28E-02	3.66E-01
regulation of cellular response to thapsigargin (GO:1905891)	2	1	.02	+	44.77	3.28E-02	3.66E-01
regulation of cellular response to tunicamycin (GO:1905894)	2	1	.02	+	44.77	3.28E-02	3.66E-01
negative regulation of germ cell proliferation (GO:1905937)	2	1	.02	+	44.77	3.28E-02	3.67E-01
nucleotide-excision repair (GO:0006289)	104	4	1.16	+	3.44	3.19E-02	3.67E-01
negative regulation of male germ cell proliferation (GO:2000255)	2	1	.02	+	44.77	3.28E-02	3.67E-01
cerebellum development (GO:0021549)	104	4	1.16	+	3.44	3.19E-02	3.67E-01
antimicrobial humoral response (GO:0019730)	154	5	1.72	+	2.91	3.19E-02	3.67E-01
regulation of TRAIL production (GO:0032679)	2	1	.02	+	44.77	3.28E-02	3.67E-01
methionyl-tRNA aminoacylation (GO:0006431)	2	1	.02	+	44.77	3.28E-02	3.67E-01
negative regulation of interleukin-23 production (GO:0032707)	2	1	.02	+	44.77	3.28E-02	3.68E-01
positive regulation of connective tissue growth factor production (GO:0032723)	2	1	.02	+	44.77	3.28E-02	3.68E-01
positive regulation of TRAIL production (GO:0032759)	2	1	.02	+	44.77	3.28E-02	3.68E-01
cellular response to endothelin (GO:1990859)	2	1	.02	+	44.77	3.28E-02	3.68E-01
glutamine biosynthetic process (GO:0006542)	2	1	.02	+	44.77	3.28E-02	3.69E-01
negative regulation of low-density lipoprotein particle receptor catabolic process (GO:0032804)	2	1	.02	+	44.77	3.28E-02	3.69E-01
negative regulation of entry of bacterium into host cell (GO:2000536)	2	1	.02	+	44.77	3.28E-02	3.69E-01
neurotrophin production (GO:0032898)	2	1	.02	+	44.77	3.28E-02	3.69E-01
positive regulation of adaptive immune response based on somatic recombination of immune receptors built from immunoglobulin superfamily domains (GO:0002824)	107	4	1.19	+	3.35	3.48E-02	3.70E-01
positive regulation of type IIa hypersensitivity (GO:0001798)	2	1	.02	+	44.77	3.28E-02	3.70E-01
actomyosin structure organization (GO:0031032)	107	4	1.19	+	3.35	3.48E-02	3.70E-01
geranyl diphosphate metabolic process (GO:0033383)	2	1	.02	+	44.77	3.28E-02	3.70E-01
establishment of protein localization to extracellular region (GO:0035592)	107	4	1.19	+	3.35	3.48E-02	3.70E-01
geranyl diphosphate biosynthetic process (GO:0033384)	2	1	.02	+	44.77	3.28E-02	3.70E-01
mitochondrial transmembrane transport (GO:1990542)	107	4	1.19	+	3.35	3.48E-02	3.70E-01
short-term synaptic potentiation (GO:1990926)	2	1	.02	+	44.77	3.28E-02	3.71E-01
nerve growth factor production (GO:0032902)	2	1	.02	+	44.77	3.28E-02	3.71E-01
vestibular receptor cell morphogenesis (GO:0060116)	2	1	.02	+	44.77	3.28E-02	3.71E-01
regulation of antibody-dependent cellular cytotoxicity (GO:0001813)	2	1	.02	+	44.77	3.28E-02	3.71E-01
regulation of dipeptide transmembrane transport (GO:2001148)	2	1	.02	+	44.77	3.28E-02	3.72E-01
positive regulation of dipeptide transmembrane transport (GO:2001150)	2	1	.02	+	44.77	3.28E-02	3.72E-01
regulation of angiotensin-activated signaling pathway (GO:0110061)	2	1	.02	+	44.77	3.28E-02	3.72E-01
regulation of ferroptosis (GO:0110075)	2	1	.02	+	44.77	3.28E-02	3.72E-01
negative regulation of ferroptosis (GO:0110076)	2	1	.02	+	44.77	3.28E-02	3.73E-01
positive regulation of eosinophil activation (GO:1902568)	2	1	.02	+	44.77	3.28E-02	3.73E-01
negative regulation of calcium import into the mitochondrion (GO:0110099)	2	1	.02	+	44.77	3.28E-02	3.73E-01
myeloid cell development (GO:0061515)	60	3	.67	+	4.48	3.25E-02	3.73E-01
positive regulation of respiratory burst involved in inflammatory response (GO:0060265)	2	1	.02	+	44.77	3.28E-02	3.73E-01
vesicle docking (GO:0048278)	60	3	.67	+	4.48	3.25E-02	3.74E-01
negative regulation of activation of membrane attack complex (GO:0001971)	2	1	.02	+	44.77	3.28E-02	3.74E-01
glucose 1-phosphate metabolic process (GO:0019255)	2	1	.02	+	44.77	3.28E-02	3.74E-01
endocytic recycling (GO:0032456)	62	3	.69	+	4.33	3.52E-02	3.74E-01
regulation of acetylcholine-gated cation channel activity (GO:1903048)	2	1	.02	+	44.77	3.28E-02	3.74E-01
cellular response to norepinephrine stimulus (GO:0071874)	2	1	.02	+	44.77	3.28E-02	3.75E-01
positive regulation of oligopeptide transport (GO:2000878)	2	1	.02	+	44.77	3.28E-02	3.75E-01
positive regulation of amyloid precursor protein catabolic process (GO:1902993)	25	2	.28	+	7.16	3.56E-02	3.75E-01
positive regulation of dipeptide transport (GO:2000880)	2	1	.02	+	44.77	3.28E-02	3.75E-01
establishment of skin barrier (GO:0061436)	25	2	.28	+	7.16	3.56E-02	3.75E-01
skeletal muscle satellite cell migration (GO:1902766)	2	1	.02	+	44.77	3.28E-02	3.75E-01
regulation of production of miRNAs involved in gene silencing by miRNA (GO:1903798)	25	2	.28	+	7.16	3.56E-02	3.76E-01
axon ensheathment (GO:0008366)	108	4	1.21	+	3.32	3.57E-02	3.76E-01
glyceraldehyde-3-phosphate biosynthetic process (GO:0046166)	2	1	.02	+	44.77	3.28E-02	3.76E-01
viral budding (GO:0046755)	25	2	.28	+	7.16	3.56E-02	3.76E-01
regulation of receptor-mediated endocytosis (GO:0048259)	108	4	1.21	+	3.32	3.57E-02	3.76E-01
positive regulation of calcium:sodium antiporter activity (GO:1903281)	2	1	.02	+	44.77	3.28E-02	3.76E-01
chemotaxis (GO:0006935)	547	12	6.11	+	1.96	3.57E-02	3.76E-01
positive regulation of cellular response to insulin stimulus (GO:1900078)	25	2	.28	+	7.16	3.56E-02	3.76E-01
stress-activated MAPK cascade (GO:0051403)	108	4	1.21	+	3.32	3.57E-02	3.76E-01
pyrimidine nucleoside triphosphate metabolic process (GO:0009147)	25	2	.28	+	7.16	3.56E-02	3.76E-01
ensheathment of neurons (GO:0007272)	108	4	1.21	+	3.32	3.57E-02	3.76E-01
regulation of membrane protein ectodomain proteolysis (GO:0051043)	25	2	.28	+	7.16	3.56E-02	3.77E-01
negative regulation of lyase activity (GO:0051350)	25	2	.28	+	7.16	3.56E-02	3.77E-01
vesicle-mediated transport between endosomal compartments (GO:0098927)	25	2	.28	+	7.16	3.56E-02	3.77E-01
regulation of production of small RNA involved in gene silencing by RNA (GO:0070920)	25	2	.28	+	7.16	3.56E-02	3.77E-01
positive regulation of interleukin-4 production (GO:0032753)	25	2	.28	+	7.16	3.56E-02	3.78E-01
regulation of establishment or maintenance of cell polarity (GO:0032878)	25	2	.28	+	7.16	3.56E-02	3.78E-01
taxis (GO:0042330)	550	12	6.14	+	1.95	3.61E-02	3.79E-01
purine nucleotide biosynthetic process (GO:0006164)	160	5	1.79	+	2.80	3.65E-02	3.83E-01
negative regulation of leukocyte mediated immunity (GO:0002704)	63	3	.70	+	4.26	3.66E-02	3.83E-01
cellular response to interferon-gamma (GO:0071346)	160	5	1.79	+	2.80	3.65E-02	3.83E-01
positive regulation of protein localization to plasma membrane (GO:1903078)	63	3	.70	+	4.26	3.66E-02	3.83E-01
regulation of epidermal cell differentiation (GO:0045604)	63	3	.70	+	4.26	3.66E-02	3.84E-01
limbic system development (GO:0021761)	109	4	1.22	+	3.29	3.67E-02	3.84E-01
cerebral cortex radial glia guided migration (GO:0021801)	26	2	.29	+	6.89	3.80E-02	3.92E-01
microtubule anchoring (GO:0034453)	26	2	.29	+	6.89	3.80E-02	3.92E-01
glutamine family amino acid catabolic process (GO:0009065)	26	2	.29	+	6.89	3.80E-02	3.93E-01
glycolytic process through fructose-6-phosphate (GO:0061615)	26	2	.29	+	6.89	3.80E-02	3.93E-01
mesenchymal cell differentiation (GO:0048762)	162	5	1.81	+	2.76	3.81E-02	3.93E-01
glycolytic process through glucose-6-phosphate (GO:0061620)	26	2	.29	+	6.89	3.80E-02	3.93E-01
benzene-containing compound metabolic process (GO:0042537)	26	2	.29	+	6.89	3.80E-02	3.93E-01
regulation of protein insertion into mitochondrial membrane involved in apoptotic signaling pathway (GO:1900739)	26	2	.29	+	6.89	3.80E-02	3.94E-01
positive regulation of protein insertion into mitochondrial membrane involved in apoptotic signaling pathway (GO:1900740)	26	2	.29	+	6.89	3.80E-02	3.94E-01
regulation of skeletal muscle tissue development (GO:0048641)	26	2	.29	+	6.89	3.80E-02	3.94E-01
positive regulation of peptide secretion (GO:0002793)	110	4	1.23	+	3.26	3.78E-02	3.94E-01
positive regulation of apoptotic process (GO:0043065)	560	12	6.25	+	1.92	3.77E-02	3.94E-01
nucleus localization (GO:0051647)	26	2	.29	+	6.89	3.80E-02	3.94E-01
DNA geometric change (GO:0032392)	110	4	1.23	+	3.26	3.78E-02	3.94E-01
response to misfolded protein (GO:0051788)	26	2	.29	+	6.89	3.80E-02	3.95E-01
establishment of planar polarity (GO:0001736)	26	2	.29	+	6.89	3.80E-02	3.95E-01
reproductive behavior (GO:0019098)	26	2	.29	+	6.89	3.80E-02	3.95E-01
establishment of tissue polarity (GO:0007164)	26	2	.29	+	6.89	3.80E-02	3.95E-01
positive regulation of glycoprotein metabolic process (GO:1903020)	26	2	.29	+	6.89	3.80E-02	3.96E-01
telencephalon glial cell migration (GO:0022030)	26	2	.29	+	6.89	3.80E-02	3.96E-01
positive regulation of epidermal cell differentiation (GO:0045606)	26	2	.29	+	6.89	3.80E-02	3.96E-01
regulation of cysteine-type endopeptidase activity involved in apoptotic process (GO:0043281)	218	6	2.43	+	2.46	3.85E-02	3.96E-01
epithelial tube branching involved in lung morphogenesis (GO:0060441)	26	2	.29	+	6.89	3.80E-02	3.97E-01
positive regulation of interleukin-8 production (GO:0032757)	64	3	.71	+	4.20	3.80E-02	3.97E-01
regulation of neurotransmitter levels (GO:0001505)	218	6	2.43	+	2.46	3.85E-02	3.97E-01
regeneration (GO:0031099)	163	5	1.82	+	2.75	3.90E-02	4.01E-01
cell morphogenesis involved in neuron differentiation (GO:0048667)	453	10	5.06	+	1.98	3.91E-02	4.02E-01
negative regulation of Wnt signaling pathway (GO:0030178)	219	6	2.45	+	2.45	3.92E-02	4.03E-01
regulation of peptidyl-lysine acetylation (GO:2000756)	65	3	.73	+	4.13	3.94E-02	4.05E-01
positive regulation of lymphocyte mediated immunity (GO:0002708)	112	4	1.25	+	3.20	3.98E-02	4.08E-01
positive regulation of adaptive immune response (GO:0002821)	112	4	1.25	+	3.20	3.98E-02	4.08E-01
organelle fusion (GO:0048284)	112	4	1.25	+	3.20	3.98E-02	4.08E-01
metencephalon development (GO:0022037)	112	4	1.25	+	3.20	3.98E-02	4.09E-01
positive regulation of G2/M transition of mitotic cell cycle (GO:0010971)	27	2	.30	+	6.63	4.06E-02	4.13E-01
nucleobase-containing small molecule interconversion (GO:0015949)	27	2	.30	+	6.63	4.06E-02	4.13E-01
adenine nucleotide transport (GO:0051503)	27	2	.30	+	6.63	4.06E-02	4.13E-01
negative regulation of RNA splicing (GO:0033119)	27	2	.30	+	6.63	4.06E-02	4.13E-01
negative regulation of secretion (GO:0051048)	165	5	1.84	+	2.71	4.07E-02	4.13E-01
negative regulation of immune response (GO:0050777)	373	9	4.17	+	2.16	4.04E-02	4.14E-01
positive regulation of signal transduction by p53 class mediator (GO:1901798)	27	2	.30	+	6.63	4.06E-02	4.14E-01
positive regulation of focal adhesion assembly (GO:0051894)	27	2	.30	+	6.63	4.06E-02	4.14E-01
receptor catabolic process (GO:0032801)	27	2	.30	+	6.63	4.06E-02	4.14E-01
cell cycle (GO:0007049)	1316	23	14.70	+	1.56	4.08E-02	4.14E-01
regulation of water loss via skin (GO:0033561)	27	2	.30	+	6.63	4.06E-02	4.14E-01
regulation of insulin secretion involved in cellular response to glucose stimulus (GO:0061178)	66	3	.74	+	4.07	4.09E-02	4.15E-01
positive regulation of G protein-coupled receptor signaling pathway (GO:0045745)	27	2	.30	+	6.63	4.06E-02	4.15E-01
glutathione metabolic process (GO:0006749)	66	3	.74	+	4.07	4.09E-02	4.15E-01
positive regulation of programmed cell death (GO:0043068)	575	12	6.42	+	1.87	4.09E-02	4.15E-01
stress-activated protein kinase signaling cascade (GO:0031098)	113	4	1.26	+	3.17	4.09E-02	4.15E-01
terminal web assembly (GO:1902896)	3	1	.03	+	29.85	4.35E-02	4.17E-01
nucleokinesis involved in cell motility in cerebral cortex radial glia guided migration (GO:0021817)	3	1	.03	+	29.85	4.35E-02	4.17E-01
negative regulation of adherens junction organization (GO:1903392)	3	1	.03	+	29.85	4.35E-02	4.17E-01
establishment of protein localization to endoplasmic reticulum membrane (GO:0097051)	3	1	.03	+	29.85	4.35E-02	4.17E-01
regulation of intracellular calcium activated chloride channel activity (GO:1902938)	3	1	.03	+	29.85	4.35E-02	4.18E-01
negative regulation of cytolysis (GO:0045918)	3	1	.03	+	29.85	4.35E-02	4.18E-01
positive regulation of female receptivity (GO:0045925)	3	1	.03	+	29.85	4.35E-02	4.18E-01
regulation of epidermal cell division (GO:0010482)	3	1	.03	+	29.85	4.35E-02	4.18E-01
regulation of type II hypersensitivity (GO:0002892)	3	1	.03	+	29.85	4.35E-02	4.19E-01
positive regulation of G protein-coupled receptor internalization (GO:1904022)	3	1	.03	+	29.85	4.35E-02	4.19E-01
negative regulation of protein tyrosine phosphatase activity (GO:1903614)	3	1	.03	+	29.85	4.35E-02	4.19E-01
negative regulation of complement-dependent cytotoxicity (GO:1903660)	3	1	.03	+	29.85	4.35E-02	4.19E-01
GDP-L-fucose biosynthetic process (GO:0042350)	3	1	.03	+	29.85	4.35E-02	4.20E-01
programmed cell death in response to reactive oxygen species (GO:0097468)	3	1	.03	+	29.85	4.35E-02	4.20E-01
regulation of protein localization to lysosome (GO:0150031)	3	1	.03	+	29.85	4.35E-02	4.20E-01
negative regulation of DNA-binding transcription factor activity (GO:0043433)	166	5	1.85	+	2.70	4.15E-02	4.20E-01
Golgi apparatus mannose trimming (GO:1904381)	3	1	.03	+	29.85	4.35E-02	4.20E-01
aminoglycan metabolic process (GO:0006022)	166	5	1.85	+	2.70	4.15E-02	4.21E-01
negative regulation of epithelial cell migration (GO:0010633)	68	3	.76	+	3.95	4.39E-02	4.21E-01
positive regulation of matrix metallopeptidase secretion (GO:1904466)	3	1	.03	+	29.85	4.35E-02	4.21E-01
cellular response to drug (GO:0035690)	68	3	.76	+	3.95	4.39E-02	4.21E-01
siderophore transport (GO:0015891)	3	1	.03	+	29.85	4.35E-02	4.21E-01
protein targeting to lysosome involved in chaperone-mediated autophagy (GO:0061740)	3	1	.03	+	29.85	4.35E-02	4.21E-01
regulation of cation transmembrane transport (GO:1904062)	378	9	4.22	+	2.13	4.16E-02	4.21E-01
pseudopodium organization (GO:0031268)	3	1	.03	+	29.85	4.35E-02	4.21E-01
regulation of 1-phosphatidylinositol-3-kinase activity (GO:0061901)	3	1	.03	+	29.85	4.35E-02	4.22E-01
positive regulation of 1-phosphatidylinositol-3-kinase activity (GO:0061903)	3	1	.03	+	29.85	4.35E-02	4.22E-01
helper T cell extravasation (GO:0035684)	3	1	.03	+	29.85	4.35E-02	4.22E-01
positive regulation of connective tissue replacement (GO:1905205)	3	1	.03	+	29.85	4.35E-02	4.22E-01
regulation of eosinophil degranulation (GO:0043309)	3	1	.03	+	29.85	4.35E-02	4.23E-01
homocysteine catabolic process (GO:0043418)	3	1	.03	+	29.85	4.35E-02	4.23E-01
carbohydrate catabolic process (GO:0016052)	116	4	1.30	+	3.09	4.42E-02	4.23E-01
regulation of monocyte aggregation (GO:1900623)	3	1	.03	+	29.85	4.35E-02	4.23E-01
positive regulation of monocyte aggregation (GO:1900625)	3	1	.03	+	29.85	4.35E-02	4.23E-01
cerebellar neuron development (GO:0098749)	3	1	.03	+	29.85	4.35E-02	4.24E-01
tubulin deacetylation (GO:0090042)	3	1	.03	+	29.85	4.35E-02	4.24E-01
monocyte aggregation (GO:0070487)	3	1	.03	+	29.85	4.35E-02	4.24E-01
protein localization to extracellular region (GO:0071692)	114	4	1.27	+	3.14	4.20E-02	4.24E-01
regulation of peptide secretion (GO:0002791)	226	6	2.52	+	2.38	4.44E-02	4.25E-01
'de novo' AMP biosynthetic process (GO:0044208)	3	1	.03	+	29.85	4.35E-02	4.25E-01
microtubule cytoskeleton organization involved in establishment of planar polarity (GO:0090176)	3	1	.03	+	29.85	4.35E-02	4.25E-01
fumarate metabolic process (GO:0006106)	3	1	.03	+	29.85	4.35E-02	4.25E-01
regulation of adenylate cyclase-activating adrenergic receptor signaling pathway involved in heart process (GO:0140192)	3	1	.03	+	29.85	4.35E-02	4.25E-01
negative regulation of adenylate cyclase-activating adrenergic receptor signaling pathway involved in heart process (GO:0140199)	3	1	.03	+	29.85	4.35E-02	4.26E-01
regulation of germ cell proliferation (GO:1905936)	3	1	.03	+	29.85	4.35E-02	4.26E-01
dCMP catabolic process (GO:0006249)	3	1	.03	+	29.85	4.35E-02	4.26E-01
regulation of male germ cell proliferation (GO:2000254)	3	1	.03	+	29.85	4.35E-02	4.26E-01
negative regulation of Rho-dependent protein serine/threonine kinase activity (GO:2000299)	3	1	.03	+	29.85	4.35E-02	4.27E-01
negative regulation of cytokine production (GO:0001818)	286	7	3.19	+	2.19	4.47E-02	4.27E-01
regulation of NAD+ ADP-ribosyltransferase activity (GO:1901664)	3	1	.03	+	29.85	4.35E-02	4.27E-01
positive regulation of NAD+ ADP-ribosyltransferase activity (GO:1901666)	3	1	.03	+	29.85	4.35E-02	4.27E-01
regulation of connective tissue growth factor production (GO:0032643)	3	1	.03	+	29.85	4.35E-02	4.27E-01
zonula adherens maintenance (GO:0045218)	3	1	.03	+	29.85	4.35E-02	4.28E-01
maternal aggressive behavior (GO:0002125)	3	1	.03	+	29.85	4.35E-02	4.28E-01
circadian regulation of gene expression (GO:0032922)	67	3	.75	+	4.01	4.24E-02	4.28E-01
response to endothelin (GO:1990839)	3	1	.03	+	29.85	4.35E-02	4.28E-01
regulation of cellular component size (GO:0032535)	389	9	4.34	+	2.07	4.48E-02	4.28E-01
regulation of oxidative stress-induced cell death (GO:1903201)	67	3	.75	+	4.01	4.24E-02	4.28E-01
aspartate biosynthetic process (GO:0006532)	3	1	.03	+	29.85	4.35E-02	4.28E-01
regulation of type IIa hypersensitivity (GO:0001796)	3	1	.03	+	29.85	4.35E-02	4.29E-01
vestibular receptor cell differentiation (GO:0060114)	3	1	.03	+	29.85	4.35E-02	4.29E-01
vestibular receptor cell development (GO:0060118)	3	1	.03	+	29.85	4.35E-02	4.29E-01
negative regulation of receptor catabolic process (GO:2000645)	3	1	.03	+	29.85	4.35E-02	4.30E-01
positive regulation of adenosine receptor signaling pathway (GO:0060168)	3	1	.03	+	29.85	4.35E-02	4.30E-01
positive regulation of protein autoubiquitination (GO:1902499)	3	1	.03	+	29.85	4.35E-02	4.30E-01
response to triacyl bacterial lipopeptide (GO:0071725)	3	1	.03	+	29.85	4.35E-02	4.30E-01
cellular response to triacyl bacterial lipopeptide (GO:0071727)	3	1	.03	+	29.85	4.35E-02	4.31E-01
regulation of calcium import into the mitochondrion (GO:0110097)	3	1	.03	+	29.85	4.35E-02	4.31E-01
intestinal D-glucose absorption (GO:0001951)	3	1	.03	+	29.85	4.35E-02	4.31E-01
regulation of activation of membrane attack complex (GO:0001969)	3	1	.03	+	29.85	4.35E-02	4.31E-01
antigen processing and presentation of exogenous peptide antigen via MHC class Ib (GO:0002477)	3	1	.03	+	29.85	4.35E-02	4.32E-01
response to norepinephrine (GO:0071873)	3	1	.03	+	29.85	4.35E-02	4.32E-01
response to muscle activity (GO:0014850)	28	2	.31	+	6.40	4.31E-02	4.32E-01
dCMP metabolic process (GO:0046063)	3	1	.03	+	29.85	4.35E-02	4.32E-01
positive regulation of vascular endothelial growth factor production (GO:0010575)	28	2	.31	+	6.40	4.31E-02	4.32E-01
anion transmembrane transport (GO:0098656)	224	6	2.50	+	2.40	4.29E-02	4.32E-01
dTMP catabolic process (GO:0046074)	3	1	.03	+	29.85	4.35E-02	4.33E-01
neutral lipid biosynthetic process (GO:0046460)	29	2	.32	+	6.18	4.58E-02	4.33E-01
purine ribonucleotide transport (GO:0015868)	28	2	.31	+	6.40	4.31E-02	4.33E-01
response to alkaloid (GO:0043279)	117	4	1.31	+	3.06	4.53E-02	4.33E-01
dUMP catabolic process (GO:0046079)	3	1	.03	+	29.85	4.35E-02	4.33E-01
acylglycerol biosynthetic process (GO:0046463)	29	2	.32	+	6.18	4.58E-02	4.33E-01
negative regulation of receptor-mediated endocytosis (GO:0048261)	28	2	.31	+	6.40	4.31E-02	4.33E-01
cell adhesion molecule production (GO:0060352)	3	1	.03	+	29.85	4.35E-02	4.33E-01
positive regulation of lamellipodium assembly (GO:0010592)	29	2	.32	+	6.18	4.58E-02	4.33E-01
negative regulation of biomineral tissue development (GO:0070168)	28	2	.31	+	6.40	4.31E-02	4.33E-01
frontal suture morphogenesis (GO:0060364)	3	1	.03	+	29.85	4.35E-02	4.33E-01
response to unfolded protein (GO:0006986)	168	5	1.88	+	2.66	4.33E-02	4.33E-01
purine nucleotide transport (GO:0015865)	29	2	.32	+	6.18	4.58E-02	4.33E-01
glucose catabolic process (GO:0006007)	28	2	.31	+	6.40	4.31E-02	4.34E-01
protein localization to vacuole (GO:0072665)	69	3	.77	+	3.89	4.55E-02	4.34E-01
natural killer cell tolerance induction (GO:0002519)	3	1	.03	+	29.85	4.35E-02	4.34E-01
entrainment of circadian clock by photoperiod (GO:0043153)	29	2	.32	+	6.18	4.58E-02	4.34E-01
negative regulation of stress fiber assembly (GO:0051497)	28	2	.31	+	6.40	4.31E-02	4.34E-01
protein-containing complex disassembly (GO:0032984)	228	6	2.55	+	2.36	4.59E-02	4.34E-01
oligodendrocyte differentiation (GO:0048709)	69	3	.77	+	3.89	4.55E-02	4.34E-01
regulation of calcium ion-dependent exocytosis of neurotransmitter (GO:1903233)	3	1	.03	+	29.85	4.35E-02	4.34E-01
hydrogen peroxide catabolic process (GO:0042744)	29	2	.32	+	6.18	4.58E-02	4.34E-01
positive regulation of protein autophosphorylation (GO:0031954)	28	2	.31	+	6.40	4.31E-02	4.34E-01
response to cholesterol (GO:0070723)	29	2	.32	+	6.18	4.58E-02	4.34E-01
regulation of calcium:sodium antiporter activity (GO:1903279)	3	1	.03	+	29.85	4.35E-02	4.34E-01
purine-containing compound biosynthetic process (GO:0072522)	171	5	1.91	+	2.62	4.60E-02	4.34E-01
positive regulation of excitatory postsynaptic potential (GO:2000463)	28	2	.31	+	6.40	4.31E-02	4.34E-01
developmental growth involved in morphogenesis (GO:0060560)	115	4	1.28	+	3.11	4.31E-02	4.34E-01
cellular response to copper ion (GO:0071280)	29	2	.32	+	6.18	4.58E-02	4.34E-01
regulation of glutamate secretion, neurotransmission (GO:1903294)	3	1	.03	+	29.85	4.35E-02	4.34E-01
salivary gland morphogenesis (GO:0007435)	28	2	.31	+	6.40	4.31E-02	4.35E-01
regulation of oxidative stress-induced intrinsic apoptotic signaling pathway (GO:1902175)	29	2	.32	+	6.18	4.58E-02	4.35E-01
positive regulation of glutamate secretion, neurotransmission (GO:1903296)	3	1	.03	+	29.85	4.35E-02	4.35E-01
response to angiotensin (GO:1990776)	29	2	.32	+	6.18	4.58E-02	4.35E-01
modulation by host of viral process (GO:0044788)	29	2	.32	+	6.18	4.58E-02	4.35E-01
protein quality control for misfolded or incompletely synthesized proteins (GO:0006515)	29	2	.32	+	6.18	4.58E-02	4.35E-01
positive regulation of gene silencing by miRNA (GO:2000637)	29	2	.32	+	6.18	4.58E-02	4.36E-01
positive regulation of T cell mediated cytotoxicity (GO:0001916)	29	2	.32	+	6.18	4.58E-02	4.36E-01
negative regulation of biomineralization (GO:0110150)	29	2	.32	+	6.18	4.58E-02	4.36E-01
myeloid cell homeostasis (GO:0002262)	118	4	1.32	+	3.04	4.65E-02	4.38E-01
negative regulation of MAPK cascade (GO:0043409)	172	5	1.92	+	2.60	4.69E-02	4.43E-01
positive regulation of protein localization to cell periphery (GO:1904377)	70	3	.78	+	3.84	4.71E-02	4.43E-01
negative regulation of immune system process (GO:0002683)	597	12	6.67	+	1.80	4.70E-02	4.43E-01
regulation of lipid kinase activity (GO:0043550)	70	3	.78	+	3.84	4.71E-02	4.43E-01
homeostasis of number of cells (GO:0048872)	230	6	2.57	+	2.34	4.75E-02	4.47E-01
tissue homeostasis (GO:0001894)	230	6	2.57	+	2.34	4.75E-02	4.47E-01
positive regulation of production of molecular mediator of immune response (GO:0002702)	119	4	1.33	+	3.01	4.77E-02	4.47E-01
memory (GO:0007613)	119	4	1.33	+	3.01	4.77E-02	4.47E-01
cellular transition metal ion homeostasis (GO:0046916)	119	4	1.33	+	3.01	4.77E-02	4.48E-01
pallium development (GO:0021543)	173	5	1.93	+	2.59	4.79E-02	4.49E-01
negative regulation of protein maturation (GO:1903318)	30	2	.34	+	5.97	4.85E-02	4.51E-01
positive regulation of peptidyl-threonine phosphorylation (GO:0010800)	30	2	.34	+	5.97	4.85E-02	4.51E-01
negative regulation of protein processing (GO:0010955)	30	2	.34	+	5.97	4.85E-02	4.51E-01
negative regulation of antigen receptor-mediated signaling pathway (GO:0050858)	30	2	.34	+	5.97	4.85E-02	4.51E-01
protein N-linked glycosylation via asparagine (GO:0018279)	30	2	.34	+	5.97	4.85E-02	4.52E-01
negative regulation of intrinsic apoptotic signaling pathway in response to DNA damage (GO:1902230)	30	2	.34	+	5.97	4.85E-02	4.52E-01
positive regulation of synaptic transmission, glutamatergic (GO:0051968)	30	2	.34	+	5.97	4.85E-02	4.52E-01
acetylcholine receptor signaling pathway (GO:0095500)	30	2	.34	+	5.97	4.85E-02	4.53E-01
protein export from nucleus (GO:0006611)	30	2	.34	+	5.97	4.85E-02	4.53E-01
regulation of muscle system process (GO:0090257)	231	6	2.58	+	2.33	4.83E-02	4.53E-01
positive regulation of posttranscriptional gene silencing (GO:0060148)	30	2	.34	+	5.97	4.85E-02	4.53E-01
regulation of epidermal growth factor-activated receptor activity (GO:0007176)	30	2	.34	+	5.97	4.85E-02	4.53E-01
cellular response to insulin stimulus (GO:0032869)	174	5	1.94	+	2.57	4.88E-02	4.53E-01
negative regulation of cellular protein localization (GO:1903828)	120	4	1.34	+	2.98	4.88E-02	4.54E-01
face morphogenesis (GO:0060325)	30	2	.34	+	5.97	4.85E-02	4.54E-01
positive regulation of cell cycle G2/M phase transition (GO:1902751)	30	2	.34	+	5.97	4.85E-02	4.54E-01
salivary gland development (GO:0007431)	30	2	.34	+	5.97	4.85E-02	4.54E-01
regulation of myeloid cell differentiation (GO:0045637)	232	6	2.59	+	2.32	4.92E-02	4.56E-01
regulation of ERK1 and ERK2 cascade (GO:0070372)	294	7	3.28	+	2.13	5.03E-02	4.65E-01
negative regulation of cell cycle phase transition (GO:1901988)	294	7	3.28	+	2.13	5.03E-02	4.66E-01
nucleoside metabolic process (GO:0009116)	72	3	.80	+	3.73	5.03E-02	4.66E-01
interferon-gamma-mediated signaling pathway (GO:0060333)	72	3	.80	+	3.73	5.03E-02	4.66E-01
aortic valve morphogenesis (GO:0003180)	32	2	.36	+	5.60	5.41E-02	4.68E-01
mating (GO:0007618)	32	2	.36	+	5.60	5.41E-02	4.69E-01
regulation of vascular endothelial growth factor production (GO:0010574)	32	2	.36	+	5.60	5.41E-02	4.69E-01
cellular modified amino acid catabolic process (GO:0042219)	32	2	.36	+	5.60	5.41E-02	4.69E-01
positive regulation of cell-substrate junction organization (GO:0150117)	32	2	.36	+	5.60	5.41E-02	4.69E-01
peptide hormone processing (GO:0016486)	32	2	.36	+	5.60	5.41E-02	4.70E-01
positive regulation of mRNA processing (GO:0050685)	32	2	.36	+	5.60	5.41E-02	4.70E-01
regulation of kidney development (GO:0090183)	32	2	.36	+	5.60	5.41E-02	4.70E-01
positive regulation of viral life cycle (GO:1903902)	31	2	.35	+	5.78	5.13E-02	4.70E-01
regulation of interleukin-4 production (GO:0032673)	32	2	.36	+	5.60	5.41E-02	4.70E-01
negative regulation of bicellular tight junction assembly (GO:1903347)	4	1	.04	+	22.39	5.40E-02	4.70E-01
regulation of ruffle assembly (GO:1900027)	31	2	.35	+	5.78	5.13E-02	4.71E-01
dopamine receptor signaling pathway (GO:0007212)	32	2	.36	+	5.60	5.41E-02	4.71E-01
positive regulation of endoplasmic reticulum tubular network organization (GO:1903373)	4	1	.04	+	22.39	5.40E-02	4.71E-01
peptide catabolic process (GO:0043171)	31	2	.35	+	5.78	5.13E-02	4.71E-01
establishment of blood-nerve barrier (GO:0008065)	4	1	.04	+	22.39	5.40E-02	4.71E-01
ERK1 and ERK2 cascade (GO:0070371)	31	2	.35	+	5.78	5.13E-02	4.71E-01
phosphocreatine biosynthetic process (GO:0046314)	4	1	.04	+	22.39	5.40E-02	4.71E-01
negative regulation of actin filament bundle assembly (GO:0032232)	31	2	.35	+	5.78	5.13E-02	4.71E-01
negative regulation of dendritic spine maintenance (GO:1902951)	4	1	.04	+	22.39	5.40E-02	4.72E-01
cell-cell adhesion (GO:0098609)	515	11	5.75	+	1.91	5.14E-02	4.72E-01
regulation of neuron projection regeneration (GO:0070570)	31	2	.35	+	5.78	5.13E-02	4.72E-01
GDP-L-fucose metabolic process (GO:0046368)	4	1	.04	+	22.39	5.40E-02	4.72E-01
positive regulation of multicellular organism growth (GO:0040018)	31	2	.35	+	5.78	5.13E-02	4.72E-01
regulation of endoribonuclease activity (GO:0060699)	4	1	.04	+	22.39	5.40E-02	4.72E-01
peptidyl-asparagine modification (GO:0018196)	31	2	.35	+	5.78	5.13E-02	4.72E-01
formation of radial glial scaffolds (GO:0021943)	4	1	.04	+	22.39	5.40E-02	4.72E-01
positive regulation of protein targeting to membrane (GO:0090314)	31	2	.35	+	5.78	5.13E-02	4.72E-01
microspike assembly (GO:0030035)	4	1	.04	+	22.39	5.40E-02	4.73E-01
endosome transport via multivesicular body sorting pathway (GO:0032509)	31	2	.35	+	5.78	5.13E-02	4.73E-01
regulation of branching involved in mammary gland duct morphogenesis (GO:0060762)	4	1	.04	+	22.39	5.40E-02	4.73E-01
negative regulation of signal transduction by p53 class mediator (GO:1901797)	31	2	.35	+	5.78	5.13E-02	4.73E-01
negative regulation of exosomal secretion (GO:1903542)	4	1	.04	+	22.39	5.40E-02	4.73E-01
small molecule catabolic process (GO:0044282)	406	9	4.53	+	1.98	5.12E-02	4.73E-01
regulation of protein kinase B signaling (GO:0051896)	235	6	2.62	+	2.29	5.16E-02	4.73E-01
positive regulation of erythrocyte differentiation (GO:0045648)	31	2	.35	+	5.78	5.13E-02	4.73E-01
positive regulation of extracellular exosome assembly (GO:1903553)	4	1	.04	+	22.39	5.40E-02	4.73E-01
regulation of circadian rhythm (GO:0042752)	122	4	1.36	+	2.94	5.12E-02	4.73E-01
cornified envelope assembly (GO:1903575)	4	1	.04	+	22.39	5.40E-02	4.74E-01
nervous system development (GO:0007399)	2218	34	24.77	+	1.37	5.47E-02	4.74E-01
regulation of phosphoprotein phosphatase activity (GO:0043666)	122	4	1.36	+	2.94	5.12E-02	4.74E-01
negative regulation of wound healing, spreading of epidermal cells (GO:1903690)	4	1	.04	+	22.39	5.40E-02	4.74E-01
aging (GO:0007568)	296	7	3.31	+	2.12	5.18E-02	4.74E-01
T cell receptor signaling pathway (GO:0050852)	180	5	2.01	+	2.49	5.48E-02	4.74E-01
establishment of planar polarity of embryonic epithelium (GO:0042249)	4	1	.04	+	22.39	5.40E-02	4.74E-01
regulation of phospholipase activity (GO:0010517)	73	3	.82	+	3.68	5.19E-02	4.74E-01
regulation of cytolysis (GO:0042268)	4	1	.04	+	22.39	5.40E-02	4.74E-01
regulation of establishment of protein localization to mitochondrion (GO:1903747)	73	3	.82	+	3.68	5.19E-02	4.75E-01
positive regulation of centriole elongation (GO:1903724)	4	1	.04	+	22.39	5.40E-02	4.75E-01
positive regulation of cell killing (GO:0031343)	73	3	.82	+	3.68	5.19E-02	4.75E-01
regulation of viral budding via host ESCRT complex (GO:1903772)	4	1	.04	+	22.39	5.40E-02	4.75E-01
nuclear membrane organization (GO:0071763)	73	3	.82	+	3.68	5.19E-02	4.75E-01
positive regulation of norepinephrine secretion (GO:0010701)	4	1	.04	+	22.39	5.40E-02	4.75E-01
regulation of protein-containing complex disassembly (GO:0043244)	125	4	1.40	+	2.87	5.50E-02	4.75E-01
regulation of immunoglobulin production (GO:0002637)	73	3	.82	+	3.68	5.19E-02	4.75E-01
negative regulation of extracellular matrix disassembly (GO:0010716)	4	1	.04	+	22.39	5.40E-02	4.75E-01
phosphagen biosynthetic process (GO:0042396)	4	1	.04	+	22.39	5.40E-02	4.76E-01
positive regulation of centrosome duplication (GO:0010825)	4	1	.04	+	22.39	5.40E-02	4.76E-01
nuclear migration along microtubule (GO:0030473)	4	1	.04	+	22.39	5.40E-02	4.76E-01
regulation of establishment of T cell polarity (GO:1903903)	4	1	.04	+	22.39	5.40E-02	4.77E-01
negative regulation of hyaluronan biosynthetic process (GO:1900126)	4	1	.04	+	22.39	5.40E-02	4.77E-01
negative regulation of phospholipase A2 activity (GO:1900138)	4	1	.04	+	22.39	5.40E-02	4.77E-01
regulation of membrane repolarization during cardiac muscle cell action potential (GO:1905031)	4	1	.04	+	22.39	5.40E-02	4.77E-01
D-xylose metabolic process (GO:0042732)	4	1	.04	+	22.39	5.40E-02	4.78E-01
eye pigmentation (GO:0048069)	4	1	.04	+	22.39	5.40E-02	4.78E-01
regulation of toll-like receptor signaling pathway (GO:0034121)	75	3	.84	+	3.58	5.53E-02	4.78E-01
Golgi vesicle fusion to target membrane (GO:0048210)	4	1	.04	+	22.39	5.40E-02	4.78E-01
endoderm development (GO:0007492)	75	3	.84	+	3.58	5.53E-02	4.78E-01
positive regulation of amyloid precursor protein biosynthetic process (GO:0042986)	4	1	.04	+	22.39	5.40E-02	4.78E-01
telomerase holoenzyme complex assembly (GO:1905323)	4	1	.04	+	22.39	5.40E-02	4.79E-01
positive regulation of mitochondrial ATP synthesis coupled electron transport (GO:1905448)	4	1	.04	+	22.39	5.40E-02	4.79E-01
regulation of protein polymerization (GO:0032271)	236	6	2.64	+	2.28	5.25E-02	4.79E-01
positive regulation of Fc-gamma receptor signaling pathway involved in phagocytosis (GO:1905451)	4	1	.04	+	22.39	5.40E-02	4.79E-01
cell death in response to hydrogen peroxide (GO:0036474)	4	1	.04	+	22.39	5.40E-02	4.79E-01
cortical microtubule organization (GO:0043622)	4	1	.04	+	22.39	5.40E-02	4.80E-01
sequestering of zinc ion (GO:0032119)	4	1	.04	+	22.39	5.40E-02	4.80E-01
positive regulation of skeletal muscle tissue growth (GO:0048633)	4	1	.04	+	22.39	5.40E-02	4.80E-01
negative regulation of skeletal muscle tissue development (GO:0048642)	4	1	.04	+	22.39	5.40E-02	4.81E-01
ncRNA metabolic process (GO:0034660)	521	11	5.82	+	1.89	5.27E-02	4.81E-01
retrograde trans-synaptic signaling by trans-synaptic protein complex (GO:0098942)	4	1	.04	+	22.39	5.40E-02	4.81E-01
positive regulation of fibroblast growth factor production (GO:0090271)	4	1	.04	+	22.39	5.40E-02	4.81E-01
positive regulation of sodium:proton antiporter activity (GO:0032417)	4	1	.04	+	22.39	5.40E-02	4.81E-01
nerve growth factor processing (GO:0032455)	4	1	.04	+	22.39	5.40E-02	4.82E-01
regulation of Rap protein signal transduction (GO:0032487)	4	1	.04	+	22.39	5.40E-02	4.82E-01
positive regulation of amyloid fibril formation (GO:1905908)	4	1	.04	+	22.39	5.40E-02	4.82E-01
protein targeting to vacuole involved in autophagy (GO:0071211)	4	1	.04	+	22.39	5.40E-02	4.82E-01
assembly of actomyosin apparatus involved in cytokinesis (GO:0000912)	4	1	.04	+	22.39	5.40E-02	4.83E-01
actomyosin contractile ring assembly (GO:0000915)	4	1	.04	+	22.39	5.40E-02	4.83E-01
positive regulation of leukocyte cell-cell adhesion (GO:1903039)	240	6	2.68	+	2.24	5.60E-02	4.83E-01
cellular response to progesterone stimulus (GO:0071393)	4	1	.04	+	22.39	5.40E-02	4.83E-01
microglia development (GO:0014005)	4	1	.04	+	22.39	5.40E-02	4.84E-01
cellular ion homeostasis (GO:0006873)	659	13	7.36	+	1.77	5.60E-02	4.84E-01
arginine biosynthetic process (GO:0006526)	4	1	.04	+	22.39	5.40E-02	4.84E-01
aspartate catabolic process (GO:0006533)	4	1	.04	+	22.39	5.40E-02	4.84E-01
toll-like receptor TLR1:TLR2 signaling pathway (GO:0038123)	4	1	.04	+	22.39	5.40E-02	4.84E-01
toll-like receptor TLR6:TLR2 signaling pathway (GO:0038124)	4	1	.04	+	22.39	5.40E-02	4.85E-01
phosphagen metabolic process (GO:0006599)	4	1	.04	+	22.39	5.40E-02	4.85E-01
regulation of vacuole fusion, non-autophagic (GO:0032889)	4	1	.04	+	22.39	5.40E-02	4.85E-01
positive regulation of CD8-positive, alpha-beta T cell proliferation (GO:2000566)	4	1	.04	+	22.39	5.40E-02	4.85E-01
protein localization to plasma membrane raft (GO:0044860)	4	1	.04	+	22.39	5.40E-02	4.86E-01
farnesyl diphosphate biosynthetic process (GO:0045337)	4	1	.04	+	22.39	5.40E-02	4.86E-01
transforming growth factor beta production (GO:0071604)	4	1	.04	+	22.39	5.40E-02	4.86E-01
phosphocreatine metabolic process (GO:0006603)	4	1	.04	+	22.39	5.40E-02	4.87E-01
astrocyte activation involved in immune response (GO:0002265)	4	1	.04	+	22.39	5.40E-02	4.87E-01
phosphatidylserine biosynthetic process (GO:0006659)	4	1	.04	+	22.39	5.40E-02	4.87E-01
regulation of adenosine receptor signaling pathway (GO:0060167)	4	1	.04	+	22.39	5.40E-02	4.87E-01
response to diacyl bacterial lipopeptide (GO:0071724)	4	1	.04	+	22.39	5.40E-02	4.88E-01
cellular response to diacyl bacterial lipopeptide (GO:0071726)	4	1	.04	+	22.39	5.40E-02	4.88E-01
methylation (GO:0032259)	313	0	3.50	-	< 0.01	5.35E-02	4.88E-01
thiamine metabolic process (GO:0006772)	4	1	.04	+	22.39	5.40E-02	4.88E-01
positive regulation of lipase activity (GO:0060193)	74	3	.83	+	3.63	5.36E-02	4.88E-01
regulation of eosinophil activation (GO:1902566)	4	1	.04	+	22.39	5.40E-02	4.89E-01
regulation of glial cell differentiation (GO:0045685)	74	3	.83	+	3.63	5.36E-02	4.89E-01
citrulline biosynthetic process (GO:0019240)	4	1	.04	+	22.39	5.40E-02	4.89E-01
positive regulation of protein lipidation (GO:1903061)	4	1	.04	+	22.39	5.40E-02	4.89E-01
extracellular matrix assembly (GO:0085029)	33	2	.37	+	5.43	5.69E-02	4.89E-01
response to mycotoxin (GO:0010046)	4	1	.04	+	22.39	5.40E-02	4.89E-01
response to interferon-beta (GO:0035456)	33	2	.37	+	5.43	5.69E-02	4.89E-01
negative regulation of adenylate cyclase-activating adrenergic receptor signaling pathway (GO:0071878)	4	1	.04	+	22.39	5.40E-02	4.90E-01
negative regulation of phosphatase activity (GO:0010923)	76	3	.85	+	3.53	5.71E-02	4.90E-01
long-chain fatty acid biosynthetic process (GO:0042759)	33	2	.37	+	5.43	5.69E-02	4.90E-01
dGMP catabolic process (GO:0046055)	4	1	.04	+	22.39	5.40E-02	4.90E-01
iron ion transport (GO:0006826)	76	3	.85	+	3.53	5.71E-02	4.90E-01
skeletal muscle tissue regeneration (GO:0043403)	33	2	.37	+	5.43	5.69E-02	4.90E-01
positive regulation of receptor localization to synapse (GO:1902685)	4	1	.04	+	22.39	5.40E-02	4.90E-01
photoperiodism (GO:0009648)	33	2	.37	+	5.43	5.69E-02	4.90E-01
muscle contraction (GO:0006936)	241	6	2.69	+	2.23	5.69E-02	4.90E-01
cysteine biosynthetic process (GO:0019344)	4	1	.04	+	22.39	5.40E-02	4.90E-01
signaling receptor ligand precursor processing (GO:0140448)	33	2	.37	+	5.43	5.69E-02	4.91E-01
nitrobenzene metabolic process (GO:0018916)	4	1	.04	+	22.39	5.40E-02	4.91E-01
regulation of adenylate cyclase activity (GO:0045761)	33	2	.37	+	5.43	5.69E-02	4.91E-01
glycerol-3-phosphate biosynthetic process (GO:0046167)	4	1	.04	+	22.39	5.40E-02	4.91E-01
4-hydroxyproline catabolic process (GO:0019470)	4	1	.04	+	22.39	5.40E-02	4.91E-01
4-hydroxyproline metabolic process (GO:0019471)	4	1	.04	+	22.39	5.40E-02	4.92E-01
cell-matrix adhesion (GO:0007160)	127	4	1.42	+	2.82	5.75E-02	4.94E-01
response to interferon-gamma (GO:0034341)	183	5	2.04	+	2.45	5.79E-02	4.97E-01
cell cycle process (GO:0022402)	957	17	10.69	+	1.59	5.81E-02	4.98E-01
purine nucleotide metabolic process (GO:0006163)	333	8	3.72	+	2.15	5.82E-02	4.98E-01
negative regulation of organelle organization (GO:0010639)	334	8	3.73	+	2.14	5.85E-02	5.00E-01
mammary gland development (GO:0030879)	128	4	1.43	+	2.80	5.88E-02	5.02E-01
T cell activation (GO:0042110)	243	6	2.71	+	2.21	5.87E-02	5.02E-01
response to activity (GO:0014823)	77	3	.86	+	3.49	5.88E-02	5.02E-01
positive regulation of Ras protein signal transduction (GO:0046579)	77	3	.86	+	3.49	5.88E-02	5.02E-01
carbohydrate derivative transport (GO:1901264)	77	3	.86	+	3.49	5.88E-02	5.02E-01
regulation of biological process involved in symbiotic interaction (GO:0043903)	77	3	.86	+	3.49	5.88E-02	5.03E-01
regulation of protein acetylation (GO:1901983)	77	3	.86	+	3.49	5.88E-02	5.03E-01
regulation of biosynthetic process (GO:0009889)	4226	59	47.19	+	1.25	5.92E-02	5.05E-01
long-term memory (GO:0007616)	34	2	.38	+	5.27	5.99E-02	5.08E-01
response to fluid shear stress (GO:0034405)	34	2	.38	+	5.27	5.99E-02	5.08E-01
inner ear auditory receptor cell differentiation (GO:0042491)	34	2	.38	+	5.27	5.99E-02	5.08E-01
negative regulation of macroautophagy (GO:0016242)	34	2	.38	+	5.27	5.99E-02	5.09E-01
nuclear division (GO:0000280)	339	8	3.79	+	2.11	6.00E-02	5.09E-01
negative regulation of protein localization to nucleus (GO:1900181)	34	2	.38	+	5.27	5.99E-02	5.09E-01
regulation of cell size (GO:0008361)	185	5	2.07	+	2.42	6.01E-02	5.09E-01
response to sterol (GO:0036314)	34	2	.38	+	5.27	5.99E-02	5.09E-01
activation of protein kinase B activity (GO:0032148)	34	2	.38	+	5.27	5.99E-02	5.10E-01
cerebral cortex radially oriented cell migration (GO:0021799)	34	2	.38	+	5.27	5.99E-02	5.10E-01
regulation of cellular response to oxidative stress (GO:1900407)	78	3	.87	+	3.44	6.06E-02	5.13E-01
negative regulation of cell projection organization (GO:0031345)	186	5	2.08	+	2.41	6.12E-02	5.18E-01
regulation of insulin secretion (GO:0050796)	189	5	2.11	+	2.37	6.45E-02	5.22E-01
modulation of microtubule cytoskeleton involved in cerebral cortex radial glia guided migration (GO:0021815)	5	1	.06	+	17.91	6.45E-02	5.22E-01
regulation of adherens junction organization (GO:1903391)	5	1	.06	+	17.91	6.45E-02	5.22E-01
multi-organism reproductive process (GO:0044703)	1020	18	11.39	+	1.58	6.46E-02	5.22E-01
ductus arteriosus closure (GO:0097070)	5	1	.06	+	17.91	6.45E-02	5.22E-01
fat pad development (GO:0060613)	5	1	.06	+	17.91	6.45E-02	5.23E-01
glucuronate catabolic process to xylulose 5-phosphate (GO:0019640)	5	1	.06	+	17.91	6.45E-02	5.23E-01
positive regulation of hypersensitivity (GO:0002885)	5	1	.06	+	17.91	6.45E-02	5.23E-01
mammary gland branching involved in thelarche (GO:0060744)	5	1	.06	+	17.91	6.45E-02	5.23E-01
branch elongation involved in mammary gland duct branching (GO:0060751)	5	1	.06	+	17.91	6.45E-02	5.24E-01
regulation of G protein-coupled receptor internalization (GO:1904020)	5	1	.06	+	17.91	6.45E-02	5.24E-01
apoptotic chromosome condensation (GO:0030263)	5	1	.06	+	17.91	6.45E-02	5.24E-01
mature ribosome assembly (GO:0042256)	5	1	.06	+	17.91	6.45E-02	5.24E-01
carbon dioxide transport (GO:0015670)	5	1	.06	+	17.91	6.45E-02	5.25E-01
axon midline choice point recognition (GO:0016199)	5	1	.06	+	17.91	6.45E-02	5.25E-01
negative regulation of macrophage cytokine production (GO:0010936)	5	1	.06	+	17.91	6.45E-02	5.25E-01
pyrimidine nucleoside monophosphate catabolic process (GO:0009131)	5	1	.06	+	17.91	6.45E-02	5.26E-01
pyrimidine deoxyribonucleoside monophosphate catabolic process (GO:0009178)	5	1	.06	+	17.91	6.45E-02	5.26E-01
thelarche (GO:0042695)	5	1	.06	+	17.91	6.45E-02	5.26E-01
negative regulation of myosin-light-chain-phosphatase activity (GO:0035509)	5	1	.06	+	17.91	6.45E-02	5.26E-01
peptide modification (GO:0031179)	5	1	.06	+	17.91	6.45E-02	5.27E-01
sperm ejaculation (GO:0042713)	5	1	.06	+	17.91	6.45E-02	5.27E-01
regulation of protein K48-linked ubiquitination (GO:0061945)	5	1	.06	+	17.91	6.45E-02	5.27E-01
regulation of connective tissue replacement (GO:1905203)	5	1	.06	+	17.91	6.45E-02	5.27E-01
cellular response to unfolded protein (GO:0034620)	131	4	1.46	+	2.73	6.29E-02	5.28E-01
protein transport to vacuole involved in ubiquitin-dependent protein catabolic process via the multivesicular body sorting pathway (GO:0043328)	5	1	.06	+	17.91	6.45E-02	5.28E-01
positive regulation of inflammatory response (GO:0050729)	131	4	1.46	+	2.73	6.29E-02	5.28E-01
positive regulation of isotype switching to IgA isotypes (GO:0048298)	5	1	.06	+	17.91	6.45E-02	5.28E-01
positive regulation of sodium ion transport (GO:0010765)	35	2	.39	+	5.12	6.28E-02	5.28E-01
animal organ regeneration (GO:0031100)	79	3	.88	+	3.40	6.24E-02	5.28E-01
negative regulation of urine volume (GO:0035811)	5	1	.06	+	17.91	6.45E-02	5.28E-01
microtubule polymerization (GO:0046785)	35	2	.39	+	5.12	6.28E-02	5.28E-01
vascular endothelial growth factor receptor-2 signaling pathway (GO:0036324)	5	1	.06	+	17.91	6.45E-02	5.29E-01
positive regulation of protein-containing complex disassembly (GO:0043243)	35	2	.39	+	5.12	6.28E-02	5.29E-01
xylulose 5-phosphate metabolic process (GO:0051167)	5	1	.06	+	17.91	6.45E-02	5.29E-01
negative regulation of blood vessel endothelial cell migration (GO:0043537)	35	2	.39	+	5.12	6.28E-02	5.29E-01
positive regulation of lipoprotein metabolic process (GO:0050747)	5	1	.06	+	17.91	6.45E-02	5.29E-01
negative regulation of signal transduction in absence of ligand (GO:1901099)	35	2	.39	+	5.12	6.28E-02	5.29E-01
negative regulation of lipoprotein metabolic process (GO:0050748)	5	1	.06	+	17.91	6.45E-02	5.29E-01
positive regulation of phosphatidylinositol 3-kinase activity (GO:0043552)	35	2	.39	+	5.12	6.28E-02	5.29E-01
xylulose 5-phosphate biosynthetic process (GO:1901159)	5	1	.06	+	17.91	6.45E-02	5.30E-01
lipopolysaccharide-mediated signaling pathway (GO:0031663)	35	2	.39	+	5.12	6.28E-02	5.30E-01
central nervous system neuron axonogenesis (GO:0021955)	36	2	.40	+	4.97	6.59E-02	5.30E-01
positive regulation of the force of heart contraction (GO:0098735)	5	1	.06	+	17.91	6.45E-02	5.30E-01
centrosome duplication (GO:0051298)	35	2	.39	+	5.12	6.28E-02	5.30E-01
sulfur amino acid metabolic process (GO:0000096)	36	2	.40	+	4.97	6.59E-02	5.30E-01
negative regulation of low-density lipoprotein receptor activity (GO:1905598)	5	1	.06	+	17.91	6.45E-02	5.30E-01
regulation of renal system process (GO:0098801)	35	2	.39	+	5.12	6.28E-02	5.30E-01
positive regulation of mitochondrial outer membrane permeabilization involved in apoptotic signaling pathway (GO:1901030)	36	2	.40	+	4.97	6.59E-02	5.30E-01
positive regulation of low-density lipoprotein receptor activity (GO:1905599)	5	1	.06	+	17.91	6.45E-02	5.31E-01
establishment of mitotic spindle localization (GO:0040001)	35	2	.39	+	5.12	6.28E-02	5.31E-01
regulation of DNA damage response, signal transduction by p53 class mediator (GO:0043516)	36	2	.40	+	4.97	6.59E-02	5.31E-01
cellular detoxification of nitrogen compound (GO:0070458)	5	1	.06	+	17.91	6.45E-02	5.31E-01
pyrimidine nucleoside metabolic process (GO:0006213)	36	2	.40	+	4.97	6.59E-02	5.31E-01
regulation of amyloid-beta formation (GO:1902003)	35	2	.39	+	5.12	6.28E-02	5.31E-01
detoxification of nitrogen compound (GO:0051410)	5	1	.06	+	17.91	6.45E-02	5.31E-01
regulation of interleukin-17 production (GO:0032660)	36	2	.40	+	4.97	6.59E-02	5.31E-01
cytokinetic process (GO:0032506)	35	2	.39	+	5.12	6.28E-02	5.31E-01
response to cortisol (GO:0051414)	5	1	.06	+	17.91	6.45E-02	5.31E-01
sarcomere organization (GO:0045214)	36	2	.40	+	4.97	6.59E-02	5.31E-01
negative regulation of extrinsic apoptotic signaling pathway in absence of ligand (GO:2001240)	35	2	.39	+	5.12	6.28E-02	5.31E-01
glucuronate catabolic process (GO:0006064)	5	1	.06	+	17.91	6.45E-02	5.32E-01
transferrin transport (GO:0033572)	36	2	.40	+	4.97	6.59E-02	5.32E-01
microtubule-based movement (GO:0007018)	354	8	3.95	+	2.02	6.58E-02	5.32E-01
ossification involved in bone remodeling (GO:0043932)	5	1	.06	+	17.91	6.45E-02	5.32E-01
nucleotide transport (GO:0006862)	36	2	.40	+	4.97	6.59E-02	5.32E-01
keratinocyte migration (GO:0051546)	5	1	.06	+	17.91	6.45E-02	5.32E-01
IMP catabolic process (GO:0006204)	5	1	.06	+	17.91	6.45E-02	5.32E-01
regulation of Rho-dependent protein serine/threonine kinase activity (GO:2000298)	5	1	.06	+	17.91	6.45E-02	5.33E-01
constitutive secretory pathway (GO:0045054)	5	1	.06	+	17.91	6.45E-02	5.33E-01
negative regulation of synaptic vesicle exocytosis (GO:2000301)	5	1	.06	+	17.91	6.45E-02	5.33E-01
regulation of DNA topoisomerase (ATP-hydrolyzing) activity (GO:2000371)	5	1	.06	+	17.91	6.45E-02	5.34E-01
positive regulation of DNA topoisomerase (ATP-hydrolyzing) activity (GO:2000373)	5	1	.06	+	17.91	6.45E-02	5.34E-01
microglia differentiation (GO:0014004)	5	1	.06	+	17.91	6.45E-02	5.34E-01
apolipoprotein A-I-mediated signaling pathway (GO:0038027)	5	1	.06	+	17.91	6.45E-02	5.34E-01
positive regulation of cellular pH reduction (GO:0032849)	5	1	.06	+	17.91	6.45E-02	5.35E-01
actomyosin contractile ring organization (GO:0044837)	5	1	.06	+	17.91	6.45E-02	5.35E-01
nucleolus organization (GO:0007000)	5	1	.06	+	17.91	6.45E-02	5.35E-01
protein localization to bicellular tight junction (GO:1902396)	5	1	.06	+	17.91	6.45E-02	5.36E-01
regulation of response to drug (GO:2001023)	5	1	.06	+	17.91	6.45E-02	5.36E-01
carnitine biosynthetic process (GO:0045329)	5	1	.06	+	17.91	6.45E-02	5.36E-01
farnesyl diphosphate metabolic process (GO:0045338)	5	1	.06	+	17.91	6.45E-02	5.36E-01
connective tissue replacement involved in inflammatory response wound healing (GO:0002248)	5	1	.06	+	17.91	6.45E-02	5.37E-01
striated muscle cell differentiation (GO:0051146)	191	5	2.13	+	2.34	6.68E-02	5.37E-01
selenium compound metabolic process (GO:0001887)	5	1	.06	+	17.91	6.45E-02	5.37E-01
trans-synaptic signaling (GO:0099537)	432	9	4.82	+	1.87	6.40E-02	5.37E-01
adenylate cyclase-inhibiting dopamine receptor signaling pathway (GO:0007195)	5	1	.06	+	17.91	6.45E-02	5.37E-01
negative regulation of respiratory burst involved in inflammatory response (GO:0060266)	5	1	.06	+	17.91	6.45E-02	5.37E-01
negative regulation of respiratory burst (GO:0060268)	5	1	.06	+	17.91	6.45E-02	5.38E-01
regulation of membrane potential (GO:0042391)	437	9	4.88	+	1.84	6.69E-02	5.38E-01
corpus callosum morphogenesis (GO:0021540)	5	1	.06	+	17.91	6.45E-02	5.38E-01
positive regulation of insulin secretion (GO:0032024)	80	3	.89	+	3.36	6.43E-02	5.38E-01
adenylate cyclase-activating G protein-coupled receptor signaling pathway (GO:0007189)	134	4	1.50	+	2.67	6.70E-02	5.38E-01
dGMP metabolic process (GO:0046054)	5	1	.06	+	17.91	6.45E-02	5.38E-01
regulation of neurotransmitter receptor activity (GO:0099601)	80	3	.89	+	3.36	6.43E-02	5.39E-01
dTMP metabolic process (GO:0046073)	5	1	.06	+	17.91	6.45E-02	5.39E-01
branching morphogenesis of an epithelial tube (GO:0048754)	132	4	1.47	+	2.71	6.42E-02	5.39E-01
clathrin coat disassembly (GO:0072318)	5	1	.06	+	17.91	6.45E-02	5.39E-01
mast cell chemotaxis (GO:0002551)	5	1	.06	+	17.91	6.45E-02	5.39E-01
positive regulation of penile erection (GO:0060406)	5	1	.06	+	17.91	6.45E-02	5.39E-01
allantoin biosynthetic process (GO:0019428)	5	1	.06	+	17.91	6.45E-02	5.40E-01
developmental growth (GO:0048589)	358	8	4.00	+	2.00	6.76E-02	5.43E-01
odontogenesis of dentin-containing tooth (GO:0042475)	82	3	.92	+	3.28	6.80E-02	5.45E-01
negative regulation of dephosphorylation (GO:0035305)	82	3	.92	+	3.28	6.80E-02	5.45E-01
negative regulation of response to DNA damage stimulus (GO:2001021)	82	3	.92	+	3.28	6.80E-02	5.46E-01
organophosphate ester transport (GO:0015748)	135	4	1.51	+	2.65	6.84E-02	5.47E-01
Fc-gamma receptor signaling pathway involved in phagocytosis (GO:0038096)	135	4	1.51	+	2.65	6.84E-02	5.48E-01
immune response-regulating cell surface receptor signaling pathway involved in phagocytosis (GO:0002433)	135	4	1.51	+	2.65	6.84E-02	5.48E-01
neuron differentiation (GO:0030182)	1043	18	11.65	+	1.55	6.84E-02	5.48E-01
aortic valve development (GO:0003176)	37	2	.41	+	4.84	6.89E-02	5.49E-01
liver regeneration (GO:0097421)	37	2	.41	+	4.84	6.89E-02	5.49E-01
positive regulation of insulin secretion involved in cellular response to glucose stimulus (GO:0035774)	37	2	.41	+	4.84	6.89E-02	5.49E-01
maturation of SSU-rRNA from tricistronic rRNA transcript (SSU-rRNA, 5.8S rRNA, LSU-rRNA) (GO:0000462)	37	2	.41	+	4.84	6.89E-02	5.49E-01
growth (GO:0040007)	361	8	4.03	+	1.98	6.91E-02	5.50E-01
establishment of spindle orientation (GO:0051294)	37	2	.41	+	4.84	6.89E-02	5.50E-01
regulation of cellular biosynthetic process (GO:0031326)	4163	58	46.49	+	1.25	6.91E-02	5.50E-01
regulation of protein targeting to membrane (GO:0090313)	37	2	.41	+	4.84	6.89E-02	5.50E-01
protein insertion into ER membrane (GO:0045048)	37	2	.41	+	4.84	6.89E-02	5.50E-01
NADH metabolic process (GO:0006734)	37	2	.41	+	4.84	6.89E-02	5.51E-01
multivesicular body sorting pathway (GO:0071985)	37	2	.41	+	4.84	6.89E-02	5.51E-01
positive regulation of lamellipodium organization (GO:1902745)	37	2	.41	+	4.84	6.89E-02	5.51E-01
regulation of protein targeting (GO:1903533)	83	3	.93	+	3.24	6.99E-02	5.55E-01
post-Golgi vesicle-mediated transport (GO:0006892)	136	4	1.52	+	2.63	6.99E-02	5.55E-01
positive regulation of epithelial cell proliferation (GO:0050679)	194	5	2.17	+	2.31	7.02E-02	5.58E-01
regulation of binding (GO:0051098)	365	8	4.08	+	1.96	7.12E-02	5.65E-01
regulation of cellular protein catabolic process (GO:1903362)	256	6	2.86	+	2.10	7.12E-02	5.65E-01
Fc-gamma receptor signaling pathway (GO:0038094)	137	4	1.53	+	2.61	7.13E-02	5.65E-01
hypothalamus gonadotrophin-releasing hormone neuron differentiation (GO:0021886)	6	1	.07	+	14.92	7.48E-02	5.68E-01
regulation of striated muscle tissue development (GO:0016202)	39	2	.44	+	4.59	7.52E-02	5.68E-01
hypothalamus gonadotrophin-releasing hormone neuron development (GO:0021888)	6	1	.07	+	14.92	7.48E-02	5.68E-01
spliceosomal snRNP assembly (GO:0000387)	39	2	.44	+	4.59	7.52E-02	5.69E-01
regulation of endoplasmic reticulum tubular network organization (GO:1903371)	6	1	.07	+	14.92	7.48E-02	5.69E-01
[truncated: 13,808 more rows]

## Sheet: GO Molecular function
GO molecular function complete	Homo sapiens - REFLIST (20595)	upload_1 (230)	upload_1 (expected)	upload_1 (over/under)	upload_1 (fold Enrichment)	upload_1 (raw P-value)	upload_1 (FDR)
protein binding (GO:0005515)	14333	217	160.07	+	1.36	1.70E-20	8.25E-17	FDR < 0.05
cadherin binding (GO:0045296)	323	30	3.61	+	8.32	3.84E-18	9.32E-15
cell adhesion molecule binding (GO:0050839)	537	34	6.00	+	5.67	1.04E-15	1.68E-12
binding (GO:0005488)	16501	224	184.28	+	1.22	8.66E-15	1.05E-11
RNA binding (GO:0003723)	1686	55	18.83	+	2.92	6.19E-13	6.01E-10
protein-containing complex binding (GO:0044877)	1303	46	14.55	+	3.16	5.56E-12	4.50E-09
enzyme binding (GO:0019899)	2050	59	22.89	+	2.58	1.17E-11	8.12E-09
small molecule binding (GO:0036094)	2507	63	28.00	+	2.25	5.31E-10	3.23E-07
Unclassified (UNCLASSIFIED)	2353	2	26.28	-	.08	7.42E-10	3.61E-07
molecular_function (GO:0003674)	18242	228	203.72	+	1.12	7.42E-10	4.01E-07
catalytic activity (GO:0003824)	5637	107	62.95	+	1.70	1.02E-09	4.49E-07
nucleoside-triphosphatase activity (GO:0017111)	487	24	5.44	+	4.41	2.74E-09	1.11E-06
organic cyclic compound binding (GO:0097159)	6017	110	67.20	+	1.64	3.69E-09	1.38E-06
heterocyclic compound binding (GO:1901363)	5937	108	66.30	+	1.63	8.00E-09	2.78E-06
guanyl ribonucleotide binding (GO:0032561)	402	21	4.49	+	4.68	1.09E-08	2.94E-06
guanyl nucleotide binding (GO:0019001)	402	21	4.49	+	4.68	1.09E-08	3.11E-06
GTPase activity (GO:0003924)	329	19	3.67	+	5.17	1.23E-08	3.16E-06
hydrolase activity (GO:0016787)	2379	58	26.57	+	2.18	1.08E-08	3.30E-06
identical protein binding (GO:0042802)	2107	54	23.53	+	2.29	1.04E-08	3.38E-06
structural constituent of ribosome (GO:0003735)	167	14	1.87	+	7.51	1.47E-08	3.58E-06
pyrophosphatase activity (GO:0016462)	545	24	6.09	+	3.94	2.18E-08	5.05E-06
GTP binding (GO:0005525)	381	20	4.25	+	4.70	2.29E-08	5.07E-06
hydrolase activity, acting on acid anhydrides (GO:0016817)	557	24	6.22	+	3.86	3.24E-08	6.56E-06
hydrolase activity, acting on acid anhydrides, in phosphorus-containing anhydrides (GO:0016818)	556	24	6.21	+	3.87	3.14E-08	6.63E-06
anion binding (GO:0043168)	2408	57	26.89	+	2.12	4.54E-08	8.83E-06
G protein activity (GO:0003925)	40	8	.45	+	17.91	5.06E-08	9.45E-06
nucleoside phosphate binding (GO:1901265)	2171	53	24.25	+	2.19	6.45E-08	1.12E-05
nucleotide binding (GO:0000166)	2170	53	24.23	+	2.19	6.40E-08	1.15E-05
structural molecule activity (GO:0005198)	707	26	7.90	+	3.29	1.73E-07	2.90E-05
carbohydrate derivative binding (GO:0097367)	2272	53	25.37	+	2.09	2.42E-07	3.92E-05
GDP binding (GO:0019003)	75	9	.84	+	10.75	3.75E-07	5.88E-05
ribonucleotide binding (GO:0032553)	1927	46	21.52	+	2.14	1.10E-06	1.68E-04
calcium-dependent protein binding (GO:0048306)	90	9	1.01	+	8.95	1.53E-06	2.25E-04
purine ribonucleotide binding (GO:0032555)	1910	45	21.33	+	2.11	1.92E-06	2.75E-04
purine ribonucleoside triphosphate binding (GO:0035639)	1839	44	20.54	+	2.14	2.13E-06	2.97E-04
purine nucleotide binding (GO:0017076)	1925	45	21.50	+	2.09	2.24E-06	3.02E-04
DNA-binding transcription factor activity (GO:0003700)	1446	1	16.15	-	.06	2.52E-06	3.22E-04
ubiquitin protein ligase binding (GO:0031625)	300	15	3.35	+	4.48	2.45E-06	3.22E-04
DNA-binding transcription factor activity, RNA polymerase II-specific (GO:0000981)	1394	1	15.57	-	.06	3.58E-06	4.46E-04
ubiquitin-like protein ligase binding (GO:0044389)	319	15	3.56	+	4.21	5.00E-06	6.08E-04
translation factor activity, RNA binding (GO:0008135)	92	8	1.03	+	7.79	1.52E-05	1.81E-03
virus receptor activity (GO:0001618)	76	7	.85	+	8.25	3.73E-05	4.21E-03
cytoskeletal protein binding (GO:0008092)	1003	27	11.20	+	2.41	3.68E-05	4.26E-03
protein tag (GO:0031386)	14	4	.16	+	25.58	3.93E-05	4.34E-03
exogenous protein binding (GO:0140272)	77	7	.86	+	8.14	4.03E-05	4.35E-03
double-stranded DNA binding (GO:0003690)	1686	4	18.83	-	.21	4.81E-05	5.09E-03
molecular adaptor activity (GO:0060090)	353	14	3.94	+	3.55	6.25E-05	6.46E-03
translation regulator activity (GO:0045182)	148	9	1.65	+	5.45	6.42E-05	6.51E-03
molecular function regulator (GO:0098772)	1154	29	12.89	+	2.25	6.84E-05	6.78E-03
translation regulator activity, nucleic acid binding (GO:0090079)	116	8	1.30	+	6.18	7.19E-05	6.99E-03
unfolded protein binding (GO:0051082)	121	8	1.35	+	5.92	9.49E-05	9.05E-03
phosphotransferase activity, nitrogenous group as acceptor (GO:0016775)	6	3	.07	+	44.77	1.06E-04	9.58E-03
C3HC4-type RING finger domain binding (GO:0055131)	6	3	.07	+	44.77	1.06E-04	9.76E-03
pyrimidine nucleotide binding (GO:0019103)	6	3	.07	+	44.77	1.06E-04	9.94E-03
sequence-specific double-stranded DNA binding (GO:1990837)	1591	4	17.77	-	.23	1.43E-04	1.26E-02
ion binding (GO:0043167)	6067	95	67.75	+	1.40	1.48E-04	1.28E-02
protease binding (GO:0002020)	135	8	1.51	+	5.31	1.94E-04	1.65E-02
ATP-dependent protein binding (GO:0043008)	8	3	.09	+	33.58	2.06E-04	1.72E-02
nucleic acid binding (GO:0003676)	3984	68	44.49	+	1.53	2.10E-04	1.73E-02
sequence-specific DNA binding (GO:0043565)	1696	5	18.94	-	.26	2.27E-04	1.84E-02
threonine-type peptidase activity (GO:0070003)	25	4	.28	+	14.33	2.77E-04	2.21E-02
transcription regulatory region nucleic acid binding (GO:0001067)	1530	4	17.09	-	.23	2.98E-04	2.30E-02
transcription cis-regulatory region binding (GO:0000976)	1528	4	17.06	-	.23	2.96E-04	2.32E-02
protein N-terminus binding (GO:0047485)	112	7	1.25	+	5.60	3.59E-04	2.73E-02
ribonucleoprotein complex binding (GO:0043021)	151	8	1.69	+	4.74	3.98E-04	2.98E-02
protein domain specific binding (GO:0019904)	700	19	7.82	+	2.43	4.19E-04	3.04E-02
translation initiation factor activity (GO:0003743)	52	5	.58	+	8.61	4.13E-04	3.04E-02
protein-macromolecule adaptor activity (GO:0030674)	282	11	3.15	+	3.49	4.37E-04	3.13E-02
RNA polymerase II transcription regulatory region sequence-specific DNA binding (GO:0000977)	1430	4	15.97	-	.25	5.67E-04	3.99E-02
amide binding (GO:0033218)	395	13	4.41	+	2.95	6.44E-04	4.47E-02
adenine transmembrane transporter activity (GO:0015207)	2	2	.02	+	89.54	7.18E-04	4.78E-02
actin binding (GO:0003779)	453	14	5.06	+	2.77	7.31E-04	4.80E-02
aspartate carbamoyltransferase activity (GO:0004070)	2	2	.02	+	89.54	7.18E-04	4.85E-02
dihydroorotase activity (GO:0004151)	2	2	.02	+	89.54	7.18E-04	4.92E-02
threonine-type endopeptidase activity (GO:0004298)	14	3	.16	+	19.19	8.06E-04	5.23E-02
heat shock protein binding (GO:0031072)	130	7	1.45	+	4.82	8.35E-04	5.34E-02
actin filament binding (GO:0051015)	216	9	2.41	+	3.73	9.24E-04	5.83E-02
protein-disulfide reductase activity (GO:0015035)	36	4	.40	+	9.95	9.70E-04	6.04E-02
protein folding chaperone (GO:0044183)	37	4	.41	+	9.68	1.07E-03	6.56E-02
peptide binding (GO:0042277)	318	11	3.55	+	3.10	1.13E-03	6.88E-02
carboxyl- or carbamoyltransferase activity (GO:0016743)	3	2	.03	+	59.70	1.19E-03	6.96E-02
carbamoyl-phosphate synthase (glutamine-hydrolyzing) activity (GO:0004088)	3	2	.03	+	59.70	1.19E-03	7.04E-02
pyrimidine ribonucleotide binding (GO:0032557)	3	2	.03	+	59.70	1.19E-03	7.13E-02
disulfide oxidoreductase activity (GO:0015036)	41	4	.46	+	8.74	1.51E-03	8.77E-02
monosaccharide binding (GO:0048029)	72	5	.80	+	6.22	1.63E-03	9.32E-02
exo-alpha-(2->3)-sialidase activity (GO:0052794)	5	2	.06	+	35.82	2.46E-03	1.22E-01
exo-alpha-(2->6)-sialidase activity (GO:0052795)	5	2	.06	+	35.82	2.46E-03	1.23E-01
exo-alpha-(2->8)-sialidase activity (GO:0052796)	5	2	.06	+	35.82	2.46E-03	1.25E-01
transketolase or transaldolase activity (GO:0016744)	5	2	.06	+	35.82	2.46E-03	1.26E-01
drug binding (GO:0008144)	46	4	.51	+	7.79	2.24E-03	1.27E-01
U1 snRNP binding (GO:1990446)	5	2	.06	+	35.82	2.46E-03	1.27E-01
alpha-sialidase activity (GO:0016997)	5	2	.06	+	35.82	2.46E-03	1.29E-01
ATP:ADP antiporter activity (GO:0005471)	5	2	.06	+	35.82	2.46E-03	1.30E-01
thioredoxin peroxidase activity (GO:0008379)	5	2	.06	+	35.82	2.46E-03	1.31E-01
creatine kinase activity (GO:0004111)	5	2	.06	+	35.82	2.46E-03	1.33E-01
G protein-coupled receptor binding (GO:0001664)	299	10	3.34	+	2.99	2.39E-03	1.33E-01
exo-alpha-sialidase activity (GO:0004308)	5	2	.06	+	35.82	2.46E-03	1.34E-01
oxidative phosphorylation uncoupler activity (GO:0017077)	5	2	.06	+	35.82	2.46E-03	1.36E-01
transcription regulator activity (GO:0140110)	1943	9	21.70	-	.41	2.82E-03	1.39E-01
fibroblast growth factor binding (GO:0017134)	23	3	.26	+	11.68	2.87E-03	1.39E-01
channel regulator activity (GO:0016247)	123	6	1.37	+	4.37	3.13E-03	1.51E-01
purine nucleobase transmembrane transporter activity (GO:0005345)	6	2	.07	+	29.85	3.25E-03	1.54E-01
heparan sulfate binding (GO:1904399)	6	2	.07	+	29.85	3.25E-03	1.55E-01
antioxidant activity (GO:0016209)	89	5	.99	+	5.03	3.89E-03	1.79E-01
amino acid binding (GO:0016597)	54	4	.60	+	6.63	3.86E-03	1.79E-01
translation elongation factor activity (GO:0003746)	26	3	.29	+	10.33	3.93E-03	1.79E-01
proton transmembrane transporter activity (GO:0015078)	131	6	1.46	+	4.10	4.21E-03	1.79E-01
peroxidase activity (GO:0004601)	54	4	.60	+	6.63	3.86E-03	1.80E-01
hydrolase activity, acting on carbon-nitrogen (but not peptide) bonds, in cyclic amides (GO:0016812)	7	2	.08	+	25.58	4.15E-03	1.80E-01
RNA polymerase II cis-regulatory region sequence-specific DNA binding (GO:0000978)	1204	4	13.45	-	.30	4.20E-03	1.81E-01
cis-regulatory region sequence-specific DNA binding (GO:0000987)	1224	4	13.67	-	.29	4.30E-03	1.82E-01
amidine-lyase activity (GO:0016842)	7	2	.08	+	25.58	4.15E-03	1.82E-01
thiol oxidase activity (GO:0016972)	7	2	.08	+	25.58	4.15E-03	1.84E-01
potassium channel regulator activity (GO:0015459)	55	4	.61	+	6.51	4.10E-03	1.85E-01
nucleobase transmembrane transporter activity (GO:0015205)	7	2	.08	+	25.58	4.15E-03	1.85E-01
oxidoreductase activity, acting on a sulfur group of donors (GO:0016667)	57	4	.64	+	6.28	4.62E-03	1.94E-01
organic acid binding (GO:0043177)	135	6	1.51	+	3.98	4.84E-03	1.99E-01
G protein-coupled receptor activity (GO:0004930)	882	2	9.85	-	.20	4.80E-03	2.00E-01
oxidoreductase activity, acting on peroxide as acceptor (GO:0016684)	58	4	.65	+	6.18	4.90E-03	2.00E-01
misfolded protein binding (GO:0051787)	29	3	.32	+	9.26	5.21E-03	2.03E-01
ion channel binding (GO:0044325)	137	6	1.53	+	3.92	5.18E-03	2.03E-01
ADP transmembrane transporter activity (GO:0015217)	8	2	.09	+	22.39	5.16E-03	2.04E-01
snRNP binding (GO:0070990)	8	2	.09	+	22.39	5.16E-03	2.05E-01
cuprous ion binding (GO:1903136)	8	2	.09	+	22.39	5.16E-03	2.07E-01
peroxiredoxin activity (GO:0051920)	8	2	.09	+	22.39	5.16E-03	2.09E-01
kinase regulator activity (GO:0019207)	233	8	2.60	+	3.07	5.48E-03	2.11E-01
calcium ion binding (GO:0005509)	730	17	8.15	+	2.09	6.08E-03	2.33E-01
organophosphate ester transmembrane transporter activity (GO:0015605)	31	3	.35	+	8.67	6.18E-03	2.35E-01
dystroglycan binding (GO:0002162)	10	2	.11	+	17.91	7.45E-03	2.81E-01
solute:anion antiporter activity (GO:0140323)	34	3	.38	+	7.90	7.84E-03	2.93E-01
lyase activity (GO:0016829)	199	7	2.22	+	3.15	8.10E-03	3.01E-01
carbon-nitrogen ligase activity, with glutamine as amido-N-donor (GO:0016884)	11	2	.12	+	16.28	8.74E-03	3.15E-01
ATP transmembrane transporter activity (GO:0005347)	11	2	.12	+	16.28	8.74E-03	3.17E-01
RAGE receptor binding (GO:0050786)	11	2	.12	+	16.28	8.74E-03	3.20E-01
protein-disulfide reductase (NAD(P)) activity (GO:0047134)	11	2	.12	+	16.28	8.74E-03	3.22E-01
disordered domain specific binding (GO:0097718)	37	3	.41	+	7.26	9.72E-03	3.48E-01
vinculin binding (GO:0017166)	12	2	.13	+	14.92	1.01E-02	3.57E-01
oxidoreductase activity, acting on a sulfur group of donors, oxygen as acceptor (GO:0016670)	12	2	.13	+	14.92	1.01E-02	3.59E-01
histone deacetylase binding (GO:0042826)	115	5	1.28	+	3.89	1.07E-02	3.76E-01
carbon-nitrogen lyase activity (GO:0016840)	13	2	.15	+	13.78	1.16E-02	4.00E-01
5'-nucleotidase activity (GO:0008253)	13	2	.15	+	13.78	1.16E-02	4.03E-01
aminopeptidase activity (GO:0004177)	40	3	.45	+	6.72	1.19E-02	4.06E-01
magnesium ion binding (GO:0000287)	218	7	2.43	+	2.88	1.27E-02	4.33E-01
oxidoreductase activity, acting on a sulfur group of donors, NAD(P) as acceptor (GO:0016668)	14	2	.16	+	12.79	1.32E-02	4.44E-01
DNA binding (GO:0003677)	2488	16	27.79	-	.58	1.43E-02	4.77E-01
ATP hydrolysis activity (GO:0140603)	43	3	.48	+	6.25	1.42E-02	4.77E-01
protein kinase binding (GO:0019901)	684	15	7.64	+	1.96	1.45E-02	4.80E-01
nucleotidase activity (GO:0008252)	15	2	.17	+	11.94	1.48E-02	4.86E-01
carboxylic acid binding (GO:0031406)	176	6	1.97	+	3.05	1.59E-02	5.18E-01
2-oxoglutarate-dependent dioxygenase activity (GO:0016706)	46	3	.51	+	5.84	1.69E-02	5.47E-01
olfactory receptor activity (GO:0004984)	441	0	4.92	-	< 0.01	1.73E-02	5.57E-01
transaldolase activity (GO:0004801)	1	1	.01	+	89.54	2.20E-02	5.68E-01
aspartate binding (GO:0070335)	1	1	.01	+	89.54	2.20E-02	5.71E-01
myosin V binding (GO:0031489)	17	2	.19	+	10.53	1.84E-02	5.72E-01
L-xylulose reductase (NAD+) activity (GO:0044105)	1	1	.01	+	89.54	2.20E-02	5.74E-01
purine ribonucleotide transmembrane transporter activity (GO:0005346)	17	2	.19	+	10.53	1.84E-02	5.76E-01
phosphate:proton symporter activity (GO:0015317)	1	1	.01	+	89.54	2.20E-02	5.77E-01
MHC class II protein complex binding (GO:0023026)	17	2	.19	+	10.53	1.84E-02	5.79E-01
oxytocin receptor binding (GO:0031855)	1	1	.01	+	89.54	2.20E-02	5.80E-01
adenine nucleotide transmembrane transporter activity (GO:0000295)	17	2	.19	+	10.53	1.84E-02	5.83E-01
thiamine phosphate phosphatase activity (GO:0042131)	1	1	.01	+	89.54	2.20E-02	5.84E-01
endopeptidase inhibitor activity (GO:0004866)	182	6	2.03	+	2.95	1.83E-02	5.86E-01
(S)-2-(5-amino-1-(5-phospho-D-ribosyl)imidazole-4-carboxamido)succinate AMP-lyase (fumarate-forming) activity (GO:0070626)	1	1	.01	+	89.54	2.20E-02	5.87E-01
ATPase binding (GO:0051117)	88	4	.98	+	4.07	1.90E-02	5.89E-01
gamma-butyrobetaine dioxygenase activity (GO:0008336)	1	1	.01	+	89.54	2.20E-02	5.90E-01
clathrin-uncoating ATPase activity (GO:1990833)	1	1	.01	+	89.54	2.20E-02	5.93E-01
transmembrane signaling receptor activity (GO:0004888)	1386	7	15.48	-	.45	2.32E-02	5.96E-01
N6-(1,2-dicarboxyethyl)AMP AMP-lyase (fumarate-forming) activity (GO:0004018)	1	1	.01	+	89.54	2.20E-02	5.97E-01
microtubule plus-end binding (GO:0051010)	20	2	.22	+	8.95	2.43E-02	5.99E-01
ion channel regulator activity (GO:0099106)	143	5	1.60	+	3.13	2.44E-02	5.99E-01
argininosuccinate lyase activity (GO:0004056)	1	1	.01	+	89.54	2.20E-02	6.00E-01
intramolecular oxidoreductase activity, transposing S-S bonds (GO:0016864)	20	2	.22	+	8.95	2.43E-02	6.02E-01
GDP-mannose 4,6-dehydratase activity (GO:0008446)	1	1	.01	+	89.54	2.20E-02	6.03E-01
G-protein beta/gamma-subunit complex binding (GO:0031683)	20	2	.22	+	8.95	2.43E-02	6.05E-01
2',3'-cyclic-nucleotide 3'-phosphodiesterase activity (GO:0004113)	1	1	.01	+	89.54	2.20E-02	6.07E-01
purine nucleotide transmembrane transporter activity (GO:0015216)	20	2	.22	+	8.95	2.43E-02	6.08E-01
UTP-monosaccharide-1-phosphate uridylyltransferase activity (GO:0051748)	1	1	.01	+	89.54	2.20E-02	6.10E-01
carbohydrate derivative transmembrane transporter activity (GO:1901505)	53	3	.59	+	5.07	2.40E-02	6.11E-01
cyclosporin A binding (GO:0016018)	20	2	.22	+	8.95	2.43E-02	6.11E-01
endopeptidase regulator activity (GO:0061135)	194	6	2.17	+	2.77	2.40E-02	6.13E-01
L-xylulose reductase (NADP+) activity (GO:0050038)	1	1	.01	+	89.54	2.20E-02	6.14E-01
protein disulfide isomerase activity (GO:0003756)	20	2	.22	+	8.95	2.43E-02	6.14E-01
sodium:proton antiporter activity involved in regulation of cardiac muscle cell membrane potential (GO:0086040)	1	1	.01	+	89.54	2.20E-02	6.17E-01
proline dipeptidase activity (GO:0102009)	1	1	.01	+	89.54	2.20E-02	6.21E-01
alpha-1,3-mannosylglycoprotein 2-beta-N-acetylglucosaminyltransferase activity (GO:0003827)	1	1	.01	+	89.54	2.20E-02	6.25E-01
antiporter activity (GO:0015297)	90	4	1.01	+	3.98	2.04E-02	6.28E-01
amylin binding (GO:0097645)	1	1	.01	+	89.54	2.20E-02	6.28E-01
mRNA binding (GO:0003729)	298	8	3.33	+	2.40	2.08E-02	6.28E-01
ligase activity, forming carbon-nitrogen bonds (GO:0016879)	50	3	.56	+	5.37	2.08E-02	6.31E-01
CTP binding (GO:0002135)	1	1	.01	+	89.54	2.20E-02	6.32E-01
kinase binding (GO:0019900)	765	16	8.54	+	1.87	2.07E-02	6.34E-01
UDP-glucose 6-dehydrogenase activity (GO:0003979)	1	1	.01	+	89.54	2.20E-02	6.36E-01
UTP:glucose-1-phosphate uridylyltransferase activity (GO:0003983)	1	1	.01	+	89.54	2.20E-02	6.40E-01
holo-[acyl-carrier-protein] synthase activity (GO:0008897)	1	1	.01	+	89.54	2.20E-02	6.43E-01
peptidase inhibitor activity (GO:0030414)	189	6	2.11	+	2.84	2.15E-02	6.45E-01
denatured protein binding (GO:0031249)	1	1	.01	+	89.54	2.20E-02	6.47E-01
aconitate decarboxylase activity (GO:0047613)	1	1	.01	+	89.54	2.20E-02	6.51E-01
protein histidine kinase activity (GO:0004673)	1	1	.01	+	89.54	2.20E-02	6.55E-01
integrin binding (GO:0005178)	147	5	1.64	+	3.05	2.70E-02	6.59E-01
protein kinase regulator activity (GO:0019887)	202	6	2.26	+	2.66	2.83E-02	6.85E-01
phospholipase binding (GO:0043274)	22	2	.25	+	8.14	2.86E-02	6.88E-01
serine-type endopeptidase inhibitor activity (GO:0004867)	100	4	1.12	+	3.58	2.83E-02	6.88E-01
interleukin-1, type II receptor binding (GO:0005151)	2	1	.02	+	44.77	3.28E-02	6.96E-01
kinase activator activity (GO:0019209)	101	4	1.13	+	3.55	2.92E-02	6.99E-01
neurohypophyseal hormone activity (GO:0005185)	2	1	.02	+	44.77	3.28E-02	6.99E-01
protein-membrane adaptor activity (GO:0043495)	24	2	.27	+	7.46	3.32E-02	7.01E-01
long-chain acyl-CoA hydrolase activity (GO:0052816)	2	1	.02	+	44.77	3.28E-02	7.02E-01
methionine-tRNA ligase activity (GO:0004825)	2	1	.02	+	44.77	3.28E-02	7.05E-01
Rho-dependent protein serine/threonine kinase activity (GO:0072518)	2	1	.02	+	44.77	3.28E-02	7.08E-01
enterobactin binding (GO:1903981)	2	1	.02	+	44.77	3.28E-02	7.11E-01
leukotriene-C(4) hydrolase (GO:0002951)	2	1	.02	+	44.77	3.28E-02	7.14E-01
phospholipid-hydroperoxide glutathione peroxidase activity (GO:0047066)	2	1	.02	+	44.77	3.28E-02	7.18E-01
choline kinase activity (GO:0004103)	2	1	.02	+	44.77	3.28E-02	7.21E-01
dimethylallyltranstransferase activity (GO:0004161)	2	1	.02	+	44.77	3.28E-02	7.24E-01
MIT domain binding (GO:0090541)	2	1	.02	+	44.77	3.28E-02	7.28E-01
ammonia ligase activity (GO:0016211)	2	1	.02	+	44.77	3.28E-02	7.31E-01
chaperone binding (GO:0051087)	107	4	1.19	+	3.35	3.48E-02	7.31E-01
sphingomyelin phosphodiesterase activator activity (GO:0016230)	2	1	.02	+	44.77	3.28E-02	7.34E-01
small GTPase binding (GO:0031267)	263	7	2.94	+	2.38	3.08E-02	7.35E-01
lead ion binding (GO:0032791)	2	1	.02	+	44.77	3.28E-02	7.38E-01
Fc-gamma receptor I complex binding (GO:0034988)	2	1	.02	+	44.77	3.28E-02	7.41E-01
UTP binding (GO:0002134)	2	1	.02	+	44.77	3.28E-02	7.45E-01
geranyltranstransferase activity (GO:0004337)	2	1	.02	+	44.77	3.28E-02	7.48E-01
microtubule binding (GO:0008017)	272	7	3.04	+	2.30	3.58E-02	7.51E-01
glutamate-ammonia ligase activity (GO:0004356)	2	1	.02	+	44.77	3.28E-02	7.52E-01
UDP-glucose:glycoprotein glucosyltransferase activity (GO:0003980)	2	1	.02	+	44.77	3.28E-02	7.55E-01
structural constituent of cytoskeleton (GO:0005200)	104	4	1.16	+	3.44	3.19E-02	7.56E-01
MH2 domain binding (GO:0035500)	2	1	.02	+	44.77	3.28E-02	7.59E-01
15-hydroxyprostaglandin dehydrogenase (NAD+) activity (GO:0016404)	2	1	.02	+	44.77	3.28E-02	7.62E-01
sulfur compound binding (GO:1901681)	266	7	2.97	+	2.36	3.24E-02	7.66E-01
sulfonylurea receptor binding (GO:0017098)	2	1	.02	+	44.77	3.28E-02	7.66E-01
RNA strand-exchange activity (GO:0034057)	2	1	.02	+	44.77	3.28E-02	7.70E-01
nucleotide transmembrane transporter activity (GO:0015215)	26	2	.29	+	6.89	3.80E-02	7.83E-01
MHC protein complex binding (GO:0023023)	26	2	.29	+	6.89	3.80E-02	7.87E-01
mRNA 5'-UTR binding (GO:0048027)	26	2	.29	+	6.89	3.80E-02	7.90E-01
hydro-lyase activity (GO:0016836)	64	3	.71	+	4.20	3.80E-02	7.93E-01
Rho GDP-dissociation inhibitor binding (GO:0051022)	3	1	.03	+	29.85	4.35E-02	8.03E-01
ribosome binding (GO:0043022)	68	3	.76	+	3.95	4.39E-02	8.06E-01
endopeptidase activity (GO:0004175)	466	10	5.20	+	1.92	4.41E-02	8.06E-01
transketolase activity (GO:0004802)	3	1	.03	+	29.85	4.35E-02	8.06E-01
adenyl ribonucleotide binding (GO:0032559)	1557	26	17.39	+	1.50	4.39E-02	8.08E-01
acid-ammonia (or amide) ligase activity (GO:0016880)	3	1	.03	+	29.85	4.35E-02	8.09E-01
hexose phosphate transmembrane transporter activity (GO:0015119)	3	1	.03	+	29.85	4.35E-02	8.13E-01
flavin-linked sulfhydryl oxidase activity (GO:0016971)	3	1	.03	+	29.85	4.35E-02	8.16E-01
ligase activity (GO:0016874)	170	5	1.90	+	2.63	4.51E-02	8.18E-01
NADP+ binding (GO:0070401)	3	1	.03	+	29.85	4.35E-02	8.19E-01
adenyl nucleotide binding (GO:0030554)	1570	26	17.53	+	1.48	4.51E-02	8.21E-01
protein homodimerization activity (GO:0042803)	692	14	7.73	+	1.81	4.01E-02	8.22E-01
organophosphate:inorganic phosphate antiporter activity (GO:0015315)	3	1	.03	+	29.85	4.35E-02	8.22E-01
PTB domain binding (GO:0051425)	3	1	.03	+	29.85	4.35E-02	8.25E-01
ephrin receptor binding (GO:0046875)	29	2	.32	+	6.18	4.58E-02	8.28E-01
metalloaminopeptidase activity (GO:0070006)	27	2	.30	+	6.63	4.06E-02	8.28E-01
proteinase activated receptor binding (GO:0031871)	3	1	.03	+	29.85	4.35E-02	8.29E-01
ATP binding (GO:0005524)	1493	25	16.67	+	1.50	4.10E-02	8.30E-01
osmolarity-sensing cation channel activity (GO:1990760)	3	1	.03	+	29.85	4.35E-02	8.32E-01
manganese ion binding (GO:0030145)	66	3	.74	+	4.07	4.09E-02	8.32E-01
hexose-phosphate:inorganic phosphate antiporter activity (GO:0015526)	3	1	.03	+	29.85	4.35E-02	8.35E-01
L-aspartate:2-oxoglutarate aminotransferase activity (GO:0004069)	3	1	.03	+	29.85	4.35E-02	8.38E-01
protein kinase C inhibitor activity (GO:0008426)	3	1	.03	+	29.85	4.35E-02	8.42E-01
procollagen-lysine 5-dioxygenase activity (GO:0008475)	3	1	.03	+	29.85	4.35E-02	8.45E-01
collagen binding (GO:0005518)	70	3	.78	+	3.84	4.71E-02	8.47E-01
dATP binding (GO:0032564)	3	1	.03	+	29.85	4.35E-02	8.48E-01
glucose 6-phosphate:inorganic phosphate antiporter activity (GO:0061513)	3	1	.03	+	29.85	4.35E-02	8.52E-01
protein tyrosine kinase collagen receptor activity (GO:0038062)	3	1	.03	+	29.85	4.35E-02	8.55E-01
fructose-bisphosphate aldolase activity (GO:0004332)	3	1	.03	+	29.85	4.35E-02	8.59E-01
tubulin binding (GO:0015631)	382	9	4.27	+	2.11	4.27E-02	8.62E-01
GMP binding (GO:0019002)	3	1	.03	+	29.85	4.35E-02	8.62E-01
mercury ion binding (GO:0045340)	3	1	.03	+	29.85	4.35E-02	8.66E-01
lysophosphatidic acid phosphatase activity (GO:0052642)	3	1	.03	+	29.85	4.35E-02	8.69E-01
anion:anion antiporter activity (GO:0015301)	30	2	.34	+	5.97	4.85E-02	8.70E-01
IMP 5'-nucleotidase activity (GO:0050483)	3	1	.03	+	29.85	4.35E-02	8.73E-01
peptidase regulator activity (GO:0061134)	232	6	2.59	+	2.32	4.92E-02	8.79E-01
peptide antigen binding (GO:0042605)	32	2	.36	+	5.60	5.41E-02	8.79E-01
GDP-dissociation inhibitor binding (GO:0051021)	4	1	.04	+	22.39	5.40E-02	8.81E-01
mu-type opioid receptor binding (GO:0031852)	4	1	.04	+	22.39	5.40E-02	8.84E-01
platelet-activating factor acetyltransferase activity (GO:0047179)	4	1	.04	+	22.39	5.40E-02	8.87E-01
type III transforming growth factor beta receptor binding (GO:0034714)	4	1	.04	+	22.39	5.40E-02	8.90E-01
adenyl deoxyribonucleotide binding (GO:0032558)	4	1	.04	+	22.39	5.40E-02	8.93E-01
signaling adaptor activity (GO:0035591)	72	3	.80	+	3.73	5.03E-02	8.96E-01
DNA topoisomerase binding (GO:0044547)	4	1	.04	+	22.39	5.40E-02	8.96E-01
glycosaminoglycan binding (GO:0005539)	234	6	2.61	+	2.30	5.08E-02	8.98E-01
GTPase binding (GO:0051020)	295	7	3.29	+	2.12	5.10E-02	8.99E-01
peptidyl-lysine 5-dioxygenase activity (GO:0070815)	4	1	.04	+	22.39	5.40E-02	8.99E-01
enzyme inhibitor activity (GO:0004857)	405	9	4.52	+	1.99	5.07E-02	9.00E-01
single-stranded DNA 5'-3' exodeoxyribonuclease activity (GO:0045145)	4	1	.04	+	22.39	5.40E-02	9.03E-01
kynurenine-oxoglutarate transaminase activity (GO:0016212)	4	1	.04	+	22.39	5.40E-02	9.06E-01
ATPase (GO:0016887)	516	11	5.76	+	1.91	5.16E-02	9.06E-01
acetylcholine receptor activator activity (GO:0030549)	4	1	.04	+	22.39	5.40E-02	9.09E-01
oxidoreductase activity, acting on the CH-OH group of donors, NAD or NADP as acceptor (GO:0016616)	126	4	1.41	+	2.84	5.62E-02	9.12E-01
cupric ion binding (GO:1903135)	4	1	.04	+	22.39	5.40E-02	9.12E-01
ethanolamine kinase activity (GO:0004305)	4	1	.04	+	22.39	5.40E-02	9.15E-01
glycerol kinase activity (GO:0004370)	4	1	.04	+	22.39	5.40E-02	9.18E-01
opsonin receptor activity (GO:0001847)	4	1	.04	+	22.39	5.40E-02	9.22E-01
Toll-like receptor 4 binding (GO:0035662)	4	1	.04	+	22.39	5.40E-02	9.25E-01
kynurenine aminotransferase activity (GO:0036137)	4	1	.04	+	22.39	5.40E-02	9.28E-01
osmosensor activity (GO:0005034)	4	1	.04	+	22.39	5.40E-02	9.31E-01
phosphopyruvate hydratase activity (GO:0004634)	4	1	.04	+	22.39	5.40E-02	9.35E-01
DNA-binding transcription repressor activity (GO:0001217)	319	0	3.56	-	< 0.01	5.40E-02	9.38E-01
DNA-binding transcription repressor activity, RNA polymerase II-specific (GO:0001227)	317	0	3.54	-	< 0.01	5.38E-02	9.38E-01
myosin binding (GO:0017022)	74	3	.83	+	3.63	5.36E-02	9.38E-01
RNA helicase activity (GO:0003724)	77	3	.86	+	3.49	5.88E-02	9.50E-01
leukotriene C4 gamma-glutamyl transferase activity (GO:0103068)	5	1	.06	+	17.91	6.45E-02	9.62E-01
extracellular matrix protein binding (GO:1990430)	5	1	.06	+	17.91	6.45E-02	9.64E-01
nerve growth factor binding (GO:0048406)	5	1	.06	+	17.91	6.45E-02	9.67E-01
inorganic phosphate transmembrane transporter activity (GO:0005315)	5	1	.06	+	17.91	6.45E-02	9.70E-01
prostaglandin E receptor activity (GO:0004957)	5	1	.06	+	17.91	6.45E-02	9.73E-01
porin activity (GO:0015288)	5	1	.06	+	17.91	6.45E-02	9.77E-01
SNAP receptor activity (GO:0005484)	36	2	.40	+	4.97	6.59E-02	9.79E-01
ATPase, acting on RNA (GO:0008186)	5	1	.06	+	17.91	6.45E-02	9.80E-01
type 5 metabotropic glutamate receptor binding (GO:0031802)	5	1	.06	+	17.91	6.45E-02	9.83E-01
type 2A serotonin receptor binding (GO:0031826)	5	1	.06	+	17.91	6.45E-02	9.86E-01
hypoglycin A gamma-glutamyl transpeptidase activity (GO:0102953)	5	1	.06	+	17.91	6.45E-02	9.89E-01
C-X3-C chemokine binding (GO:0019960)	5	1	.06	+	17.91	6.45E-02	9.92E-01
peptidoglycan immune receptor activity (GO:0016019)	5	1	.06	+	17.91	6.45E-02	9.95E-01
carbonyl reductase (NADPH) activity (GO:0004090)	5	1	.06	+	17.91	6.45E-02	9.98E-01
growth hormone receptor binding (GO:0005131)	9	0	.10	-	< 0.01	1.00E00	1.00E00
granulocyte colony-stimulating factor receptor binding (GO:0005130)	1	0	.01	-	< 0.01	1.00E00	1.00E00
14-3-3 protein binding (GO:0071889)	32	1	.36	+	2.80	3.07E-01	1.00E00
neuromedin U binding (GO:0042924)	2	0	.02	-	< 0.01	1.00E00	1.00E00
neuropeptide binding (GO:0042923)	26	0	.29	-	< 0.01	1.00E00	1.00E00
neuromedin U receptor binding (GO:0042922)	1	0	.01	-	< 0.01	1.00E00	1.00E00
1-(4-iodo-2,5-dimethoxyphenyl)propan-2-amine binding (GO:0071886)	2	0	.02	-	< 0.01	1.00E00	1.00E00
N-terminal protein N-methyltransferase activity (GO:0071885)	2	0	.02	-	< 0.01	1.00E00	1.00E00
granulocyte macrophage colony-stimulating factor receptor binding (GO:0005129)	1	0	.01	-	< 0.01	1.00E00	1.00E00
erythropoietin receptor binding (GO:0005128)	2	0	.02	-	< 0.01	1.00E00	1.00E00
ciliary neurotrophic factor receptor binding (GO:0005127)	9	0	.10	-	< 0.01	1.00E00	1.00E00
cytokine receptor binding (GO:0005126)	270	2	3.02	-	.66	7.73E-01	1.00E00
cytokine activity (GO:0005125)	233	1	2.60	-	.38	5.27E-01	1.00E00
scavenger receptor binding (GO:0005124)	4	0	.04	-	< 0.01	1.00E00	1.00E00
death receptor binding (GO:0005123)	21	0	.23	-	< 0.01	1.00E00	1.00E00
Toll binding (GO:0005121)	1	0	.01	-	< 0.01	1.00E00	1.00E00
lactosylceramide 4-alpha-galactosyltransferase activity (GO:0050512)	1	0	.01	-	< 0.01	1.00E00	1.00E00
N-acetylgalactosaminyl-proteoglycan 3-beta-glucuronosyltransferase activity (GO:0050510)	4	0	.04	-	< 0.01	1.00E00	1.00E00
xenobiotic transmembrane transporter activity (GO:0042910)	31	0	.35	-	< 0.01	1.00E00	1.00E00
inositol trisphosphate phosphatase activity (GO:0046030)	11	0	.12	-	< 0.01	1.00E00	1.00E00
smoothened binding (GO:0005119)	3	0	.03	-	< 0.01	1.00E00	1.00E00
Tat protein binding (GO:0030957)	10	0	.11	-	< 0.01	1.00E00	1.00E00
potassium ion binding (GO:0030955)	12	0	.13	-	< 0.01	1.00E00	1.00E00
receptor tyrosine kinase-like orphan receptor binding (GO:0005115)	1	0	.01	-	< 0.01	1.00E00	1.00E00
type II transforming growth factor beta receptor binding (GO:0005114)	8	1	.09	+	11.19	9.51E-02	1.00E00
N-acetylglucosaminyl-proteoglycan 4-beta-glucuronosyltransferase activity (GO:0050509)	2	0	.02	-	< 0.01	1.00E00	1.00E00
patched binding (GO:0005113)	8	0	.09	-	< 0.01	1.00E00	1.00E00
glucuronosyl-N-acetylglucosaminyl-proteoglycan 4-alpha-N-acetylglucosaminyltransferase activity (GO:0050508)	3	0	.03	-	< 0.01	1.00E00	1.00E00
Notch binding (GO:0005112)	25	0	.28	-	< 0.01	1.00E00	1.00E00
type 2 fibroblast growth factor receptor binding (GO:0005111)	5	0	.06	-	< 0.01	1.00E00	1.00E00
hyaluronan synthase activity (GO:0050501)	4	0	.04	-	< 0.01	1.00E00	1.00E00
tubulin deacetylase activity (GO:0042903)	2	0	.02	-	< 0.01	1.00E00	1.00E00
sn-1-glycerol-3-phosphate C16:0-DCA-CoA acyl transferase activity (GO:0102420)	4	0	.04	-	< 0.01	1.00E00	1.00E00
frizzled binding (GO:0005109)	39	1	.44	+	2.30	3.59E-01	1.00E00
type 1 fibroblast growth factor receptor binding (GO:0005105)	6	0	.07	-	< 0.01	1.00E00	1.00E00
mitochondrion targeting sequence binding (GO:0030943)	5	0	.06	-	< 0.01	1.00E00	1.00E00
fibroblast growth factor receptor binding (GO:0005104)	26	0	.29	-	< 0.01	1.00E00	1.00E00
endoplasmic reticulum signal peptide binding (GO:0030942)	3	0	.03	-	< 0.01	1.00E00	1.00E00
signaling receptor binding (GO:0005102)	1583	24	17.68	+	1.36	1.34E-01	1.00E00
5'-3' RNA polymerase activity (GO:0034062)	42	0	.47	-	< 0.01	1.00E00	1.00E00
DNA polymerase activity (GO:0034061)	41	0	.46	-	< 0.01	1.00E00	1.00E00
neuropeptide receptor binding (GO:0071855)	40	0	.45	-	< 0.01	1.00E00	1.00E00
estrogen response element binding (GO:0034056)	3	0	.03	-	< 0.01	1.00E00	1.00E00
benzoate-CoA ligase activity (GO:0018858)	3	0	.03	-	< 0.01	1.00E00	1.00E00
oxidoreductase activity, acting on diphenols and related substances as donors (GO:0016679)	10	0	.11	-	< 0.01	1.00E00	1.00E00
oxidoreductase activity, acting on a heme group of donors (GO:0016675)	23	0	.26	-	< 0.01	1.00E00	1.00E00
oxidoreductase activity, acting on a sulfur group of donors, quinone or similar compound as acceptor (GO:0016672)	3	0	.03	-	< 0.01	1.00E00	1.00E00
oxidoreductase activity, acting on a sulfur group of donors, disulfide as acceptor (GO:0016671)	8	0	.09	-	< 0.01	1.00E00	1.00E00
UTP diphosphatase activity (GO:0036221)	1	0	.01	-	< 0.01	1.00E00	1.00E00
poly(G) binding (GO:0034046)	8	0	.09	-	< 0.01	1.00E00	1.00E00
ABC-type sterol transporter activity (GO:0034041)	2	0	.02	-	< 0.01	1.00E00	1.00E00
ATPase-coupled lipid transmembrane transporter activity (GO:0034040)	8	0	.09	-	< 0.01	1.00E00	1.00E00
HMG box domain binding (GO:0071837)	14	0	.16	-	< 0.01	1.00E00	1.00E00
oxidoreductase activity, acting on other nitrogenous compounds as donors, cytochrome as acceptor (GO:0016662)	4	0	.04	-	< 0.01	1.00E00	1.00E00
oxidoreductase activity, acting on other nitrogenous compounds as donors (GO:0016661)	7	0	.08	-	< 0.01	1.00E00	1.00E00
dTTP diphosphatase activity (GO:0036218)	5	0	.06	-	< 0.01	1.00E00	1.00E00
8-oxo-7,8-dihydroguanine DNA N-glycosylase activity (GO:0034039)	2	0	.02	-	< 0.01	1.00E00	1.00E00
deoxyhypusine synthase activity (GO:0034038)	1	0	.01	-	< 0.01	1.00E00	1.00E00
TPR domain binding (GO:0030911)	8	1	.09	+	11.19	9.51E-02	1.00E00
oxidoreductase activity, acting on NAD(P)H, nitrogenous group as acceptor (GO:0016657)	2	0	.02	-	< 0.01	1.00E00	1.00E00
N-box binding (GO:0071820)	2	0	.02	-	< 0.01	1.00E00	1.00E00
oxidoreductase activity, acting on NAD(P)H, quinone or similar compound as acceptor (GO:0016655)	58	1	.65	+	1.54	4.81E-01	1.00E00
oxidoreductase activity, acting on NAD(P)H, heme protein as acceptor (GO:0016653)	10	0	.11	-	< 0.01	1.00E00	1.00E00
oxidoreductase activity, acting on NAD(P)H, NAD(P) as acceptor (GO:0016652)	1	0	.01	-	< 0.01	1.00E00	1.00E00
oxidoreductase activity, acting on NAD(P)H (GO:0016651)	90	1	1.01	-	.99	1.00E00	1.00E00
calcium-independent protein kinase C activity (GO:0004699)	2	0	.02	-	< 0.01	1.00E00	1.00E00
calcium-dependent protein kinase C activity (GO:0004698)	16	1	.18	+	5.60	1.72E-01	1.00E00
protein kinase C activity (GO:0004697)	17	1	.19	+	5.27	1.81E-01	1.00E00
eukaryotic translation initiation factor 2alpha kinase activity (GO:0004694)	4	0	.04	-	< 0.01	1.00E00	1.00E00
cyclin-dependent protein serine/threonine kinase activity (GO:0004693)	29	0	.32	-	< 0.01	1.00E00	1.00E00
cGMP-dependent protein kinase activity (GO:0004692)	2	0	.02	-	< 0.01	1.00E00	1.00E00
cAMP-dependent protein kinase activity (GO:0004691)	8	0	.09	-	< 0.01	1.00E00	1.00E00
cyclic nucleotide-dependent protein kinase activity (GO:0004690)	10	0	.11	-	< 0.01	1.00E00	1.00E00
protein-lipid complex binding (GO:0071814)	29	0	.32	-	< 0.01	1.00E00	1.00E00
delta4-3-oxosteroid 5beta-reductase activity (GO:0047787)	2	0	.02	-	< 0.01	1.00E00	1.00E00
lipoprotein particle binding (GO:0071813)	29	0	.32	-	< 0.01	1.00E00	1.00E00
oxidoreductase activity, acting on the CH-NH group of donors, quinone or similar compound as acceptor (GO:0016649)	2	0	.02	-	< 0.01	1.00E00	1.00E00
oxidoreductase activity, acting on the CH-NH group of donors, oxygen as acceptor (GO:0016647)	4	0	.04	-	< 0.01	1.00E00	1.00E00
oxidoreductase activity, acting on the CH-NH group of donors, NAD or NADP as acceptor (GO:0016646)	18	0	.20	-	< 0.01	1.00E00	1.00E00
corticosterone 18-monooxygenase activity (GO:0047783)	2	0	.02	-	< 0.01	1.00E00	1.00E00
oxidoreductase activity, acting on the CH-NH group of donors (GO:0016645)	28	0	.31	-	< 0.01	1.00E00	1.00E00
citrate dehydratase activity (GO:0047780)	2	0	.02	-	< 0.01	1.00E00	1.00E00
oxidoreductase activity, acting on the CH-NH2 group of donors, disulfide as acceptor (GO:0016642)	1	0	.01	-	< 0.01	1.00E00	1.00E00
oxidoreductase activity, acting on the CH-NH2 group of donors, oxygen as acceptor (GO:0016641)	16	0	.18	-	< 0.01	1.00E00	1.00E00
phosphorylase kinase activity (GO:0004689)	4	0	.04	-	< 0.01	1.00E00	1.00E00
myosin light chain kinase activity (GO:0004687)	4	0	.04	-	< 0.01	1.00E00	1.00E00
FAD-AMP lyase (cyclizing) activity (GO:0034012)	1	0	.01	-	< 0.01	1.00E00	1.00E00
elongation factor-2 kinase activity (GO:0004686)	1	0	.01	-	< 0.01	1.00E00	1.00E00
calmodulin-dependent protein kinase activity (GO:0004683)	27	0	.30	-	< 0.01	1.00E00	1.00E00
(S)-citramalyl-CoA lyase activity (GO:0047777)	1	0	.01	-	< 0.01	1.00E00	1.00E00
oxidoreductase activity, acting on the CH-NH2 group of donors, NAD or NADP as acceptor (GO:0016639)	2	0	.02	-	< 0.01	1.00E00	1.00E00
3-hydroxyacyl-CoA dehydratase activity (GO:0018812)	5	0	.06	-	< 0.01	1.00E00	1.00E00
oxidoreductase activity, acting on the CH-NH2 group of donors (GO:0016638)	20	0	.22	-	< 0.01	1.00E00	1.00E00
oxidoreductase activity, acting on the CH-CH group of donors, quinone or related compound as acceptor (GO:0016635)	3	0	.03	-	< 0.01	1.00E00	1.00E00
oxidoreductase activity, acting on the CH-CH group of donors, oxygen as acceptor (GO:0016634)	10	0	.11	-	< 0.01	1.00E00	1.00E00
AMP-activated protein kinase activity (GO:0004679)	8	0	.09	-	< 0.01	1.00E00	1.00E00
DNA-dependent protein kinase activity (GO:0004677)	3	0	.03	-	< 0.01	1.00E00	1.00E00
3-phosphoinositide-dependent protein kinase activity (GO:0004676)	1	0	.01	-	< 0.01	1.00E00	1.00E00
transmembrane receptor protein serine/threonine kinase activity (GO:0004675)	19	0	.21	-	< 0.01	1.00E00	1.00E00
protein serine/threonine kinase activity (GO:0004674)	434	4	4.85	-	.83	1.00E00	1.00E00
protein kinase activity (GO:0004672)	582	6	6.50	-	.92	1.00E00	1.00E00
protein C-terminal S-isoprenylcysteine carboxyl O-methyltransferase activity (GO:0004671)	1	0	.01	-	< 0.01	1.00E00	1.00E00
oxidoreductase activity, acting on the CH-CH group of donors, NAD or NADP as acceptor (GO:0016628)	28	0	.31	-	< 0.01	1.00E00	1.00E00
oxidoreductase activity, acting on the CH-CH group of donors (GO:0016627)	59	0	.66	-	< 0.01	1.00E00	1.00E00
oxidoreductase activity, acting on the aldehyde or oxo group of donors, disulfide as acceptor (GO:0016624)	8	0	.09	-	< 0.01	1.00E00	1.00E00
oxidoreductase activity, acting on the aldehyde or oxo group of donors, oxygen as acceptor (GO:0016623)	3	0	.03	-	< 0.01	1.00E00	1.00E00
butyrate-CoA ligase activity (GO:0047760)	10	0	.11	-	< 0.01	1.00E00	1.00E00
oxidoreductase activity, acting on the aldehyde or oxo group of donors, NAD or NADP as acceptor (GO:0016620)	37	0	.41	-	< 0.01	1.00E00	1.00E00
protein-arginine deiminase activity (GO:0004668)	5	0	.06	-	< 0.01	1.00E00	1.00E00
prostaglandin-D synthase activity (GO:0004667)	3	0	.03	-	< 0.01	1.00E00	1.00E00
prostaglandin-endoperoxide synthase activity (GO:0004666)	2	0	.02	-	< 0.01	1.00E00	1.00E00
Rab geranylgeranyltransferase activity (GO:0004663)	4	0	.04	-	< 0.01	1.00E00	1.00E00
CAAX-protein geranylgeranyltransferase activity (GO:0004662)	2	0	.02	-	< 0.01	1.00E00	1.00E00
protein geranylgeranyltransferase activity (GO:0004661)	5	0	.06	-	< 0.01	1.00E00	1.00E00
protein farnesyltransferase activity (GO:0004660)	2	0	.02	-	< 0.01	1.00E00	1.00E00
chondroitin-glucuronate 5-epimerase activity (GO:0047757)	2	0	.02	-	< 0.01	1.00E00	1.00E00
chondroitin 4-sulfotransferase activity (GO:0047756)	4	0	.04	-	< 0.01	1.00E00	1.00E00
hydroxypyruvate reductase activity (GO:0016618)	1	0	.01	-	< 0.01	1.00E00	1.00E00
RNA 5'-methyltransferase activity (GO:1990276)	1	0	.01	-	< 0.01	1.00E00	1.00E00
malate dehydrogenase activity (GO:0016615)	8	0	.09	-	< 0.01	1.00E00	1.00E00
preribosome binding (GO:1990275)	1	0	.01	-	< 0.01	1.00E00	1.00E00
oxidoreductase activity, acting on CH-OH group of donors (GO:0016614)	138	4	1.54	+	2.60	7.28E-02	1.00E00
cholestenone 5-alpha-reductase activity (GO:0047751)	3	0	.03	-	< 0.01	1.00E00	1.00E00
cholestenol delta-isomerase activity (GO:0047750)	2	0	.02	-	< 0.01	1.00E00	1.00E00
anti-Mullerian hormone receptor activity (GO:1990272)	1	0	.01	-	< 0.01	1.00E00	1.00E00
HLH domain binding (GO:0043398)	4	0	.04	-	< 0.01	1.00E00	1.00E00
heparan sulfate proteoglycan binding (GO:0043395)	18	1	.20	+	4.97	1.90E-01	1.00E00
proteoglycan binding (GO:0043394)	37	1	.41	+	2.42	3.45E-01	1.00E00
2-alkenal reductase (NADP+) activity (GO:0035798)	1	0	.01	-	< 0.01	1.00E00	1.00E00
prenyltransferase activity (GO:0004659)	17	1	.19	+	5.27	1.81E-01	1.00E00
propionyl-CoA carboxylase activity (GO:0004658)	2	0	.02	-	< 0.01	1.00E00	1.00E00
proline dehydrogenase activity (GO:0004657)	2	0	.02	-	< 0.01	1.00E00	1.00E00
procollagen-proline 4-dioxygenase activity (GO:0004656)	5	1	.06	+	17.91	6.45E-02	1.00E00
porphobilinogen synthase activity (GO:0004655)	1	0	.01	-	< 0.01	1.00E00	1.00E00
polyribonucleotide nucleotidyltransferase activity (GO:0004654)	1	0	.01	-	< 0.01	1.00E00	1.00E00
polypeptide N-acetylgalactosaminyltransferase activity (GO:0004653)	19	0	.21	-	< 0.01	1.00E00	1.00E00
polynucleotide adenylyltransferase activity (GO:0004652)	13	0	.15	-	< 0.01	1.00E00	1.00E00
polynucleotide 5'-phosphatase activity (GO:0004651)	2	0	.02	-	< 0.01	1.00E00	1.00E00
cholestanetriol 26-monooxygenase activity (GO:0047749)	1	0	.01	-	< 0.01	1.00E00	1.00E00
cholestanetetraol 26-dehydrogenase activity (GO:0047748)	1	0	.01	-	< 0.01	1.00E00	1.00E00
cholate-CoA ligase activity (GO:0047747)	2	0	.02	-	< 0.01	1.00E00	1.00E00
RNA polymerase II C-terminal domain phosphoserine binding (GO:1990269)	5	0	.06	-	< 0.01	1.00E00	1.00E00
growth hormone-releasing hormone activity (GO:0016608)	2	0	.02	-	< 0.01	1.00E00	1.00E00
endopolyphosphatase activity (GO:0000298)	5	0	.06	-	< 0.01	1.00E00	1.00E00
chlordecone reductase activity (GO:0047743)	1	0	.01	-	< 0.01	1.00E00	1.00E00
TRAIL binding (GO:0045569)	5	0	.06	-	< 0.01	1.00E00	1.00E00
glutaminyl-peptide cyclotransferase activity (GO:0016603)	2	0	.02	-	< 0.01	1.00E00	1.00E00
ferric-chelate reductase activity (GO:0000293)	4	0	.04	-	< 0.01	1.00E00	1.00E00
poly(ADP-ribose) glycohydrolase activity (GO:0004649)	2	0	.02	-	< 0.01	1.00E00	1.00E00
O-phospho-L-serine:2-oxoglutarate aminotransferase activity (GO:0004648)	1	0	.01	-	< 0.01	1.00E00	1.00E00
phosphoserine phosphatase activity (GO:0004647)	4	0	.04	-	< 0.01	1.00E00	1.00E00
1,4-alpha-oligoglucan phosphorylase activity (GO:0004645)	6	0	.07	-	< 0.01	1.00E00	1.00E00
phosphoribosylglycinamide formyltransferase activity (GO:0004644)	1	0	.01	-	< 0.01	1.00E00	1.00E00
phosphoribosylaminoimidazolecarboxamide formyltransferase activity (GO:0004643)	1	0	.01	-	< 0.01	1.00E00	1.00E00
phosphoribosylformylglycinamidine synthase activity (GO:0004642)	1	0	.01	-	< 0.01	1.00E00	1.00E00
phosphoribosylformylglycinamidine cyclo-ligase activity (GO:0004641)	1	0	.01	-	< 0.01	1.00E00	1.00E00
histone-glutamine methyltransferase activity (GO:1990259)	2	0	.02	-	< 0.01	1.00E00	1.00E00
CDP-glycerol diphosphatase activity (GO:0047734)	1	0	.01	-	< 0.01	1.00E00	1.00E00
keratin filament binding (GO:1990254)	6	0	.07	-	< 0.01	1.00E00	1.00E00
1-phosphatidylinositol-3-phosphate 5-kinase activity (GO:0000285)	3	0	.03	-	< 0.01	1.00E00	1.00E00
carnosine synthase activity (GO:0047730)	1	0	.01	-	< 0.01	1.00E00	1.00E00
geranylgeranyl reductase activity (GO:0045550)	2	0	.02	-	< 0.01	1.00E00	1.00E00
phosphoribosylaminoimidazolesuccinocarboxamide synthase activity (GO:0004639)	1	0	.01	-	< 0.01	1.00E00	1.00E00
phosphoribosylaminoimidazole carboxylase activity (GO:0004638)	1	0	.01	-	< 0.01	1.00E00	1.00E00
phosphoribosylamine-glycine ligase activity (GO:0004637)	1	0	.01	-	< 0.01	1.00E00	1.00E00
phosphopantothenoylcysteine decarboxylase activity (GO:0004633)	1	0	.01	-	< 0.01	1.00E00	1.00E00
phosphopantothenate--cysteine ligase activity (GO:0004632)	1	0	.01	-	< 0.01	1.00E00	1.00E00
phosphomevalonate kinase activity (GO:0004631)	1	0	.01	-	< 0.01	1.00E00	1.00E00
phospholipase D activity (GO:0004630)	5	1	.06	+	17.91	6.45E-02	1.00E00
RNA strand annealing activity (GO:0033592)	5	1	.06	+	17.91	6.45E-02	1.00E00
iron-cytochrome-c reductase activity (GO:0047726)	1	0	.01	-	< 0.01	1.00E00	1.00E00
N6-methyladenosine-containing RNA binding (GO:1990247)	7	0	.08	-	< 0.01	1.00E00	1.00E00
histone kinase activity (H2A-T120 specific) (GO:1990244)	1	0	.01	-	< 0.01	1.00E00	1.00E00
dehydrodolichyl diphosphate synthase activity (GO:0045547)	2	0	.02	-	< 0.01	1.00E00	1.00E00
syndecan binding (GO:0045545)	6	0	.07	-	< 0.01	1.00E00	1.00E00
phospholipase C activity (GO:0004629)	28	0	.31	-	< 0.01	1.00E00	1.00E00
phospholipase A2 activity (GO:0004623)	33	0	.37	-	< 0.01	1.00E00	1.00E00
lysophospholipase activity (GO:0004622)	25	0	.28	-	< 0.01	1.00E00	1.00E00
glycosylphosphatidylinositol phospholipase D activity (GO:0004621)	1	0	.01	-	< 0.01	1.00E00	1.00E00
phospholipase activity (GO:0004620)	107	1	1.19	-	.84	1.00E00	1.00E00
indanol dehydrogenase activity (GO:0047718)	3	0	.03	-	< 0.01	1.00E00	1.00E00
steroid hormone binding (GO:1990239)	6	0	.07	-	< 0.01	1.00E00	1.00E00
double-stranded DNA endodeoxyribonuclease activity (GO:1990238)	1	0	.01	-	< 0.01	1.00E00	1.00E00
galactolipase activity (GO:0047714)	1	0	.01	-	< 0.01	1.00E00	1.00E00
peroxisome targeting sequence binding (GO:0000268)	6	0	.07	-	< 0.01	1.00E00	1.00E00
bis(5'-adenosyl)-triphosphatase activity (GO:0047710)	2	0	.02	-	< 0.01	1.00E00	1.00E00
chemokine (C-C motif) ligand 21 binding (GO:0035758)	1	0	.01	-	< 0.01	1.00E00	1.00E00
chemokine (C-C motif) ligand 19 binding (GO:0035757)	1	0	.01	-	< 0.01	1.00E00	1.00E00
phosphoglycerate mutase activity (GO:0004619)	4	0	.04	-	< 0.01	1.00E00	1.00E00
phosphoglycerate kinase activity (GO:0004618)	2	0	.02	-	< 0.01	1.00E00	1.00E00
cardiolipin hydrolase activity (GO:0035755)	1	0	.01	-	< 0.01	1.00E00	1.00E00
phosphoglycerate dehydrogenase activity (GO:0004617)	1	0	.01	-	< 0.01	1.00E00	1.00E00
phosphogluconate dehydrogenase (decarboxylating) activity (GO:0004616)	1	0	.01	-	< 0.01	1.00E00	1.00E00
phosphomannomutase activity (GO:0004615)	2	0	.02	-	< 0.01	1.00E00	1.00E00
phosphoglucomutase activity (GO:0004614)	3	0	.03	-	< 0.01	1.00E00	1.00E00
phosphoenolpyruvate carboxykinase (GTP) activity (GO:0004613)	2	0	.02	-	< 0.01	1.00E00	1.00E00
phosphoenolpyruvate carboxykinase activity (GO:0004611)	2	0	.02	-	< 0.01	1.00E00	1.00E00
phosphoacetylglucosamine mutase activity (GO:0004610)	1	0	.01	-	< 0.01	1.00E00	1.00E00
biotinidase activity (GO:0047708)	2	0	.02	-	< 0.01	1.00E00	1.00E00
bile-salt sulfotransferase activity (GO:0047704)	2	0	.02	-	< 0.01	1.00E00	1.00E00
histone methyltransferase binding (GO:1990226)	11	1	.12	+	8.14	1.25E-01	1.00E00
C-4 methylsterol oxidase activity (GO:0000254)	3	0	.03	-	< 0.01	1.00E00	1.00E00
3-keto sterol reductase activity (GO:0000253)	5	0	.06	-	< 0.01	1.00E00	1.00E00
C-3 sterol dehydrogenase (C-4 sterol decarboxylase) activity (GO:0000252)	1	0	.01	-	< 0.01	1.00E00	1.00E00
interleukin-27 receptor binding (GO:0045523)	1	0	.01	-	< 0.01	1.00E00	1.00E00
lanosterol synthase activity (GO:0000250)	1	0	.01	-	< 0.01	1.00E00	1.00E00
phosphatidylserine decarboxylase activity (GO:0004609)	2	0	.02	-	< 0.01	1.00E00	1.00E00
phosphatidylethanolamine N-methyltransferase activity (GO:0004608)	1	0	.01	-	< 0.01	1.00E00	1.00E00
phosphatidylcholine-sterol O-acyltransferase activity (GO:0004607)	1	0	.01	-	< 0.01	1.00E00	1.00E00
phosphatidate cytidylyltransferase activity (GO:0004605)	3	0	.03	-	< 0.01	1.00E00	1.00E00
phenylethanolamine N-methyltransferase activity (GO:0004603)	1	0	.01	-	< 0.01	1.00E00	1.00E00
glutathione peroxidase activity (GO:0004602)	23	1	.26	+	3.89	2.34E-01	1.00E00
folate reductase activity (GO:0033560)	1	0	.01	-	< 0.01	1.00E00	1.00E00
C-5 sterol desaturase activity (GO:0000248)	2	0	.02	-	< 0.01	1.00E00	1.00E00
C-8 sterol isomerase activity (GO:0000247)	1	0	.01	-	< 0.01	1.00E00	1.00E00
interleukin-23 receptor binding (GO:0045519)	2	0	.02	-	< 0.01	1.00E00	1.00E00
delta24(24-1) sterol reductase activity (GO:0000246)	1	0	.01	-	< 0.01	1.00E00	1.00E00
interleukin-22 receptor binding (GO:0045518)	2	0	.02	-	< 0.01	1.00E00	1.00E00
interleukin-20 receptor binding (GO:0045517)	1	0	.01	-	< 0.01	1.00E00	1.00E00
interleukin-18 receptor binding (GO:0045515)	1	0	.01	-	< 0.01	1.00E00	1.00E00
interleukin-27 binding (GO:0045513)	1	0	.01	-	< 0.01	1.00E00	1.00E00
CDP-diacylglycerol-phosphatidylglycerol phosphatidyltransferase activity (GO:0043337)	1	0	.01	-	< 0.01	1.00E00	1.00E00
2-octaprenyl-6-methoxy-1,4-benzoquinone methylase activity (GO:0043333)	1	0	.01	-	< 0.01	1.00E00	1.00E00
protein deacetylase activity (GO:0033558)	23	0	.26	-	< 0.01	1.00E00	1.00E00
dinitrosyl-iron complex binding (GO:0035731)	1	0	.01	-	< 0.01	1.00E00	1.00E00
S-nitrosoglutathione binding (GO:0035730)	1	0	.01	-	< 0.01	1.00E00	1.00E00
interleukin-27 receptor activity (GO:0045509)	2	0	.02	-	< 0.01	1.00E00	1.00E00
eukaryotic initiation factor 4G binding (GO:0031370)	1	0	.01	-	< 0.01	1.00E00	1.00E00
dynein intermediate chain binding (GO:0045505)	29	1	.32	+	3.09	2.84E-01	1.00E00
dynein heavy chain binding (GO:0045504)	13	0	.15	-	< 0.01	1.00E00	1.00E00
dynein light chain binding (GO:0045503)	10	1	.11	+	8.95	1.15E-01	1.00E00
phosphatidylinositol-3,4-bisphosphate binding (GO:0043325)	29	1	.32	+	3.09	2.84E-01	1.00E00
lysophosphatidic acid binding (GO:0035727)	8	0	.09	-	< 0.01	1.00E00	1.00E00
MAP kinase phosphatase activity (GO:0033549)	15	0	.17	-	< 0.01	1.00E00	1.00E00
translation initiation factor binding (GO:0031369)	34	1	.38	+	2.63	3.22E-01	1.00E00
N-acetylglucosaminylphosphatidylinositol deacetylase activity (GO:0000225)	1	0	.01	-	< 0.01	1.00E00	1.00E00
peptide-N4-(N-acetyl-beta-glucosaminyl)asparagine amidase activity (GO:0000224)	1	0	.01	-	< 0.01	1.00E00	1.00E00
macrophage migration inhibitory factor binding (GO:0035718)	2	0	.02	-	< 0.01	1.00E00	1.00E00
chemokine (C-C motif) ligand 7 binding (GO:0035717)	2	0	.02	-	< 0.01	1.00E00	1.00E00
chemokine (C-C motif) ligand 12 binding (GO:0035716)	1	0	.01	-	< 0.01	1.00E00	1.00E00
chemokine (C-C motif) ligand 2 binding (GO:0035715)	1	0	.01	-	< 0.01	1.00E00	1.00E00
delta-catenin binding (GO:0070097)	9	0	.10	-	< 0.01	1.00E00	1.00E00
fructose-6-phosphate binding (GO:0070095)	5	0	.06	-	< 0.01	1.00E00	1.00E00
DNA secondary structure binding (GO:0000217)	37	0	.41	-	< 0.01	1.00E00	1.00E00
tRNA 2'-phosphotransferase activity (GO:0000215)	2	0	.02	-	< 0.01	1.00E00	1.00E00
tRNA-intron endonuclease activity (GO:0000213)	2	0	.02	-	< 0.01	1.00E00	1.00E00
NAD+ diphosphatase activity (GO:0000210)	3	0	.03	-	< 0.01	1.00E00	1.00E00
very-long-chain-acyl-CoA dehydrogenase activity (GO:0017099)	4	0	.04	-	< 0.01	1.00E00	1.00E00
chloride-activated potassium channel activity (GO:0070089)	1	0	.01	-	< 0.01	1.00E00	1.00E00
iodotyrosine deiodinase activity (GO:0140616)	1	0	.01	-	< 0.01	1.00E00	1.00E00
chromo shadow domain binding (GO:0070087)	6	0	.07	-	< 0.01	1.00E00	1.00E00
acetylserotonin O-methyltransferase activity (GO:0017096)	1	0	.01	-	< 0.01	1.00E00	1.00E00
heparan sulfate 6-O-sulfotransferase activity (GO:0017095)	3	0	.03	-	< 0.01	1.00E00	1.00E00
P-type manganese transporter activity (GO:0140613)	2	0	.02	-	< 0.01	1.00E00	1.00E00
titin Z domain binding (GO:0070080)	2	0	.02	-	< 0.01	1.00E00	1.00E00
glycolipid transfer activity (GO:0017089)	3	0	.03	-	< 0.01	1.00E00	1.00E00
4-galactosyl-N-acetylglucosaminide 3-alpha-L-fucosyltransferase activity (GO:0017083)	6	0	.07	-	< 0.01	1.00E00	1.00E00
chloride channel regulator activity (GO:0017081)	16	1	.18	+	5.60	1.72E-01	1.00E00
sodium channel regulator activity (GO:0017080)	40	0	.45	-	< 0.01	1.00E00	1.00E00
raffinose alpha-galactosidase activity (GO:0052692)	1	0	.01	-	< 0.01	1.00E00	1.00E00
syntaxin-1 binding (GO:0017075)	26	0	.29	-	< 0.01	1.00E00	1.00E00
proline-rich region binding (GO:0070064)	18	0	.20	-	< 0.01	1.00E00	1.00E00
RNA polymerase binding (GO:0070063)	61	1	.68	+	1.47	4.98E-01	1.00E00
fructose binding (GO:0070061)	6	1	.07	+	14.92	7.48E-02	1.00E00
U6 snRNA binding (GO:0017070)	14	1	.16	+	6.40	1.53E-01	1.00E00
hexitol dehydrogenase activity (GO:0031320)	1	0	.01	-	< 0.01	1.00E00	1.00E00
carboxylic ester hydrolase activity (GO:0052689)	150	3	1.68	+	1.79	2.39E-01	1.00E00
snRNA binding (GO:0017069)	47	1	.52	+	1.91	4.14E-01	1.00E00
single-strand selective uracil DNA N-glycosylase activity (GO:0017065)	1	0	.01	-	< 0.01	1.00E00	1.00E00
fatty acid amide hydrolase activity (GO:0017064)	4	0	.04	-	< 0.01	1.00E00	1.00E00
thrombospondin receptor activity (GO:0070053)	4	0	.04	-	< 0.01	1.00E00	1.00E00
collagen V binding (GO:0070052)	2	0	.02	-	< 0.01	1.00E00	1.00E00
S-methyl-5-thioadenosine phosphorylase activity (GO:0017061)	2	0	.02	-	< 0.01	1.00E00	1.00E00
fibrinogen binding (GO:0070051)	5	0	.06	-	< 0.01	1.00E00	1.00E00
3-galactosyl-N-acetylglucosaminide 4-alpha-L-fucosyltransferase activity (GO:0017060)	2	0	.02	-	< 0.01	1.00E00	1.00E00
deaminase activity (GO:0019239)	32	0	.36	-	< 0.01	1.00E00	1.00E00
cyclohydrolase activity (GO:0019238)	5	0	.06	-	< 0.01	1.00E00	1.00E00
centromeric DNA binding (GO:0019237)	6	0	.07	-	< 0.01	1.00E00	1.00E00
alkylthioltransferase activity (GO:0050497)	2	0	.02	-	< 0.01	1.00E00	1.00E00
6-phosphogluconolactonase activity (GO:0017057)	2	0	.02	-	< 0.01	1.00E00	1.00E00
structural constituent of nuclear pore (GO:0017056)	28	0	.31	-	< 0.01	1.00E00	1.00E00
rRNA (uridine-N3-)-methyltransferase activity (GO:0070042)	1	0	.01	-	< 0.01	1.00E00	1.00E00
D-erythro-sphingosine kinase activity (GO:0017050)	2	0	.02	-	< 0.01	1.00E00	1.00E00
retinoic acid binding (GO:0001972)	20	0	.22	-	< 0.01	1.00E00	1.00E00
tRNA (cytosine-2'-O-)-methyltransferase activity (GO:0052666)	1	0	.01	-	< 0.01	1.00E00	1.00E00
GTPase activator activity (GO:0005096)	466	6	5.20	+	1.15	6.54E-01	1.00E00
GTPase inhibitor activity (GO:0005095)	14	0	.16	-	< 0.01	1.00E00	1.00E00
Rho GDP-dissociation inhibitor activity (GO:0005094)	3	0	.03	-	< 0.01	1.00E00	1.00E00
Rab GDP-dissociation inhibitor activity (GO:0005093)	2	0	.02	-	< 0.01	1.00E00	1.00E00
GDP-dissociation inhibitor activity (GO:0005092)	16	0	.18	-	< 0.01	1.00E00	1.00E00
intramolecular transferase activity, transferring hydroxy groups (GO:0050486)	2	0	.02	-	< 0.01	1.00E00	1.00E00
amide transmembrane transporter activity (GO:0042887)	37	0	.41	-	< 0.01	1.00E00	1.00E00
rRNA (guanosine-2'-O-)-methyltransferase activity (GO:0070039)	2	0	.02	-	< 0.01	1.00E00	1.00E00
activin binding (GO:0048185)	15	0	.17	-	< 0.01	1.00E00	1.00E00
imidazolonepropionase activity (GO:0050480)	1	0	.01	-	< 0.01	1.00E00	1.00E00
rRNA (pseudouridine) methyltransferase activity (GO:0070037)	1	0	.01	-	< 0.01	1.00E00	1.00E00
peptide hormone binding (GO:0017046)	52	1	.58	+	1.72	4.45E-01	1.00E00
corticotropin-releasing hormone activity (GO:0017045)	1	0	.01	-	< 0.01	1.00E00	1.00E00
telomerase RNA binding (GO:0070034)	22	0	.25	-	< 0.01	1.00E00	1.00E00
glycosylceramidase activity (GO:0017042)	2	0	.02	-	< 0.01	1.00E00	1.00E00
galactosylgalactosylglucosylceramidase activity (GO:0017041)	1	0	.01	-	< 0.01	1.00E00	1.00E00
N-acylsphingosine amidohydrolase activity (GO:0017040)	7	0	.08	-	< 0.01	1.00E00	1.00E00
fibronectin binding (GO:0001968)	28	1	.31	+	3.20	2.76E-01	1.00E00
G-protein alpha-subunit binding (GO:0001965)	26	1	.29	+	3.44	2.59E-01	1.00E00
inositol-1,3,4,5-tetrakisphosphate 5-phosphatase activity (GO:0052659)	6	0	.07	-	< 0.01	1.00E00	1.00E00
inositol-1,4,5-trisphosphate 5-phosphatase activity (GO:0052658)	7	0	.08	-	< 0.01	1.00E00	1.00E00
guanine phosphoribosyltransferase activity (GO:0052657)	1	0	.01	-	< 0.01	1.00E00	1.00E00
L-isoleucine transaminase activity (GO:0052656)	2	0	.02	-	< 0.01	1.00E00	1.00E00
L-valine transaminase activity (GO:0052655)	2	0	.02	-	< 0.01	1.00E00	1.00E00
L-leucine transaminase activity (GO:0052654)	2	0	.02	-	< 0.01	1.00E00	1.00E00
guanyl-nucleotide exchange factor activity (GO:0005085)	224	5	2.50	+	2.00	1.11E-01	1.00E00
glyceryl-ether monooxygenase activity (GO:0050479)	1	0	.01	-	< 0.01	1.00E00	1.00E00
NADP-retinol dehydrogenase activity (GO:0052650)	13	0	.15	-	< 0.01	1.00E00	1.00E00
protein kinase C binding (GO:0005080)	55	2	.61	+	3.26	1.31E-01	1.00E00
intermediate filament binding (GO:0019215)	15	1	.17	+	5.97	1.63E-01	1.00E00
deacetylase activity (GO:0019213)	38	0	.42	-	< 0.01	1.00E00	1.00E00
arachidonate 15-lipoxygenase activity (GO:0050473)	3	0	.03	-	< 0.01	1.00E00	1.00E00
phosphatase inhibitor activity (GO:0019212)	52	0	.58	-	< 0.01	1.00E00	1.00E00
phosphatase activator activity (GO:0019211)	24	0	.27	-	< 0.01	1.00E00	1.00E00
kinase inhibitor activity (GO:0019210)	74	2	.83	+	2.42	2.05E-01	1.00E00
nitric oxide binding (GO:0070026)	3	0	.03	-	< 0.01	1.00E00	1.00E00
carbon monoxide binding (GO:0070025)	1	0	.01	-	< 0.01	1.00E00	1.00E00
decanoate-CoA ligase activity (GO:0102391)	4	0	.04	-	< 0.01	1.00E00	1.00E00
mycophenolic acid acyl-glucuronide esterase activity (GO:0102390)	1	0	.01	-	< 0.01	1.00E00	1.00E00
MAP-kinase scaffold activity (GO:0005078)	11	0	.12	-	< 0.01	1.00E00	1.00E00
phosphatase regulator activity (GO:0019208)	76	0	.85	-	< 0.01	1.00E00	1.00E00
nucleoside kinase activity (GO:0019206)	9	0	.10	-	< 0.01	1.00E00	1.00E00
nucleobase-containing compound kinase activity (GO:0019205)	42	1	.47	+	2.13	3.80E-01	1.00E00
polyprenol reductase activity (GO:0102389)	1	0	.01	-	< 0.01	1.00E00	1.00E00
carbohydrate phosphatase activity (GO:0019203)	11	0	.12	-	< 0.01	1.00E00	1.00E00
amino acid kinase activity (GO:0019202)	2	0	.02	-	< 0.01	1.00E00	1.00E00
N-acetylneuraminate synthase activity (GO:0050462)	1	0	.01	-	< 0.01	1.00E00	1.00E00
carbohydrate kinase activity (GO:0019200)	22	0	.25	-	< 0.01	1.00E00	1.00E00
armadillo repeat domain binding (GO:0070016)	10	0	.11	-	< 0.01	1.00E00	1.00E00
TBP-class protein binding (GO:0017025)	25	0	.28	-	< 0.01	1.00E00	1.00E00
myosin I binding (GO:0017024)	1	0	.01	-	< 0.01	1.00E00	1.00E00
oligopeptidase activity (GO:0070012)	3	0	.03	-	< 0.01	1.00E00	1.00E00
myosin phosphatase regulator activity (GO:0017020)	3	0	.03	-	< 0.01	1.00E00	1.00E00
transmembrane receptor protein tyrosine kinase adaptor activity (GO:0005068)	13	0	.15	-	< 0.01	1.00E00	1.00E00
lipoprotein lipase activator activity (GO:0060230)	3	0	.03	-	< 0.01	1.00E00	1.00E00
ethanolamine-phosphate phospho-lyase activity (GO:0050459)	1	0	.01	-	< 0.01	1.00E00	1.00E00
UDP-N-acetylgalactosamine diphosphorylase activity (GO:0052630)	1	0	.01	-	< 0.01	1.00E00	1.00E00
tau protein binding (GO:0048156)	45	2	.50	+	3.98	9.50E-02	1.00E00
serine-type aminopeptidase activity (GO:0070009)	1	0	.01	-	< 0.01	1.00E00	1.00E00
myosin phosphatase activity (GO:0017018)	4	0	.04	-	< 0.01	1.00E00	1.00E00
serine-type exopeptidase activity (GO:0070008)	10	0	.11	-	< 0.01	1.00E00	1.00E00
MAP kinase tyrosine/serine/threonine phosphatase activity (GO:0017017)	13	0	.15	-	< 0.01	1.00E00	1.00E00
cysteine-type exopeptidase activity (GO:0070004)	5	0	.06	-	< 0.01	1.00E00	1.00E00
glutamic-type peptidase activity (GO:0070002)	1	0	.01	-	< 0.01	1.00E00	1.00E00
aspartic-type peptidase activity (GO:0070001)	40	1	.45	+	2.24	3.66E-01	1.00E00
lipase activator activity (GO:0060229)	18	1	.20	+	4.97	1.90E-01	1.00E00
phosphatidylcholine-sterol O-acyltransferase activator activity (GO:0060228)	6	0	.07	-	< 0.01	1.00E00	1.00E00
calcium-dependent ATPase activity (GO:0030899)	2	0	.02	-	< 0.01	1.00E00	1.00E00
phosphatidylinositol-3,5-bisphosphate 3-phosphatase activity (GO:0052629)	11	0	.12	-	< 0.01	1.00E00	1.00E00
laminin receptor activity (GO:0005055)	2	0	.02	-	< 0.01	1.00E00	1.00E00
peroxisome matrix targeting signal-2 binding (GO:0005053)	1	0	.01	-	< 0.01	1.00E00	1.00E00
peroxisome matrix targeting signal-1 binding (GO:0005052)	2	0	.02	-	< 0.01	1.00E00	1.00E00
3'-tyrosyl-DNA phosphodiesterase activity (GO:0017005)	1	0	.01	-	< 0.01	1.00E00	1.00E00
activin-activated receptor activity (GO:0017002)	10	0	.11	-	< 0.01	1.00E00	1.00E00
(R)-carnitine transmembrane transporter activity (GO:1901235)	1	0	.01	-	< 0.01	1.00E00	1.00E00
nuclear export signal receptor activity (GO:0005049)	11	0	.12	-	< 0.01	1.00E00	1.00E00
signal sequence binding (GO:0005048)	50	0	.56	-	< 0.01	1.00E00	1.00E00
13-lipoxin reductase activity (GO:0036185)	1	0	.01	-	< 0.01	1.00E00	1.00E00
signal recognition particle binding (GO:0005047)	7	0	.08	-	< 0.01	1.00E00	1.00E00
KDEL sequence binding (GO:0005046)	3	0	.03	-	< 0.01	1.00E00	1.00E00
exogenous lipid antigen binding (GO:0030884)	5	0	.06	-	< 0.01	1.00E00	1.00E00
endogenous lipid antigen binding (GO:0030883)	5	0	.06	-	< 0.01	1.00E00	1.00E00
scavenger receptor activity (GO:0005044)	47	0	.52	-	< 0.01	1.00E00	1.00E00
lipid antigen binding (GO:0030882)	5	0	.06	-	< 0.01	1.00E00	1.00E00
netrin receptor activity involved in chemorepulsion (GO:0005043)	1	0	.01	-	< 0.01	1.00E00	1.00E00
beta-2-microglobulin binding (GO:0030881)	8	1	.09	+	11.19	9.51E-02	1.00E00
netrin receptor activity (GO:0005042)	6	0	.07	-	< 0.01	1.00E00	1.00E00
low-density lipoprotein particle receptor activity (GO:0005041)	15	0	.17	-	< 0.01	1.00E00	1.00E00
microfibril binding (GO:0050436)	4	0	.04	-	< 0.01	1.00E00	1.00E00
transforming growth factor beta binding (GO:0050431)	24	1	.27	+	3.73	2.43E-01	1.00E00
BRE binding (GO:0042835)	2	0	.02	-	< 0.01	1.00E00	1.00E00
11-cis-retinol dehydrogenase activity (GO:0102354)	3	0	.03	-	< 0.01	1.00E00	1.00E00
peptidoglycan binding (GO:0042834)	18	0	.20	-	< 0.01	1.00E00	1.00E00
K6-linked polyubiquitin modification-dependent protein binding (GO:0071796)	2	0	.02	-	< 0.01	1.00E00	1.00E00
K11-linked polyubiquitin modification-dependent protein binding (GO:0071795)	1	0	.01	-	< 0.01	1.00E00	1.00E00
chemokine (C-C motif) ligand 5 binding (GO:0071791)	2	0	.02	-	< 0.01	1.00E00	1.00E00
farnesylated protein binding (GO:0001918)	1	0	.01	-	< 0.01	1.00E00	1.00E00
death receptor activity (GO:0005035)	13	0	.15	-	< 0.01	1.00E00	1.00E00
calcium-dependent phospholipase C activity (GO:0050429)	2	0	.02	-	< 0.01	1.00E00	1.00E00
propane-1,3-diamine oxidase activity (GO:0052600)	1	0	.01	-	< 0.01	1.00E00	1.00E00
tumor necrosis factor-activated receptor activity (GO:0005031)	10	0	.11	-	< 0.01	1.00E00	1.00E00
neurotrophin receptor activity (GO:0005030)	4	0	.04	-	< 0.01	1.00E00	1.00E00
nitrite reductase (NO-forming) activity (GO:0050421)	4	0	.04	-	< 0.01	1.00E00	1.00E00
3-hydroxy-lignoceroyl-CoA dehydratase activity (GO:0102345)	4	0	.04	-	< 0.01	1.00E00	1.00E00
3-hydroxy-behenoyl-CoA dehydratase activity (GO:0102344)	4	0	.04	-	< 0.01	1.00E00	1.00E00
3-hydroxy-arachidoyl-CoA dehydratase activity (GO:0102343)	4	0	.04	-	< 0.01	1.00E00	1.00E00
3-oxo-cerotoyl-CoA reductase activity (GO:0102342)	1	0	.01	-	< 0.01	1.00E00	1.00E00
3-oxo-lignoceroyl-CoA reductase activity (GO:0102341)	1	0	.01	-	< 0.01	1.00E00	1.00E00
3-oxo-behenoyl-CoA reductase activity (GO:0102340)	1	0	.01	-	< 0.01	1.00E00	1.00E00
transforming growth factor beta receptor activity, type II (GO:0005026)	1	0	.01	-	< 0.01	1.00E00	1.00E00
transforming growth factor beta receptor activity, type I (GO:0005025)	5	0	.06	-	< 0.01	1.00E00	1.00E00
transforming growth factor beta-activated receptor activity (GO:0005024)	12	0	.13	-	< 0.01	1.00E00	1.00E00
vascular endothelial growth factor-activated receptor activity (GO:0005021)	8	0	.09	-	< 0.01	1.00E00	1.00E00
stem cell factor receptor activity (GO:0005020)	1	0	.01	-	< 0.01	1.00E00	1.00E00
3-oxo-arachidoyl-CoA reductase activity (GO:0102339)	1	0	.01	-	< 0.01	1.00E00	1.00E00
3-oxo-lignoceronyl-CoA synthase activity (GO:0102338)	7	0	.08	-	< 0.01	1.00E00	1.00E00
3-oxo-cerotoyl-CoA synthase activity (GO:0102337)	7	0	.08	-	< 0.01	1.00E00	1.00E00
3-oxo-arachidoyl-CoA synthase activity (GO:0102336)	7	0	.08	-	< 0.01	1.00E00	1.00E00
Wnt-activated receptor activity (GO:0042813)	15	0	.17	-	< 0.01	1.00E00	1.00E00
platelet-derived growth factor beta-receptor activity (GO:0005019)	2	0	.02	-	< 0.01	1.00E00	1.00E00
platelet-derived growth factor alpha-receptor activity (GO:0005018)	1	0	.01	-	< 0.01	1.00E00	1.00E00
platelet-derived growth factor-activated receptor activity (GO:0005017)	3	0	.03	-	< 0.01	1.00E00	1.00E00
macrophage colony-stimulating factor receptor activity (GO:0005011)	2	0	.02	-	< 0.01	1.00E00	1.00E00
insulin-like growth factor-activated receptor activity (GO:0005010)	3	0	.03	-	< 0.01	1.00E00	1.00E00
[acetyl-CoA carboxylase] kinase activity (GO:0050405)	2	0	.02	-	< 0.01	1.00E00	1.00E00
vitamin D receptor binding (GO:0042809)	15	0	.17	-	< 0.01	1.00E00	1.00E00
fucose binding (GO:0042806)	5	0	.06	-	< 0.01	1.00E00	1.00E00
actinin binding (GO:0042805)	38	1	.42	+	2.36	3.52E-01	1.00E00
calcium- and calmodulin-regulated 3',5'-cyclic-GMP phosphodiesterase activity (GO:0048101)	3	0	.03	-	< 0.01	1.00E00	1.00E00
1,8-cineole 2-exo-monooxygenase activity (GO:0102320)	1	0	.01	-	< 0.01	1.00E00	1.00E00
histone methyltransferase activity (H3-K4 specific) (GO:0042800)	17	0	.19	-	< 0.01	1.00E00	1.00E00
acetylpyruvate hydrolase activity (GO:0018773)	1	0	.01	-	< 0.01	1.00E00	1.00E00
thienylcyclohexylpiperidine binding (GO:0016596)	1	0	.01	-	< 0.01	1.00E00	1.00E00
glutamate binding (GO:0016595)	11	1	.12	+	8.14	1.25E-01	1.00E00
glycine binding (GO:0016594)	14	0	.16	-	< 0.01	1.00E00	1.00E00
ribonuclease E activity (GO:0008995)	1	0	.01	-	< 0.01	1.00E00	1.00E00
insulin-activated receptor activity (GO:0005009)	3	0	.03	-	< 0.01	1.00E00	1.00E00
hepatocyte growth factor-activated receptor activity (GO:0005008)	1	0	.01	-	< 0.01	1.00E00	1.00E00
fibroblast growth factor-activated receptor activity (GO:0005007)	5	0	.06	-	< 0.01	1.00E00	1.00E00
epidermal growth factor-activated receptor activity (GO:0005006)	2	0	.02	-	< 0.01	1.00E00	1.00E00
kringle domain binding (GO:0036143)	1	0	.01	-	< 0.01	1.00E00	1.00E00
3-hydroxykynureninase activity (GO:0061981)	1	0	.01	-	< 0.01	1.00E00	1.00E00
transmembrane-ephrin receptor activity (GO:0005005)	17	0	.19	-	< 0.01	1.00E00	1.00E00
regulatory RNA binding (GO:0061980)	43	0	.48	-	< 0.01	1.00E00	1.00E00
GPI-linked ephrin receptor activity (GO:0005004)	7	0	.08	-	< 0.01	1.00E00	1.00E00
ephrin receptor activity (GO:0005003)	19	0	.21	-	< 0.01	1.00E00	1.00E00
peptidyl-asparagine 3-dioxygenase activity (GO:0036140)	1	0	.01	-	< 0.01	1.00E00	1.00E00
transmembrane receptor protein tyrosine phosphatase activity (GO:0005001)	17	0	.19	-	< 0.01	1.00E00	1.00E00
vasopressin receptor activity (GO:0005000)	7	0	.08	-	< 0.01	1.00E00	1.00E00
rRNA (adenine-N6-)-methyltransferase activity (GO:0008988)	3	0	.03	-	< 0.01	1.00E00	1.00E00
peptidyl-histidine dioxygenase activity (GO:0036139)	1	0	.01	-	< 0.01	1.00E00	1.00E00
protein-glutamate O-methyltransferase activity (GO:0008983)	1	0	.01	-	< 0.01	1.00E00	1.00E00
12-hydroxyheptadecatrienoic acid synthase activity (GO:0036134)	3	0	.03	-	< 0.01	1.00E00	1.00E00
13-prostaglandin reductase activity (GO:0036132)	3	0	.03	-	< 0.01	1.00E00	1.00E00
prostaglandin D2 11-ketoreductase activity (GO:0036131)	1	0	.01	-	< 0.01	1.00E00	1.00E00
prostaglandin H2 endoperoxidase reductase activity (GO:0036130)	2	0	.02	-	< 0.01	1.00E00	1.00E00
phosphopentomutase activity (GO:0008973)	1	0	.01	-	< 0.01	1.00E00	1.00E00
phospholipase A1 activity (GO:0008970)	17	0	.19	-	< 0.01	1.00E00	1.00E00
BMP binding (GO:0036122)	15	0	.17	-	< 0.01	1.00E00	1.00E00
double-stranded DNA helicase activity (GO:0036121)	3	0	.03	-	< 0.01	1.00E00	1.00E00
phosphoglycolate phosphatase activity (GO:0008967)	2	0	.02	-	< 0.01	1.00E00	1.00E00
phospho-N-acetylmuramoyl-pentapeptide-transferase activity (GO:0008963)	1	0	.01	-	< 0.01	1.00E00	1.00E00
mRNA (adenine-N1-)-methyltransferase activity (GO:0061953)	3	0	.03	-	< 0.01	1.00E00	1.00E00
phosphatidylglycerophosphatase activity (GO:0008962)	1	0	.01	-	< 0.01	1.00E00	1.00E00
S-formylglutathione hydrolase activity (GO:0018738)	1	0	.01	-	< 0.01	1.00E00	1.00E00
3,4-dihydrocoumarin hydrolase activity (GO:0018733)	1	0	.01	-	< 0.01	1.00E00	1.00E00
lipopeptide binding (GO:0071723)	10	1	.11	+	8.95	1.15E-01	1.00E00
beta-adrenergic receptor kinase activity (GO:0047696)	4	0	.04	-	< 0.01	1.00E00	1.00E00
ATP diphosphatase activity (GO:0047693)	1	0	.01	-	< 0.01	1.00E00	1.00E00
aspartyltransferase activity (GO:0047690)	3	0	.03	-	< 0.01	1.00E00	1.00E00
peptidoglycan glycosyltransferase activity (GO:0008955)	1	0	.01	-	< 0.01	1.00E00	1.00E00
peroxisome membrane class-1 targeting sequence binding (GO:0036105)	1	0	.01	-	< 0.01	1.00E00	1.00E00
peptidylamidoglycolate lyase activity (GO:0004598)	1	0	.01	-	< 0.01	1.00E00	1.00E00
peptide alpha-N-acetyltransferase activity (GO:0004596)	11	0	.12	-	< 0.01	1.00E00	1.00E00
pantetheine-phosphate adenylyltransferase activity (GO:0004595)	1	0	.01	-	< 0.01	1.00E00	1.00E00
pantothenate kinase activity (GO:0004594)	4	0	.04	-	< 0.01	1.00E00	1.00E00
oxoglutarate dehydrogenase (succinyl-transferring) activity (GO:0004591)	3	0	.03	-	< 0.01	1.00E00	1.00E00
orotidine-5'-phosphate decarboxylase activity (GO:0004590)	1	0	.01	-	< 0.01	1.00E00	1.00E00
icosanoid transmembrane transporter activity (GO:0071714)	3	0	.03	-	< 0.01	1.00E00	1.00E00
amine sulfotransferase activity (GO:0047685)	1	0	.01	-	< 0.01	1.00E00	1.00E00
oxaloacetate decarboxylase activity (GO:0008948)	4	0	.04	-	< 0.01	1.00E00	1.00E00
oligonucleotidase activity (GO:0008946)	1	0	.01	-	< 0.01	1.00E00	1.00E00
nitric oxide dioxygenase activity (GO:0008941)	1	0	.01	-	< 0.01	1.00E00	1.00E00
nitrate reductase activity (GO:0008940)	3	0	.03	-	< 0.01	1.00E00	1.00E00
orotate phosphoribosyltransferase activity (GO:0004588)	1	0	.01	-	< 0.01	1.00E00	1.00E00
ornithine-oxo-acid transaminase activity (GO:0004587)	1	0	.01	-	< 0.01	1.00E00	1.00E00
ornithine decarboxylase activity (GO:0004586)	2	0	.02	-	< 0.01	1.00E00	1.00E00
ornithine carbamoyltransferase activity (GO:0004585)	1	0	.01	-	< 0.01	1.00E00	1.00E00
dolichyl-phosphate-glucose-glycolipid alpha-glucosyltransferase activity (GO:0004583)	2	0	.02	-	< 0.01	1.00E00	1.00E00
dolichyl-phosphate beta-D-mannosyltransferase activity (GO:0004582)	1	0	.01	-	< 0.01	1.00E00	1.00E00
dolichyl-phosphate beta-glucosyltransferase activity (GO:0004581)	1	0	.01	-	< 0.01	1.00E00	1.00E00
arachidonate 8(R)-lipoxygenase activity (GO:0047677)	1	0	.01	-	< 0.01	1.00E00	1.00E00
arachidonate-CoA ligase activity (GO:0047676)	11	0	.12	-	< 0.01	1.00E00	1.00E00
cyclin-dependent protein serine/threonine kinase regulator activity (GO:0016538)	50	0	.56	-	< 0.01	1.00E00	1.00E00
metalloendopeptidase activity involved in amyloid precursor protein catabolic process (GO:1902945)	4	0	.04	-	< 0.01	1.00E00	1.00E00
chemorepellent activity (GO:0045499)	28	0	.31	-	< 0.01	1.00E00	1.00E00
gamma-glutamylaminecyclotransferase activity (GO:0061929)	1	0	.01	-	< 0.01	1.00E00	1.00E00
glutathione specific gamma-glutamylcyclotransferase activity (GO:0061928)	2	0	.02	-	< 0.01	1.00E00	1.00E00
ferredoxin-NAD(P) reductase activity (GO:0008937)	1	0	.01	-	< 0.01	1.00E00	1.00E00
superoxide dismutase copper chaperone activity (GO:0016532)	2	0	.02	-	< 0.01	1.00E00	1.00E00
copper chaperone activity (GO:0016531)	6	0	.07	-	< 0.01	1.00E00	1.00E00
metallochaperone activity (GO:0016530)	8	0	.09	-	< 0.01	1.00E00	1.00E00
peptide-glutamate-N-acetyltransferase activity (GO:1990190)	2	0	.02	-	< 0.01	1.00E00	1.00E00
inositol monophosphate 1-phosphatase activity (GO:0008934)	3	0	.03	-	< 0.01	1.00E00	1.00E00
protein propionyltransferase activity (GO:0061920)	1	0	.01	-	< 0.01	1.00E00	1.00E00
dolichyl-diphosphooligosaccharide-protein glycotransferase activity (GO:0004579)	5	0	.06	-	< 0.01	1.00E00	1.00E00
chitobiosyldiphosphodolichol beta-mannosyltransferase activity (GO:0004578)	1	0	.01	-	< 0.01	1.00E00	1.00E00
N-acetylglucosaminyldiphosphodolichol N-acetylglucosaminyltransferase activity (GO:0004577)	1	0	.01	-	< 0.01	1.00E00	1.00E00
oligosaccharyl transferase activity (GO:0004576)	6	0	.07	-	< 0.01	1.00E00	1.00E00
sucrose alpha-glucosidase activity (GO:0004575)	1	0	.01	-	< 0.01	1.00E00	1.00E00
oligo-1,6-glucosidase activity (GO:0004574)	1	0	.01	-	< 0.01	1.00E00	1.00E00
mannosyl-oligosaccharide glucosidase activity (GO:0004573)	1	0	.01	-	< 0.01	1.00E00	1.00E00
mannosyl-oligosaccharide 1,3-1,6-alpha-mannosidase activity (GO:0004572)	2	0	.02	-	< 0.01	1.00E00	1.00E00
mannosyl-oligosaccharide 1,2-alpha-mannosidase activity (GO:0004571)	7	1	.08	+	12.79	8.50E-02	1.00E00
phosphatidylinositol bisphosphate binding (GO:1902936)	106	2	1.18	+	1.69	3.35E-01	1.00E00
peptide-serine-N-acetyltransferase activity (GO:1990189)	3	0	.03	-	< 0.01	1.00E00	1.00E00
methylglyoxal synthase activity (GO:0008929)	1	0	.01	-	< 0.01	1.00E00	1.00E00
latrotoxin receptor activity (GO:0016524)	2	0	.02	-	< 0.01	1.00E00	1.00E00
amino-acid racemase activity (GO:0047661)	1	0	.01	-	< 0.01	1.00E00	1.00E00
pituitary adenylate cyclase activating polypeptide activity (GO:0016521)	1	0	.01	-	< 0.01	1.00E00	1.00E00
omega-6 fatty acid desaturase activity (GO:0045485)	1	0	.01	-	< 0.01	1.00E00	1.00E00
growth hormone-releasing hormone receptor activity (GO:0016520)	3	0	.03	-	< 0.01	1.00E00	1.00E00
oligopeptide binding (GO:1900750)	12	1	.13	+	7.46	1.34E-01	1.00E00
glycoprotein endo-alpha-1,2-mannosidase activity (GO:0004569)	1	0	.01	-	< 0.01	1.00E00	1.00E00
chitinase activity (GO:0004568)	4	0	.04	-	< 0.01	1.00E00	1.00E00
beta-mannosidase activity (GO:0004567)	1	0	.01	-	< 0.01	1.00E00	1.00E00
beta-glucuronidase activity (GO:0004566)	5	0	.06	-	< 0.01	1.00E00	1.00E00
beta-galactosidase activity (GO:0004565)	5	0	.06	-	< 0.01	1.00E00	1.00E00
beta-fructofuranosidase activity (GO:0004564)	1	0	.01	-	< 0.01	1.00E00	1.00E00
beta-N-acetylhexosaminidase activity (GO:0004563)	5	0	.06	-	< 0.01	1.00E00	1.00E00
alpha-N-acetylglucosaminidase activity (GO:0004561)	1	0	.01	-	< 0.01	1.00E00	1.00E00
alpha-L-fucosidase activity (GO:0004560)	2	0	.02	-	< 0.01	1.00E00	1.00E00
alpha-amino-acid esterase activity (GO:0047658)	1	0	.01	-	< 0.01	1.00E00	1.00E00
gastric inhibitory peptide receptor activity (GO:0016519)	1	0	.01	-	< 0.01	1.00E00	1.00E00
allyl-alcohol dehydrogenase activity (GO:0047655)	4	0	.04	-	< 0.01	1.00E00	1.00E00
interleukin-12 receptor activity (GO:0016517)	1	0	.01	-	< 0.01	1.00E00	1.00E00
EH domain binding (GO:1990175)	2	0	.02	-	< 0.01	1.00E00	1.00E00
phosphodiesterase decapping endonuclease activity (GO:1990174)	2	0	.02	-	< 0.01	1.00E00	1.00E00
glutathione binding (GO:0043295)	11	1	.12	+	8.14	1.25E-01	1.00E00
alpha-mannosidase activity (GO:0004559)	14	1	.16	+	6.40	1.53E-01	1.00E00
alpha-1,4-glucosidase activity (GO:0004558)	5	0	.06	-	< 0.01	1.00E00	1.00E00
alpha-galactosidase activity (GO:0004557)	2	0	.02	-	< 0.01	1.00E00	1.00E00
alpha-amylase activity (GO:0004556)	3	0	.03	-	< 0.01	1.00E00	1.00E00
alpha,alpha-trehalase activity (GO:0004555)	1	0	.01	-	< 0.01	1.00E00	1.00E00
hydrolase activity, hydrolyzing O-glycosyl compounds (GO:0004553)	95	3	1.06	+	2.83	9.46E-02	1.00E00
nucleotide diphosphatase activity (GO:0004551)	20	0	.22	-	< 0.01	1.00E00	1.00E00
nucleoside diphosphate kinase activity (GO:0004550)	19	1	.21	+	4.71	1.99E-01	1.00E00
long-chain-3-hydroxyacyl-CoA dehydrogenase activity (GO:0016509)	3	0	.03	-	< 0.01	1.00E00	1.00E00
long-chain-enoyl-CoA hydratase activity (GO:0016508)	3	0	.03	-	< 0.01	1.00E00	1.00E00
peptidase activator activity involved in apoptotic process (GO:0016505)	21	0	.23	-	< 0.01	1.00E00	1.00E00
single-strand break-containing DNA binding (GO:1990165)	1	0	.01	-	< 0.01	1.00E00	1.00E00
peptidase activator activity (GO:0016504)	44	1	.49	+	2.04	3.94E-01	1.00E00
pheromone receptor activity (GO:0016503)	6	0	.07	-	< 0.01	1.00E00	1.00E00
nucleotide receptor activity (GO:0016502)	21	0	.23	-	< 0.01	1.00E00	1.00E00
prostacyclin receptor activity (GO:0016501)	1	0	.01	-	< 0.01	1.00E00	1.00E00
mannose-phosphate guanylyltransferase activity (GO:0008905)	1	0	.01	-	< 0.01	1.00E00	1.00E00
protein-hormone receptor activity (GO:0016500)	18	0	.20	-	< 0.01	1.00E00	1.00E00
hydroxypyruvate isomerase activity (GO:0008903)	1	0	.01	-	< 0.01	1.00E00	1.00E00
P-type potassium:proton transporter activity (GO:0008900)	3	0	.03	-	< 0.01	1.00E00	1.00E00
tRNA-specific ribonuclease activity (GO:0004549)	14	0	.16	-	< 0.01	1.00E00	1.00E00
protein carrier activity (GO:0140597)	48	1	.54	+	1.87	4.20E-01	1.00E00
ribonuclease activity (GO:0004540)	119	1	1.33	-	.75	1.00E00	1.00E00
alanine-oxo-acid transaminase activity (GO:0047635)	2	0	.02	-	< 0.01	1.00E00	1.00E00
ADP-ribose diphosphatase activity (GO:0047631)	6	0	.07	-	< 0.01	1.00E00	1.00E00
rDNA binding (GO:0000182)	8	0	.09	-	< 0.01	1.00E00	1.00E00
CTPase activity (GO:0043273)	3	0	.03	-	< 0.01	1.00E00	1.00E00
deoxyribonuclease activity (GO:0004536)	59	2	.66	+	3.04	1.46E-01	1.00E00
oligopeptide transmembrane transporter activity (GO:0035673)	11	0	.12	-	< 0.01	1.00E00	1.00E00
chromatin loop anchoring activity (GO:0140587)	1	0	.01	-	< 0.01	1.00E00	1.00E00
poly(A)-specific ribonuclease activity (GO:0004535)	13	0	.15	-	< 0.01	1.00E00	1.00E00
5'-3' exoribonuclease activity (GO:0004534)	3	0	.03	-	< 0.01	1.00E00	1.00E00
enone reductase activity (GO:0035671)	5	0	.06	-	< 0.01	1.00E00	1.00E00
promoter-enhancer loop anchoring activity (GO:0140585)	1	0	.01	-	< 0.01	1.00E00	1.00E00
exoribonuclease activity (GO:0004532)	39	1	.44	+	2.30	3.59E-01	1.00E00
deoxyribonuclease II activity (GO:0004531)	2	0	.02	-	< 0.01	1.00E00	1.00E00
deoxyribonuclease I activity (GO:0004530)	5	0	.06	-	< 0.01	1.00E00	1.00E00
P-type monovalent copper transporter activity (GO:0140581)	2	0	.02	-	< 0.01	1.00E00	1.00E00
rRNA (adenine-N6,N6-)-dimethyltransferase activity (GO:0000179)	4	0	.04	-	< 0.01	1.00E00	1.00E00
talin binding (GO:1990147)	1	0	.01	-	< 0.01	1.00E00	1.00E00
adenosine-phosphate deaminase activity (GO:0047623)	3	0	.03	-	< 0.01	1.00E00	1.00E00
acylpyruvate hydrolase activity (GO:0047621)	1	0	.01	-	< 0.01	1.00E00	1.00E00
3'-5'-exoribonuclease activity (GO:0000175)	35	1	.39	+	2.56	3.30E-01	1.00E00
acylglycerol kinase activity (GO:0047620)	1	0	.01	-	< 0.01	1.00E00	1.00E00
ribonuclease MRP activity (GO:0000171)	1	0	.01	-	< 0.01	1.00E00	1.00E00
sphingosine hydroxylase activity (GO:0000170)	1	0	.01	-	< 0.01	1.00E00	1.00E00
adenosine-diphosphatase activity (GO:0043262)	2	0	.02	-	< 0.01	1.00E00	1.00E00
exodeoxyribonuclease activity (GO:0004529)	23	1	.26	+	3.89	2.34E-01	1.00E00
phosphodiesterase I activity (GO:0004528)	6	0	.07	-	< 0.01	1.00E00	1.00E00
exonuclease activity (GO:0004527)	82	2	.92	+	2.18	2.37E-01	1.00E00
ribonuclease P activity (GO:0004526)	11	0	.12	-	< 0.01	1.00E00	1.00E00
Toll-like receptor 2 binding (GO:0035663)	3	0	.03	-	< 0.01	1.00E00	1.00E00
ribonuclease III activity (GO:0004525)	3	0	.03	-	< 0.01	1.00E00	1.00E00
transmembrane monodehydroascorbate reductase activity (GO:0140575)	3	0	.03	-	< 0.01	1.00E00	1.00E00
RNA-DNA hybrid ribonuclease activity (GO:0004523)	16	0	.18	-	< 0.01	1.00E00	1.00E00
ribonuclease A activity (GO:0004522)	4	0	.04	-	< 0.01	1.00E00	1.00E00
endoribonuclease activity (GO:0004521)	73	0	.82	-	< 0.01	1.00E00	1.00E00
endodeoxyribonuclease activity (GO:0004520)	40	0	.45	-	< 0.01	1.00E00	1.00E00
transmembrane ascorbate ferrireductase activity (GO:0140571)	4	0	.04	-	< 0.01	1.00E00	1.00E00
acyl-CoA hydrolase activity (GO:0047617)	20	1	.22	+	4.48	2.08E-01	1.00E00
linoleate 9S-lipoxygenase activity (GO:1990136)	2	0	.02	-	< 0.01	1.00E00	1.00E00
acetylspermidine deacetylase activity (GO:0047611)	1	0	.01	-	< 0.01	1.00E00	1.00E00
endonuclease activity (GO:0004519)	130	0	1.45	-	< 0.01	4.09E-01	1.00E00
nuclease activity (GO:0004518)	212	4	2.37	+	1.69	3.07E-01	1.00E00
sodium-dependent organic anion transmembrane transporter activity (GO:0043250)	1	0	.01	-	< 0.01	1.00E00	1.00E00
nitric-oxide synthase activity (GO:0004517)	3	0	.03	-	< 0.01	1.00E00	1.00E00
nicotinate phosphoribosyltransferase activity (GO:0004516)	1	0	.01	-	< 0.01	1.00E00	1.00E00
transmembrane protein dislocase activity (GO:0140567)	2	0	.02	-	< 0.01	1.00E00	1.00E00
nicotinate-nucleotide adenylyltransferase activity (GO:0004515)	4	0	.04	-	< 0.01	1.00E00	1.00E00
nicotinate-nucleotide diphosphorylase (carboxylating) activity (GO:0004514)	3	0	.03	-	< 0.01	1.00E00	1.00E00
AP-3 adaptor complex binding (GO:0035651)	3	0	.03	-	< 0.01	1.00E00	1.00E00
neolactotetraosylceramide alpha-2,3-sialyltransferase activity (GO:0004513)	2	0	.02	-	< 0.01	1.00E00	1.00E00
AP-1 adaptor complex binding (GO:0035650)	5	0	.06	-	< 0.01	1.00E00	1.00E00
inositol-3-phosphate synthase activity (GO:0004512)	1	0	.01	-	< 0.01	1.00E00	1.00E00
UDP-D-xylose:beta-D-glucoside alpha-1,3-D-xylosyltransferase activity (GO:0140563)	2	0	.02	-	< 0.01	1.00E00	1.00E00
tyrosine 3-monooxygenase activity (GO:0004511)	1	0	.01	-	< 0.01	1.00E00	1.00E00
EGF-domain serine xylosyltransferase activity (GO:0140562)	3	0	.03	-	< 0.01	1.00E00	1.00E00
tryptophan 5-monooxygenase activity (GO:0004510)	2	0	.02	-	< 0.01	1.00E00	1.00E00
acetylputrescine deacetylase activity (GO:0047609)	1	0	.01	-	< 0.01	1.00E00	1.00E00
EGF-domain serine glucosyltransferase activity (GO:0140561)	3	0	.03	-	< 0.01	1.00E00	1.00E00
xylosyl alpha-1,3-xylosyltransferase activity (GO:0140560)	1	0	.01	-	< 0.01	1.00E00	1.00E00
acetoacetyl-CoA hydrolase activity (GO:0047603)	1	0	.01	-	< 0.01	1.00E00	1.00E00
DNA strand exchange activity (GO:0000150)	2	0	.02	-	< 0.01	1.00E00	1.00E00
steroid 21-monooxygenase activity (GO:0004509)	1	0	.01	-	< 0.01	1.00E00	1.00E00
steroid 17-alpha-monooxygenase activity (GO:0004508)	1	0	.01	-	< 0.01	1.00E00	1.00E00
steroid 11-beta-monooxygenase activity (GO:0004507)	2	0	.02	-	< 0.01	1.00E00	1.00E00
squalene monooxygenase activity (GO:0004506)	1	0	.01	-	< 0.01	1.00E00	1.00E00
L-DOPA receptor activity (GO:0035643)	1	0	.01	-	< 0.01	1.00E00	1.00E00
phenylalanine 4-monooxygenase activity (GO:0004505)	3	0	.03	-	< 0.01	1.00E00	1.00E00
histone methyltransferase activity (H3-R17 specific) (GO:0035642)	1	0	.01	-	< 0.01	1.00E00	1.00E00
peptidylglycine monooxygenase activity (GO:0004504)	1	0	.01	-	< 0.01	1.00E00	1.00E00
monophenol monooxygenase activity (GO:0004503)	2	0	.02	-	< 0.01	1.00E00	1.00E00
L-arginine 3-hydroxylase activity (GO:0140554)	1	0	.01	-	< 0.01	1.00E00	1.00E00
kynurenine 3-monooxygenase activity (GO:0004502)	1	0	.01	-	< 0.01	1.00E00	1.00E00
dopamine beta-monooxygenase activity (GO:0004500)	3	0	.03	-	< 0.01	1.00E00	1.00E00
SNARE binding (GO:0000149)	113	2	1.26	+	1.58	3.63E-01	1.00E00
microfilament motor activity (GO:0000146)	30	1	.34	+	2.98	2.91E-01	1.00E00
acylglycerone-phosphate reductase activity (GO:0000140)	1	0	.01	-	< 0.01	1.00E00	1.00E00
laminin-1 binding (GO:0043237)	6	1	.07	+	14.92	7.48E-02	1.00E00
laminin binding (GO:0043236)	29	1	.32	+	3.09	2.84E-01	1.00E00
transmembrane receptor protein kinase activity (GO:0019199)	144	1	1.61	-	.62	1.00E00	1.00E00
ATPase-coupled inorganic anion transmembrane transporter activity (GO:0043225)	26	0	.29	-	< 0.01	1.00E00	1.00E00
transmembrane receptor protein phosphatase activity (GO:0019198)	17	0	.19	-	< 0.01	1.00E00	1.00E00
SMC family protein binding (GO:0043221)	1	0	.01	-	< 0.01	1.00E00	1.00E00
transcription regulator activator activity (GO:0140537)	3	0	.03	-	< 0.01	1.00E00	1.00E00
nuclear receptor corepressor activity (GO:0140536)	1	0	.01	-	< 0.01	1.00E00	1.00E00
glycerol-1-phosphatase activity (GO:0000121)	1	0	.01	-	< 0.01	1.00E00	1.00E00
beta-1,4-mannosyltransferase activity (GO:0019187)	1	0	.01	-	< 0.01	1.00E00	1.00E00
resveratrol binding (GO:1905594)	1	0	.01	-	< 0.01	1.00E00	1.00E00
clathrin adaptor activity (GO:0035615)	19	0	.21	-	< 0.01	1.00E00	1.00E00
alkanesulfonate binding (GO:0043210)	1	0	.01	-	< 0.01	1.00E00	1.00E00
RNA stem-loop binding (GO:0035613)	22	0	.25	-	< 0.01	1.00E00	1.00E00
AP-2 adaptor complex binding (GO:0035612)	10	0	.11	-	< 0.01	1.00E00	1.00E00
glycosphingolipid binding (GO:0043208)	10	0	.11	-	< 0.01	1.00E00	1.00E00
NADP phosphatase activity (GO:0019178)	1	0	.01	-	< 0.01	1.00E00	1.00E00
peptidyl-cysteine S-nitrosylase activity (GO:0035605)	1	0	.01	-	< 0.01	1.00E00	1.00E00
protein-RNA adaptor activity (GO:0140517)	1	0	.01	-	< 0.01	1.00E00	1.00E00
3-hydroxyacyl-[acyl-carrier-protein] dehydratase activity (GO:0019171)	2	0	.02	-	< 0.01	1.00E00	1.00E00
succinate dehydrogenase activity (GO:0000104)	2	0	.02	-	< 0.01	1.00E00	1.00E00
ganglioside GP1c binding (GO:1905577)	1	0	.01	-	< 0.01	1.00E00	1.00E00
ganglioside GT1b binding (GO:1905576)	3	0	.03	-	< 0.01	1.00E00	1.00E00
ganglioside GM3 binding (GO:1905575)	1	0	.01	-	< 0.01	1.00E00	1.00E00
trans-2-enoyl-CoA reductase (NADPH) activity (GO:0019166)	3	0	.03	-	< 0.01	1.00E00	1.00E00
ganglioside GM2 binding (GO:1905574)	1	0	.01	-	< 0.01	1.00E00	1.00E00
ganglioside GM1 binding (GO:1905573)	3	0	.03	-	< 0.01	1.00E00	1.00E00
N-acylmannosamine kinase activity (GO:0009384)	1	0	.01	-	< 0.01	1.00E00	1.00E00
rRNA (cytosine-C5-)-methyltransferase activity (GO:0009383)	3	0	.03	-	< 0.01	1.00E00	1.00E00
methylputrescine oxidase activity (GO:0052599)	1	0	.01	-	< 0.01	1.00E00	1.00E00
histamine oxidase activity (GO:0052598)	1	0	.01	-	< 0.01	1.00E00	1.00E00
diamine oxidase activity (GO:0052597)	1	0	.01	-	< 0.01	1.00E00	1.00E00
phenethylamine:oxygen oxidoreductase (deaminating) activity (GO:0052596)	2	0	.02	-	< 0.01	1.00E00	1.00E00
aliphatic-amine oxidase activity (GO:0052595)	2	0	.02	-	< 0.01	1.00E00	1.00E00
aminoacetone:oxygen oxidoreductase(deaminating) activity (GO:0052594)	2	0	.02	-	< 0.01	1.00E00	1.00E00
tryptamine:oxygen oxidoreductase (deaminating) activity (GO:0052593)	2	0	.02	-	< 0.01	1.00E00	1.00E00
mannokinase activity (GO:0019158)	5	0	.06	-	< 0.01	1.00E00	1.00E00
sn-glycerol-3-phosphate:ubiquinone-8 oxidoreductase activity (GO:0052591)	1	0	.01	-	< 0.01	1.00E00	1.00E00
sn-glycerol-3-phosphate:ubiquinone oxidoreductase activity (GO:0052590)	1	0	.01	-	< 0.01	1.00E00	1.00E00
protein-disulfide reductase (glutathione) activity (GO:0019153)	1	0	.01	-	< 0.01	1.00E00	1.00E00
D-ribulokinase activity (GO:0019150)	1	0	.01	-	< 0.01	1.00E00	1.00E00
four-way junction helicase activity (GO:0009378)	6	0	.07	-	< 0.01	1.00E00	1.00E00
biotin binding (GO:0009374)	5	0	.06	-	< 0.01	1.00E00	1.00E00
apelin receptor activity (GO:0060182)	1	0	.01	-	< 0.01	1.00E00	1.00E00
aminobutyraldehyde dehydrogenase activity (GO:0019145)	2	0	.02	-	< 0.01	1.00E00	1.00E00
ADP-sugar diphosphatase activity (GO:0019144)	2	0	.02	-	< 0.01	1.00E00	1.00E00
glucuronyl-galactosyl-proteoglycan 4-alpha-N-acetylglucosaminyltransferase activity (GO:0001888)	2	0	.02	-	< 0.01	1.00E00	1.00E00
brain-derived neurotrophic factor-activated receptor activity (GO:0060175)	1	0	.01	-	< 0.01	1.00E00	1.00E00
phosphatidylcholine binding (GO:0031210)	31	1	.35	+	2.89	2.99E-01	1.00E00
purine nucleoside binding (GO:0001883)	3	0	.03	-	< 0.01	1.00E00	1.00E00
nucleoside binding (GO:0001882)	9	0	.10	-	< 0.01	1.00E00	1.00E00
deoxynucleoside kinase activity (GO:0019136)	4	0	.04	-	< 0.01	1.00E00	1.00E00
deoxyhypusine monooxygenase activity (GO:0019135)	1	0	.01	-	< 0.01	1.00E00	1.00E00
histone methyltransferase activity (H4-K20 specific) (GO:0042799)	7	0	.08	-	< 0.01	1.00E00	1.00E00
POZ domain binding (GO:0031208)	3	0	.03	-	< 0.01	1.00E00	1.00E00
lipopolysaccharide immune receptor activity (GO:0001875)	5	0	.06	-	< 0.01	1.00E00	1.00E00
(1->3)-beta-D-glucan binding (GO:0001872)	2	0	.02	-	< 0.01	1.00E00	1.00E00
polysome binding (GO:1905538)	6	0	.07	-	< 0.01	1.00E00	1.00E00
3'-tRNA processing endoribonuclease activity (GO:0042781)	2	0	.02	-	< 0.01	1.00E00	1.00E00
complement component C4b receptor activity (GO:0001861)	1	0	.01	-	< 0.01	1.00E00	1.00E00
phenanthrene-9,10-epoxide hydrolase activity (GO:0019119)	1	0	.01	-	< 0.01	1.00E00	1.00E00
phenanthrene-epoxide hydrolase activity (GO:0019118)	1	0	.01	-	< 0.01	1.00E00	1.00E00
benzaldehyde dehydrogenase [NAD(P)+] activity (GO:0019115)	4	0	.04	-	< 0.01	1.00E00	1.00E00
limonene monooxygenase activity (GO:0019113)	2	0	.02	-	< 0.01	1.00E00	1.00E00
cholesterol dehydrogenase activity (GO:0102294)	2	0	.02	-	< 0.01	1.00E00	1.00E00
complement component C5a binding (GO:0001856)	1	0	.01	-	< 0.01	1.00E00	1.00E00
complement component C4b binding (GO:0001855)	2	0	.02	-	< 0.01	1.00E00	1.00E00
complement component C3b binding (GO:0001851)	5	0	.06	-	< 0.01	1.00E00	1.00E00
complement component C3a binding (GO:0001850)	1	0	.01	-	< 0.01	1.00E00	1.00E00
myristoyltransferase activity (GO:0019107)	11	0	.12	-	< 0.01	1.00E00	1.00E00
DNA N-glycosylase activity (GO:0019104)	13	0	.15	-	< 0.01	1.00E00	1.00E00
complement component C1q complex binding (GO:0001849)	8	0	.09	-	< 0.01	1.00E00	1.00E00
complement binding (GO:0001848)	21	1	.23	+	4.26	2.17E-01	1.00E00
opsonin binding (GO:0001846)	15	1	.17	+	5.97	1.63E-01	1.00E00
triphosphatase activity (GO:0050355)	1	0	.01	-	< 0.01	1.00E00	1.00E00
lecithin:11-cis retinol acyltransferase activity (GO:0102279)	1	0	.01	-	< 0.01	1.00E00	1.00E00
triokinase activity (GO:0050354)	1	0	.01	-	< 0.01	1.00E00	1.00E00
acetyl-CoA binding (GO:1905502)	3	0	.03	-	< 0.01	1.00E00	1.00E00
trimethyllysine dioxygenase activity (GO:0050353)	1	0	.01	-	< 0.01	1.00E00	1.00E00
membrane insertase activity (GO:0032977)	14	0	.16	-	< 0.01	1.00E00	1.00E00
methylarsonite methyltransferase activity (GO:0030792)	2	0	.02	-	< 0.01	1.00E00	1.00E00
arsenite methyltransferase activity (GO:0030791)	1	0	.01	-	< 0.01	1.00E00	1.00E00
trans-octaprenyltranstransferase activity (GO:0050347)	2	0	.02	-	< 0.01	1.00E00	1.00E00
trans-L-3-hydroxyproline dehydratase activity (GO:0050346)	1	0	.01	-	< 0.01	1.00E00	1.00E00
tRNA-dihydrouridine20 synthase activity (GO:0102264)	1	0	.01	-	< 0.01	1.00E00	1.00E00
UDP-glucuronate decarboxylase activity (GO:0048040)	1	0	.01	-	< 0.01	1.00E00	1.00E00
purine nucleotide-sugar transmembrane transporter activity (GO:0036080)	1	0	.01	-	< 0.01	1.00E00	1.00E00
thiosulfate-thiol sulfurtransferase activity (GO:0050337)	1	0	.01	-	< 0.01	1.00E00	1.00E00
ubiquinone binding (GO:0048039)	7	0	.08	-	< 0.01	1.00E00	1.00E00
1,2-diacylglycerol acylhydrolase activity (GO:0102259)	1	0	.01	-	< 0.01	1.00E00	1.00E00
quinone binding (GO:0048038)	18	0	.20	-	< 0.01	1.00E00	1.00E00
1,3-diacylglycerol acylhydrolase activity (GO:0102258)	1	0	.01	-	< 0.01	1.00E00	1.00E00
thiamin-triphosphatase activity (GO:0050333)	1	0	.01	-	< 0.01	1.00E00	1.00E00
PH domain binding (GO:0042731)	4	0	.04	-	< 0.01	1.00E00	1.00E00
disaccharide binding (GO:0048030)	4	0	.04	-	< 0.01	1.00E00	1.00E00
linear malto-oligosaccharide phosphorylase activity (GO:0102250)	3	0	.03	-	< 0.01	1.00E00	1.00E00
tau-protein kinase activity (GO:0050321)	22	1	.25	+	4.07	2.26E-01	1.00E00
CCR chemokine receptor binding (GO:0048020)	46	0	.51	-	< 0.01	1.00E00	1.00E00
pyridine N-methyltransferase activity (GO:0030760)	1	0	.01	-	< 0.01	1.00E00	1.00E00
receptor antagonist activity (GO:0048019)	33	0	.37	-	< 0.01	1.00E00	1.00E00
receptor ligand activity (GO:0048018)	491	3	5.48	-	.55	3.84E-01	1.00E00
sulfur dioxygenase activity (GO:0050313)	1	0	.01	-	< 0.01	1.00E00	1.00E00
alkane 1-monooxygenase activity (GO:0018685)	5	0	.06	-	< 0.01	1.00E00	1.00E00
11-cis-retinal 3,4-desaturase activity (GO:0061899)	1	0	.01	-	< 0.01	1.00E00	1.00E00
sterol binding (GO:0032934)	62	2	.69	+	2.89	1.57E-01	1.00E00
all-trans retinoic acid 3,4-desaturase activity (GO:0061898)	1	0	.01	-	< 0.01	1.00E00	1.00E00
all-trans retinal 3,4-desaturase activity (GO:0061897)	1	0	.01	-	< 0.01	1.00E00	1.00E00
all-trans retinol 3,4-desaturase activity (GO:0061896)	1	0	.01	-	< 0.01	1.00E00	1.00E00
protein-succinyllysine desuccinylase activity (GO:0036055)	2	0	.02	-	< 0.01	1.00E00	1.00E00
protein-malonyllysine demalonylase activity (GO:0036054)	1	0	.01	-	< 0.01	1.00E00	1.00E00
calcium ion sensor activity (GO:0061891)	4	0	.04	-	< 0.01	1.00E00	1.00E00
sugar-terminal-phosphatase activity (GO:0050309)	3	0	.03	-	< 0.01	1.00E00	1.00E00
sugar-phosphatase activity (GO:0050308)	10	0	.11	-	< 0.01	1.00E00	1.00E00
(S)-limonene 7-monooxygenase activity (GO:0018676)	2	0	.02	-	< 0.01	1.00E00	1.00E00
(S)-limonene 6-monooxygenase activity (GO:0018675)	2	0	.02	-	< 0.01	1.00E00	1.00E00
orexin receptor activity (GO:0016499)	2	0	.02	-	< 0.01	1.00E00	1.00E00
substance K receptor activity (GO:0016497)	1	0	.01	-	< 0.01	1.00E00	1.00E00
substance P receptor activity (GO:0016496)	1	0	.01	-	< 0.01	1.00E00	1.00E00
C-X3-C chemokine receptor activity (GO:0016495)	1	0	.01	-	< 0.01	1.00E00	1.00E00
C-X-C chemokine receptor activity (GO:0016494)	8	0	.09	-	< 0.01	1.00E00	1.00E00
C-C chemokine receptor activity (GO:0016493)	23	0	.26	-	< 0.01	1.00E00	1.00E00
G protein-coupled neurotensin receptor activity (GO:0016492)	2	0	.02	-	< 0.01	1.00E00	1.00E00
oxidoreductase activity (GO:0016491)	752	13	8.40	+	1.55	1.11E-01	1.00E00
amine N-methyltransferase activity (GO:0030748)	1	0	.01	-	< 0.01	1.00E00	1.00E00
guanosine-5'-triphosphate,3'-diphosphate diphosphatase activity (GO:0008894)	1	0	.01	-	< 0.01	1.00E00	1.00E00
guanosine-3',5'-bis(diphosphate) 3'-diphosphatase activity (GO:0008893)	1	0	.01	-	< 0.01	1.00E00	1.00E00
guanine deaminase activity (GO:0008892)	1	0	.01	-	< 0.01	1.00E00	1.00E00
glycolate oxidase activity (GO:0008891)	1	0	.01	-	< 0.01	1.00E00	1.00E00
glycine C-acetyltransferase activity (GO:0008890)	1	0	.01	-	< 0.01	1.00E00	1.00E00
long-chain fatty acyl-CoA binding (GO:0036042)	7	1	.08	+	12.79	8.50E-02	1.00E00
GTP-dependent protein binding (GO:0030742)	22	1	.25	+	4.07	2.26E-01	1.00E00
long-chain fatty acid binding (GO:0036041)	14	1	.16	+	6.40	1.53E-01	1.00E00
glycerophosphodiester phosphodiesterase activity (GO:0008889)	2	0	.02	-	< 0.01	1.00E00	1.00E00
glycerate kinase activity (GO:0008887)	1	0	.01	-	< 0.01	1.00E00	1.00E00
carnosine N-methyltransferase activity (GO:0030735)	1	0	.01	-	< 0.01	1.00E00	1.00E00
mediator complex binding (GO:0036033)	4	0	.04	-	< 0.01	1.00E00	1.00E00
guanidinoacetate N-methyltransferase activity (GO:0030731)	1	0	.01	-	< 0.01	1.00E00	1.00E00
docosanoate omega-hydroxylase activity (GO:0102207)	2	0	.02	-	< 0.01	1.00E00	1.00E00
N-acetylphosphatidylethanolamine-hydrolysing phospholipase activity (GO:0102200)	1	0	.01	-	< 0.01	1.00E00	1.00E00
acetoacetate-CoA ligase activity (GO:0030729)	1	0	.01	-	< 0.01	1.00E00	1.00E00
microtubule plus end polymerase (GO:0061863)	1	0	.01	-	< 0.01	1.00E00	1.00E00
DNA clamp unloader activity (GO:0061860)	2	0	.02	-	< 0.01	1.00E00	1.00E00
dihydroceramidase activity (GO:0071633)	3	0	.03	-	< 0.01	1.00E00	1.00E00
fructokinase activity (GO:0008865)	5	0	.06	-	< 0.01	1.00E00	1.00E00
phenanthrene 9,10-monooxygenase activity (GO:0018636)	3	0	.03	-	< 0.01	1.00E00	1.00E00
7-dehydrocholesterol reductase activity (GO:0047598)	1	0	.01	-	< 0.01	1.00E00	1.00E00
exoribonuclease II activity (GO:0008859)	1	0	.01	-	< 0.01	1.00E00	1.00E00
C-palmitoyltransferase activity (GO:0016454)	5	0	.06	-	< 0.01	1.00E00	1.00E00
telomeric G-quadruplex DNA binding (GO:0061849)	2	0	.02	-	< 0.01	1.00E00	1.00E00
C-acetyltransferase activity (GO:0016453)	6	0	.07	-	< 0.01	1.00E00	1.00E00
protein-glutamine N-methyltransferase activity (GO:0036009)	3	0	.03	-	< 0.01	1.00E00	1.00E00
exodeoxyribonuclease III activity (GO:0008853)	4	0	.04	-	< 0.01	1.00E00	1.00E00
exodeoxyribonuclease I activity (GO:0008852)	1	0	.01	-	< 0.01	1.00E00	1.00E00
GAF domain binding (GO:0036004)	1	0	.01	-	< 0.01	1.00E00	1.00E00
pre-mRNA binding (GO:0036002)	39	1	.44	+	2.30	3.59E-01	1.00E00
N,N-dimethylaniline monooxygenase activity (GO:0004499)	6	0	.07	-	< 0.01	1.00E00	1.00E00
calcidiol 1-monooxygenase activity (GO:0004498)	1	0	.01	-	< 0.01	1.00E00	1.00E00
monooxygenase activity (GO:0004497)	106	0	1.18	-	< 0.01	6.34E-01	1.00E00
mevalonate kinase activity (GO:0004496)	1	0	.01	-	< 0.01	1.00E00	1.00E00
methylmalonyl-CoA mutase activity (GO:0004494)	1	0	.01	-	< 0.01	1.00E00	1.00E00
methylmalonyl-CoA epimerase activity (GO:0004493)	1	0	.01	-	< 0.01	1.00E00	1.00E00
lysophospholipid acyltransferase activity (GO:0071617)	23	0	.26	-	< 0.01	1.00E00	1.00E00
methylmalonate-semialdehyde dehydrogenase (acylating) activity (GO:0004491)	1	0	.01	-	< 0.01	1.00E00	1.00E00
methylglutaconyl-CoA hydratase activity (GO:0004490)	1	0	.01	-	< 0.01	1.00E00	1.00E00
linoleic acid epoxygenase activity (GO:0071614)	1	0	.01	-	< 0.01	1.00E00	1.00E00
endochitinase activity (GO:0008843)	1	0	.01	-	< 0.01	1.00E00	1.00E00
methylenetetrahydrofolate reductase (NAD(P)H) activity (GO:0004489)	1	0	.01	-	< 0.01	1.00E00	1.00E00
methylenetetrahydrofolate dehydrogenase (NADP+) activity (GO:0004488)	4	0	.04	-	< 0.01	1.00E00	1.00E00
methylenetetrahydrofolate dehydrogenase (NAD+) activity (GO:0004487)	3	0	.03	-	< 0.01	1.00E00	1.00E00
methylenetetrahydrofolate dehydrogenase [NAD(P)+] activity (GO:0004486)	4	0	.04	-	< 0.01	1.00E00	1.00E00
methylcrotonoyl-CoA carboxylase activity (GO:0004485)	2	0	.02	-	< 0.01	1.00E00	1.00E00
mRNA guanylyltransferase activity (GO:0004484)	1	0	.01	-	< 0.01	1.00E00	1.00E00
mRNA (nucleoside-2'-O-)-methyltransferase activity (GO:0004483)	2	0	.02	-	< 0.01	1.00E00	1.00E00
mRNA (guanine-N7-)-methyltransferase activity (GO:0004482)	1	0	.01	-	< 0.01	1.00E00	1.00E00
tRNA cytidylyltransferase activity (GO:0016437)	1	0	.01	-	< 0.01	1.00E00	1.00E00
rRNA (uridine) methyltransferase activity (GO:0016436)	3	0	.03	-	< 0.01	1.00E00	1.00E00
rRNA (guanine) methyltransferase activity (GO:0016435)	4	0	.04	-	< 0.01	1.00E00	1.00E00
rRNA (cytosine) methyltransferase activity (GO:0016434)	5	0	.06	-	< 0.01	1.00E00	1.00E00
rRNA (adenine) methyltransferase activity (GO:0016433)	9	0	.10	-	< 0.01	1.00E00	1.00E00
tRNA-uridine aminocarboxypropyltransferase activity (GO:0016432)	3	0	.03	-	< 0.01	1.00E00	1.00E00
tRNA (adenine-N6-)-methyltransferase activity (GO:0016430)	1	0	.01	-	< 0.01	1.00E00	1.00E00
dGTPase activity (GO:0008832)	1	0	.01	-	< 0.01	1.00E00	1.00E00
telomeric D-loop binding (GO:0061821)	4	0	.04	-	< 0.01	1.00E00	1.00E00
methionyl-tRNA formyltransferase activity (GO:0004479)	1	0	.01	-	< 0.01	1.00E00	1.00E00
methionine adenosyltransferase activity (GO:0004478)	2	0	.02	-	< 0.01	1.00E00	1.00E00
methenyltetrahydrofolate cyclohydrolase activity (GO:0004477)	3	0	.03	-	< 0.01	1.00E00	1.00E00
mannose-6-phosphate isomerase activity (GO:0004476)	2	0	.02	-	< 0.01	1.00E00	1.00E00
mannose-1-phosphate guanylyltransferase activity (GO:0004475)	1	0	.01	-	< 0.01	1.00E00	1.00E00
malate synthase activity (GO:0004474)	1	0	.01	-	< 0.01	1.00E00	1.00E00
malate dehydrogenase (decarboxylating) (NADP+) activity (GO:0004473)	3	0	.03	-	< 0.01	1.00E00	1.00E00
malate dehydrogenase (decarboxylating) (NAD+) activity (GO:0004471)	3	0	.03	-	< 0.01	1.00E00	1.00E00
malic enzyme activity (GO:0004470)	4	0	.04	-	< 0.01	1.00E00	1.00E00
tRNA (adenine-N1-)-methyltransferase activity (GO:0016429)	3	0	.03	-	< 0.01	1.00E00	1.00E00
tRNA (cytosine-5-)-methyltransferase activity (GO:0016428)	4	0	.04	-	< 0.01	1.00E00	1.00E00
4-nitrophenol 2-monooxygenase activity (GO:0018601)	1	0	.01	-	< 0.01	1.00E00	1.00E00
tRNA (cytosine) methyltransferase activity (GO:0016427)	9	0	.10	-	< 0.01	1.00E00	1.00E00
tRNA (adenine) methyltransferase activity (GO:0016426)	4	0	.04	-	< 0.01	1.00E00	1.00E00
dCTP deaminase activity (GO:0008829)	1	0	.01	-	< 0.01	1.00E00	1.00E00
dATP pyrophosphohydrolase activity (GO:0008828)	1	0	.01	-	< 0.01	1.00E00	1.00E00
tRNA (guanine) methyltransferase activity (GO:0016423)	15	0	.17	-	< 0.01	1.00E00	1.00E00
3-dehydrosphinganine reductase activity (GO:0047560)	1	0	.01	-	< 0.01	1.00E00	1.00E00
mRNA (2'-O-methyladenosine-N6-)-methyltransferase activity (GO:0016422)	3	0	.03	-	< 0.01	1.00E00	1.00E00
CoA carboxylase activity (GO:0016421)	6	0	.07	-	< 0.01	1.00E00	1.00E00
malonyltransferase activity (GO:0016420)	2	0	.02	-	< 0.01	1.00E00	1.00E00
trimethylamine receptor activity (GO:1990081)	1	0	.01	-	< 0.01	1.00E00	1.00E00
cupric reductase activity (GO:0008823)	3	0	.03	-	< 0.01	1.00E00	1.00E00
cyclic ADP-ribose hydrolase (GO:0061812)	1	0	.01	-	< 0.01	1.00E00	1.00E00
crossover junction endodeoxyribonuclease activity (GO:0008821)	5	0	.06	-	< 0.01	1.00E00	1.00E00
ADP-ribosyl cyclase activity (GO:0061811)	1	0	.01	-	< 0.01	1.00E00	1.00E00
lysine N-acetyltransferase activity, acting on acetyl phosphate as donor (GO:0004468)	6	0	.07	-	< 0.01	1.00E00	1.00E00
long-chain fatty acid-CoA ligase activity (GO:0004467)	15	0	.17	-	< 0.01	1.00E00	1.00E00
long-chain-acyl-CoA dehydrogenase activity (GO:0004466)	5	0	.06	-	< 0.01	1.00E00	1.00E00
lipoprotein lipase activity (GO:0004465)	11	0	.12	-	< 0.01	1.00E00	1.00E00
leukotriene-C4 synthase activity (GO:0004464)	5	0	.06	-	< 0.01	1.00E00	1.00E00
leukotriene-A4 hydrolase activity (GO:0004463)	1	0	.01	-	< 0.01	1.00E00	1.00E00
lactoylglutathione lyase activity (GO:0004462)	1	0	.01	-	< 0.01	1.00E00	1.00E00
lactose synthase activity (GO:0004461)	3	0	.03	-	< 0.01	1.00E00	1.00E00
S-malonyltransferase activity (GO:0016419)	2	0	.02	-	< 0.01	1.00E00	1.00E00
S-acetyltransferase activity (GO:0016418)	2	0	.02	-	< 0.01	1.00E00	1.00E00
3',5'-cyclic-GMP phosphodiesterase activity (GO:0047555)	14	0	.16	-	< 0.01	1.00E00	1.00E00
S-acyltransferase activity (GO:0016417)	32	1	.36	+	2.80	3.07E-01	1.00E00
O-palmitoyltransferase activity (GO:0016416)	5	0	.06	-	< 0.01	1.00E00	1.00E00
octanoyltransferase activity (GO:0016415)	4	0	.04	-	< 0.01	1.00E00	1.00E00
O-octanoyltransferase activity (GO:0016414)	3	0	.03	-	< 0.01	1.00E00	1.00E00
NAD+ nucleotidase, cyclic ADP-ribose generating (GO:0061809)	16	0	.18	-	< 0.01	1.00E00	1.00E00
O-acetyltransferase activity (GO:0016413)	8	0	.09	-	< 0.01	1.00E00	1.00E00
cob(I)yrinic acid a,c-diamide adenosyltransferase activity (GO:0008817)	1	0	.01	-	< 0.01	1.00E00	1.00E00
serine O-acyltransferase activity (GO:0016412)	1	0	.01	-	< 0.01	1.00E00	1.00E00
acylglycerol O-acyltransferase activity (GO:0016411)	31	1	.35	+	2.89	2.99E-01	1.00E00
N-acyltransferase activity (GO:0016410)	101	0	1.13	-	< 0.01	6.32E-01	1.00E00
sulfate binding (GO:0043199)	4	0	.04	-	< 0.01	1.00E00	1.00E00
choline dehydrogenase activity (GO:0008812)	1	0	.01	-	< 0.01	1.00E00	1.00E00
chloramphenicol O-acetyltransferase activity (GO:0008811)	1	0	.01	-	< 0.01	1.00E00	1.00E00
N6-threonylcarbomyladenosine methylthiotransferase activity (GO:0035598)	1	0	.01	-	< 0.01	1.00E00	1.00E00
N6-isopentenyladenosine methylthiotransferase activity (GO:0035597)	1	0	.01	-	< 0.01	1.00E00	1.00E00
L-lactate dehydrogenase activity (GO:0004459)	5	1	.06	+	17.91	6.45E-02	1.00E00
methylthiotransferase activity (GO:0035596)	2	0	.02	-	< 0.01	1.00E00	1.00E00
D-lactate dehydrogenase (cytochrome) activity (GO:0004458)	1	0	.01	-	< 0.01	1.00E00	1.00E00
lactate dehydrogenase activity (GO:0004457)	6	1	.07	+	14.92	7.48E-02	1.00E00
ganglioside binding (GO:0035594)	5	0	.06	-	< 0.01	1.00E00	1.00E00
ketohexokinase activity (GO:0004454)	1	0	.01	-	< 0.01	1.00E00	1.00E00
isopentenyl-diphosphate delta-isomerase activity (GO:0004452)	2	0	.02	-	< 0.01	1.00E00	1.00E00
isocitrate dehydrogenase (NADP+) activity (GO:0004450)	2	0	.02	-	< 0.01	1.00E00	1.00E00
palmitoyltransferase activity (GO:0016409)	39	1	.44	+	2.30	3.59E-01	1.00E00
C-acyltransferase activity (GO:0016408)	20	0	.22	-	< 0.01	1.00E00	1.00E00
2-hydroxyglutarate dehydrogenase activity (GO:0047545)	1	0	.01	-	< 0.01	1.00E00	1.00E00
sulfur amino acid transmembrane transporter activity (GO:0000099)	9	0	.10	-	< 0.01	1.00E00	1.00E00
acetyltransferase activity (GO:0016407)	98	1	1.09	-	.91	1.00E00	1.00E00
carnitine O-acyltransferase activity (GO:0016406)	6	0	.07	-	< 0.01	1.00E00	1.00E00
CoA-ligase activity (GO:0016405)	27	0	.30	-	< 0.01	1.00E00	1.00E00
S-adenosyl-L-methionine transmembrane transporter activity (GO:0000095)	1	0	.01	-	< 0.01	1.00E00	1.00E00
cardiolipin synthase activity (GO:0008808)	1	0	.01	-	< 0.01	1.00E00	1.00E00
dimethylargininase activity (GO:0016403)	2	0	.02	-	< 0.01	1.00E00	1.00E00
pristanoyl-CoA oxidase activity (GO:0016402)	1	0	.01	-	< 0.01	1.00E00	1.00E00
palmitoyl-CoA oxidase activity (GO:0016401)	4	0	.04	-	< 0.01	1.00E00	1.00E00
bis(5'-nucleosyl)-tetraphosphatase (symmetrical) activity (GO:0008803)	1	0	.01	-	< 0.01	1.00E00	1.00E00
betaine-aldehyde dehydrogenase activity (GO:0008802)	1	0	.01	-	< 0.01	1.00E00	1.00E00
beta-lactamase activity (GO:0008800)	1	0	.01	-	< 0.01	1.00E00	1.00E00
vascular endothelial growth factor receptor 3 binding (GO:0043185)	2	0	.02	-	< 0.01	1.00E00	1.00E00
vascular endothelial growth factor receptor 2 binding (GO:0043184)	9	0	.10	-	< 0.01	1.00E00	1.00E00
vascular endothelial growth factor receptor 1 binding (GO:0043183)	3	0	.03	-	< 0.01	1.00E00	1.00E00
isocitrate dehydrogenase (NAD+) activity (GO:0004449)	3	0	.03	-	< 0.01	1.00E00	1.00E00
isocitrate dehydrogenase activity (GO:0004448)	5	0	.06	-	< 0.01	1.00E00	1.00E00
iodide peroxidase activity (GO:0004447)	3	0	.03	-	< 0.01	1.00E00	1.00E00
inositol-hexakisphosphate phosphatase activity (GO:0004446)	1	0	.01	-	< 0.01	1.00E00	1.00E00
inositol-polyphosphate 5-phosphatase activity (GO:0004445)	7	0	.08	-	< 0.01	1.00E00	1.00E00
inositol-1,4-bisphosphate 1-phosphatase activity (GO:0004441)	1	0	.01	-	< 0.01	1.00E00	1.00E00
2-aminoadipate transaminase activity (GO:0047536)	1	0	.01	-	< 0.01	1.00E00	1.00E00
interleukin-1 type II receptor antagonist activity (GO:0045353)	1	0	.01	-	< 0.01	1.00E00	1.00E00
phosphatidic acid transfer activity (GO:1990050)	7	0	.08	-	< 0.01	1.00E00	1.00E00
interleukin-1 type I receptor antagonist activity (GO:0045352)	1	0	.01	-	< 0.01	1.00E00	1.00E00
alcohol binding (GO:0043178)	90	2	1.01	+	1.99	2.70E-01	1.00E00
amine binding (GO:0043176)	12	0	.13	-	< 0.01	1.00E00	1.00E00
RNA polymerase core enzyme binding (GO:0043175)	43	0	.48	-	< 0.01	1.00E00	1.00E00
phosphatidylinositol-4,5-bisphosphate 5-phosphatase activity (GO:0004439)	9	0	.10	-	< 0.01	1.00E00	1.00E00
phosphatidylinositol-3-phosphatase activity (GO:0004438)	18	0	.20	-	< 0.01	1.00E00	1.00E00
histone demethylase activity (H4-K20 specific) (GO:0035575)	3	0	.03	-	< 0.01	1.00E00	1.00E00
phosphatidylinositol phospholipase C activity (GO:0004435)	26	0	.29	-	< 0.01	1.00E00	1.00E00
1-phosphatidylinositol 4-kinase activity (GO:0004430)	6	0	.07	-	< 0.01	1.00E00	1.00E00
ABC-type iron-sulfur cluster transporter activity (GO:0140481)	1	0	.01	-	< 0.01	1.00E00	1.00E00
15-oxoprostaglandin 13-oxidase activity (GO:0047522)	3	0	.03	-	< 0.01	1.00E00	1.00E00
glycerol dehydrogenase [NAD(P)+] activity (GO:1990042)	2	0	.02	-	< 0.01	1.00E00	1.00E00
cation binding (GO:0043169)	4364	52	48.74	+	1.07	6.26E-01	1.00E00
inorganic diphosphatase activity (GO:0004427)	4	0	.04	-	< 0.01	1.00E00	1.00E00
iduronate-2-sulfatase activity (GO:0004423)	1	0	.01	-	< 0.01	1.00E00	1.00E00
hypoxanthine phosphoribosyltransferase activity (GO:0004422)	1	0	.01	-	< 0.01	1.00E00	1.00E00
hydroxymethylglutaryl-CoA synthase activity (GO:0004421)	2	0	.02	-	< 0.01	1.00E00	1.00E00
hydroxymethylglutaryl-CoA reductase (NADPH) activity (GO:0004420)	1	0	.01	-	< 0.01	1.00E00	1.00E00
L-ornithine transmembrane transporter activity (GO:0000064)	5	0	.06	-	< 0.01	1.00E00	1.00E00
fatty-acyl-CoA binding (GO:0000062)	22	1	.25	+	4.07	2.26E-01	1.00E00
receptor-receptor interaction (GO:0090722)	4	0	.04	-	< 0.01	1.00E00	1.00E00
hydroxymethylglutaryl-CoA lyase activity (GO:0004419)	2	0	.02	-	< 0.01	1.00E00	1.00E00
hydroxymethylbilane synthase activity (GO:0004418)	1	0	.01	-	< 0.01	1.00E00	1.00E00
hydroxyacylglutathione hydrolase activity (GO:0004416)	3	0	.03	-	< 0.01	1.00E00	1.00E00
hyalurononglucosaminidase activity (GO:0004415)	8	0	.09	-	< 0.01	1.00E00	1.00E00
ubiquitin-protein transferase regulator activity (GO:0055106)	23	1	.26	+	3.89	2.34E-01	1.00E00
homogentisate 1,2-dioxygenase activity (GO:0004411)	1	0	.01	-	< 0.01	1.00E00	1.00E00
ubiquitin-protein transferase inhibitor activity (GO:0055105)	10	0	.11	-	< 0.01	1.00E00	1.00E00
ligase regulator activity (GO:0055103)	1	0	.01	-	< 0.01	1.00E00	1.00E00
lipase inhibitor activity (GO:0055102)	18	1	.20	+	4.97	1.90E-01	1.00E00
adiponectin binding (GO:0055100)	3	0	.03	-	< 0.01	1.00E00	1.00E00
unmethylated CpG binding (GO:0045322)	8	0	.09	-	< 0.01	1.00E00	1.00E00
holocytochrome-c synthase activity (GO:0004408)	1	0	.01	-	< 0.01	1.00E00	1.00E00
histone deacetylase activity (GO:0004407)	22	0	.25	-	< 0.01	1.00E00	1.00E00
protein demethylase activity (GO:0140457)	30	0	.34	-	< 0.01	1.00E00	1.00E00
histone acetyltransferase activity (GO:0004402)	43	0	.48	-	< 0.01	1.00E00	1.00E00
tRNA binding (GO:0000049)	73	2	.82	+	2.45	2.01E-01	1.00E00
peptidyltransferase activity (GO:0000048)	5	1	.06	+	17.91	6.45E-02	1.00E00
5'-3' DNA helicase activity (GO:0043139)	9	0	.10	-	< 0.01	1.00E00	1.00E00
3'-5' DNA helicase activity (GO:0043138)	16	0	.18	-	< 0.01	1.00E00	1.00E00
glycerol-3-phosphatase activity (GO:0043136)	2	0	.02	-	< 0.01	1.00E00	1.00E00
8-oxo-7,8-dihydrodeoxyguanosine triphosphate pyrophosphatase activity (GO:0035539)	2	0	.02	-	< 0.01	1.00E00	1.00E00
carbohydrate response element binding (GO:0035538)	1	0	.01	-	< 0.01	1.00E00	1.00E00
ubiquitin binding (GO:0043130)	93	1	1.04	-	.96	1.00E00	1.00E00
cytoskeleton-nuclear membrane anchor activity (GO:0140444)	5	1	.06	+	17.91	6.45E-02	1.00E00
phosphopantetheine binding (GO:0031177)	1	0	.01	-	< 0.01	1.00E00	1.00E00
protein phosphorylated amino acid binding (GO:0045309)	56	1	.63	+	1.60	4.69E-01	1.00E00
acyl carrier activity (GO:0000036)	1	0	.01	-	< 0.01	1.00E00	1.00E00
acyl binding (GO:0000035)	2	0	.02	-	< 0.01	1.00E00	1.00E00
inosine-diphosphatase activity (GO:1990003)	2	0	.02	-	< 0.01	1.00E00	1.00E00
alpha-1,3-mannosyltransferase activity (GO:0000033)	3	0	.03	-	< 0.01	1.00E00	1.00E00
methylglyoxal reductase (NADPH-dependent, acetol producing) (GO:1990002)	1	0	.01	-	< 0.01	1.00E00	1.00E00
mannosyltransferase activity (GO:0000030)	25	0	.28	-	< 0.01	1.00E00	1.00E00
ErbB-3 class receptor binding (GO:0043125)	5	0	.06	-	< 0.01	1.00E00	1.00E00
NADH pyrophosphatase activity (GO:0035529)	9	0	.10	-	< 0.01	1.00E00	1.00E00
neurotrophin binding (GO:0043121)	9	1	.10	+	9.95	1.05E-01	1.00E00
tumor necrosis factor binding (GO:0043120)	5	0	.06	-	< 0.01	1.00E00	1.00E00
protein-cysteine S-stearoyltransferase activity (GO:0140439)	7	0	.08	-	< 0.01	1.00E00	1.00E00
alpha-1,2-mannosyltransferase activity (GO:0000026)	4	0	.04	-	< 0.01	1.00E00	1.00E00
oxidative DNA demethylase activity (GO:0035516)	3	0	.03	-	< 0.01	1.00E00	1.00E00
oxidative RNA demethylase activity (GO:0035515)	5	0	.06	-	< 0.01	1.00E00	1.00E00
DNA demethylase activity (GO:0035514)	4	0	.04	-	< 0.01	1.00E00	1.00E00
lactase activity (GO:0000016)	1	0	.01	-	< 0.01	1.00E00	1.00E00
single-stranded DNA endodeoxyribonuclease activity (GO:0000014)	10	0	.11	-	< 0.01	1.00E00	1.00E00
histone methyltransferase activity (H3-K79 specific) (GO:0031151)	1	0	.01	-	< 0.01	1.00E00	1.00E00
trans-hexaprenyltranstransferase activity (GO:0000010)	2	0	.02	-	< 0.01	1.00E00	1.00E00
transcription regulator inhibitor activity (GO:0140416)	20	0	.22	-	< 0.01	1.00E00	1.00E00
peroxisome membrane targeting sequence binding (GO:0033328)	2	0	.02	-	< 0.01	1.00E00	1.00E00
MH1 domain binding (GO:0035501)	1	0	.01	-	< 0.01	1.00E00	1.00E00
phosphopantetheine-dependent carrier activity (GO:0140414)	1	0	.01	-	< 0.01	1.00E00	1.00E00
zinc:bicarbonate symporter activity (GO:0140412)	1	0	.01	-	< 0.01	1.00E00	1.00E00
adenine phosphoribosyltransferase activity (GO:0003999)	1	0	.01	-	< 0.01	1.00E00	1.00E00
acylphosphatase activity (GO:0003998)	2	0	.02	-	< 0.01	1.00E00	1.00E00
solute:bicarbonate symporter activity (GO:0140410)	7	0	.08	-	< 0.01	1.00E00	1.00E00
acyl-CoA oxidase activity (GO:0003997)	7	0	.08	-	< 0.01	1.00E00	1.00E00
acyl-CoA dehydrogenase activity (GO:0003995)	12	0	.13	-	< 0.01	1.00E00	1.00E00
alpha-1,6-mannosyltransferase activity (GO:0000009)	2	0	.02	-	< 0.01	1.00E00	1.00E00
aconitate hydratase activity (GO:0003994)	3	0	.03	-	< 0.01	1.00E00	1.00E00
acid phosphatase activity (GO:0003993)	9	1	.10	+	9.95	1.05E-01	1.00E00
acetylcholinesterase activity (GO:0003990)	2	0	.02	-	< 0.01	1.00E00	1.00E00
acetyl-CoA carboxylase activity (GO:0003989)	3	0	.03	-	< 0.01	1.00E00	1.00E00
acetyl-CoA C-acyltransferase activity (GO:0003988)	7	0	.08	-	< 0.01	1.00E00	1.00E00
acetate-CoA ligase activity (GO:0003987)	4	0	.04	-	< 0.01	1.00E00	1.00E00
acetyl-CoA hydrolase activity (GO:0003986)	5	0	.06	-	< 0.01	1.00E00	1.00E00
acetyl-CoA C-acetyltransferase activity (GO:0003985)	5	0	.06	-	< 0.01	1.00E00	1.00E00
acetolactate synthase activity (GO:0003984)	1	0	.01	-	< 0.01	1.00E00	1.00E00
nucleobase-containing compound transmembrane transporter activity (GO:0015932)	50	2	.56	+	3.58	1.13E-01	1.00E00
UDP-glucose 4-epimerase activity (GO:0003978)	1	0	.01	-	< 0.01	1.00E00	1.00E00
UDP-N-acetylglucosamine diphosphorylase activity (GO:0003977)	2	0	.02	-	< 0.01	1.00E00	1.00E00
UDP-N-acetylglucosamine-lysosomal-enzyme N-acetylglucosaminephosphotransferase activity (GO:0003976)	3	0	.03	-	< 0.01	1.00E00	1.00E00
UDP-N-acetylglucosamine-dolichyl-phosphate N-acetylglucosaminephosphotransferase activity (GO:0003975)	1	0	.01	-	< 0.01	1.00E00	1.00E00
alpha-(1,2)-fucosyltransferase activity (GO:0031127)	2	0	.02	-	< 0.01	1.00E00	1.00E00
dehydroascorbic acid transmembrane transporter activity (GO:0033300)	8	0	.09	-	< 0.01	1.00E00	1.00E00
UDP-N-acetylglucosamine 4-epimerase activity (GO:0003974)	1	0	.01	-	< 0.01	1.00E00	1.00E00
(S)-2-hydroxy-acid oxidase activity (GO:0003973)	3	0	.03	-	< 0.01	1.00E00	1.00E00
molecular transducer activity (GO:0060089)	1609	12	17.97	-	.67	1.72E-01	1.00E00
RNA ligase (ATP) activity (GO:0003972)	1	0	.01	-	< 0.01	1.00E00	1.00E00
hexosaminidase activity (GO:0015929)	15	0	.17	-	< 0.01	1.00E00	1.00E00
fucosidase activity (GO:0015928)	2	0	.02	-	< 0.01	1.00E00	1.00E00
polymeric immunoglobulin receptor activity (GO:0001792)	1	0	.01	-	< 0.01	1.00E00	1.00E00
trehalase activity (GO:0015927)	1	0	.01	-	< 0.01	1.00E00	1.00E00
IgM binding (GO:0001791)	2	0	.02	-	< 0.01	1.00E00	1.00E00
glucosidase activity (GO:0015926)	15	0	.17	-	< 0.01	1.00E00	1.00E00
galactosidase activity (GO:0015925)	7	0	.08	-	< 0.01	1.00E00	1.00E00
mannosyl-oligosaccharide mannosidase activity (GO:0015924)	9	1	.10	+	9.95	1.05E-01	1.00E00
mannosidase activity (GO:0015923)	15	1	.17	+	5.97	1.63E-01	1.00E00
aspartate oxidase activity (GO:0015922)	1	0	.01	-	< 0.01	1.00E00	1.00E00
RNA-directed 5'-3' RNA polymerase activity (GO:0003968)	2	0	.02	-	< 0.01	1.00E00	1.00E00
RNA-directed DNA polymerase activity (GO:0003964)	17	0	.19	-	< 0.01	1.00E00	1.00E00
RNA-3'-phosphate cyclase activity (GO:0003963)	1	0	.01	-	< 0.01	1.00E00	1.00E00
NADPH:quinone reductase activity (GO:0003960)	4	0	.04	-	< 0.01	1.00E00	1.00E00
phosphatidylserine binding (GO:0001786)	60	2	.67	+	2.98	1.50E-01	1.00E00
prostaglandin J receptor activity (GO:0001785)	1	0	.01	-	< 0.01	1.00E00	1.00E00
phosphotyrosine residue binding (GO:0001784)	44	1	.49	+	2.04	3.94E-01	1.00E00
large conductance calcium-activated potassium channel activity (GO:0060072)	1	0	.01	-	< 0.01	1.00E00	1.00E00
RNA polymerase activity (GO:0097747)	42	0	.47	-	< 0.01	1.00E00	1.00E00
steryl-beta-glucosidase activity (GO:0050295)	2	0	.02	-	< 0.01	1.00E00	1.00E00
steroid sulfotransferase activity (GO:0050294)	4	0	.04	-	< 0.01	1.00E00	1.00E00
sphingosine N-acyltransferase activity (GO:0050291)	7	0	.08	-	< 0.01	1.00E00	1.00E00
sphingomyelin phosphodiesterase D activity (GO:0050290)	1	0	.01	-	< 0.01	1.00E00	1.00E00
NADPH-hemoprotein reductase activity (GO:0003958)	3	0	.03	-	< 0.01	1.00E00	1.00E00
NAD(P)+ transhydrogenase (B-specific) activity (GO:0003957)	1	0	.01	-	< 0.01	1.00E00	1.00E00
NAD(P)+-protein-arginine ADP-ribosyltransferase activity (GO:0003956)	6	0	.07	-	< 0.01	1.00E00	1.00E00
NAD(P)H dehydrogenase (quinone) activity (GO:0003955)	46	0	.51	-	< 0.01	1.00E00	1.00E00
NADH dehydrogenase activity (GO:0003954)	45	0	.50	-	< 0.01	1.00E00	1.00E00
NAD+ nucleosidase activity (GO:0003953)	16	0	.18	-	< 0.01	1.00E00	1.00E00
NAD+ synthase (glutamine-hydrolyzing) activity (GO:0003952)	1	0	.01	-	< 0.01	1.00E00	1.00E00
NAD+ kinase activity (GO:0003951)	17	0	.19	-	< 0.01	1.00E00	1.00E00
NAD+ ADP-ribosyltransferase activity (GO:0003950)	25	1	.28	+	3.58	2.51E-01	1.00E00
N4-(beta-N-acetylglucosaminyl)-L-asparaginase activity (GO:0003948)	1	0	.01	-	< 0.01	1.00E00	1.00E00
(N-acetylneuraminyl)-galactosylglucosylceramide N-acetylgalactosaminyltransferase activity (GO:0003947)	1	0	.01	-	< 0.01	1.00E00	1.00E00
N-acetyllactosamine synthase activity (GO:0003945)	5	0	.06	-	< 0.01	1.00E00	1.00E00
N-acetylglucosamine-1-phosphodiester alpha-N-acetylglucosaminidase activity (GO:0003944)	1	0	.01	-	< 0.01	1.00E00	1.00E00
N-acetylgalactosamine-4-sulfatase activity (GO:0003943)	2	0	.02	-	< 0.01	1.00E00	1.00E00
L-serine ammonia-lyase activity (GO:0003941)	3	0	.03	-	< 0.01	1.00E00	1.00E00
L-iduronidase activity (GO:0003940)	1	0	.01	-	< 0.01	1.00E00	1.00E00
aminocarboxymuconate-semialdehyde decarboxylase activity (GO:0001760)	1	0	.01	-	< 0.01	1.00E00	1.00E00
LEM domain binding (GO:0097726)	1	0	.01	-	< 0.01	1.00E00	1.00E00
sedoheptulokinase activity (GO:0050277)	1	0	.01	-	< 0.01	1.00E00	1.00E00
protein-fructosamine 3-kinase activity (GO:0102194)	1	0	.01	-	< 0.01	1.00E00	1.00E00
protein-ribulosamine 3-kinase activity (GO:0102193)	2	0	.02	-	< 0.01	1.00E00	1.00E00
L-iditol 2-dehydrogenase activity (GO:0003939)	1	0	.01	-	< 0.01	1.00E00	1.00E00
IMP dehydrogenase activity (GO:0003938)	3	0	.03	-	< 0.01	1.00E00	1.00E00
IMP cyclohydrolase activity (GO:0003937)	1	0	.01	-	< 0.01	1.00E00	1.00E00
GTP cyclohydrolase I activity (GO:0003934)	1	0	.01	-	< 0.01	1.00E00	1.00E00
GTP cyclohydrolase activity (GO:0003933)	1	0	.01	-	< 0.01	1.00E00	1.00E00
palmitoyl-CoA 9-desaturase activity (GO:0032896)	1	0	.01	-	< 0.01	1.00E00	1.00E00
retinal dehydrogenase activity (GO:0001758)	8	0	.09	-	< 0.01	1.00E00	1.00E00
neuropilin binding (GO:0038191)	5	0	.06	-	< 0.01	1.00E00	1.00E00
RNA uridylyltransferase activity (GO:0050265)	3	0	.03	-	< 0.01	1.00E00	1.00E00
ribosylnicotinamide kinase activity (GO:0050262)	2	0	.02	-	< 0.01	1.00E00	1.00E00
mRNA binding involved in posttranscriptional gene silencing (GO:1903231)	3	0	.03	-	< 0.01	1.00E00	1.00E00
pattern recognition receptor activity (GO:0038187)	25	1	.28	+	3.58	2.51E-01	1.00E00
peroxynitrite isomerase activity (GO:0062213)	1	0	.01	-	< 0.01	1.00E00	1.00E00
GPI-anchor transamidase activity (GO:0003923)	2	0	.02	-	< 0.01	1.00E00	1.00E00
lithocholic acid receptor activity (GO:0038186)	1	0	.01	-	< 0.01	1.00E00	1.00E00
GMP synthase (glutamine-hydrolyzing) activity (GO:0003922)	1	0	.01	-	< 0.01	1.00E00	1.00E00
GMP synthase activity (GO:0003921)	1	0	.01	-	< 0.01	1.00E00	1.00E00
GMP reductase activity (GO:0003920)	2	0	.02	-	< 0.01	1.00E00	1.00E00
G protein-coupled bile acid receptor activity (GO:0038182)	1	0	.01	-	< 0.01	1.00E00	1.00E00
bile acid receptor activity (GO:0038181)	3	0	.03	-	< 0.01	1.00E00	1.00E00
ribitol 2-dehydrogenase activity (GO:0050255)	1	0	.01	-	< 0.01	1.00E00	1.00E00
rhodopsin kinase activity (GO:0050254)	3	0	.03	-	< 0.01	1.00E00	1.00E00
MHC class II protein binding, via antigen binding groove (GO:0042658)	1	0	.01	-	< 0.01	1.00E00	1.00E00
retinyl-palmitate esterase activity (GO:0050253)	4	0	.04	-	< 0.01	1.00E00	1.00E00
retinol O-fatty-acyltransferase activity (GO:0050252)	3	0	.03	-	< 0.01	1.00E00	1.00E00
retinol isomerase activity (GO:0050251)	2	0	.02	-	< 0.01	1.00E00	1.00E00
3-beta-hydroxysteroid dehydrogenase/C4-decarboxylase activity (GO:0102175)	1	0	.01	-	< 0.01	1.00E00	1.00E00
FMN adenylyltransferase activity (GO:0003919)	1	0	.01	-	< 0.01	1.00E00	1.00E00
DNA topoisomerase type II (double strand cut, ATP-hydrolyzing) activity (GO:0003918)	3	0	.03	-	< 0.01	1.00E00	1.00E00
DNA topoisomerase type I (single strand cut, ATP-independent) activity (GO:0003917)	4	0	.04	-	< 0.01	1.00E00	1.00E00
DNA topoisomerase activity (GO:0003916)	7	0	.08	-	< 0.01	1.00E00	1.00E00
death receptor agonist activity (GO:0038177)	2	0	.02	-	< 0.01	1.00E00	1.00E00
DNA nucleotidylexotransferase activity (GO:0003912)	1	0	.01	-	< 0.01	1.00E00	1.00E00
DNA ligase (ATP) activity (GO:0003910)	4	0	.04	-	< 0.01	1.00E00	1.00E00
prenylcysteine oxidase activity (GO:0001735)	2	0	.02	-	< 0.01	1.00E00	1.00E00
mRNA (N6-adenosine)-methyltransferase activity (GO:0001734)	2	0	.02	-	< 0.01	1.00E00	1.00E00
galactosylceramide sulfotransferase activity (GO:0001733)	4	0	.04	-	< 0.01	1.00E00	1.00E00
S-adenosylmethionine-dependent tRNA (m5U54) methyltransferase activity (GO:0030697)	1	0	.01	-	< 0.01	1.00E00	1.00E00
tRNA (m5U54) methyltransferase activity (GO:0030696)	1	0	.01	-	< 0.01	1.00E00	1.00E00
GTPase regulator activity (GO:0030695)	494	6	5.52	+	1.09	8.26E-01	1.00E00
2'-5'-oligoadenylate synthetase activity (GO:0001730)	4	0	.04	-	< 0.01	1.00E00	1.00E00
[protein]-3-O-(N-acetyl-D-glucosaminyl)-L-serine O-N-acetyl-alpha-D-glucosaminase activity (GO:0102167)	1	0	.01	-	< 0.01	1.00E00	1.00E00
[protein]-3-O-(N-acetyl-D-glucosaminyl)-L-threonine O-N-acetyl-alpha-D-glucosaminase activity (GO:0102166)	1	0	.01	-	< 0.01	1.00E00	1.00E00
DNA ligase activity (GO:0003909)	4	0	.04	-	< 0.01	1.00E00	1.00E00
methylated-DNA-[protein]-cysteine S-methyltransferase activity (GO:0003908)	1	0	.01	-	< 0.01	1.00E00	1.00E00
DNA-(apurinic or apyrimidinic site) endonuclease activity (GO:0003906)	13	0	.15	-	< 0.01	1.00E00	1.00E00
alkylbase DNA N-glycosylase activity (GO:0003905)	1	0	.01	-	< 0.01	1.00E00	1.00E00
ceramide kinase activity (GO:0001729)	2	0	.02	-	< 0.01	1.00E00	1.00E00
thrombopoietin receptor activity (GO:0038164)	1	0	.01	-	< 0.01	1.00E00	1.00E00
lipid kinase activity (GO:0001727)	6	0	.07	-	< 0.01	1.00E00	1.00E00
very-long-chain 3-hydroxyacyl-CoA dehydratase activity (GO:0102158)	4	0	.04	-	< 0.01	1.00E00	1.00E00
L-amino-acid oxidase activity (GO:0001716)	1	0	.01	-	< 0.01	1.00E00	1.00E00
plus-end directed microfilament motor activity (GO:0060002)	3	0	.03	-	< 0.01	1.00E00	1.00E00
minus-end directed microfilament motor activity (GO:0060001)	1	0	.01	-	< 0.01	1.00E00	1.00E00
N-acetyl-beta-D-galactosaminidase activity (GO:0102148)	3	0	.03	-	< 0.01	1.00E00	1.00E00
ATPase-coupled transmembrane transporter activity (GO:0042626)	120	1	1.34	-	.75	1.00E00	1.00E00
prostaglandin-E2 9-reductase activity (GO:0050221)	1	0	.01	-	< 0.01	1.00E00	1.00E00
ATPase-coupled ion transmembrane transporter activity (GO:0042625)	23	1	.26	+	3.89	2.34E-01	1.00E00
prostaglandin-E synthase activity (GO:0050220)	3	0	.03	-	< 0.01	1.00E00	1.00E00
heparan sulfate N-deacetylase activity (GO:0102140)	2	0	.02	-	< 0.01	1.00E00	1.00E00
C-X-C motif chemokine 12 receptor activity (GO:0038147)	1	0	.01	-	< 0.01	1.00E00	1.00E00
calcitonin binding (GO:0032841)	1	0	.01	-	< 0.01	1.00E00	1.00E00
propionate-CoA ligase activity (GO:0050218)	4	0	.04	-	< 0.01	1.00E00	1.00E00
progesterone 5-alpha-reductase activity (GO:0050213)	1	0	.01	-	< 0.01	1.00E00	1.00E00
procollagen galactosyltransferase activity (GO:0050211)	3	0	.03	-	< 0.01	1.00E00	1.00E00
3-oxo-pimeloyl-[acp] methyl ester reductase activity (GO:0102132)	2	0	.02	-	< 0.01	1.00E00	1.00E00
3-oxo-glutaryl-[acp] methyl ester reductase activity (GO:0102131)	2	0	.02	-	< 0.01	1.00E00	1.00E00
CD8 receptor binding (GO:0042610)	4	0	.04	-	< 0.01	1.00E00	1.00E00
cyclic pyranopterin monophosphate synthase activity (GO:0061799)	1	0	.01	-	< 0.01	1.00E00	1.00E00
GTP 3',8'-cyclase activity (GO:0061798)	1	0	.01	-	< 0.01	1.00E00	1.00E00
neuregulin binding (GO:0038132)	5	1	.06	+	17.91	6.45E-02	1.00E00
pH-gated chloride channel activity (GO:0061797)	1	0	.01	-	< 0.01	1.00E00	1.00E00
neuregulin receptor activity (GO:0038131)	2	0	.02	-	< 0.01	1.00E00	1.00E00
plasmanylethanolamine desaturase activity (GO:0050207)	1	0	.01	-	< 0.01	1.00E00	1.00E00
CD4 receptor binding (GO:0042609)	9	1	.10	+	9.95	1.05E-01	1.00E00
T cell receptor binding (GO:0042608)	11	1	.12	+	8.14	1.25E-01	1.00E00
fucokinase activity (GO:0050201)	1	0	.01	-	< 0.01	1.00E00	1.00E00
plasmalogen synthase activity (GO:0050200)	2	0	.02	-	< 0.01	1.00E00	1.00E00
UFM1 transferase activity (GO:0071568)	2	0	.02	-	< 0.01	1.00E00	1.00E00
UFM1 hydrolase activity (GO:0071567)	1	0	.01	-	< 0.01	1.00E00	1.00E00
riboflavin reductase (NADPH) activity (GO:0042602)	1	0	.01	-	< 0.01	1.00E00	1.00E00
UFM1 activating enzyme activity (GO:0071566)	1	0	.01	-	< 0.01	1.00E00	1.00E00
ceramidase activity (GO:0102121)	6	0	.07	-	< 0.01	1.00E00	1.00E00
beta-aspartyl-peptidase activity (GO:0008798)	2	0	.02	-	< 0.01	1.00E00	1.00E00
bis(5'-nucleosyl)-tetraphosphatase activity (GO:0008796)	2	0	.02	-	< 0.01	1.00E00	1.00E00
C-C motif chemokine 21 receptor activity (GO:0038121)	1	0	.01	-	< 0.01	1.00E00	1.00E00
arsenate reductase (glutaredoxin) activity (GO:0008794)	1	0	.01	-	< 0.01	1.00E00	1.00E00
peptidoglycan muralytic activity (GO:0061783)	13	0	.15	-	< 0.01	1.00E00	1.00E00
arginine decarboxylase activity (GO:0008792)	1	0	.01	-	< 0.01	1.00E00	1.00E00
laurate hydroxylase activity (GO:0102116)	1	0	.01	-	< 0.01	1.00E00	1.00E00
histone demethylase activity (H3-K27 specific) (GO:0071558)	5	0	.06	-	< 0.01	1.00E00	1.00E00
hypoxia-inducible factor-asparagine oxygenase activity (GO:0102113)	1	0	.01	-	< 0.01	1.00E00	1.00E00
G protein-coupled pyrimidinergic nucleotide receptor activity (GO:0071553)	3	0	.03	-	< 0.01	1.00E00	1.00E00
C-C motif chemokine 19 receptor activity (GO:0038117)	1	0	.01	-	< 0.01	1.00E00	1.00E00
intracellular chloride channel activity (GO:0061778)	18	0	.20	-	< 0.01	1.00E00	1.00E00
tumor necrosis factor receptor superfamily binding (GO:0032813)	50	0	.56	-	< 0.01	1.00E00	1.00E00
alkyl hydroperoxide reductase activity (GO:0008785)	1	0	.01	-	< 0.01	1.00E00	1.00E00
sterol response element binding (GO:0032810)	2	0	.02	-	< 0.01	1.00E00	1.00E00
agmatinase activity (GO:0008783)	1	0	.01	-	< 0.01	1.00E00	1.00E00
N-acylneuraminate cytidylyltransferase activity (GO:0008781)	2	0	.02	-	< 0.01	1.00E00	1.00E00
translation elongation factor binding (GO:0061770)	1	0	.01	-	< 0.01	1.00E00	1.00E00
protein carboxyl O-methyltransferase activity (GO:0051998)	6	0	.07	-	< 0.01	1.00E00	1.00E00
2-oxo-4-hydroxy-4-carboxy-5-ureidoimidazoline decarboxylase activity (GO:0051997)	1	0	.01	-	< 0.01	1.00E00	1.00E00
squalene synthase activity (GO:0051996)	1	0	.01	-	< 0.01	1.00E00	1.00E00
(R)-2-hydroxyglutarate dehydrogenase activity (GO:0051990)	1	0	.01	-	< 0.01	1.00E00	1.00E00
homocarnosine synthase activity (GO:0102102)	1	0	.01	-	< 0.01	1.00E00	1.00E00
choriogonadotropin hormone binding (GO:0038106)	1	0	.01	-	< 0.01	1.00E00	1.00E00
ribosylnicotinate kinase activity (GO:0061769)	2	0	.02	-	< 0.01	1.00E00	1.00E00
magnesium:sodium antiporter activity (GO:0061768)	1	0	.01	-	< 0.01	1.00E00	1.00E00
activin receptor antagonist activity (GO:0038102)	2	0	.02	-	< 0.01	1.00E00	1.00E00
U6 snRNA 3'-end binding (GO:0030629)	2	0	.02	-	< 0.01	1.00E00	1.00E00
acetate CoA-transferase activity (GO:0008775)	1	0	.01	-	< 0.01	1.00E00	1.00E00
pre-mRNA 3'-splice site binding (GO:0030628)	7	0	.08	-	< 0.01	1.00E00	1.00E00
nodal binding (GO:0038100)	5	0	.06	-	< 0.01	1.00E00	1.00E00
pre-mRNA 5'-splice site binding (GO:0030627)	1	0	.01	-	< 0.01	1.00E00	1.00E00
U12 snRNA binding (GO:0030626)	2	0	.02	-	< 0.01	1.00E00	1.00E00
U6atac snRNA binding (GO:0030624)	1	0	.01	-	< 0.01	1.00E00	1.00E00
U5 snRNA binding (GO:0030623)	2	0	.02	-	< 0.01	1.00E00	1.00E00
U4atac snRNA binding (GO:0030622)	3	0	.03	-	< 0.01	1.00E00	1.00E00
U4 snRNA binding (GO:0030621)	6	1	.07	+	14.92	7.48E-02	1.00E00
U2 snRNA binding (GO:0030620)	6	0	.07	-	< 0.01	1.00E00	1.00E00
methanethiol oxidase activity (GO:0018549)	1	0	.01	-	< 0.01	1.00E00	1.00E00
RING-like zinc finger domain binding (GO:0071535)	4	0	.04	-	< 0.01	1.00E00	1.00E00
ankyrin repeat binding (GO:0071532)	6	0	.07	-	< 0.01	1.00E00	1.00E00
UDP-sugar diphosphatase activity (GO:0008768)	2	0	.02	-	< 0.01	1.00E00	1.00E00
activin receptor activity, type II (GO:0016362)	2	0	.02	-	< 0.01	1.00E00	1.00E00
activin receptor activity, type I (GO:0016361)	5	0	.06	-	< 0.01	1.00E00	1.00E00
U1 snRNA binding (GO:0030619)	8	0	.09	-	< 0.01	1.00E00	1.00E00
telomeric repeat-containing RNA binding (GO:0061752)	2	0	.02	-	< 0.01	1.00E00	1.00E00
UDP-N-acetylglucosamine 2-epimerase activity (GO:0008761)	1	0	.01	-	< 0.01	1.00E00	1.00E00
oxidoreductase activity, acting on phosphorus or arsenic in donors, disulfide as acceptor (GO:0030614)	3	0	.03	-	< 0.01	1.00E00	1.00E00
neutral sphingomyelin phosphodiesterase activity (GO:0061751)	1	0	.01	-	< 0.01	1.00E00	1.00E00
oxidoreductase activity, acting on phosphorus or arsenic in donors (GO:0030613)	3	0	.03	-	< 0.01	1.00E00	1.00E00
acid sphingomyelin phosphodiesterase activity (GO:0061750)	1	0	.01	-	< 0.01	1.00E00	1.00E00
arsenate reductase activity (GO:0030611)	1	0	.01	-	< 0.01	1.00E00	1.00E00
lysophospholipid:sodium symporter activity (GO:0051978)	1	0	.01	-	< 0.01	1.00E00	1.00E00
calcium-independent phospholipase A2 activity (GO:0047499)	8	0	.09	-	< 0.01	1.00E00	1.00E00
calcium-dependent phospholipase A2 activity (GO:0047498)	16	0	.18	-	< 0.01	1.00E00	1.00E00
ceramide cholinephosphotransferase activity (GO:0047493)	3	0	.03	-	< 0.01	1.00E00	1.00E00
forked DNA-dependent helicase activity (GO:0061749)	2	0	.02	-	< 0.01	1.00E00	1.00E00
S-adenosylmethionine-dependent methyltransferase activity (GO:0008757)	160	0	1.79	-	< 0.01	4.28E-01	1.00E00
NADPH dehydrogenase (quinone) activity (GO:0008753)	3	0	.03	-	< 0.01	1.00E00	1.00E00
histidine decarboxylase activity (GO:0004398)	1	0	.01	-	< 0.01	1.00E00	1.00E00
histidine ammonia-lyase activity (GO:0004397)	1	0	.01	-	< 0.01	1.00E00	1.00E00
hexokinase activity (GO:0004396)	6	0	.07	-	< 0.01	1.00E00	1.00E00
hexaprenyldihydroxybenzoate methyltransferase activity (GO:0004395)	1	0	.01	-	< 0.01	1.00E00	1.00E00
heparan sulfate 2-O-sulfotransferase activity (GO:0004394)	1	0	.01	-	< 0.01	1.00E00	1.00E00
heme oxygenase (decyclizing) activity (GO:0004392)	2	0	.02	-	< 0.01	1.00E00	1.00E00
MCM complex binding (GO:1904931)	1	0	.01	-	< 0.01	1.00E00	1.00E00
N-acetylneuraminate lyase activity (GO:0008747)	1	0	.01	-	< 0.01	1.00E00	1.00E00
NAD(P)+ transhydrogenase activity (GO:0008746)	1	0	.01	-	< 0.01	1.00E00	1.00E00
N-acetylmuramoyl-L-alanine amidase activity (GO:0008745)	4	0	.04	-	< 0.01	1.00E00	1.00E00
L-threonine 3-dehydrogenase activity (GO:0008743)	1	0	.01	-	< 0.01	1.00E00	1.00E00
peptide-lysine-N-acetyltransferase activity (GO:0061733)	45	0	.50	-	< 0.01	1.00E00	1.00E00
ribonucleoside-diphosphate reductase activity (GO:0061731)	3	0	.03	-	< 0.01	1.00E00	1.00E00
dynein light intermediate chain binding (GO:0051959)	27	0	.30	-	< 0.01	1.00E00	1.00E00
helicase activity (GO:0004386)	159	3	1.78	+	1.69	2.66E-01	1.00E00
coreceptor activity involved in Wnt signaling pathway, planar cell polarity pathway (GO:1904929)	6	0	.07	-	< 0.01	1.00E00	1.00E00
guanylate kinase activity (GO:0004385)	9	0	.10	-	< 0.01	1.00E00	1.00E00
coreceptor activity involved in canonical Wnt signaling pathway (GO:1904928)	3	0	.03	-	< 0.01	1.00E00	1.00E00
guanylate cyclase activity (GO:0004383)	9	0	.10	-	< 0.01	1.00E00	1.00E00
gap junction hemi-channel activity (GO:0055077)	3	0	.03	-	< 0.01	1.00E00	1.00E00
guanosine-diphosphatase activity (GO:0004382)	9	0	.10	-	< 0.01	1.00E00	1.00E00
fucosylgalactoside 3-alpha-galactosyltransferase activity (GO:0004381)	1	0	.01	-	< 0.01	1.00E00	1.00E00
glycoprotein-fucosylgalactoside alpha-N-acetylgalactosaminyltransferase activity (GO:0004380)	1	0	.01	-	< 0.01	1.00E00	1.00E00
gamma-catenin binding (GO:0045295)	12	0	.13	-	< 0.01	1.00E00	1.00E00
alpha-catenin binding (GO:0045294)	11	0	.12	-	< 0.01	1.00E00	1.00E00
L-allo-threonine aldolase activity (GO:0008732)	2	0	.02	-	< 0.01	1.00E00	1.00E00
glycylpeptide N-tetradecanoyltransferase activity (GO:0004379)	2	0	.02	-	< 0.01	1.00E00	1.00E00
GDP-Man:Man1GlcNAc2-PP-Dol alpha-1,3-mannosyltransferase activity (GO:0004378)	1	0	.01	-	< 0.01	1.00E00	1.00E00
GDP-Man:Man3GlcNAc2-PP-Dol alpha-1,2-mannosyltransferase activity (GO:0004377)	1	0	.01	-	< 0.01	1.00E00	1.00E00
glycolipid mannosyltransferase activity (GO:0004376)	5	0	.06	-	< 0.01	1.00E00	1.00E00
glycine dehydrogenase (decarboxylating) activity (GO:0004375)	1	0	.01	-	< 0.01	1.00E00	1.00E00
glycogen (starch) synthase activity (GO:0004373)	3	0	.03	-	< 0.01	1.00E00	1.00E00
glycine hydroxymethyltransferase activity (GO:0004372)	2	0	.02	-	< 0.01	1.00E00	1.00E00
glycerone kinase activity (GO:0004371)	1	0	.01	-	< 0.01	1.00E00	1.00E00
Ser-tRNA(Ala) hydrolase activity (GO:0002196)	2	0	.02	-	< 0.01	1.00E00	1.00E00
heparosan-N-sulfate-glucuronate 5-epimerase activity (GO:0047464)	1	0	.01	-	< 0.01	1.00E00	1.00E00
DNA-3-methyladenine glycosylase activity (GO:0008725)	1	0	.01	-	< 0.01	1.00E00	1.00E00
folic acid receptor activity (GO:0061714)	2	0	.02	-	< 0.01	1.00E00	1.00E00
tRNA (N(6)-L-threonylcarbamoyladenosine(37)-C(2))-methylthiotransferase (GO:0061712)	1	0	.01	-	< 0.01	1.00E00	1.00E00
D-serine ammonia-lyase activity (GO:0008721)	1	0	.01	-	< 0.01	1.00E00	1.00E00
N(6)-L-threonylcarbamoyladenine synthase activity (GO:0061711)	2	0	.02	-	< 0.01	1.00E00	1.00E00
D-lactate dehydrogenase activity (GO:0008720)	1	0	.01	-	< 0.01	1.00E00	1.00E00
glycerol-3-phosphate dehydrogenase (quinone) activity (GO:0004368)	2	0	.02	-	< 0.01	1.00E00	1.00E00
glycerol-3-phosphate dehydrogenase [NAD+] activity (GO:0004367)	2	0	.02	-	< 0.01	1.00E00	1.00E00
glycerol-3-phosphate O-acyltransferase activity (GO:0004366)	4	0	.04	-	< 0.01	1.00E00	1.00E00
glyceraldehyde-3-phosphate dehydrogenase (NAD+) (phosphorylating) activity (GO:0004365)	2	0	.02	-	< 0.01	1.00E00	1.00E00
glutathione transferase activity (GO:0004364)	27	1	.30	+	3.32	2.67E-01	1.00E00
glutathione synthase activity (GO:0004363)	1	0	.01	-	< 0.01	1.00E00	1.00E00
D-glucose transmembrane transporter activity (GO:0055056)	9	0	.10	-	< 0.01	1.00E00	1.00E00
glutathione-disulfide reductase (NADPH) activity (GO:0004362)	2	0	.02	-	< 0.01	1.00E00	1.00E00
glutaryl-CoA dehydrogenase activity (GO:0004361)	1	0	.01	-	< 0.01	1.00E00	1.00E00
glutamine-fructose-6-phosphate transaminase (isomerizing) activity (GO:0004360)	2	0	.02	-	< 0.01	1.00E00	1.00E00
phosphatidylinositol-3,4-bisphosphate 4-phosphatase activity (GO:0016316)	2	0	.02	-	< 0.01	1.00E00	1.00E00
ATP-dependent NAD(P)H-hydrate dehydratase activity (GO:0047453)	1	0	.01	-	< 0.01	1.00E00	1.00E00
phosphatidylinositol-3,4,5-trisphosphate 3-phosphatase activity (GO:0016314)	5	0	.06	-	< 0.01	1.00E00	1.00E00
3-hydroxyoctanoyl-[acyl-carrier-protein] dehydratase activity (GO:0047451)	2	0	.02	-	< 0.01	1.00E00	1.00E00
tRNA-5-taurinomethyluridine 2-sulfurtransferase (GO:0061708)	1	0	.01	-	< 0.01	1.00E00	1.00E00
inositol bisphosphate phosphatase activity (GO:0016312)	5	0	.06	-	< 0.01	1.00E00	1.00E00
cAMP response element binding (GO:0035497)	16	0	.18	-	< 0.01	1.00E00	1.00E00
glutaminase activity (GO:0004359)	3	0	.03	-	< 0.01	1.00E00	1.00E00
glutamate-cysteine ligase activity (GO:0004357)	2	0	.02	-	< 0.01	1.00E00	1.00E00
glutamate dehydrogenase (NADP+) activity (GO:0004354)	2	0	.02	-	< 0.01	1.00E00	1.00E00
glutamate dehydrogenase [NAD(P)+] activity (GO:0004353)	2	0	.02	-	< 0.01	1.00E00	1.00E00
glutamate dehydrogenase (NAD+) activity (GO:0004352)	2	0	.02	-	< 0.01	1.00E00	1.00E00
glutamate decarboxylase activity (GO:0004351)	2	0	.02	-	< 0.01	1.00E00	1.00E00
glutamate-5-semialdehyde dehydrogenase activity (GO:0004350)	1	0	.01	-	< 0.01	1.00E00	1.00E00
1-phosphatidylinositol-5-phosphate 4-kinase activity (GO:0016309)	3	0	.03	-	< 0.01	1.00E00	1.00E00
1-phosphatidylinositol-4-phosphate 5-kinase activity (GO:0016308)	8	0	.09	-	< 0.01	1.00E00	1.00E00
phosphatidylinositol phosphate kinase activity (GO:0016307)	16	1	.18	+	5.60	1.72E-01	1.00E00
N-acylneuraminate-9-phosphate synthase activity (GO:0047444)	1	0	.01	-	< 0.01	1.00E00	1.00E00
17-alpha-hydroxyprogesterone aldolase activity (GO:0047442)	1	0	.01	-	< 0.01	1.00E00	1.00E00
cholate 7-alpha-dehydrogenase activity (GO:0008709)	1	0	.01	-	< 0.01	1.00E00	1.00E00
1-phosphatidylinositol-3-kinase activity (GO:0016303)	10	1	.11	+	8.95	1.15E-01	1.00E00
kinase activity (GO:0016301)	764	12	8.53	+	1.41	2.19E-01	1.00E00
tRNA (uracil) methyltransferase activity (GO:0016300)	4	0	.04	-	< 0.01	1.00E00	1.00E00
methionine synthase activity (GO:0008705)	1	0	.01	-	< 0.01	1.00E00	1.00E00
4-hydroxy-2-oxoglutarate aldolase activity (GO:0008700)	1	0	.01	-	< 0.01	1.00E00	1.00E00
glutamate 5-kinase activity (GO:0004349)	1	0	.01	-	< 0.01	1.00E00	1.00E00
adenine/guanine mispair binding (GO:0035485)	1	0	.01	-	< 0.01	1.00E00	1.00E00
granulocyte colony-stimulating factor binding (GO:0051916)	2	0	.02	-	< 0.01	1.00E00	1.00E00
glucosylceramidase activity (GO:0004348)	3	0	.03	-	< 0.01	1.00E00	1.00E00
glucose-6-phosphate isomerase activity (GO:0004347)	1	0	.01	-	< 0.01	1.00E00	1.00E00
glucose-6-phosphatase activity (GO:0004346)	3	0	.03	-	< 0.01	1.00E00	1.00E00
glucose-6-phosphate dehydrogenase activity (GO:0004345)	2	0	.02	-	< 0.01	1.00E00	1.00E00
glucose dehydrogenase activity (GO:0004344)	1	0	.01	-	< 0.01	1.00E00	1.00E00
glucosamine 6-phosphate N-acetyltransferase activity (GO:0004343)	1	0	.01	-	< 0.01	1.00E00	1.00E00
glucosamine-6-phosphate deaminase activity (GO:0004342)	2	0	.02	-	< 0.01	1.00E00	1.00E00
gluconolactonase activity (GO:0004341)	1	0	.01	-	< 0.01	1.00E00	1.00E00
glucokinase activity (GO:0004340)	6	0	.07	-	< 0.01	1.00E00	1.00E00
aminoacyl-tRNA editing activity (GO:0002161)	13	0	.15	-	< 0.01	1.00E00	1.00E00
chylomicron binding (GO:0035478)	1	0	.01	-	< 0.01	1.00E00	1.00E00
double-stranded DNA 5'-3' exodeoxyribonuclease activity (GO:0051908)	1	0	.01	-	< 0.01	1.00E00	1.00E00
glucan 1,4-alpha-glucosidase activity (GO:0004339)	2	0	.02	-	< 0.01	1.00E00	1.00E00
lipase binding (GO:0035473)	6	0	.07	-	< 0.01	1.00E00	1.00E00
galactosylceramidase activity (GO:0004336)	2	0	.02	-	< 0.01	1.00E00	1.00E00
choriogonadotropin hormone receptor activity (GO:0035472)	1	0	.01	-	< 0.01	1.00E00	1.00E00
S-(hydroxymethyl)glutathione dehydrogenase activity (GO:0051903)	2	0	.02	-	< 0.01	1.00E00	1.00E00
galactokinase activity (GO:0004335)	2	0	.02	-	< 0.01	1.00E00	1.00E00
fumarylacetoacetase activity (GO:0004334)	1	0	.01	-	< 0.01	1.00E00	1.00E00
fumarate hydratase activity (GO:0004333)	1	0	.01	-	< 0.01	1.00E00	1.00E00
fructose-2,6-bisphosphate 2-phosphatase activity (GO:0004331)	5	0	.06	-	< 0.01	1.00E00	1.00E00
nucleoside-triphosphate diphosphatase activity (GO:0047429)	11	0	.12	-	< 0.01	1.00E00	1.00E00
monocarboxylic acid binding (GO:0033293)	73	2	.82	+	2.45	2.01E-01	1.00E00
steroid receptor RNA activator RNA binding (GO:0002153)	2	0	.02	-	< 0.01	1.00E00	1.00E00
G-quadruplex RNA binding (GO:0002151)	6	0	.07	-	< 0.01	1.00E00	1.00E00
formate-tetrahydrofolate ligase activity (GO:0004329)	2	0	.02	-	< 0.01	1.00E00	1.00E00
tetrahydrofolylpolyglutamate synthase activity (GO:0004326)	1	0	.01	-	< 0.01	1.00E00	1.00E00
ferrochelatase activity (GO:0004325)	1	0	.01	-	< 0.01	1.00E00	1.00E00
immune receptor activity (GO:0140375)	137	1	1.53	-	.65	1.00E00	1.00E00
ferredoxin-NADP+ reductase activity (GO:0004324)	1	0	.01	-	< 0.01	1.00E00	1.00E00
ferroxidase activity (GO:0004322)	9	0	.10	-	< 0.01	1.00E00	1.00E00
ATPase-coupled monocarboxylic acid transmembrane transporter activity (GO:0033285)	4	0	.04	-	< 0.01	1.00E00	1.00E00
fatty-acyl-CoA synthase activity (GO:0004321)	7	0	.08	-	< 0.01	1.00E00	1.00E00
ATPase-coupled carboxylic acid transmembrane transporter activity (GO:0033284)	4	0	.04	-	< 0.01	1.00E00	1.00E00
N-acetylgalactosamine-6-phosphate deacetylase activity (GO:0047419)	1	0	.01	-	< 0.01	1.00E00	1.00E00
oleoyl-[acyl-carrier-protein] hydrolase activity (GO:0004320)	2	0	.02	-	< 0.01	1.00E00	1.00E00
ATPase-coupled organic acid transmembrane transporter activity (GO:0033283)	4	0	.04	-	< 0.01	1.00E00	1.00E00
N-(long-chain-acyl)ethanolamine deacylase activity (GO:0047412)	1	0	.01	-	< 0.01	1.00E00	1.00E00
CXCR1 chemokine receptor binding (GO:0045237)	1	0	.01	-	< 0.01	1.00E00	1.00E00
CXCR chemokine receptor binding (GO:0045236)	18	0	.20	-	< 0.01	1.00E00	1.00E00
endoribonuclease activity, cleaving miRNA-paired mRNA (GO:0090624)	2	0	.02	-	< 0.01	1.00E00	1.00E00
3-hydroxypalmitoyl-[acyl-carrier-protein] dehydratase activity (GO:0004317)	2	0	.02	-	< 0.01	1.00E00	1.00E00
3-oxoacyl-[acyl-carrier-protein] reductase (NADPH) activity (GO:0004316)	2	0	.02	-	< 0.01	1.00E00	1.00E00
3-oxoacyl-[acyl-carrier-protein] synthase activity (GO:0004315)	2	0	.02	-	< 0.01	1.00E00	1.00E00
[acyl-carrier-protein] S-malonyltransferase activity (GO:0004314)	2	0	.02	-	< 0.01	1.00E00	1.00E00
[acyl-carrier-protein] S-acetyltransferase activity (GO:0004313)	1	0	.01	-	< 0.01	1.00E00	1.00E00
fatty acid synthase activity (GO:0004312)	13	0	.15	-	< 0.01	1.00E00	1.00E00
farnesyltranstransferase activity (GO:0004311)	3	0	.03	-	< 0.01	1.00E00	1.00E00
alkenylglycerophosphoethanolamine hydrolase activity (GO:0047409)	2	0	.02	-	< 0.01	1.00E00	1.00E00
farnesyl-diphosphate farnesyltransferase activity (GO:0004310)	1	0	.01	-	< 0.01	1.00E00	1.00E00
alkenylglycerophosphocholine hydrolase activity (GO:0047408)	2	0	.02	-	< 0.01	1.00E00	1.00E00
cyclic-GMP-AMP transmembrane transporter activity (GO:0140360)	2	0	.02	-	< 0.01	1.00E00	1.00E00
protein-glucosylgalactosylhydroxylysine glucosidase activity (GO:0047402)	1	0	.01	-	< 0.01	1.00E00	1.00E00
single-stranded telomeric DNA binding (GO:0043047)	12	0	.13	-	< 0.01	1.00E00	1.00E00
exopolyphosphatase activity (GO:0004309)	5	0	.06	-	< 0.01	1.00E00	1.00E00
ABC-type transporter activity (GO:0140359)	32	0	.36	-	< 0.01	1.00E00	1.00E00
P-type transmembrane transporter activity (GO:0140358)	23	0	.26	-	< 0.01	1.00E00	1.00E00
ethanolaminephosphotransferase activity (GO:0004307)	3	0	.03	-	< 0.01	1.00E00	1.00E00
ethanolamine-phosphate cytidylyltransferase activity (GO:0004306)	1	0	.01	-	< 0.01	1.00E00	1.00E00
estrone sulfotransferase activity (GO:0004304)	1	0	.01	-	< 0.01	1.00E00	1.00E00
estradiol 17-beta-dehydrogenase activity (GO:0004303)	19	0	.21	-	< 0.01	1.00E00	1.00E00
choline binding (GO:0033265)	4	0	.04	-	< 0.01	1.00E00	1.00E00
epoxide hydrolase activity (GO:0004301)	6	0	.07	-	< 0.01	1.00E00	1.00E00
glycosylceramide flippase activity (GO:0140351)	3	0	.03	-	< 0.01	1.00E00	1.00E00
enoyl-CoA hydratase activity (GO:0004300)	10	0	.11	-	< 0.01	1.00E00	1.00E00
chromatin insulator sequence binding (GO:0043035)	5	0	.06	-	< 0.01	1.00E00	1.00E00
cyclic-di-GMP binding (GO:0035438)	1	0	.01	-	< 0.01	1.00E00	1.00E00
alpha-1,3-glucosidase activity (GO:0090600)	1	0	.01	-	< 0.01	1.00E00	1.00E00
lysophosphatidylcholine flippase activity (GO:0140348)	1	0	.01	-	< 0.01	1.00E00	1.00E00
N-retinylidene-phosphatidylethanolamine flippase activity (GO:0140347)	1	0	.01	-	< 0.01	1.00E00	1.00E00
phosphatidylserine flippase activity (GO:0140346)	5	0	.06	-	< 0.01	1.00E00	1.00E00
phosphatidylcholine flippase activity (GO:0140345)	5	0	.06	-	< 0.01	1.00E00	1.00E00
triglyceride transfer activity (GO:0140344)	1	0	.01	-	< 0.01	1.00E00	1.00E00
phosphatidylserine transfer activity (GO:0140343)	2	0	.02	-	< 0.01	1.00E00	1.00E00
cerebroside transfer activity (GO:0140340)	1	0	.01	-	< 0.01	1.00E00	1.00E00
interleukin-33 receptor activity (GO:0002114)	2	0	.02	-	< 0.01	1.00E00	1.00E00
histone deacetylase activity (H3-K14 specific) (GO:0031078)	10	0	.11	-	< 0.01	1.00E00	1.00E00
interleukin-33 binding (GO:0002113)	1	0	.01	-	< 0.01	1.00E00	1.00E00
cholesterol 26-hydroxylase activity (GO:0031073)	1	0	.01	-	< 0.01	1.00E00	1.00E00
cysteine desulfurase activity (GO:0031071)	1	0	.01	-	< 0.01	1.00E00	1.00E00
cysteine-type endopeptidase regulator activity involved in apoptotic process (GO:0043028)	41	0	.46	-	< 0.01	1.00E00	1.00E00
cysteine-type endopeptidase inhibitor activity involved in apoptotic process (GO:0043027)	22	0	.25	-	< 0.01	1.00E00	1.00E00
ribosomal small subunit binding (GO:0043024)	17	1	.19	+	5.27	1.81E-01	1.00E00
ribosomal large subunit binding (GO:0043023)	14	1	.16	+	6.40	1.53E-01	1.00E00
phosphatidylglycerol transfer activity (GO:0140339)	1	0	.01	-	< 0.01	1.00E00	1.00E00
sphingomyelin transfer activity (GO:0140338)	2	0	.02	-	< 0.01	1.00E00	1.00E00
diacylglyceride transfer activity (GO:0140337)	1	0	.01	-	< 0.01	1.00E00	1.00E00
glycerophospholipid flippase activity (GO:0140333)	13	0	.15	-	< 0.01	1.00E00	1.00E00
gamma-tubulin binding (GO:0043015)	31	0	.35	-	< 0.01	1.00E00	1.00E00
alpha-tubulin binding (GO:0043014)	44	0	.49	-	< 0.01	1.00E00	1.00E00
RNA binding involved in posttranscriptional gene silencing (GO:0150100)	3	0	.03	-	< 0.01	1.00E00	1.00E00
retromer complex binding (GO:1905394)	8	0	.09	-	< 0.01	1.00E00	1.00E00
iron ion transmembrane transporter inhibitor activity (GO:0097690)	1	0	.01	-	< 0.01	1.00E00	1.00E00
floppase activity (GO:0140328)	7	0	.08	-	< 0.01	1.00E00	1.00E00
flippase activity (GO:0140327)	16	0	.18	-	< 0.01	1.00E00	1.00E00
ATPase-coupled intramembrane lipid transporter activity (GO:0140326)	27	0	.30	-	< 0.01	1.00E00	1.00E00
dihydrotestosterone 17-beta-dehydrogenase activity (GO:0035410)	4	0	.04	-	< 0.01	1.00E00	1.00E00
oxidoreductase activity, acting on the CH-NH group of donors, flavin as acceptor (GO:0046997)	2	0	.02	-	< 0.01	1.00E00	1.00E00
oxidoreductase activity, acting on X-H and Y-H to form an X-Y bond (GO:0046992)	1	0	.01	-	< 0.01	1.00E00	1.00E00
intracellular phosphatidylinositol-3,5-bisphosphate-sensitive cation channel activity (GO:0097682)	1	0	.01	-	< 0.01	1.00E00	1.00E00
protein transporter activity (GO:0140318)	31	1	.35	+	2.89	2.99E-01	1.00E00
histone kinase activity (H3-T6 specific) (GO:0035403)	2	0	.02	-	< 0.01	1.00E00	1.00E00
cysteine transmembrane transporter activity (GO:0033229)	3	0	.03	-	< 0.01	1.00E00	1.00E00
histone kinase activity (H3-T11 specific) (GO:0035402)	2	0	.02	-	< 0.01	1.00E00	1.00E00
histone kinase activity (H3-Y41 specific) (GO:0035401)	1	0	.01	-	< 0.01	1.00E00	1.00E00
histone tyrosine kinase activity (GO:0035400)	1	0	.01	-	< 0.01	1.00E00	1.00E00
molecular sequestering activity (GO:0140313)	6	0	.07	-	< 0.01	1.00E00	1.00E00
anandamide 14,15 epoxidase activity (GO:0062189)	4	0	.04	-	< 0.01	1.00E00	1.00E00
cargo adaptor activity (GO:0140312)	20	0	.22	-	< 0.01	1.00E00	1.00E00
anandamide 11,12 epoxidase activity (GO:0062188)	3	0	.03	-	< 0.01	1.00E00	1.00E00
protein sequestering activity (GO:0140311)	6	0	.07	-	< 0.01	1.00E00	1.00E00
DNA-directed 5'-3' RNA polymerase activity (GO:0003899)	39	0	.44	-	< 0.01	1.00E00	1.00E00
anandamide 8,9 epoxidase activity (GO:0062187)	3	0	.03	-	< 0.01	1.00E00	1.00E00
anandamide epoxidase activity (GO:0062186)	4	0	.04	-	< 0.01	1.00E00	1.00E00
secalciferol 1-monooxygenase activity (GO:0062185)	1	0	.01	-	< 0.01	1.00E00	1.00E00
DNA primase activity (GO:0003896)	2	0	.02	-	< 0.01	1.00E00	1.00E00
testosterone 16-beta-hydroxylase activity (GO:0062184)	2	0	.02	-	< 0.01	1.00E00	1.00E00
all-trans retinoic acid 18-hydroxylase activity (GO:0062183)	2	0	.02	-	< 0.01	1.00E00	1.00E00
all-trans retinoic acid 4-hydrolase activity (GO:0062182)	1	0	.01	-	< 0.01	1.00E00	1.00E00
1-alpha,25-dihydroxyvitamin D3 23-hydroxylase activity (GO:0062181)	2	0	.02	-	< 0.01	1.00E00	1.00E00
25-hydroxycholecalciferol-23-hydroxylase activity (GO:0062180)	1	0	.01	-	< 0.01	1.00E00	1.00E00
STAT family protein binding (GO:0097677)	9	0	.10	-	< 0.01	1.00E00	1.00E00
protein dimerization activity (GO:0046983)	1040	18	11.61	+	1.55	6.78E-02	1.00E00
protein heterodimerization activity (GO:0046982)	321	6	3.58	+	1.67	1.81E-01	1.00E00
tapasin binding (GO:0046980)	1	0	.01	-	< 0.01	1.00E00	1.00E00
intramembrane lipid transporter activity (GO:0140303)	38	1	.42	+	2.36	3.52E-01	1.00E00
vitamin D 23-hydroxylase activity (GO:0062179)	2	0	.02	-	< 0.01	1.00E00	1.00E00
DNA-directed DNA polymerase activity (GO:0003887)	25	0	.28	-	< 0.01	1.00E00	1.00E00
DNA (cytosine-5-)-methyltransferase activity (GO:0003886)	3	0	.03	-	< 0.01	1.00E00	1.00E00
D-amino-acid oxidase activity (GO:0003884)	2	0	.02	-	< 0.01	1.00E00	1.00E00
CTP synthase activity (GO:0003883)	2	0	.02	-	< 0.01	1.00E00	1.00E00
CDP-diacylglycerol-serine O-phosphatidyltransferase activity (GO:0003882)	1	0	.01	-	< 0.01	1.00E00	1.00E00
CDP-diacylglycerol-inositol 3-phosphatidyltransferase activity (GO:0003881)	1	0	.01	-	< 0.01	1.00E00	1.00E00
protein C-terminal carboxyl O-methyltransferase activity (GO:0003880)	2	0	.02	-	< 0.01	1.00E00	1.00E00
TAP2 binding (GO:0046979)	3	0	.03	-	< 0.01	1.00E00	1.00E00
TAP1 binding (GO:0046978)	5	0	.06	-	< 0.01	1.00E00	1.00E00
TAP binding (GO:0046977)	8	1	.09	+	11.19	9.51E-02	1.00E00
histone methyltransferase activity (H3-K27 specific) (GO:0046976)	4	0	.04	-	< 0.01	1.00E00	1.00E00
histone methyltransferase activity (H3-K36 specific) (GO:0046975)	11	0	.12	-	< 0.01	1.00E00	1.00E00
histone methyltransferase activity (H3-K9 specific) (GO:0046974)	10	0	.11	-	< 0.01	1.00E00	1.00E00
histone acetyltransferase activity (H4-K16 specific) (GO:0046972)	2	0	.02	-	< 0.01	1.00E00	1.00E00
NAD-dependent histone deacetylase activity (H4-K16 specific) (GO:0046970)	1	0	.01	-	< 0.01	1.00E00	1.00E00
ribonuclease P RNA binding (GO:0033204)	10	0	.11	-	< 0.01	1.00E00	1.00E00
ATP citrate synthase activity (GO:0003878)	1	0	.01	-	< 0.01	1.00E00	1.00E00
ATP adenylyltransferase activity (GO:0003877)	1	0	.01	-	< 0.01	1.00E00	1.00E00
AMP deaminase activity (GO:0003876)	3	0	.03	-	< 0.01	1.00E00	1.00E00
ADP-ribosylarginine hydrolase activity (GO:0003875)	2	0	.02	-	< 0.01	1.00E00	1.00E00
6-pyruvoyltetrahydropterin synthase activity (GO:0003874)	1	0	.01	-	< 0.01	1.00E00	1.00E00
6-phosphofructo-2-kinase activity (GO:0003873)	4	0	.04	-	< 0.01	1.00E00	1.00E00
6-phosphofructokinase activity (GO:0003872)	3	0	.03	-	< 0.01	1.00E00	1.00E00
5-aminolevulinate synthase activity (GO:0003870)	2	0	.02	-	< 0.01	1.00E00	1.00E00
NAD-dependent histone deacetylase activity (H3-K9 specific) (GO:0046969)	2	0	.02	-	< 0.01	1.00E00	1.00E00
thyroid hormone receptor binding (GO:0046966)	31	0	.35	-	< 0.01	1.00E00	1.00E00
retinoid X receptor binding (GO:0046965)	17	0	.19	-	< 0.01	1.00E00	1.00E00
3'-phosphoadenosine 5'-phosphosulfate transmembrane transporter activity (GO:0046964)	2	0	.02	-	< 0.01	1.00E00	1.00E00
3',5'-nucleotide bisphosphate phosphatase activity (GO:0097657)	1	0	.01	-	< 0.01	1.00E00	1.00E00
pseudophosphatase activity (GO:0001691)	2	0	.02	-	< 0.01	1.00E00	1.00E00
serpin family protein binding (GO:0097655)	1	0	.01	-	< 0.01	1.00E00	1.00E00
proton-transporting ATPase activity, rotational mechanism (GO:0046961)	23	1	.26	+	3.89	2.34E-01	1.00E00
tRNA dimethylallyltransferase activity (GO:0052381)	1	0	.01	-	< 0.01	1.00E00	1.00E00
4-hydroxyphenylpyruvate dioxygenase activity (GO:0003868)	2	0	.02	-	< 0.01	1.00E00	1.00E00
mitochondrial ATP-gated potassium channel activity (GO:0062156)	1	0	.01	-	< 0.01	1.00E00	1.00E00
4-aminobutyrate transaminase activity (GO:0003867)	1	0	.01	-	< 0.01	1.00E00	1.00E00
N6-mAMP deaminase activity (GO:0062154)	1	0	.01	-	< 0.01	1.00E00	1.00E00
3-oxo-5-alpha-steroid 4-dehydrogenase activity (GO:0003865)	3	0	.03	-	< 0.01	1.00E00	1.00E00
C5-methylcytidine-containing RNA binding (GO:0062153)	3	0	.03	-	< 0.01	1.00E00	1.00E00
mRNA (cytidine-5-)-methyltransferase activity (GO:0062152)	1	0	.01	-	< 0.01	1.00E00	1.00E00
3-methyl-2-oxobutanoate dehydrogenase (2-methylpropanoyl-transferring) activity (GO:0003863)	2	0	.02	-	< 0.01	1.00E00	1.00E00
troponin T binding (GO:0031014)	4	0	.04	-	< 0.01	1.00E00	1.00E00
troponin I binding (GO:0031013)	5	0	.06	-	< 0.01	1.00E00	1.00E00
3-hydroxyisobutyryl-CoA hydrolase activity (GO:0003860)	1	0	.01	-	< 0.01	1.00E00	1.00E00
sialate O-acetylesterase activity (GO:0001681)	1	0	.01	-	< 0.01	1.00E00	1.00E00
calcitonin family binding (GO:0097644)	5	1	.06	+	17.91	6.45E-02	1.00E00
amylin receptor activity (GO:0097643)	4	0	.04	-	< 0.01	1.00E00	1.00E00
calcitonin family receptor activity (GO:0097642)	6	0	.07	-	< 0.01	1.00E00	1.00E00
phytanate-CoA ligase activity (GO:0050197)	2	0	.02	-	< 0.01	1.00E00	1.00E00
[phosphorylase] phosphatase activity (GO:0050196)	2	0	.02	-	< 0.01	1.00E00	1.00E00
3-hydroxybutyrate dehydrogenase activity (GO:0003858)	2	0	.02	-	< 0.01	1.00E00	1.00E00
3-hydroxyacyl-CoA dehydrogenase activity (GO:0003857)	8	0	.09	-	< 0.01	1.00E00	1.00E00
3-beta-hydroxy-delta5-steroid dehydrogenase activity (GO:0003854)	6	0	.07	-	< 0.01	1.00E00	1.00E00
2-methylacyl-CoA dehydrogenase activity (GO:0003853)	1	0	.01	-	< 0.01	1.00E00	1.00E00
filamin binding (GO:0031005)	13	0	.15	-	< 0.01	1.00E00	1.00E00
2-hydroxyacylsphingosine 1-beta-galactosyltransferase activity (GO:0003851)	1	0	.01	-	< 0.01	1.00E00	1.00E00
ATPase activator activity (GO:0001671)	27	1	.30	+	3.32	2.67E-01	1.00E00
carboxylic acid transmembrane transporter activity (GO:0046943)	163	0	1.82	-	< 0.01	4.31E-01	1.00E00
ATPase activity, coupled to transmembrane movement of ions, rotational mechanism (GO:0044769)	23	1	.26	+	3.89	2.34E-01	1.00E00
phosphatidylinositol deacylase activity (GO:0050185)	1	0	.01	-	< 0.01	1.00E00	1.00E00
peptide deformylase activity (GO:0042586)	1	0	.01	-	< 0.01	1.00E00	1.00E00
immunoglobulin receptor binding (GO:0034987)	97	1	1.08	-	.92	1.00E00	1.00E00
iron chaperone activity (GO:0034986)	2	0	.02	-	< 0.01	1.00E00	1.00E00
1-alkyl-2-acetylglycerophosphocholine esterase activity (GO:0003847)	8	1	.09	+	11.19	9.51E-02	1.00E00
2-acylglycerol O-acyltransferase activity (GO:0003846)	7	1	.08	+	12.79	8.50E-02	1.00E00
11-beta-hydroxysteroid dehydrogenase [NAD(P)] activity (GO:0003845)	2	0	.02	-	< 0.01	1.00E00	1.00E00
1,4-alpha-glucan branching enzyme activity (GO:0003844)	1	0	.01	-	< 0.01	1.00E00	1.00E00
1-pyrroline-5-carboxylate dehydrogenase activity (GO:0003842)	1	0	.01	-	< 0.01	1.00E00	1.00E00
1-acylglycerol-3-phosphate O-acyltransferase activity (GO:0003841)	21	0	.23	-	< 0.01	1.00E00	1.00E00
alpha-N-acetylgalactosaminide alpha-2,6-sialyltransferase activity (GO:0001665)	6	0	.07	-	< 0.01	1.00E00	1.00E00
2'-deoxyadenosine deaminase activity (GO:0046936)	1	0	.01	-	< 0.01	1.00E00	1.00E00
1-phosphatidylinositol-3-kinase regulator activity (GO:0046935)	16	1	.18	+	5.60	1.72E-01	1.00E00
phosphatidylinositol-4,5-bisphosphate 3-kinase activity (GO:0046934)	7	0	.08	-	< 0.01	1.00E00	1.00E00
proton-transporting ATP synthase activity, rotational mechanism (GO:0046933)	17	1	.19	+	5.27	1.81E-01	1.00E00
phenylpyruvate tautomerase activity (GO:0050178)	2	0	.02	-	< 0.01	1.00E00	1.00E00
monoamine oxidase activity (GO:0097621)	3	0	.03	-	< 0.01	1.00E00	1.00E00
phosphoric ester hydrolase activity (GO:0042578)	374	6	4.18	+	1.44	3.20E-01	1.00E00
lipid phosphatase activity (GO:0042577)	16	0	.18	-	< 0.01	1.00E00	1.00E00
NAD-dependent protein deacetylase activity (GO:0034979)	16	0	.18	-	< 0.01	1.00E00	1.00E00
5-diphosphoinositol pentakisphosphate 3-kinase activity (GO:0102092)	2	0	.02	-	< 0.01	1.00E00	1.00E00
gamma-glutamylcyclotransferase activity (GO:0003839)	3	0	.03	-	< 0.01	1.00E00	1.00E00
beta-ureidopropionase activity (GO:0003837)	1	0	.01	-	< 0.01	1.00E00	1.00E00
beta-galactoside (CMP) alpha-2,3-sialyltransferase activity (GO:0003836)	7	0	.08	-	< 0.01	1.00E00	1.00E00
beta-galactoside alpha-2,6-sialyltransferase activity (GO:0003835)	2	0	.02	-	< 0.01	1.00E00	1.00E00
4-hydroxybutyrate receptor activity (GO:0062124)	1	0	.01	-	< 0.01	1.00E00	1.00E00
beta-carotene 15,15'-monooxygenase activity (GO:0003834)	2	0	.02	-	< 0.01	1.00E00	1.00E00
beta-N-acetylglucosaminylglycopeptide beta-1,4-galactosyltransferase activity (GO:0003831)	4	0	.04	-	< 0.01	1.00E00	1.00E00
heterotrimeric G-protein binding (GO:0032795)	3	0	.03	-	< 0.01	1.00E00	1.00E00
beta-1,4-mannosylglycoprotein 4-beta-N-acetylglucosaminyltransferase activity (GO:0003830)	1	0	.01	-	< 0.01	1.00E00	1.00E00
GTPase activating protein binding (GO:0032794)	15	0	.17	-	< 0.01	1.00E00	1.00E00
peptide receptor activity (GO:0001653)	152	0	1.70	-	< 0.01	4.20E-01	1.00E00
annealing activity (GO:0097617)	13	1	.15	+	6.89	1.44E-01	1.00E00
ER retention sequence binding (GO:0046923)	5	0	.06	-	< 0.01	1.00E00	1.00E00
peptide-O-fucosyltransferase activity (GO:0046922)	2	0	.02	-	< 0.01	1.00E00	1.00E00
alpha-(1->6)-fucosyltransferase activity (GO:0046921)	1	0	.01	-	< 0.01	1.00E00	1.00E00
alpha-(1->3)-fucosyltransferase activity (GO:0046920)	8	0	.09	-	< 0.01	1.00E00	1.00E00
L-dopa O-methyltransferase activity (GO:0102084)	3	0	.03	-	< 0.01	1.00E00	1.00E00
hormone binding (GO:0042562)	86	1	.96	+	1.04	6.20E-01	1.00E00
beta-1,3-galactosyl-O-glycosyl-glycoprotein beta-1,6-N-acetylglucosaminyltransferase activity (GO:0003829)	3	0	.03	-	< 0.01	1.00E00	1.00E00
alpha-N-acetylneuraminate alpha-2,8-sialyltransferase activity (GO:0003828)	6	0	.07	-	< 0.01	1.00E00	1.00E00
antigen binding (GO:0003823)	187	4	2.09	+	1.92	1.61E-01	1.00E00
vascular endothelial growth factor binding (GO:0038085)	5	0	.06	-	< 0.01	1.00E00	1.00E00
transition metal ion transmembrane transporter activity (GO:0046915)	37	0	.41	-	< 0.01	1.00E00	1.00E00
group III metabotropic glutamate receptor activity (GO:0001642)	2	0	.02	-	< 0.01	1.00E00	1.00E00
transition metal ion binding (GO:0046914)	1114	18	12.44	+	1.45	1.08E-01	1.00E00
group II metabotropic glutamate receptor activity (GO:0001641)	2	0	.02	-	< 0.01	1.00E00	1.00E00
adenylate cyclase inhibiting G protein-coupled glutamate receptor activity (GO:0001640)	9	0	.10	-	< 0.01	1.00E00	1.00E00
acyltransferase, acyl groups converted into alkyl on transfer (GO:0046912)	5	0	.06	-	< 0.01	1.00E00	1.00E00
metal chelating activity (GO:0046911)	1	0	.01	-	< 0.01	1.00E00	1.00E00
temperature-gated cation channel activity (GO:0097604)	2	0	.02	-	< 0.01	1.00E00	1.00E00
temperature-gated ion channel activity (GO:0097603)	3	0	.03	-	< 0.01	1.00E00	1.00E00
acid-sensing ion channel activity (GO:0044736)	2	0	.02	-	< 0.01	1.00E00	1.00E00
cullin family protein binding (GO:0097602)	25	0	.28	-	< 0.01	1.00E00	1.00E00
ornithine(lysine) transaminase activity (GO:0050155)	1	0	.01	-	< 0.01	1.00E00	1.00E00
oleamide hydrolase activity (GO:0102077)	2	0	.02	-	< 0.01	1.00E00	1.00E00
omega-hydroxydecanoate dehydrogenase activity (GO:0050153)	1	0	.01	-	< 0.01	1.00E00	1.00E00
beta,beta-carotene-9',10'-cleaving oxygenase activity (GO:0102076)	1	0	.01	-	< 0.01	1.00E00	1.00E00
bone sialoprotein binding (GO:0044730)	1	0	.01	-	< 0.01	1.00E00	1.00E00
omega-amidase activity (GO:0050152)	1	0	.01	-	< 0.01	1.00E00	1.00E00
RNA 2'-O-methyltransferase activity (GO:0062105)	8	0	.09	-	< 0.01	1.00E00	1.00E00
peptidyl-aspartic acid 3-dioxygenase activity (GO:0062101)	1	0	.01	-	< 0.01	1.00E00	1.00E00
G protein-coupled chemoattractant receptor activity (GO:0001637)	26	0	.29	-	< 0.01	1.00E00	1.00E00
protein-glutamine gamma-glutamyltransferase activity (GO:0003810)	9	0	.10	-	< 0.01	1.00E00	1.00E00
calcitonin gene-related peptide receptor activity (GO:0001635)	4	0	.04	-	< 0.01	1.00E00	1.00E00
tetrapyrrole binding (GO:0046906)	153	0	1.71	-	< 0.01	4.21E-01	1.00E00
leukotriene B4 receptor activity (GO:0001632)	2	0	.02	-	< 0.01	1.00E00	1.00E00
calcium oxalate binding (GO:0046904)	1	0	.01	-	< 0.01	1.00E00	1.00E00
cysteinyl leukotriene receptor activity (GO:0001631)	2	0	.02	-	< 0.01	1.00E00	1.00E00
neurotransmitter receptor activity (GO:0030594)	114	0	1.27	-	< 0.01	6.40E-01	1.00E00
hemi-methylated DNA-binding (GO:0044729)	3	0	.03	-	< 0.01	1.00E00	1.00E00
nucleoside monophosphate kinase activity (GO:0050145)	21	0	.23	-	< 0.01	1.00E00	1.00E00
copper-dependent protein binding (GO:0032767)	3	0	.03	-	< 0.01	1.00E00	1.00E00
collagen receptor activity (GO:0038064)	6	1	.07	+	14.92	7.48E-02	1.00E00
nociceptin receptor activity (GO:0001626)	1	0	.01	-	< 0.01	1.00E00	1.00E00
[methionine synthase] reductase activity (GO:0030586)	1	0	.01	-	< 0.01	1.00E00	1.00E00
G protein-coupled ADP receptor activity (GO:0001621)	3	0	.03	-	< 0.01	1.00E00	1.00E00
8-hydroxy-dADP phosphatase activity (GO:0044717)	1	0	.01	-	< 0.01	1.00E00	1.00E00
8-oxo-GDP phosphatase activity (GO:0044716)	2	0	.02	-	< 0.01	1.00E00	1.00E00
quinone cofactor methyltransferase activity (GO:0030580)	2	0	.02	-	< 0.01	1.00E00	1.00E00
8-oxo-dGDP phosphatase activity (GO:0044715)	2	0	.02	-	< 0.01	1.00E00	1.00E00
NADH dehydrogenase (quinone) activity (GO:0050136)	43	0	.48	-	< 0.01	1.00E00	1.00E00
NAD(P)+ nucleosidase activity (GO:0050135)	16	0	.18	-	< 0.01	1.00E00	1.00E00
growth hormone secretagogue receptor activity (GO:0001616)	1	0	.01	-	< 0.01	1.00E00	1.00E00
purinergic nucleotide receptor activity (GO:0001614)	21	0	.23	-	< 0.01	1.00E00	1.00E00
phosphatidyltransferase activity (GO:0030572)	1	0	.01	-	< 0.01	1.00E00	1.00E00
N-acylneuraminate-9-phosphatase activity (GO:0050124)	1	0	.01	-	< 0.01	1.00E00	1.00E00
N-acylglucosamine 2-epimerase activity (GO:0050121)	1	0	.01	-	< 0.01	1.00E00	1.00E00
dynorphin receptor activity (GO:0038048)	1	0	.01	-	< 0.01	1.00E00	1.00E00
morphine receptor activity (GO:0038047)	1	0	.01	-	< 0.01	1.00E00	1.00E00
G protein-coupled enkephalin receptor activity (GO:0038046)	1	0	.01	-	< 0.01	1.00E00	1.00E00
G protein-coupled adenosine receptor activity (GO:0001609)	5	0	.06	-	< 0.01	1.00E00	1.00E00
neuromedin U receptor activity (GO:0001607)	2	0	.02	-	< 0.01	1.00E00	1.00E00
adrenomedullin receptor activity (GO:0001605)	3	0	.03	-	< 0.01	1.00E00	1.00E00
urotensin II receptor activity (GO:0001604)	2	0	.02	-	< 0.01	1.00E00	1.00E00
pancreatic polypeptide receptor activity (GO:0001602)	5	0	.06	-	< 0.01	1.00E00	1.00E00
peptide YY receptor activity (GO:0001601)	2	0	.02	-	< 0.01	1.00E00	1.00E00
N-acetylglucosamine deacetylase activity (GO:0050119)	2	0	.02	-	< 0.01	1.00E00	1.00E00
myosin-light-chain-phosphatase activity (GO:0050115)	1	0	.01	-	< 0.01	1.00E00	1.00E00
inositol oxygenase activity (GO:0050113)	1	0	.01	-	< 0.01	1.00E00	1.00E00
isobutyryl-CoA:FAD oxidoreductase activity (GO:0102035)	1	0	.01	-	< 0.01	1.00E00	1.00E00
long-chain fatty acid omega-hydroxylase activity (GO:0102033)	5	0	.06	-	< 0.01	1.00E00	1.00E00
sphingosine-1-phosphate receptor activity (GO:0038036)	8	0	.09	-	< 0.01	1.00E00	1.00E00
protein-glutaryllysine deglutarylase activity (GO:0061697)	2	0	.02	-	< 0.01	1.00E00	1.00E00
cGMP binding (GO:0030553)	15	0	.17	-	< 0.01	1.00E00	1.00E00
lipoamidase activity (GO:0061690)	1	0	.01	-	< 0.01	1.00E00	1.00E00
cAMP binding (GO:0030552)	23	0	.26	-	< 0.01	1.00E00	1.00E00
cyclic nucleotide binding (GO:0030551)	37	1	.41	+	2.42	3.45E-01	1.00E00
acetylcholine receptor inhibitor activity (GO:0030550)	7	0	.08	-	< 0.01	1.00E00	1.00E00
L-gulonate 3-dehydrogenase activity (GO:0050104)	1	0	.01	-	< 0.01	1.00E00	1.00E00
benzaldehyde dehydrogenase (NAD+) activity (GO:0018479)	3	0	.03	-	< 0.01	1.00E00	1.00E00
malonate-semialdehyde dehydrogenase (acetylating) activity (GO:0018478)	1	0	.01	-	< 0.01	1.00E00	1.00E00
benzaldehyde dehydrogenase (NADP+) activity (GO:0018477)	1	0	.01	-	< 0.01	1.00E00	1.00E00
aspartic endopeptidase activity, intramembrane cleaving (GO:0042500)	8	1	.09	+	11.19	9.51E-02	1.00E00
lipase activity (GO:0016298)	131	1	1.46	-	.68	1.00E00	1.00E00
acyl-[acyl-carrier-protein] hydrolase activity (GO:0016297)	2	0	.02	-	< 0.01	1.00E00	1.00E00
anaphase-promoting complex binding (GO:0010997)	8	0	.09	-	< 0.01	1.00E00	1.00E00
palmitoyl-[acyl-carrier-protein] hydrolase activity (GO:0016296)	2	0	.02	-	< 0.01	1.00E00	1.00E00
myristoyl-[acyl-carrier-protein] hydrolase activity (GO:0016295)	2	0	.02	-	< 0.01	1.00E00	1.00E00
reelin receptor activity (GO:0038025)	2	0	.02	-	< 0.01	1.00E00	1.00E00
cargo receptor activity (GO:0038024)	78	0	.87	-	< 0.01	1.00E00	1.00E00
signaling receptor activity (GO:0038023)	1609	12	17.97	-	.67	1.72E-01	1.00E00
leptin receptor activity (GO:0038021)	1	0	.01	-	< 0.01	1.00E00	1.00E00
palmitoyl-CoA hydrolase activity (GO:0016290)	15	1	.17	+	5.97	1.63E-01	1.00E00
acetylcholine receptor regulator activity (GO:0030548)	17	1	.19	+	5.27	1.81E-01	1.00E00
diphthine methylesterase activity (GO:0061685)	1	0	.01	-	< 0.01	1.00E00	1.00E00
signaling receptor inhibitor activity (GO:0030547)	43	0	.48	-	< 0.01	1.00E00	1.00E00
3-hydroxydecanoyl-[acyl-carrier-protein] dehydratase activity (GO:0008693)	2	0	.02	-	< 0.01	1.00E00	1.00E00
signaling receptor activator activity (GO:0030546)	499	3	5.57	-	.54	3.84E-01	1.00E00
signaling receptor regulator activity (GO:0030545)	57	1	.64	+	1.57	4.75E-01	1.00E00
Hsp70 protein binding (GO:0030544)	43	0	.48	-	< 0.01	1.00E00	1.00E00
formaldehyde dehydrogenase activity (GO:0018467)	1	0	.01	-	< 0.01	1.00E00	1.00E00
CoA hydrolase activity (GO:0016289)	22	1	.25	+	4.07	2.26E-01	1.00E00
glycerone-phosphate O-acyltransferase activity (GO:0016287)	1	0	.01	-	< 0.01	1.00E00	1.00E00
small conductance calcium-activated potassium channel activity (GO:0016286)	4	0	.04	-	< 0.01	1.00E00	1.00E00
3-demethylubiquinone-9 3-O-methyltransferase activity (GO:0008689)	1	0	.01	-	< 0.01	1.00E00	1.00E00
importin-alpha family protein binding (GO:0061676)	8	0	.09	-	< 0.01	1.00E00	1.00E00
2-octoprenyl-3-methyl-6-methoxy-1,4-benzoquinone hydroxylase activity (GO:0008682)	1	0	.01	-	< 0.01	1.00E00	1.00E00
2-octaprenyl-6-methoxyphenol hydroxylase activity (GO:0008681)	1	0	.01	-	< 0.01	1.00E00	1.00E00
acyl-L-homoserine-lactone lactonohydrolase activity (GO:0102007)	3	0	.03	-	< 0.01	1.00E00	1.00E00
alcohol dehydrogenase [NAD(P)+] activity (GO:0018455)	10	0	.11	-	< 0.01	1.00E00	1.00E00
protein-lysine N-methyltransferase activity (GO:0016279)	60	0	.67	-	< 0.01	1.00E00	1.00E00
lysine N-methyltransferase activity (GO:0016278)	61	0	.68	-	< 0.01	1.00E00	1.00E00
[myelin basic protein]-arginine N-methyltransferase activity (GO:0016277)	1	0	.01	-	< 0.01	1.00E00	1.00E00
protein-arginine N-methyltransferase activity (GO:0016274)	11	0	.12	-	< 0.01	1.00E00	1.00E00
arginine N-methyltransferase activity (GO:0016273)	11	0	.12	-	< 0.01	1.00E00	1.00E00
UFM1 ligase activity (GO:0061666)	1	0	.01	-	< 0.01	1.00E00	1.00E00
SUMO ligase activity (GO:0061665)	10	0	.11	-	< 0.01	1.00E00	1.00E00
structural constituent of chromatin (GO:0030527)	1	0	.01	-	< 0.01	1.00E00	1.00E00
NEDD8 ligase activity (GO:0061663)	3	0	.03	-	< 0.01	1.00E00	1.00E00
2,4-dienoyl-CoA reductase (NADPH) activity (GO:0008670)	2	0	.02	-	< 0.01	1.00E00	1.00E00
dihydrolipoamide S-acyltransferase activity (GO:0030523)	1	0	.01	-	< 0.01	1.00E00	1.00E00
proteasome regulatory particle binding (GO:1904855)	1	0	.01	-	< 0.01	1.00E00	1.00E00
G-quadruplex DNA binding (GO:0051880)	10	1	.11	+	8.95	1.15E-01	1.00E00
proteasome core complex binding (GO:1904854)	1	0	.01	-	< 0.01	1.00E00	1.00E00
ubiquitin-like protein ligase activity (GO:0061659)	318	2	3.55	-	.56	5.91E-01	1.00E00
glycoprotein-N-acetylgalactosamine 3-beta-galactosyltransferase activity (GO:0016263)	3	0	.03	-	< 0.01	1.00E00	1.00E00
2,3-dihydro-2,3-dihydroxybenzoate dehydrogenase activity (GO:0008667)	1	0	.01	-	< 0.01	1.00E00	1.00E00
protein N-acetylglucosaminyltransferase activity (GO:0016262)	3	0	.03	-	< 0.01	1.00E00	1.00E00
UFM1 conjugating enzyme activity (GO:0061657)	1	0	.01	-	< 0.01	1.00E00	1.00E00
snoRNP binding (GO:0030519)	2	0	.02	-	< 0.01	1.00E00	1.00E00
SUMO conjugating enzyme activity (GO:0061656)	1	0	.01	-	< 0.01	1.00E00	1.00E00
NEDD8 conjugating enzyme activity (GO:0061654)	1	0	.01	-	< 0.01	1.00E00	1.00E00
2',3'-cyclic-nucleotide 2'-phosphodiesterase activity (GO:0008663)	1	0	.01	-	< 0.01	1.00E00	1.00E00
snoRNA binding (GO:0030515)	32	0	.36	-	< 0.01	1.00E00	1.00E00
ubiquitin-like protein conjugating enzyme activity (GO:0061650)	39	0	.44	-	< 0.01	1.00E00	1.00E00
Hsp90 protein binding (GO:0051879)	44	2	.49	+	4.07	9.16E-02	1.00E00
methotrexate binding (GO:0051870)	3	0	.03	-	< 0.01	1.00E00	1.00E00
rRNA (cytosine-N4-)-methyltransferase activity (GO:0071424)	2	0	.02	-	< 0.01	1.00E00	1.00E00
TORC2 complex binding (GO:1904841)	3	0	.03	-	< 0.01	1.00E00	1.00E00
glycerophosphoinositol glycerophosphodiesterase activity (GO:0047395)	1	0	.01	-	< 0.01	1.00E00	1.00E00
glycerophosphoinositol inositolphosphodiesterase activity (GO:0047394)	1	0	.01	-	< 0.01	1.00E00	1.00E00
(3R)-hydroxymyristoyl-[acyl-carrier-protein] dehydratase activity (GO:0008659)	2	0	.02	-	< 0.01	1.00E00	1.00E00
alkylglycerophosphoethanolamine phosphodiesterase activity (GO:0047391)	2	0	.02	-	< 0.01	1.00E00	1.00E00
ubiquitin modification-dependent histone binding (GO:0061649)	3	0	.03	-	< 0.01	1.00E00	1.00E00
glycerophosphocholine cholinephosphodiesterase activity (GO:0047390)	1	0	.01	-	< 0.01	1.00E00	1.00E00
cysteine-type endopeptidase activator activity involved in apoptotic process (GO:0008656)	18	0	.20	-	< 0.01	1.00E00	1.00E00
RNA polymerase II general transcription initiation factor activity (GO:0016251)	38	0	.42	-	< 0.01	1.00E00	1.00E00
N-sulfoglucosamine sulfohydrolase activity (GO:0016250)	1	0	.01	-	< 0.01	1.00E00	1.00E00
spectrin binding (GO:0030507)	27	0	.30	-	< 0.01	1.00E00	1.00E00
ankyrin binding (GO:0030506)	20	0	.22	-	< 0.01	1.00E00	1.00E00
inorganic diphosphate transmembrane transporter activity (GO:0030504)	2	0	.02	-	< 0.01	1.00E00	1.00E00
rRNA (uridine-2'-O-)-methyltransferase activity (GO:0008650)	2	0	.02	-	< 0.01	1.00E00	1.00E00
histone demethylase activity (H3-K36 specific) (GO:0051864)	10	0	.11	-	< 0.01	1.00E00	1.00E00
glycolipid binding (GO:0051861)	28	0	.31	-	< 0.01	1.00E00	1.00E00
glycerophosphocholine phosphodiesterase activity (GO:0047389)	2	0	.02	-	< 0.01	1.00E00	1.00E00
protein C-terminal leucine carboxyl O-methyltransferase activity (GO:0018423)	1	0	.01	-	< 0.01	1.00E00	1.00E00
channel inhibitor activity (GO:0016248)	40	1	.45	+	2.24	3.66E-01	1.00E00
rRNA methyltransferase activity (GO:0008649)	23	0	.26	-	< 0.01	1.00E00	1.00E00
CoA pyrophosphatase activity (GO:0010945)	3	0	.03	-	< 0.01	1.00E00	1.00E00
dodecanoyl-[acyl-carrier-protein] hydrolase activity (GO:0047381)	1	0	.01	-	< 0.01	1.00E00	1.00E00
alpha-glucosidase activity (GO:0090599)	7	0	.08	-	< 0.01	1.00E00	1.00E00
RNA lariat debranching enzyme activator activity (GO:0061632)	1	0	.01	-	< 0.01	1.00E00	1.00E00
ubiquitin-like modifier activating enzyme activity (GO:0008641)	10	0	.11	-	< 0.01	1.00E00	1.00E00
ubiquitin conjugating enzyme activity (GO:0061631)	36	0	.40	-	< 0.01	1.00E00	1.00E00
ubiquitin protein ligase activity (GO:0061630)	307	2	3.43	-	.58	7.79E-01	1.00E00
all-trans-retinyl-palmitate hydrolase, all-trans-retinol forming activity (GO:0047376)	3	0	.03	-	< 0.01	1.00E00	1.00E00
methylumbelliferyl-acetate deacetylase activity (GO:0047374)	3	0	.03	-	< 0.01	1.00E00	1.00E00
acylglycerol lipase activity (GO:0047372)	15	0	.17	-	< 0.01	1.00E00	1.00E00
RNA polymerase II-specific DNA-binding transcription factor binding (GO:0061629)	312	4	3.48	+	1.15	7.82E-01	1.00E00
H3K27me3 modified histone binding (GO:0061628)	3	0	.03	-	< 0.01	1.00E00	1.00E00
HNK-1 sulfotransferase activity (GO:0016232)	1	0	.01	-	< 0.01	1.00E00	1.00E00
S-methylmethionine-homocysteine S-methyltransferase activity (GO:0061627)	1	0	.01	-	< 0.01	1.00E00	1.00E00
beta-N-acetylglucosaminidase activity (GO:0016231)	1	0	.01	-	< 0.01	1.00E00	1.00E00
succinate-hydroxymethylglutarate CoA-transferase activity (GO:0047369)	1	0	.01	-	< 0.01	1.00E00	1.00E00
polyprenyltransferase activity (GO:0002094)	2	0	.02	-	< 0.01	1.00E00	1.00E00
steroid dehydrogenase activity (GO:0016229)	35	0	.39	-	< 0.01	1.00E00	1.00E00
translation factor activity, non-nucleic acid binding (GO:0045183)	1	0	.01	-	< 0.01	1.00E00	1.00E00
1-alkenyl-2-acylglycerol choline phosphotransferase activity (GO:0047359)	1	0	.01	-	< 0.01	1.00E00	1.00E00
voltage-gated potassium channel activity involved in SA node cell action potential repolarization (GO:0086090)	1	0	.01	-	< 0.01	1.00E00	1.00E00
4-hydroxybenzoate decaprenyltransferase activity (GO:0002083)	1	0	.01	-	< 0.01	1.00E00	1.00E00
acyl-CoA desaturase activity (GO:0016215)	4	0	.04	-	< 0.01	1.00E00	1.00E00
fructose-1-phosphate aldolase activity (GO:0061609)	1	0	.01	-	< 0.01	1.00E00	1.00E00
linoleoyl-CoA desaturase activity (GO:0016213)	2	0	.02	-	< 0.01	1.00E00	1.00E00
nuclear import signal receptor activity (GO:0061608)	20	1	.22	+	4.48	2.08E-01	1.00E00
glutathione dehydrogenase (ascorbate) activity (GO:0045174)	2	0	.02	-	< 0.01	1.00E00	1.00E00
molybdopterin-synthase adenylyltransferase activity (GO:0061605)	1	0	.01	-	< 0.01	1.00E00	1.00E00
molybdopterin-synthase sulfurtransferase activity (GO:0061604)	1	0	.01	-	< 0.01	1.00E00	1.00E00
diuretic hormone activity (GO:0008613)	1	0	.01	-	< 0.01	1.00E00	1.00E00
2-(3-amino-3-carboxypropyl)histidine synthase activity (GO:0090560)	2	0	.02	-	< 0.01	1.00E00	1.00E00
voltage-gated potassium channel activity involved in atrial cardiac muscle cell action potential repolarization (GO:0086089)	4	0	.04	-	< 0.01	1.00E00	1.00E00
voltage-gated potassium channel activity involved in bundle of His cell action potential repolarization (GO:0086087)	1	0	.01	-	< 0.01	1.00E00	1.00E00
serine-type endopeptidase activity (GO:0004252)	187	1	2.09	-	.48	7.27E-01	1.00E00
cell adhesive protein binding involved in bundle of His cell-Purkinje myocyte communication (GO:0086083)	5	0	.06	-	< 0.01	1.00E00	1.00E00
cell adhesive protein binding involved in AV node cell-bundle of His cell communication (GO:0086082)	1	0	.01	-	< 0.01	1.00E00	1.00E00
D-ribitol-5-phosphate cytidylyltransferase activity (GO:0047349)	1	0	.01	-	< 0.01	1.00E00	1.00E00
protein binding involved in heterotypic cell-cell adhesion (GO:0086080)	11	0	.12	-	< 0.01	1.00E00	1.00E00
AMP binding (GO:0016208)	14	0	.16	-	< 0.01	1.00E00	1.00E00
catechol O-methyltransferase activity (GO:0016206)	3	0	.03	-	< 0.01	1.00E00	1.00E00
alkylglycerone-phosphate synthase activity (GO:0008609)	1	0	.01	-	< 0.01	1.00E00	1.00E00
fucose-1-phosphate guanylyltransferase activity (GO:0047341)	1	0	.01	-	< 0.01	1.00E00	1.00E00
phosphorylase kinase regulator activity (GO:0008607)	3	0	.03	-	< 0.01	1.00E00	1.00E00
cAMP-dependent protein kinase regulator activity (GO:0008603)	11	0	.12	-	< 0.01	1.00E00	1.00E00
phosphatidylserine floppase activity (GO:0090556)	2	0	.02	-	< 0.01	1.00E00	1.00E00
phosphatidylethanolamine flippase activity (GO:0090555)	6	0	.07	-	< 0.01	1.00E00	1.00E00
phosphatidylcholine floppase activity (GO:0090554)	5	0	.06	-	< 0.01	1.00E00	1.00E00
small molecule sensor activity (GO:0140299)	13	1	.15	+	6.89	1.44E-01	1.00E00
gap junction channel activity involved in Purkinje myocyte-ventricular cardiac muscle cell electrical coupling (GO:0086079)	1	0	.01	-	< 0.01	1.00E00	1.00E00
gap junction channel activity involved in bundle of His cell-Purkinje myocyte electrical coupling (GO:0086078)	1	0	.01	-	< 0.01	1.00E00	1.00E00
DNA-binding transcription factor binding (GO:0140297)	405	6	4.52	+	1.33	4.67E-01	1.00E00
gap junction channel activity involved in AV node cell-bundle of His cell electrical coupling (GO:0086077)	2	0	.02	-	< 0.01	1.00E00	1.00E00
general transcription initiation factor binding (GO:0140296)	46	0	.51	-	< 0.01	1.00E00	1.00E00
gap junction channel activity involved in atrial cardiac muscle cell-AV node cell electrical coupling (GO:0086076)	1	0	.01	-	< 0.01	1.00E00	1.00E00
[truncated: 2,863 more rows]

## Sheet: Reactome pathways
Reactome pathways	Homo sapiens - REFLIST (20595)	upload_1 (230)	upload_1 (expected)	upload_1 (over/under)	upload_1 (fold Enrichment)	upload_1 (raw P-value)	upload_1 (FDR)
Disease (R-HSA-1643685)	1126	53	12.57	+	4.21	8.34E-19	1.90E-15	FDR < 0.05
Infectious disease (R-HSA-5663205)	464	35	5.18	+	6.75	2.31E-18	2.64E-15
Unclassified (UNCLASSIFIED)	9941	47	111.02	-	.42	4.66E-18	3.54E-15
Axon guidance (R-HSA-422475)	547	37	6.11	+	6.06	6.48E-18	3.70E-15
Innate Immune System (R-HSA-168249)	1105	51	12.34	+	4.13	9.57E-18	4.37E-15
Neutrophil degranulation (R-HSA-6798695)	478	34	5.34	+	6.37	3.93E-17	1.50E-14
Metabolism (R-HSA-1430728)	2079	69	23.22	+	2.97	9.83E-17	3.21E-14
Regulation of expression of SLITs and ROBOs (R-HSA-9010553)	169	22	1.89	+	11.66	2.41E-16	6.12E-14
Signaling by ROBO receptors (R-HSA-376176)	215	24	2.40	+	10.00	2.38E-16	6.79E-14
Cellular responses to stress (R-HSA-2262752)	547	34	6.11	+	5.57	1.73E-15	3.96E-13
Cellular responses to external stimuli (R-HSA-8953897)	561	34	6.27	+	5.43	3.50E-15	7.26E-13
L13a-mediated translational silencing of Ceruloplasmin expression (R-HSA-156827)	111	18	1.24	+	14.52	4.56E-15	8.69E-13
GTP hydrolysis and joining of the 60S ribosomal subunit (R-HSA-72706)	112	18	1.25	+	14.39	5.25E-15	9.22E-13
Cap-dependent Translation Initiation (R-HSA-72737)	119	18	1.33	+	13.54	1.35E-14	2.05E-12
Eukaryotic Translation Initiation (R-HSA-72613)	119	18	1.33	+	13.54	1.35E-14	2.20E-12
Developmental Biology (R-HSA-1266738)	1055	45	11.78	+	3.82	1.77E-14	2.52E-12
Eukaryotic Translation Elongation (R-HSA-156842)	94	16	1.05	+	15.24	8.08E-14	1.09E-11
Immune System (R-HSA-168256)	2158	65	24.10	+	2.70	9.24E-14	1.17E-11
Formation of a pool of free 40S subunits (R-HSA-72689)	101	16	1.13	+	14.19	2.18E-13	2.62E-11
Metabolism of amino acids and derivatives (R-HSA-71291)	367	26	4.10	+	6.34	2.82E-13	3.22E-11
Peptide chain elongation (R-HSA-156902)	89	15	.99	+	15.09	5.61E-13	6.10E-11
Translation initiation complex formation (R-HSA-72649)	58	13	.65	+	20.07	8.54E-13	8.13E-11
Ribosomal scanning and start codon recognition (R-HSA-72702)	58	13	.65	+	20.07	8.54E-13	8.48E-11
Metabolism of proteins (R-HSA-392499)	1977	60	22.08	+	2.72	8.34E-13	8.66E-11
Activation of the mRNA upon binding of the cap-binding complex and eIFs, and subsequent binding to 43S (R-HSA-72662)	59	13	.66	+	19.73	1.03E-12	9.43E-11
Selenoamino acid metabolism (R-HSA-2408522)	116	16	1.30	+	12.35	1.47E-12	1.29E-10
Viral mRNA Translation (R-HSA-192823)	89	14	.99	+	14.09	7.80E-12	6.14E-10
Translation (R-HSA-72766)	293	22	3.27	+	6.72	7.28E-12	6.16E-10
Metabolism of RNA (R-HSA-8953854)	661	32	7.38	+	4.33	7.59E-12	6.19E-10
Eukaryotic Translation Termination (R-HSA-72764)	93	14	1.04	+	13.48	1.33E-11	9.77E-10
Selenocysteine synthesis (R-HSA-2408557)	93	14	1.04	+	13.48	1.33E-11	1.01E-09
Nonsense Mediated Decay (NMD) enhanced by the Exon Junction Complex (EJC) (R-HSA-975957)	115	15	1.28	+	11.68	1.54E-11	1.07E-09
Nonsense-Mediated Decay (NMD) (R-HSA-927802)	115	15	1.28	+	11.68	1.54E-11	1.10E-09
Nonsense Mediated Decay (NMD) independent of the Exon Junction Complex (EJC) (R-HSA-975956)	95	14	1.06	+	13.20	1.71E-11	1.15E-09
Antigen processing-Cross presentation (R-HSA-1236975)	99	14	1.11	+	12.66	2.82E-11	1.84E-09
Response of EIF2AK4 (GCN2) to amino acid deficiency (R-HSA-9633012)	101	14	1.13	+	12.41	3.59E-11	2.28E-09
ER-Phagosome pathway (R-HSA-1236974)	83	13	.93	+	14.02	4.65E-11	2.87E-09
Influenza Infection (R-HSA-168254)	152	16	1.70	+	9.43	6.06E-11	3.64E-09
Formation of the ternary complex, and subsequently, the 43S complex (R-HSA-72695)	51	11	.57	+	19.31	7.27E-11	4.26E-09
AUF1 (hnRNP D0) binds and destabilizes mRNA (R-HSA-450408)	53	11	.59	+	18.58	1.04E-10	5.96E-09
SRP-dependent cotranslational protein targeting to membrane (R-HSA-1799339)	112	14	1.25	+	11.19	1.25E-10	6.96E-09
Influenza Life Cycle (R-HSA-168255)	141	15	1.57	+	9.53	2.13E-10	1.16E-08
Regulation of mRNA stability by proteins that bind AU-rich elements (R-HSA-450531)	85	12	.95	+	12.64	7.71E-10	4.09E-08
Influenza Viral RNA Transcription and Replication (R-HSA-168273)	132	14	1.47	+	9.50	8.99E-10	4.67E-08
Negative regulation of NOTCH4 signaling (R-HSA-9604323)	52	10	.58	+	17.22	1.44E-09	7.33E-08
Regulation of RUNX3 expression and activity (R-HSA-8941858)	53	10	.59	+	16.89	1.70E-09	8.45E-08
Platelet activation, signaling and aggregation (R-HSA-76002)	259	18	2.89	+	6.22	2.01E-09	9.77E-08
The role of GTSE1 in G2/M progression after G2 checkpoint (R-HSA-8852276)	76	11	.85	+	12.96	3.15E-09	1.50E-07
Host Interactions of HIV factors (R-HSA-162909)	124	13	1.38	+	9.39	4.14E-09	1.93E-07
Signaling by NOTCH4 (R-HSA-9013694)	80	11	.89	+	12.31	5.12E-09	2.34E-07
Major pathway of rRNA processing in the nucleolus and cytosol (R-HSA-6791226)	182	15	2.03	+	7.38	5.50E-09	2.46E-07
Cytokine Signaling in Immune system (R-HSA-1280215)	823	31	9.19	+	3.37	5.88E-09	2.58E-07
Hedgehog ligand biogenesis (R-HSA-5358346)	64	10	.71	+	13.99	8.60E-09	3.71E-07
rRNA processing in the nucleus and cytosol (R-HSA-8868773)	192	15	2.14	+	7.00	1.08E-08	4.56E-07
G2/M Transition (R-HSA-69275)	193	15	2.16	+	6.96	1.15E-08	4.77E-07
MAPK6/MAPK4 signaling (R-HSA-5687128)	88	11	.98	+	11.19	1.26E-08	5.14E-07
HIV Infection (R-HSA-162906)	227	16	2.54	+	6.31	1.35E-08	5.23E-07
Mitotic G2-G2/M phases (R-HSA-453274)	195	15	2.18	+	6.89	1.31E-08	5.24E-07
Signaling by Interleukins (R-HSA-449147)	447	22	4.99	+	4.41	1.33E-08	5.25E-07
Regulation of activated PAK-2p34 by proteasome mediated degradation (R-HSA-211733)	49	9	.55	+	16.45	1.39E-08	5.30E-07
Ubiquitin-dependent degradation of Cyclin D (R-HSA-75815)	51	9	.57	+	15.80	1.90E-08	6.56E-07
Apoptosis (R-HSA-109581)	171	14	1.91	+	7.33	1.94E-08	6.63E-07
Autodegradation of the E3 ubiquitin ligase COP1 (R-HSA-349425)	51	9	.57	+	15.80	1.90E-08	6.66E-07
Vpu mediated degradation of CD4 (R-HSA-180534)	51	9	.57	+	15.80	1.90E-08	6.76E-07
rRNA processing (R-HSA-72312)	202	15	2.26	+	6.65	2.03E-08	6.83E-07
Ubiquitin Mediated Degradation of Phosphorylated Cdc25A (R-HSA-69601)	51	9	.57	+	15.80	1.90E-08	6.87E-07
p53-Independent DNA Damage Response (R-HSA-69610)	51	9	.57	+	15.80	1.90E-08	6.98E-07
Transcriptional regulation by RUNX3 (R-HSA-8878159)	93	11	1.04	+	10.59	2.13E-08	7.04E-07
Vif-mediated degradation of APOBEC3G (R-HSA-180585)	52	9	.58	+	15.50	2.20E-08	7.08E-07
p53-Independent G1/S DNA damage checkpoint (R-HSA-69613)	51	9	.57	+	15.80	1.90E-08	7.10E-07
Regulation of Apoptosis (R-HSA-169911)	52	9	.58	+	15.50	2.20E-08	7.18E-07
Chaperone Mediated Autophagy (R-HSA-9613829)	22	7	.25	+	28.49	2.32E-08	7.37E-07
Programmed Cell Death (R-HSA-5357801)	174	14	1.94	+	7.20	2.39E-08	7.46E-07
Degradation of AXIN (R-HSA-4641257)	54	9	.60	+	14.92	2.95E-08	8.86E-07
SCF-beta-TrCP mediated degradation of Emi1 (R-HSA-174113)	54	9	.60	+	14.92	2.95E-08	8.98E-07
FBXL7 down-regulates AURKA during mitotic entry and in early mitosis (R-HSA-8854050)	54	9	.60	+	14.92	2.95E-08	9.10E-07
Hh mutants that don't undergo autocatalytic processing are degraded by ERAD (R-HSA-5362768)	55	9	.61	+	14.65	3.40E-08	9.95E-07
Stabilization of p53 (R-HSA-69541)	55	9	.61	+	14.65	3.40E-08	1.01E-06
Degradation of DVL (R-HSA-4641258)	56	9	.63	+	14.39	3.91E-08	1.13E-06
Hh mutants abrogate ligand secretion (R-HSA-5387390)	58	9	.65	+	13.89	5.13E-08	1.43E-06
NIK-->noncanonical NF-kB signaling (R-HSA-5676590)	58	9	.65	+	13.89	5.13E-08	1.45E-06
Downstream signaling events of B Cell Receptor (BCR) (R-HSA-1168372)	79	10	.88	+	11.33	5.27E-08	1.45E-06
CDT1 association with the CDC6:ORC:origin complex (R-HSA-68827)	58	9	.65	+	13.89	5.13E-08	1.46E-06
Degradation of GLI1 by the proteasome (R-HSA-5610780)	59	9	.66	+	13.66	5.85E-08	1.52E-06
Degradation of GLI2 by the proteasome (R-HSA-5610783)	59	9	.66	+	13.66	5.85E-08	1.54E-06
GLI3 is processed to GLI3R by the proteasome (R-HSA-5610785)	59	9	.66	+	13.66	5.85E-08	1.55E-06
SCF(Skp2)-mediated degradation of p27/p21 (R-HSA-187577)	59	9	.66	+	13.66	5.85E-08	1.57E-06
Dectin-1 mediated noncanonical NF-kB signaling (R-HSA-5607761)	59	9	.66	+	13.66	5.85E-08	1.59E-06
Defective CFTR causes cystic fibrosis (R-HSA-5678895)	60	9	.67	+	13.43	6.67E-08	1.71E-06
Degradation of beta-catenin by the destruction complex (R-HSA-195253)	82	10	.92	+	10.92	7.26E-08	1.84E-06
Autodegradation of Cdh1 by Cdh1:APC/C (R-HSA-174084)	62	9	.69	+	13.00	8.59E-08	2.16E-06
Budding and maturation of HIV virion (R-HSA-162588)	28	7	.31	+	22.39	9.46E-08	2.35E-06
Asymmetric localization of PCP proteins (R-HSA-4608870)	63	9	.70	+	12.79	9.73E-08	2.39E-06
p53-Dependent G1 DNA Damage Response (R-HSA-69563)	64	9	.71	+	12.59	1.10E-07	2.59E-06
p53-Dependent G1/S DNA damage checkpoint (R-HSA-69580)	64	9	.71	+	12.59	1.10E-07	2.61E-06
Assembly Of The HIV Virion (R-HSA-175474)	16	6	.18	+	33.58	1.09E-07	2.63E-06
TGF-beta receptor signaling in EMT (epithelial to mesenchymal transition) (R-HSA-2173791)	16	6	.18	+	33.58	1.09E-07	2.66E-06
Oxygen-dependent proline hydroxylation of Hypoxia-inducible Factor Alpha (R-HSA-1234176)	65	9	.73	+	12.40	1.24E-07	2.89E-06
Regulation of RAS by GAPs (R-HSA-5658442)	66	9	.74	+	12.21	1.39E-07	3.12E-06
APC/C:Cdc20 mediated degradation of Securin (R-HSA-174154)	66	9	.74	+	12.21	1.39E-07	3.15E-06
Activation of NF-kappaB in B cells (R-HSA-1169091)	66	9	.74	+	12.21	1.39E-07	3.19E-06
G1/S DNA Damage Checkpoints (R-HSA-69615)	66	9	.74	+	12.21	1.39E-07	3.22E-06
Assembly of the pre-replicative complex (R-HSA-68867)	67	9	.75	+	12.03	1.57E-07	3.47E-06
MAPK family signaling cascades (R-HSA-5683057)	276	16	3.08	+	5.19	1.73E-07	3.76E-06
PCP/CE pathway (R-HSA-4086400)	91	10	1.02	+	9.84	1.77E-07	3.79E-06
Regulation of PTEN stability and activity (R-HSA-8948751)	68	9	.76	+	11.85	1.76E-07	3.79E-06
TGF-beta receptor signaling activates SMADs (R-HSA-2173789)	31	7	.35	+	20.22	1.73E-07	3.79E-06
Orc1 removal from chromatin (R-HSA-68949)	70	9	.78	+	11.51	2.20E-07	4.61E-06
Regulation of RUNX2 expression and activity (R-HSA-8939902)	70	9	.78	+	11.51	2.20E-07	4.65E-06
APC/C:Cdh1 mediated degradation of Cdc20 and other APC/C:Cdh1 targeted proteins in late mitosis/early G1 (R-HSA-174178)	71	9	.79	+	11.35	2.46E-07	4.96E-06
Cdc20:Phospho-APC/C mediated degradation of Cyclin A (R-HSA-174184)	71	9	.79	+	11.35	2.46E-07	5.01E-06
CDK-mediated phosphorylation and removal of Cdc6 (R-HSA-69017)	71	9	.79	+	11.35	2.46E-07	5.05E-06
Membrane Trafficking (R-HSA-199991)	624	24	6.97	+	3.44	2.44E-07	5.07E-06
UCH proteinases (R-HSA-5689603)	95	10	1.06	+	9.43	2.56E-07	5.14E-06
APC:Cdc20 mediated degradation of cell cycle proteins prior to satisfation of the cell cycle checkpoint (R-HSA-179419)	72	9	.80	+	11.19	2.74E-07	5.43E-06
Diseases of signal transduction (R-HSA-5663202)	366	18	4.09	+	4.40	2.97E-07	5.85E-06
Separation of Sister Chromatids (R-HSA-2467813)	184	13	2.05	+	6.33	3.12E-07	6.09E-06
Cellular response to hypoxia (R-HSA-1234174)	74	9	.83	+	10.89	3.38E-07	6.49E-06
APC/C:Cdc20 mediated degradation of mitotic proteins (R-HSA-176409)	74	9	.83	+	10.89	3.38E-07	6.54E-06
Class I MHC mediated antigen processing & presentation (R-HSA-983169)	371	18	4.14	+	4.34	3.59E-07	6.84E-06
Activation of APC/C and APC/C:Cdc20 mediated degradation of mitotic proteins (R-HSA-176814)	75	9	.84	+	10.75	3.75E-07	7.08E-06
Interleukin-1 signaling (R-HSA-9020702)	100	10	1.12	+	8.95	3.97E-07	7.43E-06
ABC transporter disorders (R-HSA-5619084)	76	9	.85	+	10.60	4.16E-07	7.72E-06
Mitotic Anaphase (R-HSA-68882)	192	13	2.14	+	6.06	4.92E-07	9.06E-06
Mitotic Metaphase and Anaphase (R-HSA-2555396)	193	13	2.16	+	6.03	5.20E-07	9.50E-06
Regulation of APC/C activators between G1/S and early anaphase (R-HSA-176408)	79	9	.88	+	10.20	5.60E-07	1.02E-05
RAF/MAP kinase cascade (R-HSA-5673001)	232	14	2.59	+	5.40	6.59E-07	1.19E-05
Cyclin E associated events during G1/S transition (R-HSA-69202)	82	9	.92	+	9.83	7.47E-07	1.33E-05
PTEN Regulation (R-HSA-6807070)	137	11	1.53	+	7.19	7.96E-07	1.41E-05
MAPK1/MAPK3 signaling (R-HSA-5684996)	237	14	2.65	+	5.29	8.39E-07	1.47E-05
Hedgehog 'on' state (R-HSA-5632684)	84	9	.94	+	9.59	8.99E-07	1.53E-05
Cyclin A:Cdk2-associated events at S phase entry (R-HSA-69656)	84	9	.94	+	9.59	8.99E-07	1.54E-05
DNA Replication Pre-Initiation (R-HSA-69002)	84	9	.94	+	9.59	8.99E-07	1.56E-05
Hedgehog 'off' state (R-HSA-5610787)	110	10	1.23	+	8.14	8.93E-07	1.56E-05
Regulation of mitotic cell cycle (R-HSA-453276)	85	9	.95	+	9.48	9.85E-07	1.65E-05
Downregulation of TGF-beta receptor signaling (R-HSA-2173788)	25	6	.28	+	21.49	9.94E-07	1.66E-05
APC/C-mediated degradation of cell cycle proteins (R-HSA-174143)	85	9	.95	+	9.48	9.85E-07	1.67E-05
Post-translational protein modification (R-HSA-597592)	1388	37	15.50	+	2.39	1.08E-06	1.79E-05
Beta-catenin independent WNT signaling (R-HSA-3858494)	142	11	1.59	+	6.94	1.11E-06	1.82E-05
Switching of origins to a post-replicative state (R-HSA-69052)	89	9	.99	+	9.05	1.40E-06	2.27E-05
Metabolism of carbohydrates (R-HSA-71387)	286	15	3.19	+	4.70	1.40E-06	2.28E-05
Signaling by Hedgehog (R-HSA-5358351)	146	11	1.63	+	6.75	1.43E-06	2.30E-05
FLT3 Signaling (R-HSA-9607240)	250	14	2.79	+	5.01	1.53E-06	2.44E-05
Spry regulation of FGF signaling (R-HSA-1295596)	14	5	.16	+	31.98	1.61E-06	2.56E-05
G2/M Checkpoints (R-HSA-69481)	150	11	1.68	+	6.57	1.83E-06	2.88E-05
Glycogen synthesis (R-HSA-3322077)	15	5	.17	+	29.85	2.13E-06	3.29E-05
IRAK2 mediated activation of TAK1 complex upon TLR7/8 or 9 stimulation (R-HSA-975163)	15	5	.17	+	29.85	2.13E-06	3.31E-05
TRAF6-mediated induction of TAK1 complex within TLR4 complex (R-HSA-937072)	15	5	.17	+	29.85	2.13E-06	3.33E-05
CLEC7A (Dectin-1) signaling (R-HSA-5607764)	96	9	1.07	+	8.39	2.51E-06	3.84E-05
Hemostasis (R-HSA-109582)	669	23	7.47	+	3.08	2.78E-06	4.18E-05
Activation of IRF3/IRF7 mediated by TBK1/IKK epsilon (R-HSA-936964)	16	5	.18	+	27.98	2.77E-06	4.19E-05
NRIF signals cell death from the nucleus (R-HSA-205043)	16	5	.18	+	27.98	2.77E-06	4.22E-05
Signaling by TGF-beta Receptor Complex (R-HSA-170834)	72	8	.80	+	9.95	2.87E-06	4.28E-05
RUNX1 regulates transcription of genes involved in differentiation of HSCs (R-HSA-8939236)	98	9	1.09	+	8.22	2.93E-06	4.35E-05
Endosomal Sorting Complex Required For Transport (ESCRT) (R-HSA-917729)	31	6	.35	+	17.33	2.97E-06	4.37E-05
Vesicle-mediated transport (R-HSA-5653656)	725	24	8.10	+	2.96	3.14E-06	4.59E-05
TNFR2 non-canonical NF-kB pathway (R-HSA-5668541)	99	9	1.11	+	8.14	3.17E-06	4.61E-05
Cell Cycle Checkpoints (R-HSA-69620)	270	14	3.02	+	4.64	3.58E-06	5.18E-05
M Phase (R-HSA-68886)	352	16	3.93	+	4.07	3.64E-06	5.20E-05
G1/S Transition (R-HSA-69206)	130	10	1.45	+	6.89	3.64E-06	5.23E-05
ABC-family proteins mediated transport (R-HSA-382556)	102	9	1.14	+	7.90	3.98E-06	5.61E-05
Downstream TCR signaling (R-HSA-202424)	102	9	1.14	+	7.90	3.98E-06	5.64E-05
Diseases of carbohydrate metabolism (R-HSA-5663084)	33	6	.37	+	16.28	4.09E-06	5.73E-05
Signaling by MET (R-HSA-6806834)	76	8	.85	+	9.43	4.15E-06	5.75E-05
Response to elevated platelet cytosolic Ca2+ (R-HSA-76005)	132	10	1.47	+	6.78	4.14E-06	5.76E-05
Signaling by NOTCH (R-HSA-157118)	200	12	2.23	+	5.37	4.45E-06	6.12E-05
Modulation by Mtb of host immune system (R-HSA-9637628)	7	4	.08	+	51.17	4.50E-06	6.16E-05
Interleukin-1 family signaling (R-HSA-446652)	137	10	1.53	+	6.54	5.64E-06	7.66E-05
C-type lectin receptors (CLRs) (R-HSA-5621481)	138	10	1.54	+	6.49	5.99E-06	8.09E-05
RHO GTPase Effectors (R-HSA-195258)	286	14	3.19	+	4.38	6.73E-06	8.93E-05
Myoclonic epilepsy of Lafora (R-HSA-3785653)	8	4	.09	+	44.77	6.69E-06	8.94E-05
Downregulation of ERBB4 signaling (R-HSA-1253288)	8	4	.09	+	44.77	6.69E-06	8.99E-05
PIP3 activates AKT signaling (R-HSA-1257604)	248	13	2.77	+	4.69	7.18E-06	9.48E-05
Autophagy (R-HSA-9612973)	143	10	1.60	+	6.26	8.04E-06	1.06E-04
ER Quality Control Compartment (ERQC) (R-HSA-901032)	21	5	.23	+	21.32	8.56E-06	1.11E-04
Regulation of signaling by CBL (R-HSA-912631)	21	5	.23	+	21.32	8.56E-06	1.12E-04
Regulation of PLK1 Activity at G2/M Transition (R-HSA-2565942)	85	8	.95	+	8.43	8.91E-06	1.15E-04
Regulation of PTEN localization (R-HSA-8948747)	9	4	.10	+	39.80	9.58E-06	1.21E-04
Negative regulation of MAPK pathway (R-HSA-5675221)	39	6	.44	+	13.78	9.66E-06	1.21E-04
PTK6 Regulates RTKs and Their Effectors AKT1 and DOK1 (R-HSA-8849469)	9	4	.10	+	39.80	9.58E-06	1.22E-04
Prevention of phagosomal-lysosomal fusion (R-HSA-9636383)	9	4	.10	+	39.80	9.58E-06	1.22E-04
InlA-mediated entry of Listeria monocytogenes into host cells (R-HSA-8876493)	9	4	.10	+	39.80	9.58E-06	1.23E-04
Mitotic G1 phase and G1/S transition (R-HSA-453279)	147	10	1.64	+	6.09	1.01E-05	1.26E-04
Pink/Parkin Mediated Mitophagy (R-HSA-5205685)	22	5	.25	+	20.35	1.04E-05	1.28E-04
IKK complex recruitment mediated by RIP1 (R-HSA-937041)	22	5	.25	+	20.35	1.04E-05	1.29E-04
NOTCH2 Activation and Transmission of Signal to the Nucleus (R-HSA-2979096)	22	5	.25	+	20.35	1.04E-05	1.29E-04
Extracellular matrix organization (R-HSA-1474244)	299	14	3.34	+	4.19	1.09E-05	1.33E-04
Transcriptional regulation by RUNX2 (R-HSA-8878166)	117	9	1.31	+	6.89	1.12E-05	1.37E-04
Synthesis of DNA (R-HSA-69239)	118	9	1.32	+	6.83	1.20E-05	1.45E-04
Negative regulation of FGFR3 signaling (R-HSA-5654732)	23	5	.26	+	19.47	1.26E-05	1.51E-04
IRAK2 mediated activation of TAK1 complex (R-HSA-937042)	10	4	.11	+	35.82	1.33E-05	1.59E-04
TCR signaling (R-HSA-202403)	124	9	1.38	+	6.50	1.74E-05	2.07E-04
Alpha-protein kinase 1 signaling pathway (R-HSA-9645460)	11	4	.12	+	32.56	1.80E-05	2.11E-04
TICAM1,TRAF6-dependent induction of TAK1 complex (R-HSA-9014325)	11	4	.12	+	32.56	1.80E-05	2.12E-04
NOTCH3 Activation and Transmission of Signal to the Nucleus (R-HSA-9013507)	25	5	.28	+	17.91	1.79E-05	2.12E-04
Cell Cycle (R-HSA-1640170)	599	20	6.69	+	2.99	1.92E-05	2.24E-04
DNA Replication (R-HSA-69306)	126	9	1.41	+	6.40	1.96E-05	2.27E-04
Platelet degranulation (R-HSA-114608)	127	9	1.42	+	6.35	2.08E-05	2.40E-04
Glycogen metabolism (R-HSA-8982491)	26	5	.29	+	17.22	2.11E-05	2.40E-04
Negative regulation of FGFR1 signaling (R-HSA-5654726)	26	5	.29	+	17.22	2.11E-05	2.42E-04
Calnexin/calreticulin cycle (R-HSA-901042)	26	5	.29	+	17.22	2.11E-05	2.43E-04
Adaptive Immune System (R-HSA-1280218)	819	24	9.15	+	2.62	2.24E-05	2.53E-04
Signaling by Receptor Tyrosine Kinases (R-HSA-9006934)	457	17	5.10	+	3.33	2.25E-05	2.53E-04
Josephin domain DUBs (R-HSA-5689877)	12	4	.13	+	29.85	2.38E-05	2.64E-04
TICAM1-dependent activation of IRF3/IRF7 (R-HSA-9013973)	12	4	.13	+	29.85	2.38E-05	2.65E-04
Downregulation of ERBB2:ERBB3 signaling (R-HSA-1358803)	12	4	.13	+	29.85	2.38E-05	2.66E-04
Negative regulation of FGFR4 signaling (R-HSA-5654733)	27	5	.30	+	16.58	2.48E-05	2.73E-04
Mitophagy (R-HSA-5205647)	27	5	.30	+	16.58	2.48E-05	2.74E-04
TCF dependent signaling in response to WNT (R-HSA-201681)	201	11	2.24	+	4.90	2.52E-05	2.75E-04
Interleukin-3, Interleukin-5 and GM-CSF signaling (R-HSA-512988)	47	6	.52	+	11.43	2.53E-05	2.75E-04
Signaling by TGF-beta family members (R-HSA-9006936)	101	8	1.13	+	7.09	2.86E-05	3.09E-04
Negative regulation of FGFR2 signaling (R-HSA-5654727)	28	5	.31	+	15.99	2.90E-05	3.13E-04
Selective autophagy (R-HSA-9663891)	73	7	.82	+	8.59	2.93E-05	3.14E-04
Suppression of phagosomal maturation (R-HSA-9637687)	13	4	.15	+	27.55	3.08E-05	3.26E-04
p75NTR recruits signalling complexes (R-HSA-209543)	13	4	.15	+	27.55	3.08E-05	3.27E-04
NF-kB is activated and signals survival (R-HSA-209560)	13	4	.15	+	27.55	3.08E-05	3.29E-04
Intracellular signaling by second messengers (R-HSA-9006925)	287	13	3.21	+	4.06	3.13E-05	3.30E-04
Signaling by the B Cell Receptor (BCR) (R-HSA-983705)	171	10	1.91	+	5.24	3.46E-05	3.62E-04
Disorders of transmembrane transporters (R-HSA-5619115)	172	10	1.92	+	5.21	3.63E-05	3.78E-04
Attenuation phase (R-HSA-3371568)	14	4	.16	+	25.58	3.93E-05	3.93E-04
Membrane binding and targetting of GAG proteins (R-HSA-174490)	14	4	.16	+	25.58	3.93E-05	3.95E-04
Synthesis And Processing Of GAG, GAGPOL Polyproteins (R-HSA-174495)	14	4	.16	+	25.58	3.93E-05	3.97E-04
Signaling by PTK6 (R-HSA-8848021)	51	6	.57	+	10.53	3.85E-05	3.98E-04
TRAF6 mediated IRF7 activation in TLR7/8 or 9 signaling (R-HSA-975110)	14	4	.16	+	25.58	3.93E-05	3.99E-04
Signaling by Non-Receptor Tyrosine Kinases (R-HSA-9006927)	51	6	.57	+	10.53	3.85E-05	4.00E-04
IRAK1 recruits IKK complex upon TLR7/8 or 9 stimulation (R-HSA-975144)	14	4	.16	+	25.58	3.93E-05	4.00E-04
InlB-mediated entry of Listeria monocytogenes into host cell (R-HSA-8875360)	14	4	.16	+	25.58	3.93E-05	4.02E-04
IRAK1 recruits IKK complex (R-HSA-937039)	14	4	.16	+	25.58	3.93E-05	4.04E-04
Signaling by WNT (R-HSA-195721)	297	13	3.32	+	3.92	4.39E-05	4.38E-04
Activated NOTCH1 Transmits Signal to the Nucleus (R-HSA-2122948)	31	5	.35	+	14.44	4.49E-05	4.45E-04
Amyloid fiber formation (R-HSA-977225)	79	7	.88	+	7.93	4.69E-05	4.64E-04
Signaling by NOTCH1 HD Domain Mutants in Cancer (R-HSA-2691230)	15	4	.17	+	23.88	4.93E-05	4.79E-04
Constitutive Signaling by NOTCH1 HD Domain Mutants (R-HSA-2691232)	15	4	.17	+	23.88	4.93E-05	4.81E-04
Glycogen storage diseases (R-HSA-3229121)	15	4	.17	+	23.88	4.93E-05	4.83E-04
FCERI mediated NF-kB activation (R-HSA-2871837)	143	9	1.60	+	5.64	5.00E-05	4.83E-04
Regulation of innate immune responses to cytosolic DNA (R-HSA-3134975)	15	4	.17	+	23.88	4.93E-05	4.86E-04
Signaling by FGFR3 (R-HSA-5654741)	32	5	.36	+	13.99	5.14E-05	4.93E-04
Nucleotide-binding domain, leucine rich repeat containing receptor (NLR) signaling pathways (R-HSA-168643)	54	6	.60	+	9.95	5.17E-05	4.94E-04
TAK1 activates NFkB by phosphorylation and activation of IKKs complex (R-HSA-445989)	32	5	.36	+	13.99	5.14E-05	4.95E-04
Cell Cycle, Mitotic (R-HSA-69278)	494	17	5.52	+	3.08	5.75E-05	5.47E-04
Signaling by NOTCH2 (R-HSA-1980145)	33	5	.37	+	13.57	5.87E-05	5.56E-04
Translesion synthesis by REV1 (R-HSA-110312)	16	4	.18	+	22.39	6.11E-05	5.72E-04
MAP3K8 (TPL2)-dependent MAPK1/3 activation (R-HSA-5684264)	16	4	.18	+	22.39	6.11E-05	5.74E-04
p75NTR signals via NF-kB (R-HSA-193639)	16	4	.18	+	22.39	6.11E-05	5.77E-04
Late endosomal microautophagy (R-HSA-9615710)	34	5	.38	+	13.17	6.67E-05	6.22E-04
Iron uptake and transport (R-HSA-917937)	57	6	.64	+	9.43	6.83E-05	6.34E-04
Signaling by FGFR4 (R-HSA-5654743)	35	5	.39	+	12.79	7.55E-05	6.79E-04
Signaling by Ligand-Responsive EGFR Variants in Cancer (R-HSA-5637815)	17	4	.19	+	21.07	7.48E-05	6.81E-04
Regulation of TP53 Degradation (R-HSA-6804757)	35	5	.39	+	12.79	7.55E-05	6.82E-04
Translesion synthesis by POLK (R-HSA-5655862)	17	4	.19	+	21.07	7.48E-05	6.84E-04
N-glycan trimming in the ER and Calnexin/Calreticulin cycle (R-HSA-532668)	35	5	.39	+	12.79	7.55E-05	6.85E-04
Regulation of necroptotic cell death (R-HSA-5675482)	17	4	.19	+	21.07	7.48E-05	6.87E-04
Fc epsilon receptor (FCERI) signaling (R-HSA-2454202)	189	10	2.11	+	4.74	7.69E-05	6.89E-04
Translesion synthesis by POLI (R-HSA-5656121)	17	4	.19	+	21.07	7.48E-05	6.89E-04
Constitutive Signaling by Ligand-Responsive EGFR Cancer Variants (R-HSA-1236382)	17	4	.19	+	21.07	7.48E-05	6.92E-04
Transport of small molecules (R-HSA-382551)	719	21	8.03	+	2.62	7.79E-05	6.95E-04
Regulation of TP53 Expression and Degradation (R-HSA-6806003)	36	5	.40	+	12.44	8.53E-05	7.58E-04
TRAF6 mediated induction of NFkB and MAP kinases upon TLR7/8 or 9 activation (R-HSA-975138)	90	7	1.01	+	6.96	1.01E-04	8.96E-04
RIPK1-mediated regulated necrosis (R-HSA-5213460)	19	4	.21	+	18.85	1.09E-04	9.34E-04
Translesion Synthesis by POLH (R-HSA-110320)	19	4	.21	+	18.85	1.09E-04	9.38E-04
TICAM1, RIP1-mediated IKK complex recruitment (R-HSA-168927)	19	4	.21	+	18.85	1.09E-04	9.42E-04
Listeria monocytogenes entry into host cells (R-HSA-8876384)	19	4	.21	+	18.85	1.09E-04	9.45E-04
MyD88 dependent cascade initiated on endosome (R-HSA-975155)	91	7	1.02	+	6.89	1.08E-04	9.48E-04
Regulation of TP53 Activity through Methylation (R-HSA-6804760)	19	4	.21	+	18.85	1.09E-04	9.49E-04
Toll Like Receptor 7/8 (TLR7/8) Cascade (R-HSA-168181)	91	7	1.02	+	6.89	1.08E-04	9.52E-04
Regulated Necrosis (R-HSA-5218859)	19	4	.21	+	18.85	1.09E-04	9.52E-04
S Phase (R-HSA-69242)	160	9	1.79	+	5.04	1.13E-04	9.68E-04
Semaphorin interactions (R-HSA-373755)	64	6	.71	+	8.39	1.24E-04	1.05E-03
Negative regulation of MET activity (R-HSA-6807004)	20	4	.22	+	17.91	1.29E-04	1.10E-03
Toll Like Receptor TLR6:TLR2 Cascade (R-HSA-168188)	94	7	1.05	+	6.67	1.30E-04	1.10E-03
MyD88:MAL(TIRAP) cascade initiated on plasma membrane (R-HSA-166058)	94	7	1.05	+	6.67	1.30E-04	1.10E-03
Macroautophagy (R-HSA-1632852)	128	8	1.43	+	5.60	1.37E-04	1.15E-03
Toll Like Receptor 9 (TLR9) Cascade (R-HSA-168138)	95	7	1.06	+	6.60	1.39E-04	1.16E-03
Ub-specific processing proteases (R-HSA-5689880)	204	10	2.28	+	4.39	1.40E-04	1.17E-03
MyD88-independent TLR4 cascade (R-HSA-166166)	96	7	1.07	+	6.53	1.48E-04	1.22E-03
TRIF(TICAM1)-mediated TLR4 signaling (R-HSA-937061)	96	7	1.07	+	6.53	1.48E-04	1.23E-03
Signaling by FGFR1 (R-HSA-5654736)	41	5	.46	+	10.92	1.49E-04	1.23E-03
Regulation of FZD by ubiquitination (R-HSA-4641263)	21	4	.23	+	17.06	1.53E-04	1.26E-03
Toll Like Receptor 2 (TLR2) Cascade (R-HSA-181438)	97	7	1.08	+	6.46	1.57E-04	1.28E-03
Toll Like Receptor TLR1:TLR2 Cascade (R-HSA-168179)	97	7	1.08	+	6.46	1.57E-04	1.28E-03
Deactivation of the beta-catenin transactivating complex (R-HSA-3769402)	42	5	.47	+	10.66	1.65E-04	1.34E-03
Aggrephagy (R-HSA-9646399)	42	5	.47	+	10.66	1.65E-04	1.34E-03
JNK (c-Jun kinases) phosphorylation and activation mediated by activated human TAK1 (R-HSA-450321)	22	4	.25	+	16.28	1.79E-04	1.44E-03
Cyclin D associated events in G1 (R-HSA-69231)	43	5	.48	+	10.41	1.83E-04	1.47E-03
G1 Phase (R-HSA-69236)	43	5	.48	+	10.41	1.83E-04	1.47E-03
Translocation of SLC2A4 (GLUT4) to the plasma membrane (R-HSA-1445148)	70	6	.78	+	7.68	1.95E-04	1.56E-03
Late Phase of HIV Life Cycle (R-HSA-162599)	136	8	1.52	+	5.27	2.03E-04	1.62E-03
activated TAK1 mediates p38 MAPK activation (R-HSA-450302)	23	4	.26	+	15.57	2.08E-04	1.63E-03
APC/C:Cdc20 mediated degradation of Cyclin B (R-HSA-174048)	23	4	.26	+	15.57	2.08E-04	1.64E-03
Signaling by EGFR in Cancer (R-HSA-1643713)	23	4	.26	+	15.57	2.08E-04	1.64E-03
Response of Mtb to phagocytosis (R-HSA-9637690)	23	4	.26	+	15.57	2.08E-04	1.65E-03
Asparagine N-linked glycosylation (R-HSA-446203)	303	12	3.38	+	3.55	2.12E-04	1.65E-03
Downregulation of SMAD2/3:SMAD4 transcriptional activity (R-HSA-2173795)	23	4	.26	+	15.57	2.08E-04	1.65E-03
Diseases of metabolism (R-HSA-5668914)	103	7	1.15	+	6.09	2.22E-04	1.72E-03
HSF1-dependent transactivation (R-HSA-3371571)	24	4	.27	+	14.92	2.41E-04	1.86E-03
Sema4D in semaphorin signaling (R-HSA-400685)	24	4	.27	+	14.92	2.41E-04	1.87E-03
Antigen processing: Ubiquitination & Proteasome degradation (R-HSA-983168)	308	12	3.44	+	3.49	2.44E-04	1.88E-03
APC-Cdc20 mediated degradation of Nek2A (R-HSA-179409)	25	4	.28	+	14.33	2.77E-04	2.10E-03
Gap-filling DNA repair synthesis and ligation in GG-NER (R-HSA-5696397)	25	4	.28	+	14.33	2.77E-04	2.11E-03
Uptake and actions of bacterial toxins (R-HSA-5339562)	25	4	.28	+	14.33	2.77E-04	2.12E-03
Integration of energy metabolism (R-HSA-163685)	107	7	1.19	+	5.86	2.77E-04	2.12E-03
Signaling by NOTCH3 (R-HSA-9012852)	48	5	.54	+	9.33	2.93E-04	2.22E-03
Cell death signalling via NRAGE, NRIF and NADE (R-HSA-204998)	76	6	.85	+	7.07	2.96E-04	2.23E-03
Cross-presentation of soluble exogenous antigens (endosomes) (R-HSA-1236978)	49	5	.55	+	9.14	3.20E-04	2.41E-03
Signaling by Rho GTPases (R-HSA-194315)	416	14	4.65	+	3.01	3.24E-04	2.42E-03
Regulation of ornithine decarboxylase (ODC) (R-HSA-350562)	50	5	.56	+	8.95	3.49E-04	2.61E-03
MET activates RAP1 and RAC1 (R-HSA-8875555)	10	3	.11	+	26.86	3.50E-04	2.61E-03
Infection with Mycobacterium tuberculosis (R-HSA-9635486)	27	4	.30	+	13.27	3.61E-04	2.66E-03
Antiviral mechanism by IFN-stimulated genes (R-HSA-1169410)	79	6	.88	+	6.80	3.59E-04	2.67E-03
Downregulation of ERBB2 signaling (R-HSA-8863795)	27	4	.30	+	13.27	3.61E-04	2.67E-03
HIV Life Cycle (R-HSA-162587)	149	8	1.66	+	4.81	3.66E-04	2.68E-03
Toll-like Receptor Cascades (R-HSA-168898)	152	8	1.70	+	4.71	4.15E-04	3.04E-03
Deubiquitination (R-HSA-5688426)	281	11	3.14	+	3.51	4.25E-04	3.10E-03
Interferon Signaling (R-HSA-913531)	196	9	2.19	+	4.11	4.75E-04	3.46E-03
Toll Like Receptor 10 (TLR10) Cascade (R-HSA-168142)	84	6	.94	+	6.40	4.89E-04	3.51E-03
Signaling by ERBB4 (R-HSA-1236394)	54	5	.60	+	8.29	4.85E-04	3.52E-03
Toll Like Receptor 5 (TLR5) Cascade (R-HSA-168176)	84	6	.94	+	6.40	4.89E-04	3.52E-03
MyD88 cascade initiated on plasma membrane (R-HSA-975871)	84	6	.94	+	6.40	4.89E-04	3.53E-03
Recognition of DNA damage by PCNA-containing replication complex (R-HSA-110314)	30	4	.34	+	11.94	5.18E-04	3.68E-03
EGFR downregulation (R-HSA-182971)	30	4	.34	+	11.94	5.18E-04	3.69E-03
Synthesis of active ubiquitin: roles of E1 and E2 enzymes (R-HSA-8866652)	30	4	.34	+	11.94	5.18E-04	3.70E-03
HSP90 chaperone cycle for steroid hormone receptors (SHR) (R-HSA-3371497)	55	5	.61	+	8.14	5.24E-04	3.71E-03
TNFR1-induced NFkappaB signaling pathway (R-HSA-5357956)	30	4	.34	+	11.94	5.18E-04	3.71E-03
Protein localization (R-HSA-9609507)	158	8	1.76	+	4.53	5.30E-04	3.74E-03
Hyaluronan uptake and degradation (R-HSA-2160916)	12	3	.13	+	22.39	5.48E-04	3.85E-03
Metalloprotease DUBs (R-HSA-5689901)	31	4	.35	+	11.55	5.80E-04	4.06E-03
Metabolism of polyamines (R-HSA-351202)	57	5	.64	+	7.85	6.10E-04	4.20E-03
Signaling by NOTCH1 PEST Domain Mutants in Cancer (R-HSA-2644602)	57	5	.64	+	7.85	6.10E-04	4.21E-03
Signaling by NOTCH1 in Cancer (R-HSA-2644603)	57	5	.64	+	7.85	6.10E-04	4.22E-03
Constitutive Signaling by NOTCH1 PEST Domain Mutants (R-HSA-2644606)	57	5	.64	+	7.85	6.10E-04	4.24E-03
Signaling by NOTCH1 HD+PEST Domain Mutants in Cancer (R-HSA-2894858)	57	5	.64	+	7.85	6.10E-04	4.25E-03
Constitutive Signaling by NOTCH1 HD+PEST Domain Mutants (R-HSA-2894862)	57	5	.64	+	7.85	6.10E-04	4.26E-03
Transcriptional regulation by RUNX1 (R-HSA-8878171)	204	9	2.28	+	3.95	6.26E-04	4.29E-03
SMAD2/SMAD3:SMAD4 heterotrimer regulates transcription (R-HSA-2173796)	32	4	.36	+	11.19	6.47E-04	4.40E-03
Regulation of TNFR1 signaling (R-HSA-5357905)	32	4	.36	+	11.19	6.47E-04	4.41E-03
Termination of translesion DNA synthesis (R-HSA-5656169)	32	4	.36	+	11.19	6.47E-04	4.42E-03
Toll Like Receptor 4 (TLR4) Cascade (R-HSA-166016)	126	7	1.41	+	4.97	7.01E-04	4.75E-03
Non-integrin membrane-ECM interactions (R-HSA-3000171)	59	5	.66	+	7.59	7.06E-04	4.77E-03
Oncogene Induced Senescence (R-HSA-2559585)	33	4	.37	+	10.85	7.19E-04	4.83E-03
Insulin effects increased synthesis of Xylulose-5-Phosphate (R-HSA-163754)	2	2	.02	+	89.54	7.18E-04	4.84E-03
Toll Like Receptor 3 (TLR3) Cascade (R-HSA-168164)	92	6	1.03	+	5.84	7.68E-04	5.15E-03
Negative regulators of DDX58/IFIH1 signaling (R-HSA-936440)	34	4	.38	+	10.53	7.97E-04	5.32E-03
VEGFA-VEGFR2 Pathway (R-HSA-4420097)	94	6	1.05	+	5.72	8.54E-04	5.69E-03
NOD1/2 Signaling Pathway (R-HSA-168638)	35	4	.39	+	10.23	8.80E-04	5.84E-03
RHO GTPases activate PKNs (R-HSA-5625740)	63	5	.70	+	7.11	9.32E-04	6.15E-03
MAP kinase activation (R-HSA-450294)	63	5	.70	+	7.11	9.32E-04	6.17E-03
p130Cas linkage to MAPK signaling for integrins (R-HSA-372708)	15	3	.17	+	17.91	9.60E-04	6.32E-03
p75 NTR receptor-mediated signalling (R-HSA-193704)	98	6	1.09	+	5.48	1.05E-03	6.86E-03
Signaling by NTRKs (R-HSA-166520)	98	6	1.09	+	5.48	1.05E-03	6.88E-03
Signaling by FGFR2 (R-HSA-5654738)	65	5	.73	+	6.89	1.06E-03	6.91E-03
RAB geranylgeranylation (R-HSA-8873719)	65	5	.73	+	6.89	1.06E-03	6.93E-03
Ovarian tumor domain proteases (R-HSA-5689896)	38	4	.42	+	9.43	1.17E-03	7.53E-03
DNA Damage Recognition in GG-NER (R-HSA-5696394)	38	4	.42	+	9.43	1.17E-03	7.55E-03
Fanconi Anemia Pathway (R-HSA-6783310)	38	4	.42	+	9.43	1.17E-03	7.57E-03
Formation of the active cofactor, UDP-glucuronate (R-HSA-173599)	3	2	.03	+	59.70	1.19E-03	7.62E-03
Vpr-mediated induction of apoptosis by mitochondrial outer membrane permeabilization (R-HSA-180897)	3	2	.03	+	59.70	1.19E-03	7.64E-03
Circadian Clock (R-HSA-400253)	67	5	.75	+	6.68	1.21E-03	7.72E-03
Translesion synthesis by Y family DNA polymerases bypasses lesions on DNA template (R-HSA-110313)	39	4	.44	+	9.18	1.28E-03	8.12E-03
MAP2K and MAPK activation (R-HSA-5674135)	39	4	.44	+	9.18	1.28E-03	8.14E-03
Protein methylation (R-HSA-8876725)	17	3	.19	+	15.80	1.32E-03	8.35E-03
Hyaluronan metabolism (R-HSA-2142845)	17	3	.19	+	15.80	1.32E-03	8.37E-03
Signaling by VEGF (R-HSA-194138)	103	6	1.15	+	5.22	1.34E-03	8.44E-03
MET promotes cell motility (R-HSA-8875878)	40	4	.45	+	8.95	1.39E-03	8.76E-03
Clathrin-mediated endocytosis (R-HSA-8856828)	144	7	1.61	+	4.35	1.47E-03	9.23E-03
Dual Incision in GG-NER (R-HSA-5696400)	41	4	.46	+	8.74	1.51E-03	9.48E-03
Interleukin-17 signaling (R-HSA-448424)	71	5	.79	+	6.31	1.54E-03	9.52E-03
Signaling by NOTCH1 (R-HSA-1980143)	71	5	.79	+	6.31	1.54E-03	9.54E-03
Neddylation (R-HSA-8951664)	233	9	2.60	+	3.46	1.53E-03	9.57E-03
ISG15 antiviral mechanism (R-HSA-1169408)	71	5	.79	+	6.31	1.54E-03	9.57E-03
Oncogenic MAPK signaling (R-HSA-6802957)	72	5	.80	+	6.22	1.63E-03	1.01E-02
TNF signaling (R-HSA-75893)	42	4	.47	+	8.53	1.64E-03	1.01E-02
RHO GTPases Activate ROCKs (R-HSA-5627117)	19	3	.21	+	14.14	1.75E-03	1.07E-02
RHO GTPases activate CIT (R-HSA-5625900)	19	3	.21	+	14.14	1.75E-03	1.08E-02
Formation of Incision Complex in GG-NER (R-HSA-5696395)	43	4	.48	+	8.33	1.78E-03	1.09E-02
Transcriptional activity of SMAD2/SMAD3:SMAD4 heterotrimer (R-HSA-2173793)	44	4	.49	+	8.14	1.93E-03	1.17E-02
Sema4D induced cell migration and growth-cone collapse (R-HSA-416572)	20	3	.22	+	13.43	2.00E-03	1.21E-02
Signaling by FGFR (R-HSA-190236)	76	5	.85	+	5.89	2.04E-03	1.23E-02
ECM proteoglycans (R-HSA-3000178)	76	5	.85	+	5.89	2.04E-03	1.24E-02
Signaling downstream of RAS mutants (R-HSA-9649948)	45	4	.50	+	7.96	2.08E-03	1.24E-02
Signaling by moderate kinase activity BRAF mutants (R-HSA-6802946)	45	4	.50	+	7.96	2.08E-03	1.24E-02
Signaling by RAS mutants (R-HSA-6802949)	45	4	.50	+	7.96	2.08E-03	1.25E-02
Paradoxical activation of RAF signaling by kinase inactive BRAF (R-HSA-6802955)	45	4	.50	+	7.96	2.08E-03	1.25E-02
NOTCH1 Intracellular Domain Regulates Transcription (R-HSA-2122947)	45	4	.50	+	7.96	2.08E-03	1.25E-02
DDX58/IFIH1-mediated induction of interferon-alpha/beta (R-HSA-168928)	77	5	.86	+	5.81	2.15E-03	1.28E-02
Signaling by ERBB2 (R-HSA-1227986)	46	4	.51	+	7.79	2.24E-03	1.33E-02
RHO GTPases activate PAKs (R-HSA-5627123)	21	3	.23	+	12.79	2.27E-03	1.33E-02
Deregulated CDK5 triggers multiple neurodegenerative pathways in Alzheimer's disease models (R-HSA-8862803)	21	3	.23	+	12.79	2.27E-03	1.34E-02
Neurodegenerative Diseases (R-HSA-8863678)	21	3	.23	+	12.79	2.27E-03	1.34E-02
Signaling by EGFR (R-HSA-177929)	47	4	.52	+	7.62	2.41E-03	1.42E-02
N-glycan trimming and elongation in the cis-Golgi (R-HSA-964739)	5	2	.06	+	35.82	2.46E-03	1.44E-02
L1CAM interactions (R-HSA-373760)	117	6	1.31	+	4.59	2.47E-03	1.44E-02
DNA Damage Bypass (R-HSA-73893)	48	4	.54	+	7.46	2.59E-03	1.51E-02
TP53 Regulates Metabolic Genes (R-HSA-5628897)	83	5	.93	+	5.39	2.93E-03	1.70E-02
COPI-independent Golgi-to-ER retrograde traffic (R-HSA-6811436)	51	4	.57	+	7.02	3.18E-03	1.84E-02
RHO GTPases Activate NADPH Oxidases (R-HSA-5668599)	24	3	.27	+	11.19	3.20E-03	1.85E-02
Metal sequestration by antimicrobial proteins (R-HSA-6799990)	6	2	.07	+	29.85	3.25E-03	1.87E-02
Uptake and function of diphtheria toxin (R-HSA-5336415)	6	2	.07	+	29.85	3.25E-03	1.88E-02
Formation of TC-NER Pre-Incision Complex (R-HSA-6781823)	53	4	.59	+	6.76	3.62E-03	2.08E-02
Cellular response to heat stress (R-HSA-3371556)	88	5	.98	+	5.09	3.72E-03	2.13E-02
E3 ubiquitin ligases ubiquitinate target proteins (R-HSA-8866654)	54	4	.60	+	6.63	3.86E-03	2.20E-02
Antigen Presentation: Folding, assembly and peptide loading of class I MHC (R-HSA-983170)	26	3	.29	+	10.33	3.93E-03	2.23E-02
Formation of the cornified envelope (R-HSA-6809371)	129	6	1.44	+	4.16	3.92E-03	2.23E-02
Integrin signaling (R-HSA-354192)	26	3	.29	+	10.33	3.93E-03	2.23E-02
Uptake and function of anthrax toxins (R-HSA-5210891)	7	2	.08	+	25.58	4.15E-03	2.34E-02
ARMS-mediated activation (R-HSA-170984)	7	2	.08	+	25.58	4.15E-03	2.35E-02
EPH-Ephrin signaling (R-HSA-2682334)	91	5	1.02	+	4.92	4.26E-03	2.40E-02
Oxidative Stress Induced Senescence (R-HSA-2559580)	92	5	1.03	+	4.87	4.45E-03	2.49E-02
Recruitment of NuMA to mitotic centrosomes (R-HSA-380320)	92	5	1.03	+	4.87	4.45E-03	2.49E-02
Signal Transduction (R-HSA-162582)	2728	46	30.47	+	1.51	4.44E-03	2.49E-02
RHO GTPases Activate Formins (R-HSA-5663220)	134	6	1.50	+	4.01	4.68E-03	2.60E-02
Metabolism of nucleotides (R-HSA-15869)	94	5	1.05	+	4.76	4.85E-03	2.70E-02
Recruitment and ATM-mediated phosphorylation of repair and signaling proteins at DNA double strand breaks (R-HSA-5693565)	59	4	.66	+	6.07	5.19E-03	2.88E-02
DNA Double Strand Break Response (R-HSA-5693606)	60	4	.67	+	5.97	5.49E-03	3.03E-02
Peroxisomal protein import (R-HSA-9033241)	60	4	.67	+	5.97	5.49E-03	3.03E-02
Pyruvate metabolism (R-HSA-70268)	30	3	.34	+	8.95	5.68E-03	3.13E-02
Degradation of the extracellular matrix (R-HSA-1474228)	140	6	1.56	+	3.84	5.72E-03	3.14E-02
Death Receptor Signalling (R-HSA-73887)	141	6	1.57	+	3.81	5.91E-03	3.24E-02
Cytosolic sensors of pathogen-associated DNA (R-HSA-1834949)	62	4	.69	+	5.78	6.12E-03	3.34E-02
Signalling to ERKs (R-HSA-187687)	31	3	.35	+	8.67	6.18E-03	3.36E-02
Signal amplification (R-HSA-392518)	31	3	.35	+	8.67	6.18E-03	3.37E-02
RUNX3 regulates p14-ARF (R-HSA-8951936)	9	2	.10	+	19.90	6.26E-03	3.39E-02
Signaling by BRAF and RAF fusions (R-HSA-6802952)	64	4	.71	+	5.60	6.80E-03	3.67E-02
Gap-filling DNA repair synthesis and ligation in TC-NER (R-HSA-6782210)	64	4	.71	+	5.60	6.80E-03	3.68E-02
Dual incision in TC-NER (R-HSA-6782135)	65	4	.73	+	5.51	7.15E-03	3.85E-02
Cargo recognition for clathrin-mediated endocytosis (R-HSA-8856825)	104	5	1.16	+	4.30	7.26E-03	3.89E-02
Gluconeogenesis (R-HSA-70263)	33	3	.37	+	8.14	7.26E-03	3.90E-02
HDR through Homologous Recombination (HRR) (R-HSA-5685942)	66	4	.74	+	5.43	7.52E-03	4.02E-02
Loss of Nlp from mitotic centrosomes (R-HSA-380259)	68	4	.76	+	5.27	8.30E-03	4.42E-02
Transcriptional Regulation by TP53 (R-HSA-3700989)	360	10	4.02	+	2.49	8.33E-03	4.42E-02
Loss of proteins required for interphase microtubule organization from the centrosome (R-HSA-380284)	68	4	.76	+	5.27	8.30E-03	4.43E-02
Lysosome Vesicle Biogenesis (R-HSA-432720)	35	3	.39	+	7.68	8.44E-03	4.45E-02
Signaling by high-kinase activity BRAF mutants (R-HSA-6802948)	35	3	.39	+	7.68	8.44E-03	4.46E-02
Detoxification of Reactive Oxygen Species (R-HSA-3299685)	35	3	.39	+	7.68	8.44E-03	4.47E-02
GP1b-IX-V activation signalling (R-HSA-430116)	11	2	.12	+	16.28	8.74E-03	4.59E-02
NOTCH4 Activation and Transmission of Signal to the Nucleus (R-HSA-9013700)	11	2	.12	+	16.28	8.74E-03	4.60E-02
Interleukin-4 and Interleukin-13 signaling (R-HSA-6785807)	111	5	1.24	+	4.03	9.37E-03	4.91E-02
AURKA Activation by TPX2 (R-HSA-8854518)	71	4	.79	+	5.04	9.56E-03	5.00E-02
trans-Golgi Network Vesicle Budding (R-HSA-199992)	72	4	.80	+	4.97	1.00E-02	5.22E-02
Transport of nucleosides and free purine and pyrimidine bases across the plasma membrane (R-HSA-83936)	12	2	.13	+	14.92	1.01E-02	5.23E-02
Endosomal/Vacuolar pathway (R-HSA-1236977)	12	2	.13	+	14.92	1.01E-02	5.24E-02
Regulation of localization of FOXO transcription factors (R-HSA-9614399)	12	2	.13	+	14.92	1.01E-02	5.26E-02
HSF1 activation (R-HSA-3371511)	12	2	.13	+	14.92	1.01E-02	5.27E-02
Platelet Aggregation (Plug Formation) (R-HSA-76009)	38	3	.42	+	7.07	1.04E-02	5.35E-02
Triglyceride metabolism (R-HSA-8979227)	38	3	.42	+	7.07	1.04E-02	5.37E-02
Protein ubiquitination (R-HSA-8852135)	74	4	.83	+	4.84	1.09E-02	5.61E-02
Smooth Muscle Contraction (R-HSA-445355)	39	3	.44	+	6.89	1.11E-02	5.69E-02
Cellular Senescence (R-HSA-2559583)	163	6	1.82	+	3.30	1.14E-02	5.80E-02
Glutamate and glutamine metabolism (R-HSA-8964539)	13	2	.15	+	13.78	1.16E-02	5.89E-02
PTK6 Regulates RHO GTPases, RAS GTPase and MAP kinases (R-HSA-8849471)	13	2	.15	+	13.78	1.16E-02	5.90E-02
Chk1/Chk2(Cds1) mediated inactivation of Cyclin B:Cdk1 complex (R-HSA-75035)	13	2	.15	+	13.78	1.16E-02	5.91E-02
Signaling by NTRK1 (TRKA) (R-HSA-187037)	77	4	.86	+	4.65	1.24E-02	6.30E-02
Transcription-Coupled Nucleotide Excision Repair (TC-NER) (R-HSA-6781827)	78	4	.87	+	4.59	1.30E-02	6.53E-02
Regulation of insulin secretion (R-HSA-422356)	78	4	.87	+	4.59	1.30E-02	6.55E-02
GRB2:SOS provides linkage to MAPK signaling for Integrins (R-HSA-354194)	14	2	.16	+	12.79	1.32E-02	6.58E-02
Triglyceride biosynthesis (R-HSA-75109)	14	2	.16	+	12.79	1.32E-02	6.59E-02
Prolonged ERK activation events (R-HSA-169893)	14	2	.16	+	12.79	1.32E-02	6.61E-02
SEMA3A-Plexin repulsion signaling by inhibiting Integrin adhesion (R-HSA-399955)	14	2	.16	+	12.79	1.32E-02	6.62E-02
Senescence-Associated Secretory Phenotype (SASP) (R-HSA-2559582)	80	4	.89	+	4.48	1.41E-02	6.98E-02
Recruitment of mitotic centrosome proteins and complexes (R-HSA-380270)	80	4	.89	+	4.48	1.41E-02	6.99E-02
Centrosome maturation (R-HSA-380287)	80	4	.89	+	4.48	1.41E-02	7.01E-02
Processing of DNA double-strand break ends (R-HSA-5693607)	81	4	.90	+	4.42	1.46E-02	7.25E-02
Pentose phosphate pathway (R-HSA-71336)	15	2	.17	+	11.94	1.48E-02	7.26E-02
Activation of BAD and translocation to mitochondria (R-HSA-111447)	15	2	.17	+	11.94	1.48E-02	7.27E-02
The NLRP3 inflammasome (R-HSA-844456)	15	2	.17	+	11.94	1.48E-02	7.29E-02
Nucleobase biosynthesis (R-HSA-8956320)	15	2	.17	+	11.94	1.48E-02	7.31E-02
Rap1 signalling (R-HSA-392517)	15	2	.17	+	11.94	1.48E-02	7.32E-02
Elastic fibre formation (R-HSA-1566948)	45	3	.50	+	5.97	1.60E-02	7.81E-02
Global Genome Nucleotide Excision Repair (GG-NER) (R-HSA-5696399)	84	4	.94	+	4.26	1.64E-02	8.01E-02
Sema3A PAK dependent Axon repulsion (R-HSA-399954)	16	2	.18	+	11.19	1.65E-02	8.05E-02
Olfactory Signaling Pathway (R-HSA-381753)	432	0	4.82	-	< 0.01	1.67E-02	8.11E-02
Interleukin-12 signaling (R-HSA-9020591)	46	3	.51	+	5.84	1.69E-02	8.18E-02
Glucose metabolism (R-HSA-70326)	86	4	.96	+	4.16	1.77E-02	8.56E-02
Golgi-to-ER retrograde transport (R-HSA-8856688)	133	5	1.49	+	3.37	1.87E-02	9.02E-02
Opioid Signalling (R-HSA-111885)	89	4	.99	+	4.02	1.97E-02	9.50E-02
Cell-extracellular matrix interactions (R-HSA-446353)	18	2	.20	+	9.95	2.02E-02	9.73E-02
EPH-ephrin mediated repulsion of cells (R-HSA-3928665)	50	3	.56	+	5.37	2.08E-02	9.95E-02
Intrinsic Pathway for Apoptosis (R-HSA-109606)	50	3	.56	+	5.37	2.08E-02	9.97E-02
Minus-strand DNA synthesis (R-HSA-164516)	1	1	.01	+	89.54	2.20E-02	1.02E-01
Plus-strand DNA synthesis (R-HSA-164525)	1	1	.01	+	89.54	2.20E-02	1.03E-01
Metabolism of ingested MeSeO2H into MeSeH (R-HSA-5263617)	1	1	.01	+	89.54	2.20E-02	1.03E-01
Viral RNP Complexes in the Host Cell Nucleus (R-HSA-168330)	1	1	.01	+	89.54	2.20E-02	1.03E-01
Insertion of tail-anchored proteins into the endoplasmic reticulum membrane (R-HSA-9609523)	19	2	.21	+	9.43	2.22E-02	1.03E-01
TALDO1 deficiency: failed conversion of SH7P, GA3P to Fru(6)P, E4P (R-HSA-6791055)	1	1	.01	+	89.54	2.20E-02	1.03E-01
Regulation of TLR by endogenous ligand (R-HSA-5686938)	19	2	.21	+	9.43	2.22E-02	1.03E-01
Defective GGT1 causes Glutathionuria (GLUTH) (R-HSA-9035968)	1	1	.01	+	89.54	2.20E-02	1.03E-01
TALDO1 deficiency: failed conversion of Fru(6)P, E4P to SH7P, GA3P (R-HSA-6791462)	1	1	.01	+	89.54	2.20E-02	1.04E-01
Defective GGT1 causes Glutathionuria (GLUTH) (R-HSA-5579022)	1	1	.01	+	89.54	2.20E-02	1.04E-01
Uncoating of the HIV Virion (R-HSA-162585)	1	1	.01	+	89.54	2.20E-02	1.04E-01
Reverse Transcription of HIV RNA (R-HSA-162589)	1	1	.01	+	89.54	2.20E-02	1.04E-01
Regulation of TP53 Activity through Phosphorylation (R-HSA-6804756)	92	4	1.03	+	3.89	2.19E-02	1.04E-01
Synthesis and processing of ENV and VPU (R-HSA-171286)	1	1	.01	+	89.54	2.20E-02	1.05E-01
Essential pentosuria (R-HSA-5662853)	1	1	.01	+	89.54	2.20E-02	1.05E-01
Inflammasomes (R-HSA-622312)	20	2	.22	+	8.95	2.43E-02	1.12E-01
Signal transduction by L1 (R-HSA-445144)	20	2	.22	+	8.95	2.43E-02	1.12E-01
Anchoring of the basal body to the plasma membrane (R-HSA-5620912)	96	4	1.07	+	3.73	2.50E-02	1.15E-01
Pyruvate metabolism and Citric Acid (TCA) cycle (R-HSA-71406)	54	3	.60	+	4.97	2.51E-02	1.16E-01
Mitotic Prometaphase (R-HSA-68877)	197	6	2.20	+	2.73	2.55E-02	1.17E-01
Interleukin-12 family signaling (R-HSA-447115)	56	3	.63	+	4.80	2.75E-02	1.26E-01
Intra-Golgi and retrograde Golgi-to-ER traffic (R-HSA-6811442)	201	6	2.24	+	2.67	2.77E-02	1.27E-01
Fcgamma receptor (FCGR) dependent phagocytosis (R-HSA-2029480)	149	5	1.66	+	3.00	2.83E-02	1.29E-01
ADP signalling through P2Y purinoceptor 12 (R-HSA-392170)	22	2	.25	+	8.14	2.86E-02	1.30E-01
Thromboxane signalling through TP receptor (R-HSA-428930)	23	2	.26	+	7.79	3.08E-02	1.40E-01
Arachidonic acid metabolism (R-HSA-2142753)	59	3	.66	+	4.55	3.12E-02	1.42E-01
Influenza Virus Induced Apoptosis (R-HSA-168277)	2	1	.02	+	44.77	3.28E-02	1.47E-01
Pentose phosphate pathway disease (R-HSA-6791465)	2	1	.02	+	44.77	3.28E-02	1.47E-01
Defective SLC16A1 causes symptomatic deficiency in lactate transport (SDLT) (R-HSA-5619070)	2	1	.02	+	44.77	3.28E-02	1.48E-01
TGFBR2 MSI Frameshift Mutants in Cancer (R-HSA-3642279)	2	1	.02	+	44.77	3.28E-02	1.48E-01
DARPP-32 events (R-HSA-180024)	24	2	.27	+	7.46	3.32E-02	1.48E-01
Defective POMGNT1 causes MDDGA3, MDDGB3 and MDDGC3 (R-HSA-5083628)	2	1	.02	+	44.77	3.28E-02	1.48E-01
ADP signalling through P2Y purinoceptor 1 (R-HSA-418592)	24	2	.27	+	7.46	3.32E-02	1.48E-01
Transfer of LPS from LBP carrier to CD14 (R-HSA-166020)	2	1	.02	+	44.77	3.28E-02	1.49E-01
Glucuronidation (R-HSA-156588)	24	2	.27	+	7.46	3.32E-02	1.49E-01
Stimuli-sensing channels (R-HSA-2672351)	106	4	1.18	+	3.38	3.38E-02	1.50E-01
Post-translational protein phosphorylation (R-HSA-8957275)	107	4	1.19	+	3.35	3.48E-02	1.54E-01
Basigin interactions (R-HSA-210991)	25	2	.28	+	7.16	3.56E-02	1.57E-01
Phase II - Conjugation of compounds (R-HSA-156580)	108	4	1.21	+	3.32	3.57E-02	1.58E-01
DAP12 signaling (R-HSA-2424491)	25	2	.28	+	7.16	3.56E-02	1.58E-01
Regulation of TP53 Activity (R-HSA-5633007)	159	5	1.78	+	2.82	3.57E-02	1.58E-01
Keratinization (R-HSA-6805567)	217	6	2.42	+	2.48	3.78E-02	1.66E-01
Nucleotide Excision Repair (R-HSA-5696398)	110	4	1.23	+	3.26	3.78E-02	1.66E-01
Syndecan interactions (R-HSA-3000170)	27	2	.30	+	6.63	4.06E-02	1.78E-01
EML4 and NUDC in mitotic spindle formation (R-HSA-9648025)	113	4	1.26	+	3.17	4.09E-02	1.79E-01
HDR through Homologous Recombination (HRR) or Single Strand Annealing (SSA) (R-HSA-5693567)	114	4	1.27	+	3.14	4.20E-02	1.83E-01
Biosynthesis of D-series resolvins (R-HSA-9018676)	3	1	.03	+	29.85	4.35E-02	1.84E-01
Defective NEU1 causes sialidosis (R-HSA-4341670)	3	1	.03	+	29.85	4.35E-02	1.84E-01
Collagen biosynthesis and modifying enzymes (R-HSA-1650814)	67	3	.75	+	4.01	4.24E-02	1.84E-01
Pyrimidine biosynthesis (R-HSA-500753)	3	1	.03	+	29.85	4.35E-02	1.84E-01
Glycolysis (R-HSA-70171)	67	3	.75	+	4.01	4.24E-02	1.84E-01
RAS GTPase cycle mutants (R-HSA-9649913)	3	1	.03	+	29.85	4.35E-02	1.85E-01
Plasma lipoprotein assembly, remodeling, and clearance (R-HSA-174824)	67	3	.75	+	4.01	4.24E-02	1.85E-01
Progressive trimming of alpha-1,2-linked mannose residues from Man9/8/7GlcNAc2 to produce Man5GlcNAc2 (R-HSA-964827)	3	1	.03	+	29.85	4.35E-02	1.85E-01
Regulation of HSF1-mediated heat shock response (R-HSA-3371453)	68	3	.76	+	3.95	4.39E-02	1.85E-01
Metabolism of ingested H2SeO4 and H2SeO3 into H2Se (R-HSA-2408550)	3	1	.03	+	29.85	4.35E-02	1.86E-01
TGFBR2 Kinase Domain Mutants in Cancer (R-HSA-3645790)	3	1	.03	+	29.85	4.35E-02	1.86E-01
EPHA-mediated growth cone collapse (R-HSA-3928663)	28	2	.31	+	6.40	4.31E-02	1.86E-01
Loss of Function of TGFBR2 in Cancer (R-HSA-3642278)	3	1	.03	+	29.85	4.35E-02	1.86E-01
G-protein activation (R-HSA-202040)	28	2	.31	+	6.40	4.31E-02	1.86E-01
Defective POMT2 causes MDDGA2, MDDGB2 and MDDGC2 (R-HSA-5083629)	3	1	.03	+	29.85	4.35E-02	1.87E-01
Interconversion of nucleotide di- and triphosphates (R-HSA-499943)	28	2	.31	+	6.40	4.31E-02	1.87E-01
Defective POMT1 causes MDDGA1, MDDGB1 and MDDGC1 (R-HSA-5083633)	3	1	.03	+	29.85	4.35E-02	1.87E-01
Adrenaline,noradrenaline inhibits insulin secretion (R-HSA-400042)	28	2	.31	+	6.40	4.31E-02	1.87E-01
Activation of BH3-only proteins (R-HSA-114452)	29	2	.32	+	6.18	4.58E-02	1.93E-01
The citric acid (TCA) cycle and respiratory electron transport (R-HSA-1428517)	173	5	1.93	+	2.59	4.79E-02	2.01E-01
RHO GTPases activate IQGAPs (R-HSA-5626467)	30	2	.34	+	5.97	4.85E-02	2.03E-01
[truncated: 1,740 more rows]
