# Supplementary material for: Keratinocyte-derived small extracellular vesicles supply antigens for CD1a-resticted T cells and promote their type 2 bias in the context of filaggrin insufficiency
Source: Front Immunol. 2024 Mar 22;15:1369238. doi: 10.3389/fimmu.2024.1369238 (PMC10995404; doi:10.3389/fimmu.2024.1369238)
Supplement: Supplementary file 6 [file Table_5.xlsx]

## Sheet: Legend
Table S5. Proteins differentially expressed in shFLG keratinocytes.

## Sheet: Diff. expressed proteins
Peak Name	Group	Cells_shFLG_x/y_Cells_shC	Student's T-test p-value Cells_shFLG_Cells_shC	Student's T-test q-value Cells_shFLG_Cells_shC
P19012	Keratin, type I cytoskeletal 15	2.64792	6.19844e-07	0.000348256
P00918	Carbonic anhydrase 2	1.99052	8.98673e-07	0.000348256
P05120	Plasminogen activator inhibitor 2	0.167297	1.11027e-06	0.000348256
P47895	Aldehyde dehydrogenase family 1 member A3	0.679928	2.6455e-06	0.000622355
Q9BRX8	Peroxiredoxin-like 2A	1.64942	5.96475e-06	0.00112257
P13647	Keratin, type II cytoskeletal 5	2.69576	1.01899e-05	0.0014121
Q99497	Parkinson disease protein 7	1.288	1.27627e-05	0.0014121
P40939	Trifunctional enzyme subunit alpha, mitochondrial	1.66216	1.29655e-05	0.0014121
P25705	ATP synthase subunit alpha, mitochondrial	1.31719	1.35057e-05	0.0014121
O95573	Long-chain-fatty-acid--CoA ligase 3	0.595715	1.58329e-05	0.00148987
P19013	Keratin, type II cytoskeletal 4	3.3564	1.8361e-05	0.0015707
P21796	Voltage-dependent anion-selective channel protein 1	1.47793	2.42744e-05	0.00190351
P52272	Heterogeneous nuclear ribonucleoprotein M	1.19645	3.58862e-05	0.00244984
P13646	Keratin, type I cytoskeletal 13	3.18283	3.7124e-05	0.00244984
P02533	Keratin, type I cytoskeletal 14	2.19993	4.04544e-05	0.00244984
P00367	Glutamate dehydrogenase 1, mitochondrial	1.29923	4.29243e-05	0.00244984
O76003	Glutaredoxin-3	0.860683	4.63207e-05	0.00244984
Q16666	Gamma-interferon-inducible protein 16	2.22832	4.90898e-05	0.00244984
P09874	Poly [ADP-ribose] polymerase 1	1.49415	4.94655e-05	0.00244984
Q01628	Interferon-induced transmembrane protein 3	0.518569	5.99575e-05	0.002821
P05023	Sodium/potassium-transporting ATPase subunit alpha-1	1.36684	6.83342e-05	0.00295415
P00568	Adenylate kinase isoenzyme 1	0.625247	7.32474e-05	0.00295415
P09525	Annexin A4	1.29913	7.42117e-05	0.00295415
P00492	Hypoxanthine-guanine phosphoribosyltransferase	0.776706	7.57706e-05	0.00295415
P33316	Deoxyuridine 5'-triphosphate nucleotidohydrolase, mitochondrial	0.911498	7.84842e-05	0.00295415
P06576	ATP synthase subunit beta, mitochondrial	1.35593	9.21642e-05	0.00333564
Q9NSD9	Phenylalanine--tRNA ligase beta subunit	0.717298	0.000109212	0.00350378
P13639	Elongation factor 2	0.823331	0.00011153	0.00350378
P55084	Trifunctional enzyme subunit beta, mitochondrial	1.52887	0.000111678	0.00350378
P68133	Actin, alpha skeletal muscle	0.802994	0.000111704	0.00350378
Q08380	Galectin-3-binding protein	1.70261	0.00011612	0.0035248
O43390	Heterogeneous nuclear ribonucleoprotein R	1.32478	0.000137337	0.00403858
P42704	Leucine-rich PPR motif-containing protein, mitochondrial	1.7036	0.000159529	0.004549
P05783	Keratin, type I cytoskeletal 18	0.557452	0.000178537	0.00494127
P62760	Visinin-like protein 1	2.10777	0.000188258	0.00506144
P02538	Keratin, type II cytoskeletal 6A	1.57905	0.000217129	0.00567552
Q16658	Fascin	0.745707	0.000242781	0.00617452
P40925	Malate dehydrogenase, cytoplasmic	1.32967	0.000249991	0.00619057
Q53EL6	Programmed cell death protein 4	1.89799	0.000278993	0.00656161
P07954	Fumarate hydratase, mitochondrial	1.43807	0.000284984	0.00656161
P35232	Prohibitin	1.16407	0.000285894	0.00656161
P54709	Sodium/potassium-transporting ATPase subunit beta-3	1.54106	0.000318953	0.00714607
P09493	Tropomyosin alpha-1 chain	0.35461	0.000331743	0.00725978
P14625	Endoplasmin	1.17624	0.000347674	0.0074163
Q9UIV8	Serpin B13	1.61895	0.000361476	0.0074163
P23284	Peptidyl-prolyl cis-trans isomerase B	0.773851	0.00036254	0.0074163
P49591	Serine--tRNA ligase, cytoplasmic	0.662527	0.00037331	0.00747415
P07339	Cathepsin D	0.42718	0.000408053	0.00799955
Q9HDC9	Adipocyte plasma membrane-associated protein	0.657019	0.00042067	0.00807858
P12429	Annexin A3	0.536209	0.000527708	0.00993146
P20700	Lamin-B1	1.7236	0.000550729	0.0101615
P46940	Ras GTPase-activating-like protein IQGAP1	0.750336	0.000595895	0.0107834
P04181	Ornithine aminotransferase, mitochondrial	0.656256	0.000612751	0.0108792
P26639	Threonine--tRNA ligase 1, cytoplasmic	0.7096	0.000624771	0.0108872
P37837	Transaldolase	0.838065	0.000669611	0.0113028
P46013	Proliferation marker protein Ki-67	1.30366	0.000682047	0.0113028
P00403	Cytochrome c oxidase subunit 2	1.26051	0.000684655	0.0113028
P09211	Glutathione S-transferase P	1.16214	0.000745069	0.0120881
P11216	Glycogen phosphorylase, brain form	0.659442	0.000824562	0.0131511
Q5SSJ5	Heterochromatin protein 1-binding protein 3	1.92697	0.000923756	0.0144876
Q9NSE4	Isoleucine--tRNA ligase, mitochondrial	1.47555	0.00104784	0.0158731
P11166	Solute carrier family 2, facilitated glucose transporter member 1	0.536003	0.00104887	0.0158731
P09758	Tumor-associated calcium signal transducer 2	0.687802	0.00107323	0.0158731
Q01813	ATP-dependent 6-phosphofructokinase, platelet type	0.748632	0.00107957	0.0158731
O75367	Core histone macro-H2A.1	1.52589	0.00116085	0.0167185
Q52LJ0	Protein FAM98B	0.598791	0.0011765	0.0167185
Q9Y624	Junctional adhesion molecule A	1.3634	0.00119037	0.0167185
P15311	Ezrin	0.746579	0.00127428	0.0172249
P48047	ATP synthase subunit O, mitochondrial	1.20759	0.00128574	0.0172249
P34932	Heat shock 70 kDa protein 4	1.24657	0.0012882	0.0172249
P52209	6-phosphogluconate dehydrogenase, decarboxylating	1.25501	0.00129965	0.0172249
P21333	Filamin-A	0.636093	0.00132839	0.0173017
P20340	Ras-related protein Rab-6A	0.744655	0.00134221	0.0173017
Q15293	Reticulocalbin-1	0.714687	0.00138547	0.0176174
P28331	NADH-ubiquinone oxidoreductase 75 kDa subunit, mitochondrial	6.1181	0.00140415	0.0176174
P09382	Galectin-1	0.726532	0.00143657	0.017787
P00390	Glutathione reductase, mitochondrial	1.27062	0.00148792	0.0181835
P0DMV9	Heat shock 70 kDa protein 1B	1.10762	0.0015449	0.0184648
P13489	Ribonuclease inhibitor	0.740574	0.00155018	0.0184648
Q71UI9	Histone H2A.V	1.15836	0.0015903	0.0184788
Q13162	Peroxiredoxin-4	0.817431	0.00159063	0.0184788
P10599	Thioredoxin	1.14247	0.00163418	0.0187533
P19338	Nucleolin	1.37541	0.00172518	0.0195589
P26038	Moesin	1.2383	0.00178574	0.0197225
P14854	Cytochrome c oxidase subunit 6B1	1.24341	0.0017872	0.0197225
Q9Y617	Phosphoserine aminotransferase	0.684501	0.00180248	0.0197225
Q15084	Protein disulfide-isomerase A6	1.13366	0.00185406	0.0200537
P11233	Ras-related protein Ral-A	0.751145	0.00190141	0.0203322
Q15847	Adipogenesis regulatory factor	1.76486	0.00192318	0.0203338
P29401	Transketolase	1.28813	0.00199991	0.0209101
P00338	L-lactate dehydrogenase A chain	0.678536	0.0021065	0.0217826
P41250	Glycine--tRNA ligase	0.658631	0.00217283	0.0222243
Q02750	Dual specificity mitogen-activated protein kinase kinase 1	0.765788	0.0022575	0.022842
Q3LXA3	Triokinase/FMN cyclase	1.32387	0.00232861	0.0231388
Q13501	Sequestosome-1	0.338352	0.00233601	0.0231388
P12814	Alpha-actinin-1	0.698322	0.00245476	0.0240618
P20810	Calpastatin	1.55562	0.00253461	0.0245883
P06454	Prothymosin alpha	1.5954	0.00270195	0.0259443
P67936	Tropomyosin alpha-4 chain	0.745271	0.00276755	0.0263057
Q9NZL4	Hsp70-binding protein 1	0.71644	0.00280218	0.0263685
Q04917	14-3-3 protein eta	0.760348	0.00288691	0.0268969
P05198	Eukaryotic translation initiation factor 2 subunit 1	0.847155	0.00296406	0.0272761
Q13404	Ubiquitin-conjugating enzyme E2 variant 1	0.853028	0.00298559	0.0272761
P07858	Cathepsin B	1.8358	0.00314429	0.0284498
Q9Y446	Plakophilin-3	0.830941	0.00320014	0.0286794
P18669	Phosphoglycerate mutase 1	0.831762	0.00351347	0.0309799
Q9Y3B3	Transmembrane emp24 domain-containing protein 7	1.40069	0.00354345	0.0309799
P16104	Histone H2AX	1.64803	0.00355561	0.0309799
Q9H9B4	Sideroflexin-1	1.39395	0.00372293	0.0321401
P07237	Protein disulfide-isomerase	0.867986	0.00398028	0.0340495
P62826	GTP-binding nuclear protein Ran	0.952618	0.00416818	0.0351391
P40306	Proteasome subunit beta type-10	2.03077	0.00418234	0.0351391
P11279	Lysosome-associated membrane glycoprotein 1	0.830736	0.00441595	0.0367735
P51648	Aldehyde dehydrogenase family 3 member A2	1.61564	0.00455619	0.0376086
O15347	High mobility group protein B3	0.838077	0.00483526	0.039565
P13473	Lysosome-associated membrane glycoprotein 2	0.749031	0.00499135	0.0404902
P55795	Heterogeneous nuclear ribonucleoprotein H2	1.15586	0.00508897	0.0406689
P26641	Elongation factor 1-gamma	0.833424	0.00509982	0.0406689
P31943	Heterogeneous nuclear ribonucleoprotein H	1.1708	0.00528879	0.041031
P16401	Histone H1.5	1.18637	0.00532378	0.041031
Q9BWD1	Acetyl-CoA acetyltransferase, cytosolic	0.671116	0.00537392	0.041031
Q00839	Heterogeneous nuclear ribonucleoprotein U	1.2474	0.00538534	0.041031
P14618	Pyruvate kinase PKM	0.880998	0.00540251	0.041031
P55265	Double-stranded RNA-specific adenosine deaminase	2.48113	0.00540685	0.041031
P52292	Importin subunit alpha-1	1.32784	0.0054873	0.0413084
P12268	Inosine-5'-monophosphate dehydrogenase 2	0.914907	0.00570556	0.0426105
Q9UGI8	Testin	0.637922	0.00593128	0.0439475
Q9NZM1	Myoferlin	0.855724	0.00599623	0.044021
Q86UP2	Kinectin	1.44034	0.00606129	0.044021
P31942	Heterogeneous nuclear ribonucleoprotein H3	0.905593	0.00608154	0.044021
P35579	Myosin-9	0.836408	0.0062993	0.0452491
Q9UNX3	60S ribosomal protein L26-like 1	1.14543	0.00636167	0.045351
Q99584	Protein S100-A13	1.29202	0.00660565	0.0467362
O60437	Periplakin	0.758781	0.00699105	0.0490938
P49411	Elongation factor Tu, mitochondrial	1.11989	0.00714452	0.0495969
Q7Z6Z7	E3 ubiquitin-protein ligase HUWE1	1.27752	0.00722356	0.0495969
P78347	General transcription factor II-I	1.40102	0.00726458	0.0495969
P23246	Splicing factor, proline- and glutamine-rich	1.15189	0.00727351	0.0495969
