# Supplementary material for: Keratinocyte-derived small extracellular vesicles supply antigens for CD1a-resticted T cells and promote their type 2 bias in the context of filaggrin insufficiency
Source: Front Immunol. 2024 Mar 22;15:1369238. doi: 10.3389/fimmu.2024.1369238 (PMC10995404; doi:10.3389/fimmu.2024.1369238)
Supplement: Supplementary file 7 [file Table_6.xlsx]

## Sheet: List of antibodies
	Table S6. List of the antibodies used in the study.
		Target antigen	Clone	Tag/fluorophore	Manufacturer	Cat. no.	Application	Dilution
		CD9	C-4	-	Santa Cruz Biotechnology	sc-13118	WB	1:250
		CD63	MX-49.129.5	-	Santa Cruz Biotechnology	sc-5275	WB	1:1000
		Syntenin	S-31	-	Santa Cruz Biotechnology	sc-100336	WB	1:200
		Calnexin	AF18	-	Santa Cruz Biotechnology	sc-23954	WB	1:250
		Mouse IgG	polyclonal	IRDye 800CW	LI-COR Biosciences	926-32212	WB	1:25,000
		Mouse IgG	polyclonal	IRDye 680RD	LI-COR Biosciences	926-68072	WB	1:25,000
		CD14	HCD14	APC	BioLegend	325608	Flow cytometry	1:200
		CD40	5C3	FITC	BioLegend	334306	Flow cytometry	1:200
		CD80	2D10	PE	BioLegend	305208	Flow cytometry	1:200
		CD86	IT2.2	PE	BioLegend	305438	Flow cytometry	1:200
		CD1a	HI149	APC	BioLegend	300110	Flow cytometry	1:200
		HLA-DR	G46-6	PE	BD Biosciences	555812	Flow cytometry	1:200
